# Supplementary material for: Identification of trans-genus biomarkers for early diagnosis of intestinal schistosomiasis and progression of gut pathology in a mouse model using metabolomics
Source: PLoS Negl Trop Dis. 2024 Feb 21;18(2):e0011966. doi: 10.1371/journal.pntd.0011966 (PMC10880994; doi:10.1371/journal.pntd.0011966)
Supplement: S1 Table — (XLSX) [file pntd.0011966.s002.xlsx]

## Sheet: Sheet1
Pathway category	Pathway	1-wk PI			2-wk PI			4-wk PI			8-wk PI
		S. mansoni	S. japonicum	S. mekongi	S. mansoni	S. japonicum	S. mekongi	S. mansoni	S. japonicum	S. mekongi	S. mansoni	S. japonicum	S. mekongi
Lipid metabolism	Primary bile acid biosynthesis	0.00033641	3.5169e-09	1.8773e-07	2.5697e-06	2.0133e-09	0.00026901	3.571e-08	1.0117e-11	8.6526e-10	0.00014509	5.8322e-07	2.0031e-05
	Steroid biosynthesis	0.44951	6.7483e-05	0.00025407	0.00050194	6.5412e-11	1.5076e-05	0.0037681	5.737e-10	1.8122e-07	8.3573e-08	8.8708e-09	4.9148e-08
	Biosynthesis of unsaturated fatty acids	0.0027127	0.00043536	0.1085	0.0061759	0.021232	0.033067	0.029688	0.0075026	0.0031433	0.0069885	0.0080604	0.17914
	Linoleic acid metabolism	0.57464	0.011676	0.080311	0.083295	0.03121	0.16313	0.016765	0.0071913	0.027691	0.19459	0.092298	0.11094
	Steroid hormone biosynthesis	0.96146	0.076236	0.49497	0.017249	0.81733	0.063121	0.035675	0.90341	0.0023224	8.6254e-12	9.4906e-12	4.0235e-07
	Arachidonic acid metabolism	0.92047	0.60365	0.31626	0.95781	0.12866	0.66945	0.98702	0.71128	0.99741	5.0495e-07	6.3996e-10	3.231e-09
	Sphingolipid metabolism		0.16776	0.40859		0.20981	0.62067	0.12924	0.11599	0.19153	0.085277	0.32008	0.37279
	Fatty acid degradation	0.47295	0.035736	0.89955	0.55824	0.38396	0.8616	0.29757	0.20711	0.54195	0.44208	0.16788	0.61702
	Glycerophospholipid metabolism		0.86701	0.95355	0.95549	0.88957	0.98302	0.83525	0.82518		0.96296	0.87259	0.98709
	Fatty acid biosynthesis		0.25532		0.55824	0.80798	0.70049	0.74095	0.64793	0.36581	0.88842	0.16788	0.92578
	Fatty acid elongation		0.10893		0.78787	0.66664	0.95266	0.59316	0.50099	0.79522	0.66525	0.30483	0.82286
	Glycerolipid metabolism		0.80051		0.53881			0.74095	0.75181		0.96296	0.80032
	Alpha-Linolenic acid metabolism				0.28975			0.13042
Glycan biosynthesis and metabolism	Glycosaminoglycan degradation	0.14096	0.30061	0.96838	0.41575	0.26556	0.91167	0.028537	0.6866	0.74862	0.0030081	0.010253	0.026224
	Glycosphingolipid biosynthesis - ganglio series		0.89518	0.99793	0.99581		0.98681	0.60127	0.91349	0.90528	0.037207	0.9966	0.98865
	Glycosaminoglycan biosynthesis - chondroitin sulfate / dermatan sulfate		0.035736	0.15132	0.74432		0.70049	0.29757	0.20711	0.79522	0.73932	0.16788	0.61702
	Mannose type O-glycan biosynthesis	0.57464	0.94107	0.99793	0.85866	0.87038	0.86929	0.78766	0.45832	0.90528	0.19459	0.98326	0.063772
	Glycosaminoglycan biosynthesis - heparan sulfate / heparin		0.33071	0.53394	0.78787		0.63678	0.36179	0.29331		0.66525	0.30483	0.57849
	Glycosylphosphatidylinositol (GPI)-anchor biosynthesis	0.47295		0.73756	0.37215		0.86861	0.29757	0.50099	0.87964	0.73932	0.16788	0.61702
	Glycosphingolipid biosynthesis - lacto and neolacto series		0.96167	0.99443			0.99898	0.97697		0.9586	0.12889	0.9931	0.99464
	Glycosphingolipid biosynthesis - globo and isoglobo series			0.97858	0.99076	0.56321	0.93666			0.79522	0.88858	0.93374	0.92578
	Mucin type O-glycan biosynthesis	0.16787			0.74432		0.99393	0.83525	0.75181	0.9586	0.59006	0.59826	0.79121
	N-Glycan biosynthesis	0.72332			0.97969				0.82518	0.87964	0.45738	0.96054	0.96899
	Various types of N-glycan biosynthesis										0.66525
Metabolism of cofactors and vitamins	Retinol metabolism	0.22619	0.51701	0.99727	0.9518	0.77842	0.99657	0.9845	0.62666	0.89348	0.0045876	0.16845	0.0047584
	Ubiquinone and other terpenoid-quinone biosynthesis		0.64492	0.43899	0.41834	0.70147	0.065359	0.45806	0.56626	0.19153	0.25878	0.44623	0.27011
	Vitamin B6 metabolism			0.28452			0.40496			0.87964	0.88858		0.96899
	One carbon pool by folate	0.47295			0.90269	0.66664		0.74095			0.59006	0.91112
	Pantothenate and CoA biosynthesis		0.70107			0.80798	0.63678		0.64793
	Folate biosynthesis				0.99076						0.95515	0.99228	0.99778
	Nicotinate and nicotinamide metabolism				0.90269						0.99868		0.92578
	Riboflavin metabolism												0.92578
	Biotin metabolism									0.40974
Amino acid metabolism	Phenylalanine metabolism	0.54046	0.73358	0.32317	0.90268	0.91678	0.016408	0.59487	0.25372	0.64356	0.73989	0.96637	0.87701
	Tyrosine metabolism	0.90777	0.99354	0.70629	0.9953	0.99898	9.2739e-05	0.96599	0.9983	0.9994	0.96443	0.99924	0.99994
	Phenylalanine, tyrosine and tryptophan biosynthesis	0.47295	0.55249	0.73756	0.74432	0.66664	0.16313	0.59316	0.20711	0.54195	0.59006	0.80032	0.79613
	Tryptophan metabolism		0.99553	0.5922	0.80891		0.90186	0.99697		0.9994	0.99976	0.99999	0.99999
	Cysteine and methionine metabolism		0.64492		0.83403		0.98947	0.95792	0.87697		0.98243		0.89662
	Lysine degradation		0.86701	0.95355			0.74498			0.78315	0.99597	0.87259	0.79613
	Alanine, aspartate and glutamate metabolism	0.88357	0.94107			0.97919	0.63678		0.87697	0.87964	0.88858	0.98252
	Arginine and proline metabolism		0.99669		0.99878		0.98947	0.99308			1	1	0.99953
	Histidine metabolism				0.74432	0.93659	0.95266	0.83525	0.64793		0.99597	0.98252
	Valine, leucine and isoleucine degradation		0.94107				0.99393		0.82518			0.75028	0.98709
	Glycine, serine and threonine metabolism					0.96365			0.91349		0.98243	0.9966
	Valine, leucine and isoleucine biosynthesis						0.98302		0.64793			0.57874
Metabolism of other amino acids	Taurine and hypotaurine metabolism		0.70107	0.85344	0.85866	0.93659	0.99393	0.89534	0.20711	0.92936	0.95491	0.57874	0.92578
	Glutathione metabolism		0.53453								0.88858	0.98252	0.92578
	Phosphonate and phosphinate metabolism						0.63678					0.55258
Translation	Aminoacyl-tRNA biosynthesis	0.90633	0.80274	0.85344	0.96048	0.91678	0.97438	0.98316	0.18047	0.85556	0.99754	0.84039	0.97578
Metabolism of terpenoids and polyketides	Terpenoid backbone biosynthesis		0.16776	0.97858	0.97969	0.87038	0.74498	0.89534	0.65787	0.85556	0.29345	0.59826	0.79121
Carbohydrate metabolism	Citrate cycle (TCA cycle)	0.34723	0.55249								0.66525	0.30483	0.82286
	Glycolysis or Gluconeogenesis	0.57464	0.91143								0.96296	0.93374	0.96899
	Pyruvate metabolism	0.47295	0.80051								0.88842	0.76286	0.82286
	Glyoxylate and dicarboxylate metabolism	0.57464	0.80051								0.88842	0.76286	0.82286
	Butanoate metabolism		0.80051	0.78335			0.86861					0.91112	0.92578
	Propanoate metabolism		0.70107									0.55258	0.82286
	Inositol phosphate metabolism		0.55249									0.80032	0.82286
	Galactose metabolism				0.9981		0.99935
	Pentose and glucuronate interconversions			0.97858			0.63678
	Starch and sucrose metabolism						0.95266
	Amino sugar and nucleotide sugar metabolism				0.96048								0.99962
Nucleotide metabolism	Purine metabolism			0.99906	0.96925	0.99322	0.77946	0.99329		0.93867	0.95824	0.99988	0.99464
	Pyrimidine metabolism		0.99243			0.96694			0.93922
Xenobiotics biodegradation and metabolism	Drug metabolism - cytochrome P450		0.97399	0.82721	0.96048	0.86853	0.98681	0.9273		0.99174	0.99205	0.97485	0.79322
	Metabolism of xenobiotics by cytochrome P450			0.99863	0.27444		0.99326	0.97697		0.74862	0.96228	0.99988	0.99979
	Drug metabolism - other enzymes			0.89955	0.28975					0.87964	0.88842	0.91112
Biosynthesis of other secondary metabolites	Caffeine metabolism				0.97974		0.99973				0.99986
Miscellaneous	Porphyrin and chlorophyll metabolism								0.93922		0.78907	0.98252	0.98709
	Synthesis and degradation of ketone bodies		0.55249									0.55258	0.82286
