# Supplementary material for: Identification of trans-genus biomarkers for early diagnosis of intestinal schistosomiasis and progression of gut pathology in a mouse model using metabolomics
Source: PLoS Negl Trop Dis. 2024 Feb 21;18(2):e0011966. doi: 10.1371/journal.pntd.0011966 (PMC10880994; doi:10.1371/journal.pntd.0011966)
Supplement: S1 File — (XLSX) [file pntd.0011966.s003.xlsx]

## Sheet: S. mansoni - Positive mode
Feature ID	Feature name	Median M/Z	Lowest M/Z	Highest M/Z	Median retention time	Lowest retention time	Highest retention time	Number of peaks	Number of peaks in control group	Number of peaks in 1 week-PI group	Number of peaks in 2 week-PI group	Number of peaks in 4 week-PI group	Number of peaks in 8 week-PI group	Number of peaks in QC sample	Coefficient of variation	p-value	q-value	Mean intensity of control group	Mean intensity of 1 week-PI group	Mean intensity of 2 week-PI group	Mean intensity of 4 week-PI group	Mean intensity of 8 week-PI group	Mean intensity of QC sample	Standard deviation of control group	Standard deviation of 1 week-PI group	Standard deviation of 2 week-PI group	Standard deviation of 4 week-PI group	Standard deviation of 8 week-PI group	Standard deviation of of QC sample	Highest intensity	postHoc	Intensity fron Control group: Mice No 1 - Technical Replication 1	Intensity fron Control group: Mice No 2 - Technical Replication 1	Intensity fron Control group: Mice No 3 - Technical Replication 1	Intensity fron Control group: Mice No 1 - Technical Replication 2	Intensity fron Control group: Mice No 2 - Technical Replication 2	Intensity fron Control group: Mice No 3 - Technical Replication 2	Intensity fron 1 week-PI group: Mice No 1 - Technical Replication 1	Intensity fron 1 week-PI group: Mice No 2 - Technical Replication 1	Intensity fron 1 week-PI group: Mice No 3 - Technical Replication 1	Intensity fron 1 week-PI group: Mice No 1 - Technical Replication 2	Intensity fron 1 week-PI group: Mice No 2 - Technical Replication 2	Intensity fron 1 week-PI group: Mice No 3 - Technical Replication 2	Intensity fron 2 week-PI group: Mice No 1 - Technical Replication 1	Intensity fron 2 week-PI group: Mice No 2 - Technical Replication 1	Intensity fron 2 week-PI group: Mice No 3 - Technical Replication 1	Intensity fron 2 week-PI group: Mice No 1 - Technical Replication 2	Intensity fron 2 week-PI group: Mice No 2 - Technical Replication 2	Intensity fron 2 week-PI group: Mice No 3 - Technical Replication 2
1	M783T13	782.569	782.567	782.569	13.0951	12.8654	13.0975	5	0	0	0	4	0	1	1.30726	2.35887e-05	0.00107479	6496.1	7055.12	16872.8	42887.8	66023.3	26855	1183.07	1507.99	6078.57	9931.25	8747.49	35106.5	9444.96	0	6622.94	4321.35	7645.5	7424.69	6295.56	6666.54	7004.44	4982.48	8097.17	5485.92	8306.19	8454.53	9265.98	10602.4	16992.1	17570.3	22461.3	24344.9
2	M797T19	796.594	796.589	796.598	18.9438	18.647	18.9872	42	6	6	6	6	4	14	0.22903	3.34641e-05	0.00107479	25377.5	28966	22030.4	37627.8	8080.07	22085.8	2941.99	1732.72	3131.72	9165.65	2349.33	5058.31	8241.13	0	21902.5	26358.3	25897	22499.8	25576.7	30030.3	27221.5	30387.2	26818	30681.2	30370.4	28317.5	25630.5	19199.8	20591.9	24851	18150.5	23758.8
3	M136T18_2	136.112	136.112	136.112	18.1544	18.068	18.293	10	2	1	3	1	2	1	0.41273	3.5957e-05	0.00107479	23483.3	29036.6	31307.4	41543.1	40809.3	26007.8	2147.35	2176.76	1870.89	9848.54	3226.34	10734.2	3285.41	0	20008.6	23758.7	22903.1	25292.4	22832.3	26105	26380.9	27502.7	29649	28644.3	29307.3	32735.7	28591.8	32382.2	33712.8	32313.9	29872.3	30971.2
4	M163T1_2	163.018	163.018	163.018	1.27902	1.23183	1.54653	8	0	1	0	0	0	7	0.552693	3.639e-05	0.00107479	42300.3	34278.1	28429.5	24736.9	18640.5	39885.7	4354.47	3254.13	4520.1	2123.06	850.919	22044.6	2478.79	0	45852.1	47011.5	39711.9	44408.9	41454.9	35362.3	29426.1	38083.9	36832.3	31530.1	35092.9	34703	35260	33062.3	26118.7	24705.8	25935	25495.3
5	M417T20	417.373	417.37	417.374	19.6353	19.3198	19.9468	43	6	6	6	6	4	14	0.276414	3.72718e-05	0.00107479	58396.6	63035	70095.2	86914.4	4220.19	49853.9	3539.03	5398.03	3744.71	12642.2	2620.6	13780.3	13893.1	0	57527.3	54283.4	60117	61561.8	54447.1	62442.9	68155.9	64899.7	54360	65941.6	66397.9	58454.7	75347.5	73420.7	65087.7	68356.5	70099.9	68259.1
6	M909T19	908.755	908.75	908.761	18.5508	18.2398	18.5902	41	6	6	6	6	3	14	0.176011	3.94126e-05	0.00107479	19891.4	26274.8	14854.1	36809	4206.17	17151.3	1608.29	2922.71	3029.14	13410.1	1693.35	3018.82	7931.58	0	18200.2	19486.8	21121.1	18857.3	19179.8	22503.2	29960.4	25267.5	22281.8	28885.4	27129.1	24124.5	18040.8	11143	17841.2	15122.7	11340.7	15636.4
7	M280T13	280.235	280.235	280.236	13.1132	13.0656	13.1646	34	4	2	6	2	6	14	0.152494	4.05284e-05	0.00107479	19229.2	33828.1	16595.1	30682.5	303203	90855.1	7082.2	4356.17	8634.62	1710.66	127673	13854.9	84752.7	0	13520.3	14720.8	27941.9	14239.8	16312.5	28639.8	35604.7	36325.8	29240.8	31152.2	40461.4	30183.6	28036.3	14723	10319.4	26061.9	13954.3	6475.79
8	M402T11_4	402.358	402.354	402.359	10.7838	10.4862	10.8052	23	6	0	0	0	4	13	0.171485	4.13446e-05	0.00107479	8131.7	2707.18	2625.8	3558	54545.8	36386.2	1671.17	651.025	504.69	409.912	22582.9	6239.68	10482	0	5649.24	7257.5	9654.08	7194.79	9485.75	9548.83	1879.91	2116.89	3586.99	3178.28	2950.44	2530.59	3012.16	1795.95	3179.78	2302.34	2705.57	2759
9	M433T20	433.367	433.365	433.369	19.6443	19.5352	19.6793	35	6	5	6	6	0	12	0.573998	4.23456e-05	0.00107479	4715.14	6405.26	7809.44	10741.7	2290.25	5293.18	943.325	1217.92	796.644	2201.11	686.311	3038.27	1812.31	0	6186.96	4127.43	3610.4	5317.42	4149.06	4899.57	7382.46	8018.36	5312.86	5708.22	6969.11	5040.53	8540.56	7893.75	6308.56	7690.96	8066.93	8355.85
10	M381T16_1	381.337	381.336	381.338	15.7408	15.7327	15.7622	4	0	0	0	0	3	1	0.275691	4.47759e-05	0.00107479	11256	13847.1	13396.6	15805.3	86213.5	23927	823.826	760.281	779.853	1366.47	77497.8	6596.44	30710.9	0	10024.3	11313.7	11531.1	11850.1	10572.3	12244.4	14014.7	13222	12925.1	13821.9	13986.8	15112.4	13683.9	12411.2	14551	12704	13786	13243.7
11	M534T19_2	534.487	534.482	534.489	18.7449	18.4465	18.8257	16	1	0	0	0	5	10	0.289274	4.57681e-05	0.00107479	2343.68	2842.3	3342.48	5075.65	41189.9	7313.64	319.977	424.535	630.492	741.305	18742.6	2115.64	7200.29	0	1950.56	2430.66	1927.15	2603.89	2545.97	2603.85	2286.24	2873.61	3348.42	3221.75	2411.16	2912.62	3382.02	3792.98	4190.81	2663.36	2574.15	3451.53
12	M311T13_3	311.259	311.258	311.259	13.3786	13.3248	13.4294	20	0	0	0	0	6	14	0.164821	4.60425e-05	0.00107479	27984.7	29408.4	31390	33415.5	613855	124675	974.041	1198.91	1558.39	664.033	656476	20549	201463	0	27866.7	27585.4	26859.9	29762.2	27655.7	28178	27346.8	30891.1	29458.4	28949.8	29764.8	30039.6	33528.2	31674.5	29648.9	29489.2	32225.4	31774.1
13	M314T12_3	314.342	314.341	314.343	12.1871	12.0526	12.2518	7	0	0	0	0	0	7	0.566139	4.82972e-05	0.00107479	9005.19	10028.7	8872.65	11717.4	17441.8	7564.3	684.111	379.734	450.794	1528.78	3146.35	4282.45	2101.33	0	9013.36	8692.8	8196.02	8589.4	9419.43	10120.2	10111.2	10219.3	9539.91	9725.29	10613.9	9962.65	9111.69	8629.95	8261.54	8688.08	8978.17	9566.46
14	M124T18	124.087	124.087	124.087	17.9535	17.5925	18.1668	14	0	1	3	1	0	2	0.977205	4.92688e-05	0.00107479	12890.2	16668.3	18320.4	24538.1	31012.2	17595.7	1576.65	1688.91	4336.73	3541.64	3497.59	17194.6	2747.81	0	11181.5	12203	11355.6	13232	14434.2	14935.1	15745.5	15039.5	14952	17062.6	18326.6	18883.4	18911.7	17140.5	15970.9	15208.6	15923.7	26767.1
15	M396T12_2	396.311	396.31	396.312	11.6044	11.598	11.6455	18	0	0	0	0	5	13	0.181337	5.006e-05	0.00107479	17393.3	9192.82	6642.36	8078.6	77621.1	38781.4	11684.6	2245.84	286.793	572.956	34796.8	7032.49	15422	0	9734.26	9252.7	34610.9	11470.2	9252.59	30039.2	12826.3	7469.2	8355.03	11092.7	7307.88	8105.83	6404.83	6903.54	6251.92	6731.29	6990.66	6571.96
16	M368T16	368.325	368.323	368.325	15.6162	15.5902	15.6684	17	0	2	0	1	3	11	0.248448	5.09652e-05	0.00107479	2795.03	2448.01	3320.52	3799.49	147155	25596.7	233.334	210.481	427.908	760.076	111096	6359.45	49596.7	0	2653.25	3091.93	2717.35	2584.73	3090.46	2632.45	2298.36	2540.84	2116.26	2582.17	2452.54	2697.86	2882.59	2918.77	3798.06	3369.71	3853.1	3100.89
17	M631T15_3	631.493	631.492	631.5	14.673	14.6695	14.6811	5	1	0	0	0	4	0	0.146347	5.18866e-05	0.00107479	14401.5	17889.9	17650.6	22322.3	91285.3	26845.5	4902.57	1260.05	1107.19	2543.19	59556.9	3928.76	11319.7	0	17932.8	16255.2	15125.9	4563.53	16200.8	16330.6	17007.3	17116.1	18463.1	19794.3	16414.3	18544.3	18504.5	18092.8	18352.8	16725.2	15833.5	18394.6
18	M367T19	367.336	367.333	367.338	18.9212	18.6783	18.9755	29	6	5	5	6	1	5	0.734313	5.199e-05	0.00107479	5495.55	6558.52	11116.1	13664.2	25805.1	9636.53	1622.87	1660.39	3130.38	3733.6	7204.3	7076.23	4313.75	0	4217.53	4357.4	4507.99	5042.97	6522.58	8324.84	5227.32	5564	8167.71	4852.49	6632.03	8907.54	8680.81	16948.5	10723.1	8194.33	10653.6	11496
19	M550T7	550.246	550.243	550.249	7.42736	7.20472	7.47168	40	5	6	5	6	5	13	0.263541	5.5852e-05	0.00107479	42306.2	36378.9	27570.4	24916.3	12046.3	30472.9	7631.14	3130.29	3995.86	2443.81	5667.55	8030.84	8058.67	0	47758.3	43667.3	28388.5	50333.2	42563.8	41125.9	31600.5	38400.9	39915.7	33621.1	37398.8	37336.6	31694.9	32961.3	26800.2	24671.8	22688.2	26605.8
20	M142T7_1	141.959	141.958	141.959	7.25849	7.01602	7.3222	16	4	4	2	1	0	3	0.314134	5.59632e-05	0.00107479	76038	68777.7	41640.7	29856.9	22375	39599.9	36647.7	35813.9	7533.66	3827.04	3011.88	12439.7	3673.15	0	92664.8	54827.2	55210.8	144017	58497.6	51010.7	46373.3	69481.3	56050.7	139986	49455.6	51319.4	52111.7	42557.2	40812.7	37492.5	30223.7	46646.3
21	M567T16_2	567.421	567.419	567.423	16.4518	16.1328	16.4849	26	4	6	2	4	0	10	0.168459	5.70879e-05	0.00107479	22751.3	27867.8	30280.4	41038.6	7981.1	16260.4	3793.82	2767.42	3028.32	10575	699.261	2739.22	4152.06	0	18964.7	25655	21511.6	19062.7	28586.7	22727.3	24315.8	27772.2	25534.5	27859.7	31932.2	29792.3	31685.9	33475.2	33536.9	28389.4	28218.3	26376.8
22	M576T15_2	576.468	576.466	576.47	15.1601	15.1479	15.2896	5	0	0	0	0	3	2	0.891755	5.73155e-05	0.00107479	23145.5	24314.9	37255.2	101483	91079.3	50191.4	3720.32	4644.61	9526.62	36587.4	16142.1	44758.4	14776.7	0	20499.4	24875.3	18639.6	28861.2	24758.6	21238.7	18417.9	26712.8	18487.7	28714.6	27749.5	25807.2	50383.5	48094.6	34241	30671.5	28037.8	32102.8
23	M325T15_3	325.31	325.31	325.311	15.4527	15.1738	15.5024	20	4	4	2	4	4	2	1.53908	5.81193e-05	0.00107479	6559.15	8319.97	8056.07	9940.1	27684.2	19644.2	1222.46	481.457	606.457	944.38	11795.6	30234	17092.3	0	6135.88	5100.86	7860.15	8214.4	6301.46	5742.16	7749.03	8596.37	8426.13	7686.35	8675.85	8786.07	8509.77	7739.28	7271.61	7664.86	8240.21	8910.71
24	M122T13_1	122.097	122.097	122.097	12.9377	12.8473	13.001	5	1	0	0	0	3	1	0.363927	5.91692e-05	0.00107479	68595.1	84306.9	90442.7	98313.3	117373	73387.4	8977.92	5383.2	7410.69	4979.61	15124	26707.6	7420.5	0	66399.8	67779.6	70391	70337.7	54346.9	82315.8	94319.9	79950.8	79763.4	83149.9	85684.4	82973.3	101287	97705.6	85137.3	84917	89895.3	83714.2
25	M453T15	453.358	453.358	453.359	15.3459	15.3278	15.3627	3	0	0	0	0	3	0	0.206073	5.95233e-05	0.00107479	16261.3	20351.1	18093.7	22214	52720	22567.7	1336.11	1644.27	1492.54	1621.42	34579.3	4650.6	9606.57	0	15601.1	14643.5	18630	15820.7	16494.4	16378.1	19471.6	19726.3	20428.9	22927.9	21364.4	18187.4	18119.2	17650.2	17450.2	16042.3	20508.7	18791.3
26	M418T20	418.376	418.375	418.378	19.6355	19.5688	19.9468	39	6	6	6	6	1	14	0.246561	5.99988e-05	0.00107479	17569.2	17894.6	20244.1	25296.1	1685.07	14666.1	1151.12	2494.75	1082.26	2996.8	633.105	3616.09	3845.32	0	17500.8	16328.3	18445.8	18639.3	16033	18467.8	19602.1	17209.5	14568.9	19975	20487.9	15523.9	21755.3	21201.1	18959.7	19253.6	20207.9	20086.7
27	M911T19	910.761	910.756	910.766	18.5502	18.2155	18.6018	24	4	6	3	5	0	6	0.30242	6.13259e-05	0.00107479	4976.04	5817.8	3555.92	7709.86	1879.55	4706.36	917.969	915.096	534.424	2021.8	541.314	1423.3	1642.44	0	4801.26	6534.35	5572.37	4108.3	4537.13	4302.81	7026.13	6141.49	4664.81	6395.97	4839.01	5839.41	3554.33	2791.27	3665.39	4132.48	3098.14	4093.87
28	M279T12_1	279.232	279.231	279.233	12.303	12.0561	12.513	46	6	6	6	6	5	13	0.765148	6.41956e-05	0.00107479	41065.7	45396.2	31016.3	71047.1	289714	65830.8	7563.96	7972.9	5860.08	12904.5	292367	50370.3	41871	0	46389	40150.7	31232	32865.1	47649.6	48107.9	46445.3	57245.7	34176.7	47723.5	47694.8	39091.5	39502.2	27075	32342.1	30989	22379.5	33810.2
29	M307T15	307.263	307.263	307.265	15.1507	15.1099	15.1946	20	0	0	0	0	6	14	0.267391	6.43233e-05	0.00107479	3382.19	4384.99	5072.43	5209.1	135285	27958.6	349.085	459.608	424.08	773.021	93963.8	7475.87	53789	0	3375.69	3313.92	3552.68	3848.86	2785.07	3416.91	3800.23	4059.92	4099.93	4956.24	4753.96	4639.64	5358.59	5294.33	5194.27	4957.49	4263.84	5366.05
30	M536T17	536.165	536.162	536.167	17.3008	17.1592	17.325	21	3	3	1	6	6	2	0.30228	6.49659e-05	0.00107479	139856	142234	155946	175650	184287	137204	5386.46	23833	5789.45	4548.72	10096.6	41474	17208.5	0	132223	136146	139266	140560	143330	147611	95760.2	145764	142938	151499	154377	163067	166677	157947	154217	150579	153732	152521
31	M369T15_2	369.352	369.35	369.353	15.3146	14.9323	15.4263	49	6	6	6	6	6	11	0.903403	6.62702e-05	0.00107479	89787.3	110651	151107	189466	410932	151054	12011	18689.9	45731.5	35696.3	98045.3	136463	38790.3	0	87994.6	97732.1	105822	94459	79129.9	73586.2	118712	84533.9	130740	127973	93606.2	108342	203958	211488	131894	101338	119164	138803
32	M283T13_1	283.227	283.226	283.227	13.1201	13.0886	13.1242	5	0	0	0	0	4	1	0.152325	6.77349e-05	0.00107479	22646.6	25126.8	25711.4	26875.4	74892.6	27875.3	655.394	905.331	933.726	1251.71	31741.1	4246.1	13971.8	0	22743.4	22589.4	22640.4	23665.9	21599.7	22641	25609.6	24900.6	23590.1	25732.8	24809	26118.9	25207.3	27429.2	25581.8	25982.1	25304.4	24763.5
33	M376T16	376.233	376.232	376.234	16.0327	15.8375	16.1813	11	3	0	0	0	0	5	0.429752	7.03412e-05	0.00107479	66211	87897.3	88211	98285.5	99240.3	80656.1	18129.2	3098.32	5669.86	3514.68	3950.66	34662.1	4816.58	0	77516.9	42140.6	81320.4	57299.1	52075.4	86913.9	87028.3	82302.4	89547.9	89055.8	88113.5	91336.2	93237.1	91425.4	86387.1	77587	90097.1	90532.3
34	M249T11_2	249.257	249.256	249.258	10.5539	10.4241	10.71	5	0	0	0	1	3	1	0.268577	7.27573e-05	0.00107479	1257.31	979.036	1855.81	2504	17661.2	4622.66	253.735	288.378	463.205	1316.51	17652.2	1241.54	3028.44	0	1277.58	1265.05	1186.92	1677.05	1254.5	882.756	441.779	1251.14	1102.15	1004.49	1160.87	913.789	1528.63	1591.38	2605.58	1885.86	1364.81	2158.6
35	M581T19_1	580.502	580.492	580.504	19.2417	19.1595	19.3045	4	0	0	0	0	3	1	0.48282	7.30469e-05	0.00107479	12559.7	12111.1	17234.6	20653.1	40037.3	14762.9	1964.61	2382.91	2660.81	3268.35	12489.2	7127.84	5439.34	0	10754.5	13714.8	10203	14847	14272.4	11566.7	11720.3	14370.7	9844.45	10238.3	15686.8	10806.3	20402.8	15023.3	17195	20414.4	14194.5	16177.7
36	M741T15_2	740.57	740.565	740.575	15.361	15.2277	15.4052	3	3	0	0	0	0	0	0.231209	7.57056e-05	0.00107479	11406.1	18143.2	18171.4	21142.2	87885.1	30735	3284.63	1827.02	2522.09	2113	53437.6	7106.22	8913.47	0	6179.57	10267.8	9675.55	14517.1	14242.4	13554.1	16767.4	20675.1	19123.2	15499.8	18002.9	18790.9	21663.6	20662.7	18289.1	15980.2	15529.6	16903.2
37	M388T11_2	388.128	388.127	388.13	10.9781	10.7827	11.102	13	1	1	2	0	0	7	0.533512	7.58561e-05	0.00107479	25885.7	18938.6	17665.8	14952.3	13426.5	25059.2	8749.63	1691.98	1397.58	1447.32	792.608	13369.4	1868.83	0	43366.9	23751.3	24174.2	23473.5	20946.3	19602	19580.4	20995.1	19936.9	17304.9	19299.7	16514.4	18384.7	17106.3	15723.2	18912.4	19250.3	16618.1
38	M295T16_1	295.191	295.19	295.195	15.9798	15.8368	16.0851	11	1	0	5	1	1	2	0.304334	7.70707e-05	0.00107479	16259	19934.6	15851.3	23602.3	57346.8	24349.5	4458.25	2115.82	3276.81	1734.36	11739.5	7410.36	5200.39	0	7278.7	18908.5	17072.8	18338.7	18617.6	17337.8	18223.2	19713.8	18865	20081.2	24023.4	18701	14871.1	17127.1	21094.5	13626.9	16759.9	11628.2
39	M390T1	389.816	389.816	389.817	0.662358	0.431517	0.8148	18	5	4	1	0	0	7	1.02677	7.81494e-05	0.00107479	13247.1	7590.37	4730.84	3156.46	2218.12	18615	4497.18	1960.09	1421.18	468.25	415.249	19113.4	2595.33	0	18648.5	15002.8	14467.6	14546	5336.98	11481	9386.67	7008.27	7013.46	10512.5	6278.45	5342.86	5932.19	5093.81	2200.63	6106.31	4796.22	4255.86
40	M385T14_1	385.342	385.332	385.347	13.6224	13.5932	14.0086	19	2	1	3	0	3	9	0.314096	8.01925e-05	0.00107479	12380.8	15182.4	15497	20004.8	52968.8	18008.1	1796.06	1268.65	2883.48	2482.09	22431.8	5656.28	14763.4	0	10136.2	14331.9	12123.6	13807.8	10393.9	13491.6	16551.8	16526.2	13388.8	14652.2	15616.8	14358.2	11083.6	19303	17121.7	13579	16612.6	15282
41	M241T18_4	241.216	241.216	241.217	17.681	17.6692	17.7282	4	0	0	0	0	4	0	0.284751	8.06715e-05	0.00107479	4746.54	5420.6	5750.33	6450.84	7404.76	5222.11	548.454	332.722	496.144	382.397	936.776	1487	1378.05	0	4823.56	4594.3	4370.51	5570.47	4019.28	5101.11	5410.89	5095.17	4954.68	5749.2	5583.19	5730.48	5956.17	6459.25	5966.97	4997.24	5550.81	5571.55
42	M346T16_3	346.34	346.34	346.342	15.6665	15.3728	15.6875	33	4	5	5	4	6	9	0.249473	8.2616e-05	0.00107479	16889.2	17988.4	27498.5	35435.5	78754.8	31354.4	1578.24	7311.91	4149.13	14439.2	16596.3	7822.07	23489.1	0	19222.4	15389.2	16871.7	18304.7	16139.2	15408	11242.8	21325.9	23593.4	6373.66	22764.9	22630	32078.2	32627.7	23178.5	25135.7	23752.8	28218.1
43	M409T14_2	409.347	409.345	409.348	13.8619	13.5915	13.8985	43	6	6	6	6	5	14	0.603813	8.41048e-05	0.00107479	328985	462054	396550	596896	175271	326214	55863.5	55243.7	56345.4	134477	37822.8	196972	136551	0	351647	322626	256707	389200	382501	271228	436197	452818	371393	493871	529778	488269	485534	436400	397274	370857	332105	357130
44	M147T16_1	147.092	147.091	147.092	16.0536	15.8869	16.2833	14	0	1	3	3	0	4	0.59865	8.42719e-05	0.00107479	11890.9	16096.7	17503.2	23828.8	24891.9	13151.9	1421.21	2230.56	2969.98	7867.9	2222.72	7873.37	2267.45	0	10551.3	10462.3	10916.9	13180.4	12549	13685.2	14823.7	15296.2	14386.3	15431.4	16159	20483.5	18401.3	16935.9	15351.2	15443.6	23088.7	15798.7
45	M584T15_2	584.423	584.421	584.427	15.1378	14.8262	15.5329	35	0	3	4	5	0	10	0.187041	8.56203e-05	0.00107479	33613.6	35287.9	38569.4	52069.5	11405.8	25931.4	3463.45	3801.86	2430.17	5997.44	2744.24	4850.23	10029.2	0	30552.1	37641.4	31845.4	31151.1	38397.3	32094.6	39096	35362.7	30381.2	38359.5	37592.4	30935.6	38173.6	39574.1	39170.5	42432.3	35706.4	36359.8
46	M796T14	795.555	795.552	795.558	13.7164	13.4962	13.9313	18	1	0	0	4	5	3	0.795719	8.56203e-05	0.00107479	5697.51	8089.06	5782.13	16137.9	90150	12783.5	2045.21	1512.55	1429.44	8816.27	36310.2	10172.1	28021.1	0	8268.38	7414.02	5116.4	6021.92	2500.52	4863.84	8411.55	6409.77	8439.98	10343.8	6340.31	8588.93	5703.12	7981.2	6101.36	3939.48	4562.13	6405.51
47	M425T15_4	425.375	425.373	425.382	15.1518	15.0107	15.4263	25	3	1	0	0	6	14	0.0796127	8.59607e-05	0.00107479	46316.8	56025.2	60765.6	75242.7	220906	132305	13936.4	12139.6	3549.32	10137.6	114519	10533.2	66217.3	0	47232.9	59620.6	36205.5	23612.2	54466.1	56763.5	40115.2	41138.9	62144.2	63969.6	61108	67675.3	65134	62586.4	55284.1	60251.7	62933.6	58403.5
48	M263T13	263.237	263.236	263.238	13.1002	12.8376	13.3002	34	3	6	3	6	6	9	0.698159	8.66456e-05	0.00107479	34768.9	47494.1	47401.5	88192	143183	55192.1	4672.35	12166.9	10962.5	18167	34789.9	38532.9	46518.6	0	27152	31653	35178.2	36259.1	39068.2	39302.9	26148.3	45759.7	51311.8	46551.9	52031.5	63161.5	65659	53158.6	46730.9	37056.4	36295.5	45508.9
49	M341T12_4	341.305	341.304	341.305	12.4892	12.4688	12.5234	13	0	0	0	0	4	9	0.515009	8.76832e-05	0.00107479	27494.2	25283.6	30714.5	40474.4	159793	80291.8	3211.64	3867.7	2377.81	7636.42	110660	41351	65313.5	0	31284	28346.7	24877.8	31122.4	25161	24173	18334.8	27407	28377.1	24143.5	24848	28591.3	29313.5	32002.2	34243.7	27259.8	30374.6	31092.8
50	M370T15_2	370.356	370.355	370.357	15.3227	15.0495	15.5812	31	3	5	5	4	6	8	0.831043	8.8733e-05	0.00107479	36791	34104.2	49175.1	67177	133294	49071.2	6111.52	12965.9	11710.4	11195.7	28952	40780.3	11377.9	0	33963.5	30711.6	34007.3	41822.6	46699.4	33541.9	44856.4	33186	33184.3	46696.4	10438.9	36263.1	69379.6	53944.7	36927	45232.9	39755.2	49811.4
51	M559T9_1	559.272	559.27	559.275	9.09387	9.03893	9.11427	35	6	5	6	6	1	11	0.449523	8.92626e-05	0.00107479	43595	33288.1	22855.1	22903.7	9458.76	18257.7	3109.02	10701.9	4880.57	3748.5	3170.81	8207.26	10409.8	0	38755.8	45550.3	40621	45201.5	46280.8	45160.3	13116.8	32913.3	44892.6	37795.4	36145.5	34865.1	26407.8	29644.2	24870.9	16841.2	19552.7	19813.8
52	M322T18_1	322.186	322.186	322.187	18.4271	18.3557	18.5027	6	1	0	0	1	3	1	0.238911	8.96175e-05	0.00107479	52764.1	59226.8	60949.8	68739.1	84632	55309.7	5572.42	3190.1	2727.56	2476.61	24506.3	13214.1	5018.28	0	49000.3	54304.8	53491.5	53705.6	44760.2	61322.2	56139.7	58013.7	56586.4	58457.8	61942.1	64221.4	59843	63137.9	61312.8	56246.8	61232.7	63925.6
53	M410T14_2	410.35	410.349	410.352	13.8622	13.5915	13.8985	44	6	6	6	6	6	14	0.624277	8.97954e-05	0.00107479	104485	146438	126733	195601	56038	103597	19338	19366.7	16921.1	47865.2	13009.2	64673	44505.1	0	111986	96005.7	79742.6	127197	123440	88537.6	131443	142255	118198	163233	168251	155248	150763	141115	127539	121251	104988	114743
54	M108T17_1	108.081	108.081	108.082	17.358	17.2527	17.6085	15	3	3	2	2	0	3	0.836586	9.28745e-05	0.00107479	13018.3	18280.3	18199	33906.8	27504	17129.1	2835.22	4026.16	1088.54	15204.3	1276.5	14329.9	1334.54	0	12186.6	15576.2	14098.7	12821.1	7948.82	15478.4	15967.6	26035.3	17263.8	16445.8	15009	18960.2	19329.5	17512.4	18287.9	16485.3	18273	19305.8
55	M367T16	367.321	367.319	367.322	15.6351	15.5902	15.6866	29	1	0	3	5	6	14	0.27553	9.36141e-05	0.00107479	9923.67	11912.4	15183.9	15419.7	574551	107146	861.277	1929	3769.66	1933.35	429823	29521.9	195458	0	10077	9865.25	10119.1	8825.57	9299.93	11355.1	9424.13	14324.4	12545.1	10225.5	13641.9	11313.3	13760.4	22799.7	12780.6	13416.7	13970.4	14375.3
56	M422T20	422.386	422.384	422.387	19.7285	19.6983	19.7788	38	6	6	6	6	1	13	0.40292	9.36141e-05	0.00107479	9538.07	11207	11517.2	16280.5	2984.13	8565.03	2218.25	1662.98	1662.43	1107.71	848.141	3451.02	2017.39	0	8642.49	11378.3	6930.36	8605.97	13001.1	8670.24	8793.07	12911.7	9745.31	11355.4	12885.7	11550.6	13401.1	9200.83	11643.6	12102.5	9876.59	12878.7
57	M292T19	292.176	292.175	292.177	18.8985	18.6685	19.188	15	0	1	0	3	0	5	0.336898	9.36141e-05	0.00107479	17860.7	19193.7	19873.2	25384.7	23372.7	18125.8	979.952	1698.58	386.115	4213.17	679.705	6106.56	1755.87	0	17498.1	17244.5	16718.3	17594	18877	19232.3	18110.8	20079	16382.9	19408.1	20033.8	21147.5	19993.1	20394.6	19523.8	19930.5	19329.3	20068.1
58	M518T14	518.455	518.444	518.456	13.8357	13.7395	14.0034	13	3	0	1	0	0	8	0.77104	9.3986e-05	0.00107479	111139	23029.5	17754.2	8711.85	3901.72	56511.5	61124.3	13111.9	8433.05	6613.58	2064.16	43572.6	10976.6	0	69511.7	211950	83302.6	135804	126914	39353.7	8802.71	45332.2	28184.8	14136.3	25589.2	16131.6	11643.5	9562.85	9344.08	25727.5	27150.9	23096.5
59	M313T10_2	313.237	313.235	313.239	9.52747	9.50407	9.86005	21	2	4	6	2	4	3	0.133541	9.58681e-05	0.00107479	24118.2	38983.6	42193	27689.4	114055	50202.5	4714.24	12808.5	5403.75	2202.75	41303.6	6704.11	13000	0	20229.3	27079.4	22646.1	22168.9	32284.5	20300.9	56581.6	30494.7	34566.1	53616.5	32336.9	26305.9	47539	44739.8	35474.9	48139.9	40225.5	37038.6
60	M466T10_1	466.338	466.332	466.34	10.4117	10.1019	10.4366	32	5	5	3	5	3	10	0.15185	9.72077e-05	0.00107479	38107.1	31632.6	70479.2	97315.3	19631.4	45684.3	5323.91	11126.9	6483.34	76906	9123.22	6937.19	57177.8	0	30418.7	43842.5	40790.1	36681.4	42940.5	33969.3	25457	40986.4	30602.7	14329.2	45459.1	32961.4	65811.1	66386.3	73557.3	75409.5	62562.1	79148.9
61	M283T9_1	283.263	283.26	283.264	9.24	9.21332	9.28183	9	0	0	3	0	4	2	0.856156	9.8176e-05	0.00107479	14870	3929.78	2873.55	2651.36	6998.8	8828.33	1358.69	1296.56	436.849	449.942	2636.18	7558.43	4755.79	0	14222.6	17192.4	14369.4	13668.5	15811.5	13955.3	2896.76	5786.9	5341.74	3286.6	2806.74	3459.96	2576.34	2346.88	2895.88	2657	3275.86	3489.36
62	M278T13_2	278.22	278.219	278.22	13.4982	13.4453	13.55	38	4	2	6	6	6	14	0.185776	9.8566e-05	0.00107479	18210.3	34151.6	13111.9	9756.73	442321	131717	9682.25	2729.85	7976.65	8453.32	178795	24469.9	86032.1	0	11874.1	13102.7	29721.6	9615.91	13535.9	31411.5	32706.6	36311.4	30696.2	32639.6	38180.5	34375.2	24807.3	10440.9	6495.71	21293	9747.13	5887.5
63	M309T14	309.279	309.279	309.279	14.3746	14.371	14.391	3	0	0	0	0	3	0	0.307862	9.99431e-05	0.00107479	11122.1	14010	13760.2	15375.6	35615	17252	434.735	1376.41	1518.17	1969.35	18561.1	5311.25	7017	0	10743.2	10903.5	11374.5	11891.1	10976.1	10844.2	12709.4	13932.2	15434	12311.7	13971	15701.6	14866.1	16158.3	12801	12956.8	13746.4	12032.6
64	M425T17_3	425.378	425.376	425.379	16.76	16.456	16.786	37	6	6	6	6	0	13	0.252148	0.00010034	0.00107479	50384.5	57057.7	60273.4	70860.1	37801.8	49648.3	5309.02	4960.38	6314.7	4472.28	7329.42	12518.7	8575.04	0	42244.1	57318.7	46996	51931.3	53916	49901.1	47950.5	60372.8	59006	55026.3	61394.5	58595.8	70622.8	60095.2	57213.6	63025.6	51691	58992.2
65	M675T18_2	674.544	674.541	674.548	17.9917	17.6847	18.0543	40	6	6	6	6	2	14	0.193244	0.000101139	0.00107479	72791.3	98161.3	49708.1	101121	13261.1	61048.7	16364.6	62393	2666.76	28655.4	6329.66	11797.3	17170.9	0	59406.4	65413	89659	60861.8	64070.3	97337.5	178178	57054	58083.8	179235	58634.6	57782.5	51800.1	50911.1	49200.2	48094.5	52739.7	45503.1
66	M347T16_3	347.343	347.341	347.344	15.6813	15.6454	15.7117	18	3	2	2	1	2	8	0.289071	0.000101742	0.00107479	2452.12	3179.75	3700.38	5483.31	12473.6	4497.51	428.566	660.944	906.467	1526.87	3040.45	1300.1	3760.99	0	2392.65	2799.24	2962.33	2589.22	1787	2182.27	3387.34	3183.89	4230.95	2242.16	2788.93	3245.22	4249.43	5170.32	3573.81	3123.61	3507.33	2577.76
67	M142T7_2	141.958	141.958	141.959	6.58817	6.50138	6.77702	7	3	1	0	0	0	1	0.301215	0.000101944	0.00107479	38813.7	27519.7	23288.2	19154.7	13515.3	23872.5	18407	4960.94	1816.51	1740.42	2377.6	7190.75	3156.26	0	72482	33649.4	23278.1	41095	40436.2	21941.5	26999.2	33938.9	29819.8	20731.5	30636.2	22992.5	25366.5	24132.6	21843.3	25158.1	21987.6	21241.1
68	M421T20	421.383	421.38	421.384	19.7313	19.6833	19.7932	42	6	6	6	6	5	13	0.406728	0.000101944	0.00107479	29757	33022.9	35885.2	48880.4	9847.52	26168.8	6186.64	5703.23	3867.11	2257.96	2656.59	10643.6	6107.67	0	26163.4	35986.5	24043.4	26522.9	39102.8	26723.1	25715.2	40067	30137.6	29404.1	39171.7	33642.1	42085.7	31784.1	34115.1	38137	32598.1	36591
69	M892T19	891.729	891.725	891.734	18.5495	18.2155	18.6178	35	6	6	5	6	0	12	0.322986	0.000102348	0.00107479	9117.79	13762.8	6559.43	17794.3	2380.08	8237.1	1038.3	2641.75	1594.38	7961.37	418.187	2660.46	4540.41	0	8950.88	7545.91	9360.59	10451.1	8477.4	9920.9	16267.3	13329.1	9828.89	16768.6	14470.1	11912.8	6557.74	4655.04	5340.79	8430.03	5899.49	8473.51
70	M150T20	150.127	150.127	150.128	19.8069	19.6978	19.9287	10	3	1	3	0	1	1	0.418345	0.000103572	0.00107479	6992.33	8968.04	9502.44	10713.6	12087.5	7801.96	872.969	387.897	1158.65	893.741	1354.02	3263.91	940.398	0	6468.78	6368.77	7186.91	8124.99	5950.83	7853.7	9281.48	8349.26	8672.09	9275.3	8963.46	9266.66	9076.08	8700.04	8300.17	11061.5	10841.4	9035.55
71	M492T11_1	492.353	492.343	492.355	10.7769	10.7507	10.9209	32	6	3	5	4	1	13	0.313312	0.000105227	0.00107479	41954.5	25572.4	63736.1	49406.3	13609.2	34226.7	4370.84	7767.04	19377.6	15095.6	3291.16	10723.6	21290.5	0	36886	47631.8	42115.9	40529.1	46485	38079.4	9905.86	29899.3	29550.8	26705.5	27992.6	29380.7	64322.6	41434.8	88641.2	57291.8	46486.2	84240
72	M688T15	687.559	687.557	687.56	15.2104	15.188	15.2371	7	0	0	0	0	4	3	0.207718	0.000106064	0.00107479	11415.9	11768.1	14832.2	17751	237957	59911.9	2594.56	1936.61	1460.26	3255.89	168086	12444.8	23053.7	0	7225.19	11872.6	9596.84	13428.3	14249.6	12122.6	10306.9	11188.9	12105.4	9651.39	15159.9	12196	16049.4	13082.6	16833.6	14978.5	14652	13397.2
73	M213T16_2	213.112	213.112	213.112	15.7586	15.7156	15.7868	4	0	1	0	3	0	0	0.247597	0.000106275	0.00107479	14221	16870.9	17419.1	17494.1	21547.3	14934.4	434.459	703.023	899.542	1081.51	1130.24	3697.72	1864.73	0	13800.3	13645.9	14590.7	14508.3	14108.1	14672.7	17144.1	16791.7	16107	16076.1	17902.4	17204.3	18127.5	18640.7	16367	17433	17495.9	16450.2
74	M349T17_2	349.31	349.31	349.311	17.0374	17.0248	17.0717	4	0	0	0	0	4	0	0.353515	0.000106697	0.00107479	5097.95	5970.42	7414.47	7712.61	26626.6	7760.43	685.151	856.289	1430.98	1306.86	9286.66	2743.43	3883.3	0	5892.23	4284.72	4713.22	5911.08	5177.75	4608.7	5445.83	7151.16	4822.21	6283.82	6590.9	5528.58	7113.85	10063	6601.6	6595.99	6176.96	7935.42
75	M443T16	443.386	443.379	443.388	15.9375	15.9357	15.9929	4	0	1	0	0	3	0	0.116488	0.000106697	0.00107479	8988.06	8324.11	10380.1	12867.5	32307	15179.1	1189.66	2941.46	1485.72	560.973	11224.3	1768.19	7182.44	0	7616.52	9950.43	7485.89	9038.37	9545.48	10291.7	8701.05	2764.63	9436.06	7931.09	11211	9900.9	12255.7	10859.5	9827.34	10876	7799.78	10662.1
76	M100T17	100.077	100.076	100.077	16.9917	16.8323	17.1763	10	1	1	0	1	4	0	0.345446	0.000107972	0.00107479	7025.73	8392.92	8544.24	10419.9	11433.5	7480.99	640.569	1063.07	569.861	1648.7	1716.45	2584.28	899.489	0	6201.88	6855.73	6771.37	7245.04	6947.75	8132.59	7105.05	10085.5	7449.7	8756.69	8268.41	8692.17	8373.2	9587.87	8305.29	8635.3	8479.64	7884.15
77	M326T14_2	326.277	326.277	326.279	13.9309	13.8854	14.089	10	1	0	0	0	4	5	0.23321	0.000108186	0.00107479	3167.68	6934.75	4434.22	3547.03	51723.4	16073.4	1261.8	939.139	1014.17	889.698	45952.3	3748.48	16149	0	3865.88	3025.65	3591.14	3744.38	4082.16	696.886	7456.76	5814.15	8320.7	6728.53	6032.05	7256.34	3346.72	5558.82	4791.18	3212.22	5453.12	4243.26
78	M108T17_2	108.082	108.081	108.082	16.6146	16.3641	16.7867	19	4	4	2	2	0	3	0.657527	0.000108616	0.00107479	9743.57	12896.7	16871.2	18209.9	22677.5	14071.7	928.191	2555.68	2562.54	3927.82	1479	9252.55	1399.44	0	10130.4	9710.26	11177.7	9502.4	9620.84	8319.81	8786.7	14831.9	13715.8	10787.8	13958.4	15299.9	17150.9	21755	14885.6	16807.6	15546.4	15081.9
79	M416T20	416.365	416.364	416.366	19.6302	19.5688	19.9468	40	6	6	6	6	2	14	0.324138	0.00010948	0.00107479	24341.6	27491	29738.1	36752.7	3744.07	22938.7	1257.81	3597.57	1554.32	6058.73	2626.79	7435.32	6245.52	0	23408.4	23569	24265.8	23663.8	24356.4	26786.4	25997	28944.3	24405.5	31277.7	31420.4	22900.9	30753.1	31612.9	30071.2	28486.6	30151.6	27353.5
80	M376T18_3	376.233	376.232	376.234	18.0448	17.9102	18.1612	9	3	0	1	0	0	4	0.279146	0.000110351	0.00107479	50924.5	57424	58979.4	64074.6	67641.3	56170.2	4966.16	1926.08	3467.38	3287.53	1955.79	15679.7	4634.84	0	52214	48815.1	52902.6	43231.6	50144.9	58238.9	56049.5	55411.4	58006.7	57728.3	56546.3	60801.4	61220.6	63085.9	54325.7	55644.8	58367.1	61232.4
81	M283T18_6	283.263	283.262	283.264	18.3477	18.3338	18.3787	4	0	0	0	0	4	0	0.365785	0.000110569	0.00107479	5715.22	5057.52	6614.3	7092.2	20277.5	7649.03	699.879	439.195	1083.42	558.044	8886.69	2797.9	2596.55	0	5608.31	4754.79	5061.95	6239.95	6091.66	6534.67	5137.13	4637.57	5537.18	5256.32	4411.48	5365.42	7873.36	8059.2	6175.02	5541.56	6284.74	5751.91
82	M582T19	581.517	581.513	581.519	19.1316	19.0692	19.1758	18	0	1	2	1	6	8	0.387056	0.000111008	0.00107479	15414.7	15134.4	22229.2	30035.4	75047.6	23978.2	1865.08	2839.36	4206.73	10231.8	49704.8	9280.9	13141.9	0	14033.5	17198.4	13020.5	16620.3	17358.5	14257.3	12046.3	16073.2	14260.9	16772.5	19396.5	12256.9	27233.4	25177.8	18875.5	15916.1	24129	22043.4
83	M125T18_1	125.096	125.095	125.096	18.041	17.8788	18.2393	23	4	3	1	1	4	7	0.395726	0.000111891	0.00107479	7987.09	10176.7	11480.1	12343.2	16975.8	9867.47	1879.85	877.204	2044.65	811.553	4288.61	3904.81	982.284	0	6082.12	9346.08	9893.47	5280.85	9065.99	8254.05	9783.5	10163.7	10520.4	8675.86	10735.2	11181.7	10527.1	11722.6	15376.1	9481.19	11056.7	10716.9
84	M241T17_5	241.18	241.179	241.18	17.0838	16.8763	17.236	9	2	3	1	1	1	1	0.257827	0.000111891	0.00107479	7920.61	8623.55	10145.5	11705.9	13684.2	9450.09	1457.22	2003.31	1437.17	885.506	1179.28	2436.49	766.537	0	8401.32	8819.44	8584.89	5093.68	8959.85	7664.47	9031.64	5129.52	10459.3	7550.77	10271.1	9299	10929.9	10818.5	10775.3	9973.62	7317.25	11058.6
85	M396T16_1	396.356	396.355	396.357	16.4035	16.3585	16.4417	20	0	0	0	0	6	14	0.254912	0.000111891	0.00107479	3348.9	3394.37	4117.35	4991.91	137226	20972.2	404.345	725.973	486.696	667.561	120149	5346.07	72131.6	0	3351.46	3843.91	3227.35	2824.82	3054.14	3791.75	2917.32	3345.23	3723.25	2261.54	4313.51	3805.35	4556.45	4739.92	4271.37	3944.42	3653.69	3538.25
86	M601T19	601.479	601.478	601.481	19.261	19.2417	19.2795	4	0	0	0	0	3	1	0.28271	0.000111891	0.00107479	5643.22	7016.7	6774.02	7994.64	23245.2	7524.31	558.073	961.666	807.266	630.974	7425.86	2127.2	2379.54	0	5780.34	5924.62	6101.9	5878.51	5623.02	4550.94	6304.33	8697.26	6268.15	6821.7	7593.27	6415.48	7620.73	7163.8	6597.14	6022.96	5685.24	7554.24
87	M883T17_3	882.74	882.733	882.744	17.2472	16.9528	17.3383	36	5	6	5	5	0	14	0.306012	0.000111891	0.00107479	20431.4	24137.4	14832.4	39316.3	4325.6	18445.1	3329.31	1647.8	4425.94	17235.1	1683.41	5644.41	9073.49	0	20523.3	15660.5	21226	22376.1	17771	25031.4	26939.1	23975.3	22622.2	22718.8	23463.1	25105.6	14603.8	9692.55	14563.6	16502.5	11305	22327.1
88	M360T13_1	360.258	360.257	360.26	13.4786	13.4453	13.5177	8	0	0	0	0	6	2	0.381311	0.000112113	0.00107479	5537.94	6223.43	5652.92	6766.31	54612.6	10845.8	459.897	405.019	388.176	610.55	26676.6	4135.61	11187.4	0	5084.18	5656.8	4857.74	6017.67	5779.47	5831.8	6179.7	6582.89	5912.65	5604.79	6633.89	6426.66	6141.53	5221.75	5492.79	5388	6124.27	5549.19
89	M551T16_1	551.425	551.424	551.427	16.2228	16.0842	16.2572	32	6	4	5	6	0	11	0.156219	0.000113004	0.00107479	54018.9	57921.3	67009.6	89626	11205.7	30378.4	9812.77	21321.9	4568.07	14854.9	1581.2	4745.69	9059.31	0	43674.8	65112.2	48575.6	44401.8	64839.6	57509.5	17021.7	64630.9	63501.4	77504.2	69503.9	55365.6	71623.4	69112	59395.9	64218.1	70595.3	67113
90	M297T8_1	297.243	297.242	297.243	7.85742	7.8161	7.89417	31	4	5	3	5	3	11	0.0727137	0.000113228	0.00107479	54270.7	48618.5	38403.9	74203.5	143655	69924.1	8643.26	22448.2	5199.37	18440.4	40466.2	5084.44	25890.7	0	46420.9	53650	62420.4	45826.5	50425.7	66880.9	16659	46057.6	44105.8	86941.6	47888.8	50058.2	42205.9	33406.4	43194.9	41563.7	30555.2	39497.4
91	M726T18	725.573	725.573	725.574	17.7828	17.7797	17.8277	3	0	0	0	0	3	0	0.260083	0.000113453	0.00107479	4527.85	5250.87	5355.4	6771.53	36814.7	10788.3	573.207	487.082	607.776	941.26	23291.8	2805.85	7758.17	0	3814.52	4814.25	5218.31	4407.94	4980.7	3931.38	5860.39	5757.1	4545.14	5060.79	5147.66	5134.14	5748.81	5190.71	4597.32	5512.75	6247.25	4835.58
92	M798T19_2	797.597	797.594	797.601	18.9405	18.647	19.0162	37	6	5	6	6	0	14	0.170461	0.000113903	0.00107479	13874.1	14956.1	10537.5	19506.1	5790.68	11579.5	1851.94	2436.91	2417.52	4296.34	690.602	1973.86	3815.74	0	11723.4	15371.3	14760.7	14104.9	11481.9	15802.6	15947.4	16021.8	13014	15880.9	17783.2	11089	14766.8	7865.86	11382.5	10708.3	8982.64	9519.15
93	M345T16_2	345.337	345.336	345.338	15.6665	15.4852	15.6933	35	3	4	5	3	6	13	0.268067	0.000116873	0.00107479	72949.4	75506.3	121054	145566	330008	134699	5931.23	39837.4	12413.8	56302.8	65534.9	36108.4	93617.1	0	71124	67839.7	72017.1	82208.9	77679.1	66827.5	3614.13	96619.4	101257	52831.4	101062	97653.6	125209	143237	109700	118157	109969	120053
94	M124T20	124.087	124.087	124.087	19.57	19.2803	19.8252	21	1	3	3	1	0	5	0.75725	0.000119446	0.00107479	21179.2	30524.6	24248.5	49283.4	59191.3	28603.5	4456.82	6243.18	10323.6	9927.76	6352.03	21660	2390.58	0	18776.2	13650.2	22110.7	21831.8	24753.2	25953.1	28628.8	37096.4	19514	30029	32655.5	35224	37973.2	19335.4	27749.2	12170.3	33137.4	15125.4
95	M495T1_1	494.72	494.719	494.72	0.65965	0.611867	0.812267	10	3	1	0	0	0	6	0.958284	0.000119446	0.00107479	2370.4	1491.03	952.241	835.344	409.694	4048.76	1040.28	247.016	347.103	133.31	146.034	3879.86	566.9	0	3545.61	3487.9	2286	2448.41	949.649	1504.84	1866.76	1670.34	1478.71	1282.37	1451.03	1196.97	1194.83	1090.96	277.985	1144.52	1120.16	884.989
96	M369T12_3	369.299	369.298	369.302	12.302	12.11	12.4998	11	1	0	0	1	4	3	0.225412	0.000122801	0.00107479	13380.7	14523.7	14460.1	19125.4	34786.7	16476.4	1812.25	1418.4	1128.55	2781.24	14225.1	3713.98	8748.85	0	12218.5	13380.5	11952.8	16749.9	13821.2	12161.7	12181.2	14002.2	14076.7	15940.2	15084.5	15857.6	14464.5	14072.7	14788	13357.2	13585.8	16492.3
97	M396T17_1	396.224	396.223	396.225	16.7896	16.7578	16.8107	6	0	1	0	3	0	2	0.234711	0.000122801	0.00107479	74967.9	78022.7	83288	128855	89039.1	70528.7	2979.59	4217.39	1747.22	64230.1	4597.49	16553.8	4578.5	0	72091.5	73948.7	71115.7	77884.3	77558.5	77208.7	71289	74618.8	78611.9	80296.9	81543.2	81776.2	85304.5	84702.7	80279.9	82989.6	83066.1	83385
98	M371T15_3	371.36	371.357	371.363	15.3209	15.1269	15.3988	7	0	1	3	0	1	2	1.07676	0.000125256	0.00107479	2328.83	2855.05	3724.91	5810	13800.5	4463.39	632.025	1387.19	1092.45	1189.07	4204.36	4805.98	1876.12	0	2639.93	1882.21	2724.04	2287.64	3091.15	1348.01	819.94	1933.08	3141.98	4240.72	4446.61	2547.96	4831.49	2989.09	1883.4	4336.72	4337.37	3971.37
99	M227T14_3	227.164	227.163	227.169	13.6475	13.5051	14.0389	18	3	0	1	0	2	11	0.44335	0.000126751	0.00107479	12122.7	19010.8	16849.4	20618.1	42651.6	16128.5	5033.29	898.933	4142.11	1460.96	21418.9	7150.57	14712.1	0	17313.8	7495.63	7540.37	17008.1	15755.7	7622.76	18452.5	19987	17731.7	19223.2	20000	18670.2	20083.3	8828.2	17049.6	16760.5	19246.5	19128.3
100	M520T10_2	520.399	520.396	520.401	10.3375	9.96523	10.357	42	6	6	5	5	5	14	0.0670624	0.000127003	0.00107479	180861	182553	102655	121156	23725.1	116958	17851.9	44104.5	26497.9	33259.8	8842.41	7843.47	62276.5	0	189901	174080	168823	201066	196364	154933	229977	187913	135665	229775	184361	127629	129672	76283.7	100270	136414	72028	101263
101	M399T15_1	399.326	399.322	399.327	14.9987	14.8863	15.0259	6	1	0	1	3	0	1	0.452354	0.000128265	0.00107479	15219.5	15519.7	20219.7	24052	88033.2	16428.6	2992.63	3461.49	2127.16	3911.24	35840.5	7431.55	28612.5	0	14069.1	19315.2	12133	15046.9	18298.2	12454.3	9653.45	18105.1	15039.9	13804.7	18826.8	17688.5	22772.1	21644	17466.9	17871.1	21203.2	20360.7
102	M193T14	193.158	193.158	193.159	13.8371	13.7441	13.8611	11	1	0	0	2	3	5	0.318578	0.000128774	0.00107479	7430.52	8322.43	8897.43	13269.1	39285.6	15988.1	1151.61	1885.17	575.84	7273.17	32785.7	5093.44	7060.73	0	8251.43	7203.41	6507.64	7671.64	9054.35	5894.67	4918.47	10109.9	7553.27	8761.31	9688.42	8903.25	9269.54	9212.58	8410.8	8434	9712.23	8345.43
103	M633T20_2	633.451	633.449	633.453	19.7292	19.6703	19.7957	43	6	6	6	6	6	13	0.291758	0.000129797	0.00107479	70729	75414.3	77267.4	100636	19254.4	58868.6	13098.9	14159.2	9739.32	3722.68	4288.8	17175.4	12009.1	0	57748	86685.7	60684.8	64207.8	87499.8	67548.1	57519.6	93940.2	68924.7	71800.5	91081.1	69220	87278.2	71291	69714.5	89864	66348.3	79108.5
104	M320T17_3	320.207	320.206	320.207	16.5214	16.4202	16.6302	6	1	1	0	3	0	0	0.215403	0.000130311	0.00107479	39385.1	43568.8	46348.6	55881.7	53006.7	42209.3	1946.2	2350.76	3188.93	8986.1	2837.9	9092.02	3787.81	0	41014	37237.3	38724.4	42315.3	39257.2	37762.4	43544.3	42032.7	44437.3	45702.4	39772	45924.2	45039.9	52789.9	44266.4	45364.5	44995.9	45634.9
105	M169T17_4	169.122	169.122	169.123	16.8945	16.736	17.037	13	2	3	1	0	0	5	0.521909	0.000130828	0.00107479	10520	10558.1	14493.5	17568.3	18998.5	10800.8	4466.29	5023.58	4366.72	1380.22	709.33	5637.05	1641.68	0	12484.8	4686.22	13204.2	13619.9	14210	4915.13	14938.4	4284.94	14297.8	15261.3	5037.63	9528.26	5734.93	17704.3	15251.7	16178.6	15839.1	16252.6
106	M569T16_2	569.433	569.431	569.435	16.453	16.1305	16.4898	40	6	6	6	6	1	14	0.308444	0.000131087	0.00107479	110280	134022	158698	181136	15051.9	74216.8	28279	18902.8	20300.4	28794.5	9128.61	22891.7	28908.1	0	81111.2	125524	96549.6	92598.3	159277	106621	111237	143591	140206	120745	163607	124744	162498	168747	168520	171241	117836	163348
107	M325T18_1	325.311	325.306	325.311	18.3451	18.3338	18.3787	6	0	1	0	0	4	1	0.326744	0.000131867	0.00107479	8812.34	8187.51	9939.67	12586.5	44375.4	11951.9	1332.9	3439.32	1339.8	907.385	23308	3905.21	7569.59	0	8574.17	7612.47	8356.1	9444.35	11173	7713.94	9257.28	9787.18	9122.11	8755.56	10873.4	1329.58	9952.62	11843.8	9696.54	8202.51	11036.9	8905.76
108	M396T20	396.223	396.223	396.224	19.6216	19.4913	19.7112	6	0	0	1	3	0	1	0.317745	0.000132914	0.00107479	56074.3	64399.9	67523.1	88962	78298.2	56235.8	4989.24	1965.31	9701.7	19963	3865.82	17868.6	3842.14	0	50275.7	51113.9	54049.8	58940.4	59492.7	62573.1	60784.8	64806.7	63782.7	65743.4	65003.5	66278.1	71136.2	77122.1	49283.7	65328.6	72096.8	70171.1
109	M362T1_1	361.822	361.821	361.822	0.6471	0.6357	0.836383	9	1	4	0	0	0	4	0.799086	0.000133441	0.00107479	4114.09	2658.9	1952.32	1490.23	975.352	5037.84	1302.45	671.52	594.645	195.58	123.69	4025.66	678.307	0	4464.43	4819.78	5461.77	4960.62	2336.85	2641.1	3100.21	3386.27	2102.77	2386.86	3226.74	1750.52	2530.4	1990.4	852.636	2283.75	2253.83	1802.9
110	M311T14_3	311.342	311.34	311.343	13.6162	13.4938	13.8371	4	3	0	0	0	0	1	0.348784	0.00013397	0.00107479	16220.3	34969.1	32905.5	38044.7	183869	51543.1	15612.5	4331.21	1950.79	3907.62	208490	17977.4	192820	0	28463.9	2552.37	2475.62	31161.5	1007.01	31661.4	43610.1	33790.6	31589.1	33495.3	34274.1	33055.5	36605.4	32579.3	32084.8	31826	31094.5	33243
111	M388T13_3	388.128	388.127	388.13	13.2639	13.1533	13.3551	11	1	2	3	0	1	3	0.339596	0.000134501	0.00107479	22150.2	19677.1	18054.6	14641.5	12525.5	20995	3558.53	3718.29	1941.84	1367.26	1080.38	7129.79	2186.39	0	23590.6	28528.6	21141.6	20334.8	21025.7	18279.9	20518.9	20222.5	17381.6	26437.2	16620.2	16882.4	16758.3	21196.4	17496.2	15563.1	18826.4	18487.2
112	M258T11	258.191	258.191	258.192	11.4176	11.3969	11.4192	3	0	0	0	0	3	0	0.121151	0.000135569	0.00107479	2580.17	3504.66	3283.1	3234.69	6711.73	3293.83	205.143	233.385	155.879	404.872	1610.78	399.052	2266	0	2586.47	2518.81	2510.14	2660.62	2290.84	2914.12	3804.32	3210.48	3610.48	3379.68	3697.37	3325.63	3201.18	3257.63	3455.29	3319.69	3429.9	3034.92
113	M615T20	615.441	615.438	615.442	19.7312	19.675	19.7932	41	6	6	6	6	4	13	0.295825	0.000136106	0.00107479	34080.3	36307.5	37365.5	52380.5	11035.6	29203.9	6191.62	5839.87	4179.36	2867.66	2015.15	8639.25	6219.96	0	27527.5	40407.3	27991.6	33871.7	42357.8	32326.1	29156.1	42625.3	35062	32717.9	44089.6	34194.2	42236.9	33385.5	35017.6	40195.6	32598.3	40759
114	M397T15_2	397.342	397.342	397.344	14.5075	14.4883	14.5375	16	0	0	0	0	3	13	0.262212	0.000137187	0.00107479	35430.9	43185.3	37551.2	53196.4	455622	340686	2072.15	6491.2	3058.14	17778.3	316780	89332	108713	0	36706.3	33497.4	36922.8	32829.8	34648.4	37980.5	53724	39723.2	38250	45499.1	45856.2	36059.1	36998	35338	35897.9	35733.7	37835.5	43504.3
115	M313T12_1	313.231	313.229	313.232	12.4428	12.422	12.4591	11	0	0	0	0	4	7	0.166512	0.00013773	0.00107479	5466.91	6168.33	6141.37	6666.31	32411.5	12538.4	167.364	411.087	341.604	636.933	18501.8	2087.8	12375.2	0	5405.27	5377.93	5598.45	5720.99	5446.54	5252.28	5786.07	6822.5	5722.59	6173.65	6422.86	6082.28	6521.65	6318.45	5918.4	5571.72	6311.92	6206.12
116	M171T17_1	171.101	171.101	171.102	17.2845	17.145	17.4698	14	1	3	1	1	0	7	0.379527	0.000138276	0.00107479	14678.5	15137.2	17700.4	20955.4	19926.8	17862.2	928.75	1870.06	700.65	6111.73	883.798	6779.19	1395.64	0	15503.6	14662	13203.1	15318.8	13969	15414.4	11915.6	16047.9	15479.3	17562.8	15202.5	14614.9	18952.8	17928.1	17114	17686.2	17487.9	17033.4
117	M398T14_2	398.327	398.325	398.327	13.6746	13.6743	13.768	3	0	0	0	0	3	0	0.210001	0.000138276	0.00107479	7977.03	10362.3	7643.43	10959.6	50398.7	22465.9	648.612	3667.43	849.099	1563.68	24432.6	4717.86	16777.2	0	8219.81	6895.84	7729.65	8309.76	8811.88	7895.22	17459.7	10068.2	6830.59	9960.33	8787.13	9068.11	8057.91	8016.06	8360.73	6354.79	8275.75	6795.35
118	M207T18_2	207.101	207.101	207.101	17.808	17.7945	17.8527	5	0	0	0	0	5	0	0.299301	0.000138824	0.00107479	3204.1	3467.93	3344.32	4091.11	7938.36	3718.42	181.978	277.946	215.507	274.843	1079.5	1112.93	1358.31	0	3394.67	3441.13	3058.51	2981.01	3188.36	3160.9	3125.34	3500.98	3433.96	3848.52	3695.48	3203.31	3272.63	3285.47	3695.36	3044.59	3323.07	3444.78
119	M595T14_3	595.493	595.491	595.495	14.3285	14.0349	14.369	42	6	6	5	6	5	14	0.158685	0.000138824	0.00107479	182060	221114	133306	301923	73848.2	158862	22719.2	42650	31016.8	105984	9091.78	25209	113510	0	189665	184539	147012	206465	200950	163729	245591	218865	175826	288757	219684	177959	132227	108171	152880	143556	88590.4	174410
120	M630T19_2	629.552	629.551	629.555	18.9058	18.6255	18.9497	8	0	0	0	0	6	1	0.199355	0.000138824	0.00107479	6291.49	6823.71	6311.43	8812.86	36931.3	9194.82	760.242	890.319	747.997	539.202	16289.8	1833.03	3984.37	0	5033.81	6685.69	5689.85	6607.25	6742.68	6989.65	6662.43	6907.17	6059.13	8147.62	7442.37	5723.57	7482.13	6453.41	5220.6	6356.32	5878.66	6477.48
121	M536T12_1	536.468	536.466	536.47	12.2762	12.0568	12.4895	17	0	6	6	2	0	3	1.58003	0.000139926	0.00107479	1244.34	33061.3	36016	18348.4	1796.68	8591.4	361.114	18365.8	7458.72	17542.7	930.229	13574.7	8190.25	0	1594.54	1689.3	1059.46	1275.58	1136.23	710.919	21153.5	49444.2	18403.8	23903.7	62613.5	22849.3	43536	29850.3	44245.7	29423.9	28691.7	40348.2
122	M265T16	265.247	265.246	265.25	16.3035	16.2718	16.3449	8	0	0	0	0	3	5	0.421729	0.000140203	0.00107479	3689.01	4312.49	4292.46	4813.47	8652.22	3124.21	281.471	458.635	357.611	434.354	2678.8	1317.57	2588.89	0	3534.61	3316.62	4039.82	3725.84	3981.64	3535.51	4119.75	4125.83	4192.8	4533.9	5113.83	3788.81	4895.43	3871.44	4503.63	4177.79	4185.55	4120.95
123	M381T14_2	381.337	381.336	381.337	14.4174	14.4066	14.4423	6	0	1	0	0	5	0	0.256086	0.000140481	0.00107479	24202.7	25952.5	29645.9	30792.9	54042.5	25711.4	2127.27	4995.93	2036.74	2358.05	12367.2	6584.34	11882.5	0	25099.5	21532	21778.8	25746.7	26735.6	24323.7	17347.8	26652.3	33019.6	26196.6	26042	26456.6	31809.5	32191	29106.9	26743.8	29194.8	28829.4
124	M590T15	590.481	590.478	590.483	15.296	14.9503	15.6635	36	6	6	6	6	0	12	0.318279	0.000141316	0.00107479	137904	70796.1	122931	147174	28233.2	83647.4	61696.9	6179.18	8748.99	77651.3	7810.17	26623.2	29344.9	0	216845	99779.6	103040	217402	86203	104154	78245.8	68781.9	72846.3	76115.4	67298.8	61488.7	125092	122022	118816	137824	122665	111166
125	M783T14	782.554	782.55	782.558	14.1925	14.0332	14.2409	4	0	0	1	0	3	0	0.38429	0.000141316	0.00107479	11538.3	14724.1	13470.6	26508.9	43070.5	19445.8	2246.45	3194.77	4271.02	7814.02	8731.08	7472.82	7685.06	0	10257.6	11412.7	14665	8713.87	10475.6	13704.9	20170.4	10962.3	15974.5	12868.1	13282.2	15087	5272.24	16563.3	14661	12545	15421.8	16360.1
126	M225T13	225.184	225.184	225.186	13.0875	13.0656	13.1403	9	1	0	0	1	4	3	0.300608	0.000141596	0.00107479	6896.74	7464.05	8239.05	10314	24581	10932.9	1358.65	984.118	1187.76	1016.38	10762.6	3286.51	4261.91	0	6774.12	6470.89	6690.06	5544.01	9522.17	6379.23	6361.18	7747.39	6420.03	7361.55	7940.77	8953.37	10028.7	9158.18	7230.51	6929.57	8358.35	7729.04
127	M212T8	212.164	212.164	212.164	7.54403	7.52873	7.56802	6	0	0	0	0	3	3	0.0791176	0.00014272	0.00107479	711.943	1149.86	616.317	1367.81	54654.9	12089.9	231.726	463.675	80.1314	334.553	41540.5	956.526	40364.9	0	956.562	512.521	502.715	670.509	588.538	1040.81	597.096	1077.78	1011.43	1914.82	1431.77	866.264	507.035	655.176	652.692	733.383	565.347	584.269
128	M318T17_1	318.192	318.191	318.192	17.1722	17.1238	17.2263	7	0	2	3	1	0	1	0.203238	0.000143285	0.00107479	81165.1	86781	87351.1	115043	103479	81884.5	4467.57	6112.72	12550.9	36441.6	4682.15	16642	6866.31	0	82406.3	82906.7	78822.2	76624.8	77569.3	88661	85852.9	84379.8	76158.6	90942.1	92706.4	90646.2	92849.1	94446.9	94413.8	86960.9	93070.7	62365.1
129	M518T13_3	518.457	518.456	518.457	12.8422	12.7275	12.9163	7	0	0	0	5	1	1	1.95567	0.000143853	0.00107479	1346.37	5359.56	11652.2	116782	8633.8	12557.4	637.337	3385.12	8831.81	63115.5	5870.62	24558.2	14207.4	0	621.824	883.548	2440.83	1315.42	1614.88	1201.7	1865.56	11478.7	4448.97	3845.05	6759.54	3759.52	19097.2	16415.1	22896.9	4073.3	4720.52	2710.19
130	M773T14	772.561	772.557	772.564	14.1106	13.8372	14.1933	9	0	0	0	4	3	2	0.283572	0.000143853	0.00107479	12222.8	12772.6	13861.9	22629.8	75168.8	21580.4	644.01	1506.79	2442.48	6892.67	25533.6	6119.58	9313.81	0	12260	13192.8	12018.5	11194.7	12275.1	12396	11094.2	13875	13755.9	10588.4	13616.6	13705.3	12288.9	13145.5	14793.8	17992.8	14066.4	10884.2
131	M601T17	601.426	601.423	601.428	17.0954	16.803	17.1232	44	6	6	6	6	6	14	0.191577	0.000144137	0.00107479	43810.1	47175.4	48485.4	60191.2	11405.1	40907.6	5235.09	3750.32	7558.34	4035.14	3653.47	7836.93	10702.4	0	37916.4	49238.5	40743.2	39504.7	45066.5	50390.9	43107.8	48881.7	45620.7	46479	53801.8	45161.2	53194.3	47375.9	48225.5	57826	35270.4	49020.5
132	M271T19_2	271.191	271.19	271.191	18.9815	18.9472	19.102	5	0	1	3	0	0	1	0.301379	0.000144423	0.00107479	29605.6	30758.6	25939.4	37765.7	38765.4	28988.1	871.158	8435.36	9155.38	1160.09	619.708	8736.41	2471.56	0	28585.8	30011	28970.7	28971.1	30475.4	30619.6	13735.6	34892.3	33201.9	34709	32240.4	35772.2	35110.5	18102	32075.9	12748.3	24027.8	33571.9
133	M376T12_3	376.252	376.25	376.253	12.4415	12.422	12.4601	8	0	0	0	0	4	4	0.213634	0.000144423	0.00107479	18499.9	21163.2	19303.7	25128.8	45472.3	26715	1837.15	732.798	535.912	6614.05	14704.4	5707.23	11434.3	0	20680.4	18795.7	16087.3	19556.3	19434.9	16445	21248.7	20079.7	21005.8	20881	21453.9	22309.9	19827.1	19267.1	19604.7	19028.1	19704.6	18390.8
134	M613T9	612.52	612.514	612.522	8.99858	8.89625	9.39658	25	2	3	4	2	6	8	1.29549	0.000145857	0.00107479	1351.72	4531.27	7614.89	8850.66	41027.7	9526	373.376	3477.22	3121.05	8507.19	30661.3	12340.8	28263.3	0	1484.06	1826.41	1488.55	695.628	1283.68	1331.99	2370.79	6977.25	2706.65	1496.89	10479.3	3156.77	12782.3	4552.38	7635.29	7217.95	4408.52	9092.88
135	M697T13	696.526	696.521	696.527	13.4807	13.4453	13.5177	7	0	0	0	0	5	2	0.262592	0.000146145	0.00107479	7028.17	8490.19	6492.1	9310.7	98565	17567.8	516.381	1536.09	798.95	1873.99	52894.5	4613.16	29867.2	0	7049.38	6622.32	7603.41	6686.25	7699.16	6508.51	7938.72	10563.6	6746.68	7713.85	10224.9	7753.38	7340.2	5432.32	5775.62	6703.77	6333.42	7367.24
136	M428T11_2	428.36	428.354	428.362	11.3885	11.0944	11.6723	41	5	6	6	6	5	12	0.803913	0.000147014	0.00107479	62233.6	96955.2	88937.2	130162	42661.7	68996.5	12899.1	8374.41	32358.4	27125.1	6414.32	55467.2	47359.9	0	58892.3	61931	49909.1	49432.7	83366.7	69869.7	92736	90349.2	91179.3	92115.3	108811	106540	140741	70289	116299	73744.6	56344.5	76204.5
137	M326T11_6	326.379	326.378	326.38	10.9321	10.822	11.041	14	0	1	0	5	6	2	2.35712	0.000149665	0.00107479	36.05	2125.19	289.206	91020.7	15872.8	6095.17	40.0026	5017.06	416.294	55333.5	12671.6	14367	35080.7	0	27.0718	46.3119	34.6581	0	108.258	0	12365.8	104.487	49.0852	0	101.109	130.706	258.714	101.734	1121.8	144.167	0	108.821
138	M319T11_5	319.263	319.262	319.265	11.1218	11.0792	11.3011	25	0	3	0	2	6	13	0.244674	0.000150542	0.00107479	4781.15	10102.9	7597.74	11700.5	240762	52796.2	431.605	4086.25	2790.47	3273.72	234574	12917.8	39796.6	0	4996.34	4200.51	4312.62	5053.68	4842.15	5281.6	17926.9	9155.82	8262.56	5906.3	9793.28	9572.31	7620.91	5037.78	11276.1	6763.93	4434.97	10452.8
139	M714T9	714.495	714.491	714.499	8.94409	8.8947	9.28393	14	1	1	0	4	3	5	1.57238	0.00015084	0.00107479	3677.29	6500.05	7679.02	17950.9	57862	20960.7	1524.92	2297.09	1926.53	13851.6	57376.2	32958.2	54656.4	0	2209.2	2236.48	6069.56	3608.65	3104.8	4835.02	3874.56	6795.12	6622.58	4194.45	10150.8	7362.79	6382.25	9775.77	9241.36	4754.78	7144.59	8775.36
140	M307T16	307.263	307.263	307.264	15.6135	15.5898	15.6684	17	0	0	0	0	6	11	0.289141	0.000151138	0.00107479	3481.87	4170.98	4669.86	4846.99	54472.7	11694	227.902	544.874	401.545	686.492	39562.6	3381.21	15146.4	0	3405.71	3597.98	3435.65	3667.44	3085.82	3698.64	4469.55	3136.65	4450.21	4419.21	4561.64	3988.63	4638.05	5397.96	4198.2	4442.91	4647.76	4694.3
141	M552T16_3	552.428	552.427	552.432	15.7125	15.5789	15.9079	35	6	6	6	6	1	10	0.204473	0.000151437	0.00107479	35266.1	37275.5	43877.3	55159.1	7297.55	20013.3	5185.85	10425.8	5629	8446.08	1856.74	4092.17	12513.3	0	30284.5	40657.9	31588.3	31805.2	42657.6	34603.2	25229.2	44099.8	32339.5	44481.2	50395.6	27107.8	48132.6	47474	34254.1	48535.6	44544.6	40322.8
142	M591T14_1	591.459	591.455	591.46	13.5151	13.2272	13.55	32	5	5	4	5	0	13	0.220522	0.000151437	0.00107479	56937.1	148782	87557.4	194564	18467.7	91365.2	18793.4	12860	29620.6	97232.7	5607.88	20148	70978.6	0	76412.6	81595.7	37131.2	38389.7	50466.9	57626.4	137215	139926	138679	169507	157871	149491	111120	50250.7	108598	101431	48859.6	105086
143	M634T20	634.455	634.45	634.456	19.7297	19.6592	19.7932	42	6	6	6	6	5	13	0.31721	0.000151437	0.00107479	35704.5	36683.7	38473	48328.7	10067	29374.4	6746.23	5999.4	3965.23	2188.69	2728.61	9317.85	5572.02	0	31243.8	43936.4	29886.4	31570.8	44704.9	32884.7	27790	44240.6	34736.6	35618.4	42690.7	35025.7	43628.1	36901.3	36448.4	41393.1	32565.2	39902
144	M211T17_2	211.133	211.132	211.133	16.8865	16.7148	16.9548	15	1	3	4	1	0	6	0.439389	0.00015385	0.00107479	19871	20509.7	21741.8	25158.5	28427.6	26120.2	1032.6	2658.39	2466.17	1440.99	783.652	11476.9	1630.79	0	20672.1	19133	20045.7	20292.6	18177.7	20905.1	18985.5	19704.8	22049.2	23068.9	16317.5	22932.5	21717.3	17491.7	24785.9	21000.5	23269.1	22186.3
145	M381T16_2	381.346	381.336	381.348	16.1017	16.0721	16.2565	7	0	0	1	0	3	3	0.291454	0.000154154	0.00107479	7574.13	7543.01	8726.63	11477.1	29382.6	10366.8	854.464	882.643	1368.33	1315.38	23163.4	3021.43	9689.37	0	7673.37	7949.05	6646.95	6572.09	8839.15	7764.14	6873.94	6909.3	8526.63	6491.52	8357.87	8098.81	10092.2	9500.6	7234.5	7050.42	8424.8	10057.2
146	M377T14_3	377.337	377.335	377.338	13.7132	13.6413	13.9095	5	3	0	0	0	1	1	0.280984	0.000154459	0.00107479	3662.41	8392.35	6982.35	8551.71	18170.3	9196.32	2746.21	1419.52	1332.24	1263.26	7150.64	2584.02	2801.02	0	6909.89	1704.29	5135.29	6260.44	836.407	1128.12	8453.92	8290.09	8618.83	10849.4	6580.94	7560.92	9315.62	7416.8	6277.07	6013.99	5658.2	7212.44
147	M535T11	535.454	535.452	535.457	11.3463	11.1653	11.4201	8	0	0	0	4	1	2	1.2244	0.00015507	0.00107479	802.757	1401.41	1917.36	9933.81	3797.06	2652.01	161.04	540.748	1218.41	2656.09	1330.08	3247.11	1483.63	0	897.512	744.402	577.218	1046.35	722.624	828.44	1296.19	519.043	1217.43	2138.08	1593.48	1644.26	2007.57	3355.89	3289.2	302.591	1154.02	1394.92
148	M554T9	554.296	554.293	554.304	9.07377	9.066	9.114	16	3	4	3	3	1	2	0.301873	0.000155684	0.00107479	33647.7	24820.8	20593.1	19577.6	5935.22	17295.8	3649.51	8978.78	4136.92	3122.6	1470.43	5221.14	9254.55	0	29416.2	32543.6	34740	32147.2	32809.7	40229.7	7697.57	27077.6	32562.3	23851	26505.9	31230.4	18856.7	27412.9	21120.1	15388.3	22463.3	18317.2
149	M237T16_2	237.185	237.184	237.185	15.7	15.5642	15.8119	12	0	1	3	3	2	2	0.193192	0.000156609	0.00107479	9268.22	11162.9	9950.94	12195.9	15467.9	10461.3	647.935	1005.89	1081.49	1036.45	2471.52	2021.05	1118.68	0	9446.33	9313.34	8621.71	8496.88	9453.88	10277.1	11594.4	11180.1	10683.5	12831.4	10852.9	9835.18	10810.9	10927.5	8843.23	8884.55	11050.7	9188.65
150	M786T18	785.547	785.543	785.551	17.5542	17.4905	17.714	9	0	0	2	0	3	3	0.313847	0.000156609	0.00107479	9128.18	7211.68	5533.11	10786.7	17742.1	7965.57	1472.08	1313.37	2224.4	3247.29	4586.69	2499.97	4195.87	0	7438.22	7877.83	8932.84	9253.77	9676.24	11590.2	5553.27	7198.13	9579.65	7077.64	6717.3	7144.09	2879.49	2739.79	8216.8	6584.96	6141.46	6636.19
151	M465T18_1	465.394	465.392	465.397	18.3324	18.2977	18.3798	6	0	0	0	0	4	2	0.509572	0.000156609	0.00107479	7934.2	7577.05	8611.36	10281.4	15000.1	8891.56	1279.58	1387.47	520.496	1150.55	4824.07	4530.89	3864.66	0	6872.51	6029.22	9166.27	9224.06	7882.83	8430.3	5303.75	7569.54	6834.67	8803.53	7847.7	9103.1	9376.29	8018.04	8683.61	8982.73	8097.55	8509.91
152	M331T6_1	331.118	331.117	331.119	6.46013	6.44253	6.51957	14	1	3	3	1	1	5	0.13119	0.000156919	0.00107479	13930.7	9948.43	7988.23	17996.7	4588.04	10257.8	3918	2994.41	2355.89	2949.23	1466.88	1345.72	7088.15	0	12243.9	10135.5	19244.8	13236	10462.6	18261.4	5397.62	10132.6	10583.1	14751.3	9263.18	9562.71	9311.34	5109.18	9674.83	8468.96	4994.68	10370.4
153	M485T10_3	485.362	485.355	485.364	10.3416	9.96523	10.3717	45	6	6	6	6	6	14	0.123159	0.000157852	0.00107479	143265	158360	91132.6	118559	23463	99225.9	15047.5	32273.6	20309.6	27789.4	6543.1	12220.6	52658.3	0	149609	151526	127896	165300	138779	126479	183190	164153	116861	189313	177271	119373	118392	76470.8	88158.7	111165	65025.2	87583.8
154	M381T14_3	381.342	381.335	381.344	13.7687	13.7441	14.1208	7	0	1	0	0	4	1	0.227335	0.000158164	0.00107479	35281.7	36268.5	41285.2	45727.9	52100.5	40614.3	2530.27	4779.87	1518.33	3736.52	11506	9233.04	8444.42	0	36197.6	32597.7	32638.9	34672.8	39208.2	36375.2	29073.8	37812.3	31461.6	39694.4	39274.7	40294.4	40578.1	41304.5	43803.4	41663.2	39155.4	41206.9
155	M123T20	123.081	123.081	123.082	19.6042	19.5358	19.8305	9	3	1	1	0	0	3	0.568726	0.00015879	0.00107479	38522.2	42994	42357.1	53423.2	66864.7	39680.7	5871.42	3532.54	6176.85	5180.98	6585.67	22567.4	3828.39	0	34294.3	34391.2	44226.1	37277.8	33553	47390.7	41710.4	43893	44566.4	44455.3	36579.1	46759.6	47716.2	42847.1	40268.1	31039.1	45509	46763
156	M321T10_2	321.279	321.279	321.28	10.093	10.0554	10.1487	6	0	0	0	4	2	0	0.399808	0.000160682	0.00107479	6999.13	9876.36	10359.7	31241.6	69278.9	21610.4	2555.27	3902.03	3594.28	17188.4	39599.4	8640.03	12209.2	0	8670.97	7132.01	4027.82	10328.3	7865.15	3970.53	8454.31	12232.3	4867.93	13916.8	13577.6	6209.24	12751.9	7116.57	14066.7	9519.03	5359.81	13344.1
157	M569T12	569.384	569.381	569.385	12.1293	11.8605	12.1533	40	6	6	6	6	2	14	0.207976	0.000160682	0.00107479	211007	214393	131696	243308	15964.7	122864	35591.1	45949	12805.5	62340.8	3351.33	25552.7	50563	0	228160	239352	188819	188905	256525	164281	262285	151999	187828	261923	184853	237468	134655	126654	156097	128269	122515	121985
158	M716T12	715.516	715.515	715.519	12.3026	12.2807	12.3519	4	0	0	0	0	3	1	0.185245	0.000160682	0.00107479	6493.08	6787.71	5256.04	7821.03	32332.1	11443.1	944.991	472.712	788.98	900.362	18583.6	2119.78	6173.73	0	7923.47	5232.85	6665.06	6658.64	6807.1	5671.35	6823.91	6173.88	6393.79	7403.07	6699.45	7232.18	6649.66	4958.66	5114.19	5607.62	4809.55	4396.54
159	M295T10_2	295.227	295.222	295.227	9.52655	9.46573	9.56857	13	3	3	4	3	0	0	0.107397	0.000161957	0.00107479	28378.8	39569.4	46345.8	33719.6	235481	69486.3	7025.03	7162.23	9332.19	2497.62	89732.9	7462.59	25491.4	0	24398.8	40499	24077.3	23559.5	33441.2	24297.2	50387.5	37938.7	36480.8	42531.3	41261.4	28816.6	39605.9	45604.1	35487.9	61916.5	51286.9	44173.7
160	M142T8_3	141.959	141.958	141.959	8.07833	8.0613	8.17177	6	1	3	1	1	0	0	0.405434	0.000162277	0.00107479	53550.9	52159.1	27659.7	24801.1	18817.1	31200.9	7732.71	10997.6	9766.77	1746.49	3416.63	12649.9	4102.81	0	58020.9	59196.9	42448.3	58442	58392.2	44805.1	57417.9	68626.5	48796.4	51942.1	51144.8	35026.7	44623.7	28621.5	28115.2	28533.1	19009.5	17055.5
161	M323T13_4	323.295	323.295	323.295	13.3439	13.3406	13.3979	5	2	3	0	0	0	0	0.215441	0.000162598	0.00107479	13646.4	27431.8	15889.3	15387	75714.6	25739.8	1067.63	19099.6	2337.9	1377.55	43936.7	5545.39	49512.3	0	13947.2	14270.5	12189.1	14999.8	13916.3	12555.2	66159.7	16215.8	20258.7	19560.9	19301.1	23094.9	16570.6	19483.8	13460.9	14045.5	17412	14363.2
162	M408T17_2	408.371	408.369	408.374	16.7598	16.5197	16.803	22	4	4	1	5	1	7	0.27588	0.000162919	0.00107479	14234.7	20023	16310.5	20276.3	5684.08	13586	2753.46	8214.79	1436.65	1732.17	1644.34	3748.11	6582.33	0	10056.9	17185.4	13153.8	12780.3	16948.3	15283.3	36676.7	17316.7	16185.1	15495	18216.3	16248.4	18001.9	14586.2	16864.9	17406.4	14588.2	16415.5
163	M269T19_2	269.138	269.138	269.139	19.2157	19.1145	19.402	11	1	0	0	3	3	3	0.257278	0.000163241	0.00107479	12000.3	13799.6	14451.9	21682.8	21058.7	12140.7	1162.56	698.02	764.943	15439.8	7335.05	3123.53	1085.53	0	11416.6	10110.3	12048.6	12703.1	13519.3	12203.6	12499.9	14064.4	13930.7	14077.1	13673	14552.3	15718.2	14886.6	13473.3	14182.6	14241.8	14209.2
164	M351T18_2	351.326	351.325	351.326	17.9507	17.943	18.004	4	0	0	0	0	4	0	0.29977	0.000164861	0.00107479	5496.18	5737.73	6926.26	7082.27	17695	6861.23	442.553	722.737	720.237	663.775	2849.07	2056.79	2659.52	0	5416.58	5292.48	5233.73	6390.12	5284.56	5359.63	5220.42	6599.13	4734.27	5690.93	6505.34	5676.28	7599.66	7854.13	6962.06	6271.39	6006.9	6863.43
165	M631T9_1	630.53	630.528	630.533	8.57737	8.54827	8.63485	7	0	0	0	0	6	1	0.923375	0.000165186	0.00107479	256.493	676.065	680.748	2280.87	12153.7	1587.67	141.801	663.025	275.189	1914.22	3783.98	1466.02	5525.17	0	317.502	185.019	225.54	391.997	25.1114	393.788	2002.52	558.494	429.16	462.48	439.84	163.893	604.168	1051.79	464.749	371.003	977.728	615.055
166	M539T10_1	539.378	539.367	539.379	10.4446	10.3526	10.5011	4	0	0	0	0	3	1	0.138231	0.000167816	0.00107479	4928.55	5154.57	3654.71	4968.35	20760.5	7655.77	420.91	565.359	407.324	610.282	9642.86	1058.27	3479.63	0	5420.3	4477.9	4612.45	5151.78	5335.11	4573.75	5447.78	5241.76	5625	4037.69	5272.34	5302.83	3696.28	3567.34	3808.68	3928.72	4033.01	2894.25
167	M568T16_3	568.427	568.426	568.431	15.7137	15.4225	15.7644	46	6	6	6	6	4	14	0.0636781	0.000167816	0.00107479	221806	238809	274756	352579	49802.9	176516	40990.4	24229.8	30552.1	80520.7	36310	11240.2	46490.6	0	178895	261754	216521	176882	275815	220968	236050	258943	211288	225792	276151	224627	329405	288053	257981	271496	256453	245146
168	M143T6	143.107	143.106	143.107	6.45182	6.41248	6.46632	6	0	0	0	0	6	0	0.161764	0.00016848	0.00107479	3589.27	4391.61	4282.87	4569.01	10369.9	4385.28	311.979	510.683	288.097	309.413	5144.82	709.378	2059.93	0	3737.74	3247.4	4136.82	3496.04	3407.86	3509.76	5168.47	3805.85	4233.26	4221.14	4077.23	4843.71	4041.64	4260.62	4623.45	4185.57	3953.37	4632.56
169	M407T18_1	407.367	407.366	407.368	18.019	17.7667	18.0662	16	2	2	2	4	1	5	0.409462	0.00016848	0.00107479	13545.4	15081.9	19135.4	20150.7	7804.22	12788.2	1994.87	2429.75	5107.61	3250.14	1718.66	5236.27	3651.02	0	10759.6	14433.4	12888.8	12066.2	16107.8	15016.4	14547.6	16047.3	14161	11782.3	19142.9	14810.1	18132.2	17342.3	17484.1	15842.4	16576	29435.7
170	M282T15_2	282.251	282.251	282.252	14.5991	14.5728	14.6079	10	1	0	4	1	3	1	0.216901	0.000170487	0.00107479	3868.06	4491.99	8050.92	8503.77	55176.1	16810.4	1185.94	2186.72	2043.31	3235.52	30704.6	3646.19	21362.6	0	4257.68	5289.66	2601.73	3879.33	4835.16	2344.76	2698.28	6916.52	3380.05	2769.65	7616.41	3571.06	6038.53	10116.7	8427.91	5504.11	10467.5	7750.73
171	M374T14_1	374.312	374.301	374.314	14.0034	13.9816	14.0277	5	0	0	1	0	3	1	0.247837	0.0001715	0.00107479	11235.5	11590.8	11269.4	15760.6	34143.8	15224.6	1046.08	875.764	2111.37	1887.6	10151	3773.22	6745.28	0	11470	10772.6	10089	11991.4	12795	10295.2	10563.3	11389.6	10712.6	12259.3	12802.9	11817.3	11692.9	12277.6	13102.1	7111.8	11557	11874.9
172	M211T19_2	211.133	211.132	211.133	18.8444	18.697	18.9413	14	0	2	2	1	1	8	0.399428	0.000172859	0.00107479	16358.4	20221.3	18451.6	20108.1	23984.3	17072.3	842.313	1577.81	1480.76	1131.36	2002.33	6819.16	1480.84	0	16265.5	15318.9	15802.1	16801.3	17748.3	16214	22012.5	22398.1	19855.9	19131.5	19071.2	18858.6	16115.5	18874.5	17488	18623.8	19207.2	20400.4
173	M385T14_3	385.347	385.347	385.348	13.592	13.5892	13.618	5	1	1	0	3	0	0	0.26493	0.000173886	0.00107479	13024.7	15864.6	16222.2	19318.6	55132.6	23043.6	2113.78	2438.89	2242.07	1564.39	22168.3	6104.96	14763.4	0	12954.1	14331.9	11049.5	14411.7	15401.4	9999.33	17962	17505.9	13388.8	14652.2	18582.4	13096.5	16332.6	19908.2	17121.7	13163.2	15525.8	15282
174	M425T13_1	425.342	425.34	425.343	12.8424	12.5671	12.8653	45	6	6	6	6	3	14	0.789429	0.000174229	0.00107479	152382	218765	184810	342293	114388	167188	39351.5	28655.3	40635.4	134105	28334.9	131983	144970	0	132794	159319	97834.7	173595	212979	137770	197891	202449	181261	248570	234097	248324	259443	174902	180615	161628	140296	191979
175	M370T11_3	370.296	370.295	370.296	10.8093	10.8087	10.8292	3	0	0	0	0	3	0	0.116912	0.000174918	0.00107479	14473	13270.7	6410.96	7174.2	168882	34771.6	10402.4	6623.01	171.272	1090.5	140344	4065.21	43555.5	0	7638.17	9506.43	23840.3	7295.07	7358.43	31199.7	24266	7340.75	11711.7	17249.9	6614.18	12441.8	6354.49	6545.85	6467.01	6193.53	6641.42	6263.44
176	M325T15_1	325.274	325.273	325.275	15.1497	15.1226	15.1946	19	0	0	0	0	6	13	0.267307	0.000175264	0.00107479	6776.11	8712.29	8084.42	8762.81	57486.4	14551.3	644.79	915.138	679.572	753.831	38862	3889.67	23954.8	0	6552.87	6120.67	6159.5	7760.74	7275.62	6787.23	10164.4	7629	7814.33	8933.2	8830.17	8902.63	8177.59	8525.76	6911.32	8925.6	8009.27	7956.98
177	M171T17_2	171.102	171.101	171.102	17.0303	16.8617	17.0987	11	1	3	1	0	1	4	0.341605	0.00017561	0.00107479	15487.7	16386.4	19179.7	20147	26110.9	16885.2	1080.64	2012.7	2363.53	1040.48	9433.08	5768.06	1466.79	0	15855.1	15502	15375.5	15449.8	13689.3	17054.7	14804.4	18254.8	17097.4	18872.1	13775.5	15514.3	19542	18771.9	17444.1	17578.6	18012.5	23728.9
178	M363T12_2	363.373	363.371	363.375	12.0361	11.8844	12.1554	8	1	0	0	0	4	3	1.26561	0.000177002	0.00107479	1056.54	300.94	281.712	689.495	23231.9	1500.72	449.634	230.381	113.769	516.983	27148.3	1899.34	5847.75	0	1802.13	762.448	779.324	1378.51	988.427	628.407	697.864	327.255	376.789	219.377	30.6733	153.682	359.729	461.54	290.744	214.237	211.816	152.206
179	M171T13	171.101	171.101	171.102	12.8177	12.6471	12.8826	13	0	1	2	1	2	7	0.196131	0.000177352	0.00107479	17825.9	19475.7	20366	23932.3	28542.7	18680	847.661	587.44	1479.2	7504.55	6723.75	3663.73	4017.62	0	17079.7	17800.4	17050.9	17664.9	17990	19369.2	19002.2	20423.4	18851.3	19181.9	19816.5	19579	21988.7	20635.6	20297.2	19428.4	21788.3	18057.9
180	M353T14_1	353.306	353.305	353.314	13.7648	13.7209	13.8448	16	1	0	0	0	5	10	0.272481	0.000177352	0.00107479	10516	13898.1	12979.1	15247.9	80278	22312.6	4379.8	2127.76	1116.37	788.768	25326.1	6079.77	17916.9	0	12463.8	1660.41	12630.2	12889.3	12303.5	11148.7	17679.7	13072.9	11628	12438.6	14474.8	14094.7	14182.7	12753.3	13646.4	11580.6	11783.5	13928.3
181	M365T13_3	365.388	365.387	365.39	12.9249	12.7785	13.0413	6	0	4	1	1	0	0	1.43211	0.000178053	0.00107479	305.008	2444.49	1977.47	763.604	115.259	599.128	153.931	1016.62	597.818	722.604	70.2491	858.015	535.997	0	36.0823	256.299	312.976	358.698	496.526	369.469	2000.36	1471.96	2444.19	1712.4	4286.9	2751.16	2238.59	1187.15	1988.51	1885.12	1612.22	2953.21
182	M320T19_2	320.207	320.207	320.207	18.9212	18.85	18.9672	5	2	0	0	3	0	0	0.184633	0.000178757	0.00107479	39621.1	39969	42323.4	53244.4	49069.9	39198.6	3480.85	1446.66	989.101	13985.4	2676.84	7237.35	3488.77	0	36185.8	37578.6	38740.7	46129.8	38691.6	40400	37801.1	41858.2	40724.3	40826.1	39306.2	39297.8	43934.9	42949.2	41307.4	41740.3	42408.6	41599.9
183	M193T1_1	192.922	192.922	192.927	0.670717	0.5172	0.836383	12	2	3	0	1	0	4	0.687243	0.000179464	0.00107479	9671.47	6599.07	3818.02	2296.49	1938.52	8614.07	2733.92	2316.81	1203.47	950.841	382.577	5919.96	1069.48	0	11306.7	12301	10051.9	11223.5	4836.89	8308.92	9966.43	7507.08	6424.82	6755.13	6137.52	2803.46	5090.78	5087.51	1884.54	3473.3	3442.9	3929.12
184	M327T20	327.181	327.18	327.182	19.653	19.6088	19.7883	9	1	1	1	3	0	2	0.238082	0.000180886	0.00107479	13716.1	15113.2	17484.2	20056.9	19056.9	13564.2	305.561	1110.89	2412.24	3536.5	808.114	3229.38	1265.77	0	13667.1	13461.6	13537.2	13704.1	14313.5	13613.2	14721.2	15829	14536.2	14772.8	13848.2	16972	18127.9	16455.6	16426.7	15049.3	21978.1	16867.4
185	M142T10_2	141.959	141.958	141.959	9.94389	9.8602	9.96205	6	1	4	0	0	0	1	0.734258	0.000181601	0.00107479	46150.7	40191.2	21494.1	18637.8	11989.3	16454.3	26654.5	23159.8	7758.21	1029.41	1986.56	12081.7	2584.12	0	28963.4	31697.5	36812.5	39278.2	99814.5	40338.1	25295.9	26502.4	41424.1	30205.9	86010.8	31708.2	32310.1	29315.3	21554.9	13785.8	14778.2	17220.1
186	M298T15	298.311	298.31	298.312	14.6916	14.571	14.723	16	1	2	1	0	5	7	0.208861	0.000182319	0.00107479	3218.26	2986.17	3996.06	5867.91	22872.1	7193.56	1436.13	961.282	276.03	1311.23	10757	1502.46	9094.28	0	5305.6	2889.58	1555.61	4616.06	2552.91	2389.8	1359.84	3911.17	3432.5	2360.12	3161.65	3691.71	4279.18	4034.1	4261.54	3559.73	4037.55	3804.29
187	M361T8_1	361.11	361.109	361.111	8.47547	8.4474	8.49605	5	4	0	0	0	0	1	0.383341	0.000182319	0.00107479	2252.4	1338.71	871.177	793.042	364.215	735.304	709.992	453.67	252.903	358.719	189.908	281.872	1130.07	0	1389.66	2308.18	2121.27	1600.23	2865.93	3229.16	950.568	1047.15	1482.63	2187.27	1139.07	1225.59	1241.46	1065.9	663.399	799.005	895.631	561.668
188	M211T13_2	211.169	211.168	211.171	13.1014	13.0656	13.1631	14	0	0	1	4	5	4	0.33689	0.00018304	0.00107479	5671.16	6286.2	6920.6	8803.32	22516.7	10233.3	697.122	1725.82	954.289	1209.61	12047.4	3447.49	4169.19	0	5345.91	5204.39	5390.84	5254.77	7026.31	5804.75	5018.39	5683.23	6034.9	5494.31	9741.38	5744.96	8705.55	6330.14	6863.72	6637.42	7027.3	5959.43
189	M359T11_5	359.371	359.371	359.372	10.86	10.7756	10.9683	13	0	0	0	4	6	3	1.93019	0.000183401	0.00107479	111.16	932.713	220.38	23535	36163	7660.23	65.3507	2087.65	138.044	15802.2	2778.14	14785.7	8414.6	0	83.8145	85.9708	90.001	86.404	244.244	76.5263	5192.71	0	124.405	142.133	99.1305	37.9025	77.9823	214.752	466.902	259.622	191.334	111.685
190	M330T14_2	330.302	330.301	330.308	13.8493	13.8146	13.9072	10	0	1	0	0	3	6	0.128945	0.00018449	0.00107479	8866.12	8648.72	10570	11480.6	38242.7	15087.3	1034.62	3478.58	892.328	927.363	29892.6	1945.44	8221.8	0	7435.07	9270.63	9873.16	7709.74	9232.83	9675.31	8693.65	1741.71	10419.9	9855.77	11164	10017.3	9509.71	11263	11533.7	9637.28	11248.8	10227.6
191	M510T8	510.223	510.221	510.227	7.63782	7.18505	7.71275	47	6	6	4	5	1	13	0.494322	0.00018449	0.00107479	22148.2	17207.7	10237.3	9307.17	3891.99	14246.5	9817.39	8569.88	2958.95	2949.95	2210.1	7042.35	3875.4	0	20060.9	13737.3	35433.9	33155.1	12604.9	17897.5	12599.1	13979.6	34248	10940.1	14847.8	16631.5	11884.8	15215.4	10431.2	7284.45	8146.98	8460.92
192	M363T16_2	363.367	363.365	363.368	15.6687	15.3728	15.6933	36	4	2	6	4	6	14	0.147862	0.000187055	0.00107479	6251.75	5976.69	9532.02	10961.1	22191.4	10850.6	713.684	3272.71	441.326	4718.7	5065.72	1604.39	7191.68	0	5912.38	6632.77	6219.79	7454.2	5874.6	5416.75	4089.43	7985.92	7424.96	140.109	8697.41	7522.33	9249.83	10242.1	9143.85	9899.79	9225.78	9430.75
193	M381T13_2	381.301	381.3	381.302	13.4874	13.2718	13.7909	12	0	0	0	0	3	4	0.240542	0.000187424	0.00107479	38841	39086.7	41673.6	46070.7	105624	45905.5	2471.61	6630	3199.87	2142.72	83272.1	11042.2	46797.9	0	42220.4	37646.2	38870.7	39751.5	34830.7	39726.5	28048.6	38999.1	42299.7	37196.6	39746.1	48230.3	42841.8	43731.7	42390.7	35235.9	43433.5	42408
194	M386T7_4	386.255	386.254	386.256	7.23698	7.22178	7.4731	4	0	0	0	0	3	0	0.0973859	0.000187424	0.00107479	9788.58	11658.3	10371.1	12767.7	42149.9	16477.6	1100.77	2037.43	815.253	1163.66	21850.7	1604.69	7108.36	0	10398.1	9379.38	8597.01	8838.47	11569.4	9949.18	11562	10120.3	11319.9	15220.1	9394.55	12333.1	10599.6	10144.5	11120.4	11040.5	8885.85	10435.5
195	M535T19_2	535.491	535.489	535.493	18.7797	18.7245	18.8257	5	0	0	0	0	4	1	0.337061	0.000187424	0.00107479	6094.54	4437.13	5477.38	11061.2	21889	7484.18	2888.21	842.664	1809.43	2182.3	6537.46	2522.62	3559.45	0	9280.46	3724.7	4688.04	10225	3759.7	4889.36	3349.08	4800.7	4355.69	3729.21	4655.23	5732.9	8884.28	4273.14	5194.65	5808.32	3808.59	4895.33
196	M473T19	473.391	473.39	473.392	18.5815	18.5513	18.6023	6	0	0	1	0	4	1	0.724569	0.000187794	0.00107479	8383.32	8272.4	6248.5	16690.8	30114.8	13794	1258.87	3982.75	2467.4	8356.19	5014.46	9994.68	9291.49	0	7205.58	8794.75	8857.03	6821.98	8313.62	10307	2841.4	12527.8	10118.2	3717.03	10186.2	10243.8	9195.31	6583.2	5138.26	8352.79	5960.52	2260.88
197	M122T17_3	122.097	122.097	122.097	17.0125	16.9068	17.0973	9	0	1	3	1	2	2	0.342701	0.000188165	0.00107479	143970	190983	181155	221865	250134	146157	6301.86	57913.5	18740.8	42143.4	36663.1	50088	16288.5	0	138415	142055	137600	142595	153281	149875	166136	156240	158091	187426	171037	306970	167374	184842	163780	168813	213429	188690
198	M634T15_2	634.484	634.482	634.487	15.1999	15.1913	15.2021	3	0	0	0	3	0	0	0.154057	0.000188165	0.00107479	11120.3	10279.5	11386.5	25356.3	49904	20227	1635.27	2246.36	1101.25	11640.9	15079.8	3116.1	8706.38	0	12034.9	9349.02	9285.77	13412.1	11911.3	10728.9	9858.36	7869.55	13403.9	8036.5	10124.7	12383.9	12248.3	12715.7	12121.5	10527.5	10618	10088.3
199	M326T6_1	326.105	326.104	326.107	6.26493	6.17577	6.33032	19	3	4	1	4	2	5	0.255021	0.000189281	0.00107479	7872.2	7902.03	4980.85	7931.32	3024.32	5646.95	1646.44	1004.3	840.167	1150.17	935.755	1440.09	3238.64	0	8431.85	6977.38	6385.8	7158.73	7335.79	10943.6	8714.52	7254.83	6822.75	8898.53	6911.34	8810.21	6252.05	4636.85	5165.03	5414.56	3772.74	4643.85
200	M408T11_3	408.335	408.328	408.339	11.3344	11.0419	11.4694	35	6	5	6	6	0	11	0.477031	0.000189655	0.00107479	13772	17388.8	12503.4	21102.1	75742.2	16415.7	1937.01	3639.77	4485.07	4113.02	26511.3	7830.81	21421.4	0	14477.1	15501.7	9999.76	14762.3	13946.1	13945.2	18029.6	14037.7	23159.9	14959.3	14317.1	19829.2	13853.5	14671.4	17484.8	13459.5	11212.4	4338.78
201	M283T16_3	283.263	283.263	283.264	15.9113	15.6953	15.9383	5	0	0	0	0	4	0	0.307651	0.000191157	0.00107479	2948.81	4325.12	4489.77	4479.94	15181.2	5951.83	326.745	724.251	925.2	356.016	6219.69	1831.09	3669.83	0	3193.03	2344.62	3126.39	3159.83	3062.28	2806.72	3906.46	3391.94	4752.75	4446.02	5453.57	3999.98	4400.32	5037.06	3161.69	3711.87	5664.05	4963.66
202	M395T15_2	395.368	395.366	395.37	15.2195	15.0864	15.2522	27	4	2	5	1	4	11	0.338832	0.000191535	0.00107479	26282	26056.3	29935.5	39201.4	41747.9	26296.2	3873.9	4070.62	4161.6	3451.27	4176.74	8909.99	6161.76	0	27456.2	27581.4	22225	32528.6	25625.7	22274.8	22228.4	29965.2	25452.5	24694.5	31944.6	22053	32975	24300.6	32016.2	30460.9	25402.4	34457.7
203	M413T15_3	413.379	413.368	413.382	15.1226	15.0506	15.1791	13	1	0	0	1	5	6	0.294605	0.000191535	0.00107479	8446.79	7697.53	9789.06	13953.5	27509.5	11071.6	1660.49	2867.4	752.918	3448.76	13445.5	3261.75	8966.81	0	7136.5	8861.36	8886.98	9354.97	5899.2	10541.7	4576.82	7760.77	9312.69	4613.15	7839.58	12082.1	9153.22	11063.8	9047.11	10215.8	9728.1	9526.42
204	M351T16	351.326	351.326	351.327	16.294	16.2813	16.3121	4	0	0	0	0	4	0	0.216256	0.000191913	0.00107479	5978.73	7013.74	7392.34	7784.91	31328.4	10805.9	490.508	613.928	722.612	517.51	20010.1	2336.83	9732.67	0	6331.77	5351.91	5758.68	6415.12	5535.8	6479.13	6937.8	7398.49	5917.49	7651.62	6853.05	7324.02	8260.12	7896.69	6284.36	7461.61	6828.5	7622.74
205	M466T12_2	466.39	466.389	466.396	11.9953	11.7915	12.0071	6	0	3	1	0	0	2	0.233676	0.000191913	0.00107479	24467	30369.8	30215.7	37094.6	9414.94	21425.1	2947.29	6843.17	4241.37	3687.37	2482.39	5006.51	7267.43	0	22048.3	28405	23573.5	20685.2	27043.7	25046.2	18709.1	31489.3	36059.2	26631.7	32049	37280.5	27924.4	29361.4	37440.7	26300.8	27267.6	32999.3
206	M595T14_1	594.5	594.5	594.5	13.7402	13.5678	13.789	3	0	0	0	3	0	0	0.224188	0.000193432	0.00107479	9027.71	9940.06	10061.5	55918.5	19373.9	12340.7	858.895	1487.31	1371.43	37922.2	4147.34	2766.64	6768.9	0	8337.39	8975.25	9676.81	9766.87	9713.25	7696.71	9707.86	9564.5	10465.2	12583.8	9060.06	8258.98	12403.6	9550.27	9293.79	10381.3	8367.6	10372.3
207	M857T16	856.723	856.719	856.726	16.3282	16.0328	16.3605	40	6	6	6	6	2	14	0.207287	0.000193814	0.00107479	24194	22034.9	13473.3	34176	4085.68	15706.1	7674.63	5845.52	2278	17590.9	995.97	3255.68	8809.75	0	21011.2	18983.3	31475.5	21670.1	16233.9	35789.9	27981.2	13913	23245.1	24966.9	15688.1	26415	15122.5	10035.2	15435	14271.4	11192.1	14783.8
208	M407T17_2	407.367	407.361	407.369	16.7543	16.3315	16.803	21	5	2	3	5	0	5	0.380938	0.000194964	0.00107479	47205.5	64438	54065	67657.5	23174	39792.8	7141.45	25030.7	5148.33	5391.01	1980.77	15158.6	22424.2	0	38123.5	53637.9	40627.4	44333	55046.2	51465	115185	54745.6	51928.9	51421.1	59586.5	53760.8	63218.8	52326.8	53163.2	54026.6	47368.1	54286.5
209	M506T18_2	506.418	506.413	506.421	17.819	17.551	17.8823	35	3	4	3	6	6	12	0.220538	0.000195734	0.00107479	12914.2	13107.3	13521.7	29455.1	96896.6	26641.2	3796.57	6484.18	4498.04	11777.3	13531.2	5875.41	22571.1	0	13071.6	16258	7854.82	14609.6	16869.4	8821.63	5543.69	18207.8	14451.4	4694.59	19993.5	15753.2	13564.3	8811.09	17830.1	16584.3	7303.28	17037.2
210	M973T9	972.611	972.608	972.615	9.08728	9.03893	9.09557	7	0	3	1	2	0	1	0.4598	0.000196508	0.00107479	14971	11082.9	6704.72	7176.74	1252.57	4605.88	2044.36	4930.72	1453.97	2568.93	702.219	2117.78	6028.67	0	12005.7	16400.3	15580	12783.1	16367.2	16689.8	3598.96	8797.38	17347.8	13297	8958.31	14497.9	6389.09	8119.49	8714.22	4918.37	5616	6471.14
211	M241T16_4	241.179	241.179	241.18	16.0093	15.8917	16.0826	7	1	3	0	1	1	1	0.314262	0.000197674	0.00107479	5823.17	7171.9	7706.31	8535.48	8773.72	6775.57	800.814	423.702	392.827	775.647	855.798	2129.3	928.898	0	4990.39	5845.5	6576.22	6171.81	6621.32	4733.76	6998.49	6958.96	7905.94	7014.04	6730.25	7423.72	8176.14	8118.85	7548.98	7119.2	7608.43	7666.23
212	M297T13_1	297.206	297.206	297.206	13.3595	13.3248	13.3777	4	0	0	0	0	4	0	0.236409	0.000198846	0.00107479	15980.8	19106.3	18097.7	20365.3	35575.1	23199.9	854.626	1135.77	888.319	1582.9	10913.2	5484.65	11560.9	0	15348.1	14597.8	16336.5	16742.9	16767.7	16091.8	20268.9	18939.9	17449.8	20105.1	19734.3	18139.6	19087.5	17818.7	17304.5	19009.3	18419.4	16946.8
213	M548T19	548.45	548.447	548.451	18.5816	18.5553	18.6057	14	0	0	1	0	3	10	0.24274	0.000200816	0.00107479	4466.96	4899.94	3981.48	5511.48	21244.3	8122.34	294.317	856.343	825.749	282.5	4369.86	1971.62	4750.74	0	4549.06	3935.01	4823.06	4565.78	4406.07	4522.75	3704.75	5415.63	5783.65	3961.01	5408.33	5126.27	2483.85	4193.33	4038.92	4422.44	3821.2	4929.16
214	M297T8_2	297.243	297.234	297.243	7.54273	7.03938	7.56635	27	4	3	1	4	5	7	0.415988	0.000203606	0.00107479	122366	104553	60607.3	122929	12225.6	73989	31581.4	63862.1	12268.4	37692.6	6867.11	30778.5	22736	0	163370	96862.5	114531	159171	88943.9	111316	86971.2	58592	98622	229968	58674.3	94491.6	68972.3	48229.1	77934.2	65397.9	46955.5	56154.8
215	M298T0_2	298.084	298.083	298.084	0.401833	0.309833	0.4497	4	1	0	0	3	0	0	0.277354	0.00020441	0.00107479	8467.59	10631.2	11125.4	12580.8	12439.1	9446.05	989.486	474.595	340.385	2517.28	933.014	2619.9	603.117	0	6564.24	8669.14	8278.75	9041.73	9116.79	9134.88	9953.8	10488.8	10930.6	10248.9	11037	11127.8	11073.2	11659.3	10813.5	11232.6	10718.2	11255.8
216	M617T14	617.475	617.473	617.477	14.3259	14.0349	14.369	41	6	5	4	6	6	14	0.220835	0.00020441	0.00107479	58822.4	80656.2	54907.6	96983.5	31628	52123.5	7389	8617.5	13581	30884.1	3545.89	11510.7	29820.6	0	59064.6	64497	48928.8	60308.8	68360.3	51775.2	90145.4	82097.6	76994.8	90546	75298.6	68855	62759.7	43377.6	67538.7	41795.5	43067.4	70906.4
217	M604T14	604.46	604.458	604.461	14.3728	14.0595	14.7886	38	6	6	6	6	0	14	0.158479	0.000205218	0.00107479	141277	94621.9	148297	213863	32994.4	98736.5	46964.4	25020	23177.1	86187.6	8917.5	15647.7	42497.6	0	200555	89669.1	127349	197709	105854	126522	102692	61882	109796	99714.2	67437.4	126210	142957	144102	180395	122780	127935	171615
218	M269T10_1	269.211	269.211	269.212	9.85367	9.83162	9.87507	20	0	0	0	0	6	14	0.340986	0.000206028	0.00107479	11155.5	12403.6	12348.5	10983.6	224342	55474	765.753	995.928	366.225	590.294	82724.6	18915.9	39758.8	0	11664.5	10003.4	11573	10854.5	10732.4	12105.1	11292.9	12657	11856.5	13704.4	11543	13367.7	12515.6	13024.4	12206.7	12122.5	12082	12139.5
219	M755T14	754.528	754.523	754.533	14.044	13.9582	14.3338	12	2	0	0	3	4	2	0.299308	0.000206028	0.00107479	11254.2	8448.79	9162.85	18337.3	52372	14910.8	2316.7	2532.17	1191.23	6532.6	25253.1	4462.93	19872	0	10632.1	7219.16	13197.9	12981.7	10539	12955.2	5648.33	7012.9	8540.02	10500.6	6689.56	12301.3	7875.4	9465.84	11110.9	8660.14	8160.37	9704.5
220	M171T10_1	171.101	171.101	171.102	9.97798	9.8381	10.0205	12	0	0	2	0	4	6	0.71072	0.00020725	0.00107479	11502.7	12691.9	12791.1	12015.9	19769.1	18183.1	399.423	581.527	1096.42	458.309	4169.38	12923.1	3321.87	0	12257.7	11547.1	11399.2	11390	11084.4	11337.6	13486.2	12663.6	11992.3	13240.8	12583.2	12185.3	14848.8	12327.1	11626	12638.4	12386.3	12919.9
221	M415T20	415.357	415.355	415.359	19.6391	19.5688	19.692	24	3	4	6	6	0	5	0.308253	0.000207659	0.00107479	6526.07	7271.22	8067.14	10566.9	3263.04	6415.27	1474.96	1023.13	489.54	1733.55	662.092	1977.53	1597.55	0	5366.8	6559.94	4329.9	8149.71	7937	6813.08	6955.15	8159.24	6927.52	8730.93	7006.88	5847.61	8713.9	7964.79	7265.7	8413.91	8060.33	7984.23
222	M423T18_2	423.385	423.382	423.392	18.0003	17.9685	18.1682	8	0	1	0	0	4	3	0.306616	0.000208068	0.00107479	20586.9	15795.8	21666.2	27085.1	58484.3	24803.6	4392.94	5567.14	3452.68	4450.17	32579	7605.16	14838.3	0	18356.7	24342.8	13276.3	20295.9	21978.1	25271.4	16342.8	20130.6	4876.41	16601.6	19486	17337.2	27866.5	22481.5	20827.7	18328.9	18725.9	21766.4
223	M381T11_2	381.319	381.318	381.32	10.5823	10.511	10.598	6	3	1	0	2	0	0	0.123217	0.000208479	0.00107479	9030.52	6346.93	6979.37	11831.3	28271.9	11819.9	3235.24	1411.26	1371.49	1715.52	12978	1456.41	6180.9	0	13189.8	6825.96	6359.47	12810.2	8924.06	6073.68	5263.82	6900.59	5835.96	4893.04	8817.4	6370.75	7952.72	5157.8	6624.1	8502.68	5670.2	7968.72
224	M503T16	503.372	503.37	503.372	15.6923	15.6714	15.7082	3	0	0	0	0	3	0	0.166712	0.000208479	0.00107479	7216.65	8303.45	8512.94	9791.48	23168.8	9318.41	870.871	924.047	1231.24	913.217	10480.8	1553.49	6563.46	0	7107.24	8183.11	5923.99	6766.33	7121.13	8198.07	8835.15	7538.62	7219.42	8159.47	9788.45	8279.61	8660.34	10743.4	8515.42	7832.03	8244.47	7082.02
225	M632T9	631.534	631.532	631.534	8.56963	8.54827	8.57737	4	0	0	0	0	4	0	0.895868	0.000209715	0.00107479	233.293	792.114	315.721	1207.41	5008.59	763.53	163.065	754.779	52.3105	635.404	1466.59	684.022	2346.77	0	399.276	71.0225	475.411	142.637	165.476	145.938	636.316	781.904	321.449	2267.03	567.761	178.228	289.049	278.464	312.995	384.932	372.673	256.211
226	M324T18	324.299	324.299	324.301	17.713	17.6848	17.7282	3	0	0	0	0	3	0	0.532842	0.000210129	0.00107479	1021.8	1214.64	1135.08	1541.73	11106.4	1949.01	235.471	234.438	263.342	97.4832	9104.43	1038.52	2583.89	0	845.407	1114.29	1033.22	1227.95	650.019	1259.95	1179.28	1246.41	1510.88	1071.37	863.268	1416.63	967.973	926.574	1290.9	1338.04	1467.34	819.68
227	M124T17	124.087	124.087	124.087	17.3418	17.2665	17.406	5	0	1	3	1	0	0	0.719654	0.000210543	0.00107479	17025.1	23871.6	29934	31054	43014.3	20671.2	1631.61	3232.68	9679.81	6664.68	4568.92	14876.1	3126.1	0	14623.2	15515.5	18006.3	17564.2	17462.1	18979.3	20549.2	24646	19775.7	23740.8	26599.5	27918.6	30126.2	20379.6	23915.6	47213.7	24481.4	33487.8
228	M330T10_2	330.27	330.264	330.271	10.0117	9.86005	10.1707	9	0	4	0	0	4	1	1.52881	0.000210543	0.00107479	235179	24085.2	11195.8	8264.44	45770.7	29545.6	67841.7	21627.9	3732.69	1518.26	23696.3	45169.6	66626.1	0	216014	314470	289504	252913	215755	122417	60623.3	6355.3	19480.5	39361.9	8935.26	9755.16	9214.78	8606.14	10425.1	18610	9346.7	10972
229	M239T16_3	239.201	239.199	239.201	16.2864	16.2813	16.3031	4	0	0	0	0	4	0	0.270535	0.000211374	0.00107479	12914.7	14374.1	14491.4	16043.3	16837.1	13499.6	828.06	1047.41	922.79	833.81	862.397	3652.13	2487.63	0	12548.3	11919	12368.1	14261.2	13324.3	13067.2	13164.8	14316	14726.3	13844.3	16230.4	13963.1	14552.2	14666.2	15944.1	13152.8	13955.9	14677
230	M293T14_2	293.176	293.175	293.176	13.972	13.9138	14.0128	6	0	2	3	1	0	0	0.16666	0.000211791	0.00107479	13969.6	15255.1	18191.4	17268.3	31377.8	15629.8	812.882	946.934	2541.37	3336.13	6788.34	2604.86	3079.26	0	14639.4	13630.2	13922.4	12552	14742.9	14330.5	15845.4	15069.2	15769.9	16394.5	14682.9	13768.5	19024.3	18262.7	15934.4	22793.3	16417.2	16716.8
231	M122T19_2	122.097	122.097	122.097	18.6265	18.4525	18.9765	20	1	0	2	3	4	4	0.756162	0.00021431	0.00107479	180513	221161	204276	277514	433743	222657	13833.3	8344.99	50889.1	28126.3	170012	168364	17816.7	0	171082	181577	169901	190000	167665	202852	213960	212018	217630	222774	226356	234226	257688	253131	216637	211132	135471	151599
232	M505T20_1	505.404	505.401	505.406	19.5196	19.4013	19.5535	30	5	6	5	4	0	10	0.448452	0.00021558	0.00107479	10752.8	7636.64	13592.9	21425.1	4689.42	8626.28	3939.93	3519.73	3445.24	1856.18	1282.08	3868.48	3307.52	0	12263.5	13613.1	4974.33	12868.1	14209.2	6588.68	5337.52	10266	6127.55	6001.4	13562.1	4525.25	11472.9	11350.3	15281.2	11928.8	11591	19933
233	M142T10_1	141.959	141.958	141.959	9.61703	9.57263	9.75862	11	3	3	1	2	0	1	0.601024	0.000216006	0.00107479	33200.2	31254	21775.2	17498.3	11752.4	15572.8	10652.1	4437.97	7075.04	1613.86	2211.14	9359.66	3383.52	0	20137.6	50216.4	33147.7	23992.5	37888.9	33817.9	30498.7	32291	33713	31461.5	36352.4	23207.3	34157.8	24803.9	22322.3	16565	17535.3	15266.9
234	M311T13_1	311.222	311.221	311.223	12.7573	12.7271	12.7854	16	0	0	0	0	5	11	0.19221	0.000216006	0.00107479	17561.8	19717.1	19346.9	36435.4	188872	49285.9	936.224	832.914	939.607	22154.4	195707	9473.26	63722.8	0	17869.4	16304.9	17121.9	18576.6	18590	16907.8	19636.3	19640.9	19658.3	20879	18334.3	20154	19190.3	20063.8	19232	18173.5	18657	20764.6
235	M311T13_2	311.259	311.258	311.26	12.9029	12.8715	13.0781	22	0	1	0	0	6	14	0.175244	0.000216006	0.00107479	49651.4	41298.3	55503.3	57747.2	1.32954e+06	333336	3466.22	17135	4217.96	3971.58	1.34599e+06	58415.1	437968	0	46816.5	47891.6	47319.8	49223.1	56181.4	50475.8	28463.7	55199.1	53107.7	46102.2	12568.2	52348.9	63222.5	55711.5	54682.6	51947.6	51525	55930.7
236	M359T15	359.335	359.334	359.336	15.0041	14.972	15.0453	11	0	0	0	0	4	7	0.182298	0.000216858	0.00107479	10918.4	11575.6	11982.1	14581.1	217204	53442.2	887.172	2832.48	1523.85	346.804	243494	9742.37	87885.9	0	11778.6	10889.2	10985.9	10238	11972	9646.72	6217.32	12371.5	13479.2	11768	14234.9	11382.5	14707.1	10301.1	11614.3	11130.9	12561.6	11577.6
237	M318T18_4	318.227	318.227	318.227	17.847	17.7655	17.9212	5	3	0	1	0	0	1	0.323712	0.000219437	0.00107479	38752.7	67239.2	58108.8	76128.7	75610.3	56790	26434.3	2453.49	24670.1	3654.65	2884.98	18383.6	5963.73	0	60008.6	23719.6	61591.9	12527	9027.06	65641.7	66621.9	64433.5	68007.5	64639.1	70452.5	69280.9	8568.58	73785.4	60756.1	66989.9	71246.8	67306.3
238	M332T17_3	332.207	332.206	332.209	17.1654	17.0125	17.2763	18	2	3	2	1	1	6	0.342193	0.000219869	0.00107479	23325.5	25147.7	28404.2	29845.8	39140.1	27900.1	2468.68	2838.94	3721.2	1222.65	19003.5	9547.22	2071.46	0	21312.9	24868.6	24878.1	25564.3	24020.4	19308.8	24148.1	20380.4	28903.1	26141.6	26350.6	24962.1	25724.5	27561.2	26313.2	27387.9	27598.3	35840
239	M463T7_1	463.215	463.213	463.224	7.46777	7.24405	7.6933	22	3	4	2	5	1	7	0.274537	0.000220737	0.00107479	18715.1	16707.4	15312.3	8679.38	5520.53	14882	3030.58	2475.91	3284.31	3738.54	1413.09	4085.65	3512.96	0	18763.5	16259.3	18380.3	22384.5	14654.1	21849	15818.3	16769.5	21338.3	16749.9	15495.1	14073	12938.8	17307.7	18054.1	9880.81	15707.2	17985.2
240	M393T17_3	393.337	393.335	393.339	16.8619	16.5552	17.1782	44	6	6	5	6	6	14	0.308182	0.000221173	0.00107479	7808.03	10858.2	11297	15012.7	38177.1	14212	762.599	2505.41	2653.37	3839.21	19879.1	4379.89	9653.31	0	8652.56	7418.86	7597.5	8823.83	6884.15	7471.31	9244.11	13402.8	7709.42	10676.4	14235	9881.22	15010.1	9839.13	10021	14145.7	8329.37	10436.9
241	M123T19_2	123.081	123.081	123.081	19.208	19.0958	19.3112	9	3	0	2	0	0	3	0.405616	0.000223802	0.00107479	20730.6	23465.1	27071.3	27167.6	32763.7	22757.3	2702.43	903.012	8767.88	868.665	2720.36	9230.72	4160.97	0	20872	21988.6	23537.2	22287.9	15848.5	19849.7	22354.3	22772.2	23337.2	23919.8	24927.9	23479.3	26228.1	26052.7	24361	43785.2	24333.4	17667.3
242	M283T17	283.264	283.263	283.264	16.7207	16.7115	16.7405	4	0	0	0	0	4	0	0.377288	0.000224243	0.00107479	2994.81	3730.72	3936.97	4246.6	22187.6	5981.94	396.079	667.921	328.117	508.14	11664.6	2256.92	6526.26	0	3210.71	2996.87	2382.73	2678.03	3279.2	3421.31	3913.31	4470.79	3501.59	4095.64	3873.71	2529.29	4085.73	3904.04	4520.16	3637.14	3789.35	3685.4
243	M293T13_4	293.248	293.246	293.248	13.0628	13.0433	13.1177	11	0	0	0	0	1	10	0.820312	0.000224243	0.00107479	12146.4	15211.4	14460.8	14318.9	110437	22049.2	499.923	3649.38	1969.47	790.201	135040	18087.2	99119.3	0	11745.2	12336.5	11549.2	12918.6	12386.9	11942.1	13317.8	20960.7	12771.2	12601.9	18678.2	12938.4	17459.3	12939.6	12616.5	16341.6	13751.3	13656.6
244	M322T18_2	322.187	322.186	322.187	17.8137	17.7208	17.8527	5	1	0	0	1	3	0	0.254978	0.000224243	0.00107479	41609.6	46267	46127	61525	56537	42356.9	3124.59	3308.79	3619.29	23315.6	6178.78	10800.1	4481.39	0	41357.7	38051.1	41591.6	38663.1	43503.6	46490.2	41124.3	45047.8	47985.7	44491	49694.4	49258.8	45359.1	51495.9	42836.6	41649.3	48019.8	47401
245	M309T15_2	309.279	309.279	309.28	14.7586	14.6903	14.9704	37	1	0	0	4	6	14	0.351571	0.000225572	0.00107479	11352.6	11814.1	13485.2	21525	92612.3	25268.9	2676.2	2525.91	3331.37	6581.78	45237	8883.82	24907.4	0	9727.71	10270.3	10414.1	12040.7	9206.96	16455.6	6893.95	12429.7	12543.8	11709.5	13674	13633.9	11186.1	19396.2	11754.6	10653.5	15338.6	12582
246	M760T13	759.583	759.577	759.585	12.7136	12.5352	12.8869	4	0	0	1	0	3	0	0.422041	0.000225572	0.00107479	2548.45	4057.76	2782.96	4353.57	49258.4	6627.29	605.894	1910.78	647.133	558.446	48855.8	2796.99	13066.6	0	3289.81	2596	3058.54	1927.72	2661.04	1757.57	7636.51	2281.67	3249.41	3245.02	3273.09	4660.85	3066.63	3272.38	1887.47	3021.78	3398.6	2050.88
247	M534T19_3	534.487	534.485	534.488	19.0893	19.0442	19.147	7	1	0	0	0	4	2	0.3721	0.000226462	0.00107479	2640.64	2441.33	3027.41	4612.41	21388.7	4916.44	743.539	707.083	987.768	622.72	8274.69	1829.41	2892.18	0	3906.26	3040.18	2253.81	2635.91	1858.68	2149.02	2520.27	3281.47	2014.76	1437.12	3180.11	2214.22	4907.66	3327.88	2302.68	2529.1	2650.29	2446.88
248	M534T16_2	534.486	534.485	534.488	16.4363	16.4266	16.6557	7	0	0	0	0	6	1	0.393849	0.000226908	0.00107479	2064.99	2420.73	2659.35	4124.56	11323.3	3783.45	498.224	629.226	559.841	1205.92	4908.26	1490.11	3609.74	0	1705.11	2518.04	2031.78	2644.61	2172.27	1318.13	1799.37	3215.25	1665.99	3036.58	2483.58	2323.63	2845.75	3240.85	2567.22	2508.47	1680.93	3112.85
249	M263T15_2	263.237	263.236	263.237	14.5976	14.5755	14.6301	8	0	0	0	0	5	3	0.200981	0.000227356	0.00107479	8953.58	10559.4	11463.7	11379.4	42585	15149.3	928.765	759.057	1319.79	981.279	22967.6	3044.72	12248.6	0	8653.8	10074	7307.4	9347.95	9238.14	9100.21	10341.9	11446.8	10067.2	9511.31	11398.7	10590.7	9840.88	12517.2	11168	10769.5	13504.4	10982
250	M358T15_2	358.332	358.33	358.333	15.0029	14.972	15.0453	20	4	0	2	0	5	9	0.158344	0.000227356	0.00107479	10817.6	15815.9	16090	17121	894233	197909	818.085	5381.81	2449.16	1728.71	1.01384e+06	31337.7	350112	0	11051.3	9681	11159.4	11228.4	9969.95	11815.5	11779.3	22297.9	11107.4	14630.8	22878.1	12202	15360.7	18845.6	16380.8	13420.9	18967.5	13564.5
251	M478T13_3	478.423	478.422	478.428	13.4228	13.4056	13.7162	22	4	4	4	3	0	7	0.278212	0.000227804	0.00107479	10505.8	7149.93	11765.3	14283.2	7697.78	9110.24	1767.94	3253.66	1135.92	3580.51	1228.72	2534.58	3119.12	0	9450.88	11561.8	9613.86	10553.8	13401.9	8452.74	5996.76	9010.76	8761.11	8547.1	9574.83	1009.01	11680	12665.9	13450.4	10298.7	11015.9	11480.8
252	M703T11	702.572	702.57	702.578	11.3273	11.3268	11.3338	3	0	0	0	3	0	0	0.476746	0.000228703	0.00107479	1262.4	977.057	938.002	4578.25	14400.8	3233.96	698.28	987.716	271.81	1567.81	8246.52	1541.78	4146.97	0	2290.77	1400.63	552.644	1586.98	1344.4	398.974	528.413	2982.47	406.08	672.738	681.668	590.972	963.413	938.263	827.886	487.026	1135.3	1276.12
253	M281T11_1	281.212	281.211	281.214	10.9521	10.9421	10.9707	21	0	2	0	0	5	14	0.134178	0.000230058	0.00107479	17966.3	14874.3	23647.1	22648.6	81067.3	18801.1	2835.57	4527.72	2778.89	1279.51	46148.3	2522.71	33443.3	0	16320.4	20338.1	14279.1	18164.5	22032.5	16663.1	12651.2	10019	20278.8	16979.2	10172.4	19144.9	22862.2	27514.1	21177.2	21356.7	26754.1	22218.1
254	M697T18	696.527	696.525	696.53	17.9937	17.7667	18.0418	17	6	2	2	4	0	3	0.214623	0.000230058	0.00107479	8572.78	15385.6	10796	13409.1	7383.14	8707.62	2537.45	4371.29	751.224	2920.89	1535.7	1868.86	2155.61	0	8434.2	10059.9	8307.53	4012.5	11546.4	9076.15	22275.5	12227.6	11670.7	19400.3	13208.6	13530.9	11411.7	11214.9	10443.4	10389.7	9673.24	11642.8
255	M570T16_2	570.438	570.436	570.44	16.453	16.1578	16.5104	35	5	6	6	6	0	12	0.194264	0.000231421	0.00107479	42916.4	55421.5	58521.4	80245	7137.59	25203	6224.19	13457.9	11632.8	21778	1369.71	4896.04	11455	0	36209	49956	39124.9	37117.1	49581.4	45510.2	45170.9	59802.9	45754.9	45372.3	79606.4	56821.6	73011.2	71214.1	50927	55163.8	43164.2	57648.3
256	M858T16	857.726	857.722	857.729	16.3271	16.0328	16.3535	37	6	6	6	5	0	14	0.226244	0.000233251	0.00107479	13285.6	12760.2	6543.55	18412.9	3127.23	8487.52	3402.95	3720.5	1223.6	10446.8	908.685	1920.25	4835.01	0	11199	10167.9	17267.6	11899.5	11224.9	17954.9	15015.8	7459	14692.7	14764.7	8581.41	16047.4	6546.36	5365.82	7269.81	6695.32	5033.05	8350.98
257	M389T18_2	389.13	389.128	389.132	17.8855	17.7287	18.0415	8	1	0	3	0	0	2	0.352777	0.00023371	0.00107479	8176.03	6836.06	7099.81	5184.15	5170.3	7496.77	1187.38	622.861	929.477	1001.67	737.974	2644.69	966.721	0	8443.07	9665.19	9035.42	6805.7	6726.15	8380.65	6742.43	7674.14	7523.73	6497.58	6436.08	6142.38	7853.99	7316.34	8467.49	6363.32	6361.94	6235.79
258	M122T14_3	122.097	122.097	122.097	13.9225	13.8616	13.9855	12	0	2	1	1	4	4	0.325336	0.000234632	0.00107479	61766.5	87910	76298.2	83871.6	95343.7	63200.8	5471.04	30396	5042.72	4050.27	6397.13	20561.5	9170.9	0	58429.5	53014.9	60612	65292	67316.5	65934.4	148142	68632.9	74491.2	84575	84055.2	67563.5	77293.5	82018.9	79964.9	74127.8	76749.8	67634
259	M328T15_1	328.321	328.319	328.323	14.5604	14.2815	14.5882	32	5	6	3	4	4	8	0.312297	0.000235558	0.00107479	10768.6	12461.3	13825.8	18533	41021	18899.1	3218.4	2183.78	3908.48	3339.73	9433.19	5902.13	9033.58	0	16727.9	10089	7633.43	11767.7	9348.03	9045.32	12970.2	15279.4	10603.5	11922	14391	9601.65	14834.6	21274.4	10763.9	11546.3	12745.1	11790.4
260	M323T16_3	323.188	323.188	323.19	16.0987	15.888	16.262	14	1	2	1	3	2	3	0.216765	0.000236487	0.00107479	15217.3	17118.5	19073.6	22756.4	23270.9	17863.3	2743.26	3428.77	3196.9	1345.46	4651.73	3872.13	2283.46	0	15102.8	16026	15183.2	16232.3	10225	18534.9	18481.3	19342.8	10497.8	16671.1	19829.7	17888.5	20470.9	19853.6	21432.3	12710.9	20628.8	19345
261	M369T11_1	369.264	369.263	369.265	11.0562	11.0412	11.0948	18	0	0	0	0	4	14	0.0719152	0.000236487	0.00107479	8475.74	12754.4	9959.83	9158.78	411794	104991	433.131	5463.76	718.945	536.678	562359	7550.42	182034	0	8469.97	9068.41	8123.72	8768.52	8556.78	7867.04	23264.6	13525.8	8866.93	9320.25	12089.3	9459.46	10799.3	10397	9187.45	10318.1	10072.5	8984.67
262	M365T13_4	365.39	365.388	365.391	12.5099	12.3181	12.6678	5	0	0	0	3	1	1	1.43541	0.000238357	0.00107479	169.325	189.163	264.593	5824.23	840.324	713.19	76.971	97.2724	116.239	3825.11	426.846	1023.72	1194.58	0	177.937	84.9298	161.513	310.14	119.515	161.915	365.891	114.266	117.88	236.892	145.321	154.726	305.324	463.559	221.46	227.417	112.906	256.892
263	M297T13_2	297.243	297.242	297.244	12.6982	12.4378	12.8531	12	0	0	1	0	3	5	0.167582	0.000240241	0.00107479	22303	24104.8	23539.4	26224.9	282900	64727.3	1456.89	927.679	1057.82	1750.33	125816	10847.1	67184.3	0	23074.2	21852.4	19952.3	21692.5	24086.9	23159.9	22891.6	23452.8	24362.3	24515.6	25556.1	23850.7	24837.2	24330.7	23544.2	22462.4	22134.4	23927.5
264	M348T9_3	348.273	348.273	348.275	8.61939	8.58535	8.64345	18	2	0	0	0	2	14	0.121746	0.000240241	0.00107479	3701.41	7431.82	5186.49	7898	118750	22555.4	1521.34	1664.39	1037.74	2886.59	153474	2746.03	38284	0	5245.95	2190.85	4023.83	5540.92	1894.17	3312.73	4900.87	7001.89	9433.55	6932.27	7176.29	9146.05	3654.31	5236.19	4589.76	6603.11	5993.2	5042.39
265	M419T15	419.373	419.371	419.376	14.801	14.504	14.8253	21	2	3	4	0	5	7	0.219771	0.000240241	0.00107479	4019.91	6715.29	7138.05	6847.67	23063.2	7911.73	751.824	1253.02	1076.97	1303.21	5679.83	1738.76	6690.26	0	3615.67	4011.08	3952.2	3469.25	5490.35	3580.91	5642.32	7271.16	8420.7	4905.98	6938.68	7112.91	6900.19	8648.97	7305.55	5365.18	6962.49	7645.93
266	M482T15	482.324	482.324	482.328	14.5049	14.4991	14.5083	3	0	0	0	0	3	0	0.174213	0.000240241	0.00107479	29935.7	32974.2	39176.8	32638.5	16910.9	24985.5	4322.39	4270.74	893.093	1105.71	9620.81	4352.78	3995.15	0	31057.5	24684.2	33570.4	29911.5	25134.1	35256.6	25868.7	30474.7	35213.4	36718.6	32679	36890.7	38489.8	38648.3	39991.3	39231.4	38229.8	40470.4
267	M322T18_3	322.186	322.186	322.187	17.5459	17.3483	17.6262	6	1	0	0	1	3	0	0.190293	0.000240714	0.00107479	44947.4	49436.5	54197.5	53297	62368.6	44738.9	2639.62	1812.36	2792.93	2890.52	14023.9	8513.47	4351.33	0	44166.1	41351	44851.7	48344	43344.9	47626.8	50801.2	46430.7	48236.3	50480	51166.2	49504.9	57990.8	52735.4	55816.7	51232.6	51405.1	56004.5
268	M335T14_1	335.295	335.294	335.297	13.7459	13.6658	13.8034	15	0	0	1	0	6	8	0.345859	0.000243095	0.00107479	6562.11	9769.76	9444.74	8436.68	49354.3	14397.1	1168.4	984.754	2917.57	704.371	13805	4979.35	9081.76	0	8097.83	7062.98	4714.52	7091.83	6566.06	5839.43	9805.29	9214.77	8418.4	10843.6	10956.5	9380.06	11036.2	4475.22	8723.42	9189.21	13244.5	9999.88
269	M537T17_2	537.166	537.164	537.168	17.2978	17.1592	17.3392	29	4	4	3	6	4	8	0.34125	0.000244053	0.00107479	71609	73574.9	80324.9	94727.8	92893.2	71938.5	2336.44	12864.1	5687.51	17703.1	6617.64	24549	8564.2	0	71285.1	69291	70953.3	74239.7	69273.7	74611.1	48663.9	75667.1	77233.4	79513.9	85948.8	74422.1	89671.3	84328.4	75350.4	74938.5	78574.5	79086.4
270	M380T11_4	380.329	380.326	380.329	11.1384	10.9558	11.2108	6	0	3	2	1	0	0	0.214144	0.000245016	0.00107479	3537.32	7048.8	5497.4	6019.58	21093.3	7568.65	996.112	1717.89	1864.82	1736.48	7136.14	1620.78	3794.99	0	3295.77	2322.94	5046.68	3029.48	3136.51	4392.55	7478.82	5918.13	6308.58	8256.13	9538.28	4792.87	5994.03	3875.24	8784.27	3592.38	5517.99	5220.5
271	M295T16_3	295.191	295.191	295.192	15.656	15.6021	15.7156	5	0	1	4	0	0	0	0.288877	0.000245499	0.00107479	20352	21930.4	18105.6	28828.9	152352	38716.5	2609.93	6165.73	4427.31	3589.26	9864.44	11184.3	15401.6	0	21438.8	22136.3	16679.4	21280.8	23057.3	17519.2	14049.8	29331.7	18939.5	20024	29423	19814.1	15829.8	19659	22259.3	17912.4	22312.5	10660.8
272	M326T8	326.162	326.161	326.166	8.03508	7.97222	8.18247	13	5	1	1	2	0	4	0.345046	0.000245982	0.00107479	3233.23	4930.68	7129.03	5753.4	14910.4	5829.95	812.809	1092.73	1953.24	2015.87	7241.11	2011.6	5218.79	0	2975.65	2464.32	4766.88	3397.36	2753.77	3041.38	3631.36	5054.75	6852.39	4457.5	4398.76	5189.34	5392.55	10365.8	6903.63	5632.07	8518.3	5961.88
273	M371T16	371.353	371.349	371.354	15.7877	15.4971	15.9863	45	6	6	6	6	6	14	0.310859	0.000246952	0.00107479	13448.3	14863	20080.2	25824.5	55584.4	20896.7	757.289	4315.51	2456.17	11313.8	4832.87	6495.93	11790.9	0	12646.8	13928.9	14235.9	13739	12361.6	13777.7	9108.5	16498.6	18719.9	10544.5	14573.1	19733.2	21300.9	22598.5	19426.3	19389.1	15836.8	21929.7
274	M257T11_2	257.189	257.189	257.191	10.816	10.7944	10.8403	17	0	0	0	0	6	11	0.229924	0.000247926	0.00107479	5332.81	6040.16	5939.81	6188.84	38618.5	9384.02	183.714	507.306	506.306	378.408	25279.2	2157.61	9991.9	0	5310.29	5365.34	5167.12	5212.53	5679.58	5261.98	6180.04	6865.63	5339.18	5967.89	5756	6132.24	5487.49	5439.02	5705.38	6169.51	6058.23	6779.22
275	M508T19	508.428	508.426	508.428	18.6	18.5773	18.6023	3	0	0	0	0	3	0	0.242447	0.000247926	0.00107479	2453.42	2259.75	2479.8	3558.83	7394.64	3279.58	451.637	529.46	241.426	712	1142.03	795.124	1496.45	0	3203.35	1862.88	2283.96	2614.42	2231.78	2524.11	1552.91	2058.58	2668.51	2268.36	1969.34	3040.81	2932.49	2338.91	2512.8	2296.18	2302.11	2496.33
276	M687T14_2	686.637	686.635	686.639	14.4289	14.3877	14.4433	9	0	0	1	1	4	3	0.264278	0.000248904	0.00107479	1857.03	2296.72	3507.3	3442.14	104176	18059.8	465.935	653.591	1067.52	1156.61	88881.4	4772.81	85371.7	0	1711.63	1735.02	1747.48	1944.01	2704.81	1299.22	2329.86	1467.21	1851.02	2752.76	2085.12	3294.38	3840.65	5008.1	1837.88	3704.4	2855.64	3797.14
277	M142T8_1	141.959	141.958	141.959	7.784	7.74842	7.9154	17	4	4	2	3	0	3	0.459883	0.00025087	0.00107479	86483.7	65593.2	35193.3	26818.9	20418.2	35241	48560.2	40483.3	14455.6	1775.47	3883.78	16206.8	4014.83	0	56843.3	147312	42187.5	82191.9	145581	44786.2	56353.3	52388.9	45946	40414.7	147458	50998.6	44340.3	28714.6	59694.6	33025.1	23597.2	21788
278	M783T15_1	782.559	782.555	782.564	15.3488	15.3294	15.3649	10	0	2	1	4	0	3	0.414206	0.000252853	0.00107479	15125.5	8080.48	10562.6	21978	35569	18201.5	5995.7	2320.79	2594.8	9127.41	6128.21	7539.17	6675.52	0	12847.8	9548.09	18231.1	17121.2	8564.34	24440.6	4725.35	6527.38	10826.9	10022.3	7209.78	9171.12	6974.23	8101.72	10841.8	11402.7	12079.4	13975.6
279	M518T11	518.368	518.366	518.37	11.1957	10.895	11.216	39	6	5	6	6	2	13	0.177444	0.00025385	0.00107479	64749.7	59711.2	106955	130510	23519.6	67078.1	6392.04	16707.8	46380	73121	8294.4	11902.6	50862.7	0	72517.9	63276.3	58977.9	70885.9	66351.4	56488.8	39496.1	54800	79816.2	42288.5	72227.3	69639.3	84450.6	72638.8	170142	85013.1	67434.1	162050
280	M351T13_4	351.326	351.325	351.327	12.5099	12.2538	12.5347	20	3	3	4	4	1	5	0.273672	0.000254349	0.00107479	15019.2	17381	17461.7	20134.7	72963.3	21674.9	978.964	1410.57	1617.75	2665.67	35420.9	5931.81	17400.5	0	15704.4	16255.1	14644.9	15057.3	13390.9	15062.4	18938.4	14940.1	17902.9	18006.3	16590.7	17907.5	16982.9	18124.9	17026	15657.8	20341.4	16637.2
281	M486T16_1	486.369	486.366	486.377	15.9863	15.9634	16.0097	4	0	0	0	0	3	1	0.17849	0.000254349	0.00107479	11440.7	13083.3	13400.1	15678.1	25524	14818.8	1854.91	1882.26	821.946	1449.74	7349.45	2645	4599.56	0	9802.73	12191.4	10579.7	10954.8	14847.3	10268.2	10768.2	16184.2	12235.2	13208.7	14052.2	12051.2	13527.1	14688.3	13870.6	12667.5	12449.6	13197.5
282	M617T16_2	617.476	617.472	617.478	15.6513	15.5897	15.6821	6	0	0	0	0	3	3	0.289413	0.00025485	0.00107479	20634.4	21557.2	24089.6	28920.9	140102	38320.1	3850.49	4333.51	3102.49	2471.31	27693.3	11090.3	9646.68	0	25139.5	19107.3	16330.6	24433.3	22180.7	16614.7	16732.3	26897.1	18850.4	19071.9	26867.4	20923.9	28322.6	25937.7	20917.3	24410.2	20086.1	24863.9
283	M620T19	619.529	619.528	619.531	19.2798	19.0198	19.5442	20	0	0	0	0	6	8	0.662106	0.00025485	0.00107479	4833.78	6770.85	5683.64	5617.31	112182	26219	669.542	491.845	778.136	1034.94	39396.3	17359.7	17525.7	0	5333.59	3553.53	4820.55	4814	5137.71	5343.33	7151.11	6593.85	6182.26	7348.45	7084.05	6265.41	7004.7	4882.4	5686.03	4923.25	5932.61	5672.84
284	M561T13_2	561.488	561.485	561.498	13.0918	12.9832	13.1226	8	1	1	0	4	1	1	0.739296	0.000255855	0.00107479	3160.76	5401.25	5397.58	11770.1	14555.5	6240.46	868.817	1844.21	1263.36	4901.06	8955.64	4613.55	8556.81	0	3485.88	2094.94	2633.58	4357.03	2555.88	3837.26	2156.11	5194.41	4777.34	6668.48	7301.75	6309.41	7328.11	6075.32	5838.89	3995.01	4202.75	4945.41
285	M569T16_1	569.433	569.431	569.435	15.7137	15.5789	15.7644	40	6	5	6	6	3	14	0.230052	0.000255855	0.00107479	172805	170064	211285	274583	36032.2	140130	34176.7	67768.7	28018.5	56493	21282.6	32237.2	49694.6	0	137807	206403	162254	138174	219452	172740	41259.6	209191	169021	186511	237298	177102	261093	222369	193799	212884	188329	189235
286	M281T13_1	281.248	281.246	281.248	13.0991	12.8376	13.3002	41	5	6	6	6	6	11	0.714132	0.000256359	0.00107479	66738.6	108230	81692.7	159272	219607	92192.1	16617.6	36493.1	20549.8	38688.9	75728.6	65837.4	83369.4	0	50579.9	57059.2	64142.1	60393.9	70451.5	97805.3	83752.9	82421.5	141206	84985.5	90145.1	166871	117799	78640.7	88189.9	66591.3	58758.7	80177.1
287	M108T19_3	108.082	108.081	108.082	18.8679	18.7605	18.9585	10	1	2	3	2	0	2	0.543887	0.000257369	0.00107479	7255	10459.1	9215.91	13915.6	14286.5	7549.7	1186.24	1285.5	3602.86	2788.03	915.091	4106.18	1239.64	0	6356.31	6531.23	6815.88	9381.03	6519.43	7926.12	11866	11945.4	8875.21	10493.9	9212.2	10362	10378.5	13959.9	8950.02	9353.51	2843.79	9809.8
288	M477T16_2	477.397	477.396	477.404	15.5567	15.4064	15.5936	27	5	5	3	5	1	8	0.362228	0.000257369	0.00107479	14032	15547	19392.5	20727.4	34165.6	19564.5	2750.87	3542.78	2025.86	2566.9	8681.27	7086.83	3643.82	0	10873.3	16521	12903	11592.7	17803	14499.2	11345.2	19944.8	17049.7	16053.8	11218.4	17670.3	21669.4	20834.4	15882.8	19917.7	18581.9	19468.8
289	M248T11_1	248.245	248.245	248.245	11.3582	11.3418	11.3727	6	0	1	0	0	3	2	0.294141	0.000257876	0.00107479	3673.81	3687.17	5166.98	6879.46	17792.7	6775.89	845.502	1244.85	1613.44	1317.88	8323.18	1993.07	7837.32	0	3303.88	2475.56	4894.72	3760.66	3319.43	4288.6	3928.33	5409.81	4549.59	1808.49	3198.67	3228.14	6460.55	6987.77	2908.09	6218.39	4237.86	4189.23
290	M412T14_1	412.366	412.364	412.368	13.5416	13.2759	13.5664	41	6	6	6	6	4	13	0.731138	0.000257876	0.00107479	119241	170585	141458	236690	86767	129277	28922.5	31841.5	41069.9	52872.9	15700	94519.5	70543.7	0	102239	152335	86042.3	127340	151941	95551.1	123963	184820	155655	159405	217643	182023	216668	134209	132106	150306	95818.7	119644
291	M213T11_3	213.148	213.148	213.149	10.7975	10.6468	10.8772	7	3	0	1	0	0	2	0.226774	0.000262482	0.00107479	8133.95	10027.3	10025.8	10052.4	21931.3	12748.6	1398.66	416.124	427.123	546.419	7624.92	2891.05	5480.48	0	5529.41	9676.77	8246.79	8848.57	8068.71	8433.46	10583.2	10257.9	9793.34	10118.7	9363.91	10046.8	9394.78	9870.11	10565.4	9905.88	9967.4	10451
292	M256T12_2	256.199	256.199	256.199	11.6059	11.6038	11.6068	3	0	0	0	0	3	0	0.122838	0.000262482	0.00107479	4915.09	5700.67	5591.81	5731.89	33417	9514.65	316.192	533.548	208.738	116.711	15942.3	1168.77	13090.1	0	4891.18	4835.17	4590.66	4709	4963.9	5500.6	6384.63	5135.32	4988.01	5981.81	5862.45	5851.81	5419.66	5362.35	5461.4	5725.85	5687.33	5894.25
293	M308T7_1	308.095	308.094	308.095	7.14485	6.9559	7.16393	4	0	4	0	0	0	0	0.271631	0.000262999	0.00107479	1521.68	1463.79	457.548	939.125	837.707	958.074	469.005	654.672	115.505	273.711	139.385	260.243	973.243	0	1396.85	1664.03	974.823	1282.47	1451.87	2360.03	2541.35	1269.68	1053.26	1970.37	1114.23	833.863	591.893	344.586	489.98	527.858	290.132	500.84
294	M399T11_3	399.328	399.328	399.33	10.8292	10.8158	10.8408	9	0	0	0	0	3	6	0.134935	0.000262999	0.00107479	13592	17308.5	17509.6	18752.6	75240.2	33507.4	1270.51	1938.56	1462.44	4846.01	52839.4	4521.33	14765.5	0	15139.4	14274.8	13497.1	14318.2	11623	12699.2	18164.4	16598.9	19481.7	14577.8	15887.7	19140.5	17115	17460.9	15709.6	20074.8	16772.8	17924.7
295	M494T13_3	494.421	494.418	494.422	12.6524	12.4021	12.6722	37	6	6	6	6	0	13	0.327311	0.000262999	0.00107479	32595.2	23362.7	34832.3	26948	12494.7	29318.5	6942.42	3124.91	4719.35	3086.3	5608.27	9596.25	11698.7	0	32708.7	35363.2	27184.9	33744.6	43328.9	23240.7	22593.9	23903.3	27227.3	17835.5	23729.2	24886.7	29038.9	37937.9	33053.8	30439.3	41057.7	37466
296	M487T12_1	487.342	487.339	487.344	11.7682	11.4842	11.7916	22	3	4	2	3	1	9	0.227155	0.000264035	0.00107479	42489.5	33527.3	23562.8	34908.5	17566.1	28436.4	4196.04	9264.58	4988.33	7297.8	2614.35	6459.49	14557.4	0	43965.3	46204.3	39159.2	40452.7	47907	37248.6	35904.6	39850.1	20969.1	31291.2	46630.6	26518.1	30489.5	18359.4	24368.3	28112.5	18806.5	21240.8
297	M619T18	618.515	618.513	618.516	17.5623	17.5293	17.6037	5	0	0	0	0	4	1	0.245549	0.000264035	0.00107479	9715.21	10936.6	12370.7	14213.2	83392.9	19613.8	829.459	1895.54	1107.63	2726.76	44239.1	4816.16	8773.72	0	9003.31	11110.9	9456.95	9592.18	8909.1	10218.8	10003.5	11594.5	12026	8402.47	13742.6	9850.48	13696.9	13289.1	12879.8	10806.6	11532	12020.1
298	M335T14_3	335.335	335.333	335.337	14.0512	13.9813	14.079	24	4	3	3	3	5	6	0.311505	0.000264555	0.00107479	3437.46	5155.3	5874.19	6222.36	14769.9	8010.9	1045.75	897.056	1097.79	1659.67	4080.76	2495.43	4651.71	0	3754.96	4376.15	1728.78	4563.6	3289.48	2911.77	4624.37	5706.79	5531.69	3663.98	5216.16	6188.79	7827.94	6350.24	5498.97	5711.23	4815.46	5041.29
299	M307T12	307.263	307.262	307.264	12.2491	12.2021	12.2786	22	1	0	1	0	6	14	0.178596	0.000265598	0.00107479	13162.8	16486	14007.2	14931.3	386151	78984	862.656	981.759	996.625	1972.72	31172.7	14106.2	53982.2	0	13348.4	11516	13345.9	13087	13936.2	13743.5	16999.7	16538.3	16287.8	14649	17393.5	17047.6	14991.8	14149.7	14549.1	14682.1	12345.3	13324.9
300	M399T12_2	399.33	399.328	399.334	12.441	12.4223	12.5243	15	1	2	0	0	3	9	0.19215	0.000265598	0.00107479	16809.7	18814.7	21830.3	24684.1	164322	94531.2	2302.87	6990.63	1915.46	2994.72	70381.3	18164.2	23320.5	0	17674.6	19885.2	17080	17248.8	12867.2	16102.6	8894.14	21987	22940.3	20491.2	11685.6	26889.9	21266.4	21241	25580.4	21371.9	20012.7	21509.6
301	M619T16	619.478	619.473	619.478	16.2072	16.1548	16.235	5	3	1	0	0	0	1	0.38737	0.000265598	0.00107479	6809.22	5809.45	7432.96	8632.05	15702.5	7816.11	1775.8	1358.23	905.248	735.839	4063.18	3027.72	2381.76	0	6682.16	8163.48	7901.5	8560.95	3946.55	5600.65	5643.35	3485.44	5144.02	6983.25	6725.88	6874.74	8374.13	7338.72	8429.47	7057.95	5994.87	7402.65
302	M384T8_2	384.31	384.308	384.311	8.21981	8.16478	8.36368	6	0	0	0	0	5	1	0.273852	0.000266121	0.00107479	3594.76	4241.84	4003.56	5519.54	25612	6707.3	691.321	450.212	589.609	936.587	18756.6	1836.81	7471.85	0	3344.68	4263.77	3826.73	2492.47	3316.07	4324.82	3890.4	4479.35	4332.47	4405.61	3543.66	4799.55	5129.77	3963.57	3948.78	3432.91	3902.43	3643.89
303	M179T13	179.143	179.142	179.143	13.4994	13.4453	13.7917	11	0	0	0	0	5	5	0.206513	0.000267169	0.00107479	6034.13	7073.88	6844.78	7435.86	25982.3	9771.43	629.112	565.575	785.299	313.243	20565.3	2017.93	5444.96	0	5343.63	5839.76	5306.06	6537.41	6408.33	6769.62	6562.61	6566.25	7241.82	7491.07	6664.7	7916.86	8362.25	6391.99	6634.91	6198.46	6955.29	6525.8
304	M323T12_2	323.258	323.258	323.259	12.1738	12.1342	12.4437	11	0	1	0	1	4	4	0.194925	0.000267169	0.00107479	20012.3	21907.7	22236.9	25418.2	91307.2	31561.3	1107.96	3550.01	1475.38	2347.95	13242	6152.08	16972.8	0	20896.7	19597.8	18070.2	20432.6	21122.3	19954.5	18150.2	19933.5	20245.2	28166.2	23575.3	21375.6	23526.7	22082.9	22764.3	19377	22726.8	22943.5
305	M544T13	544.465	544.462	544.468	13.2454	12.9832	13.284	28	5	5	3	5	0	10	0.229759	0.000267695	0.00107479	47311.9	54605.3	35291.6	86569.6	19665.9	41137.9	2894.84	6650.54	4329.64	41346.5	6242.34	9451.8	36718.8	0	49191.2	45560.1	45636.1	49864.6	43241.1	50378.5	62275.6	43949.9	54645.5	57699.5	50104.1	58957.3	36412	33707.7	37339.6	35907.1	27750.6	40632.5
306	M275T11_2	275.201	275.2	275.201	10.8283	10.7986	11.0775	24	0	0	0	0	6	14	0.270654	0.000268222	0.00107479	5744.67	7053.52	5969.59	6929.13	188162	47445.9	467.322	946.555	618.706	428.764	118128	12841.4	52494.5	0	5283.47	5437.63	5519.13	6260.8	6404	5562.99	8431.58	7763.22	5964.3	6856.16	7168.08	6137.75	6147.73	5007.87	6624.54	6123.34	5454.81	6459.24
307	M348T19_2	348.202	348.202	348.203	18.9765	18.9413	19.0255	5	0	0	0	3	0	2	0.177112	0.000268222	0.00107479	31035.7	32777.6	33943	38916	38621.6	30860	1484.8	2121.24	1311.31	4140.1	1520.64	5465.68	2655.58	0	31500.7	28904.1	30210.9	31129.1	31072.6	33396.4	29730.5	31629.9	32814.5	32707.8	36106.6	33676.3	35238.6	34951.8	32861.8	33132.2	32324.3	35149.2
308	M893T19_2	892.731	892.727	892.736	18.5501	18.3817	18.6057	28	6	6	3	5	0	8	0.321471	0.000269279	0.00107479	6063.35	7934.5	4186.86	11368.4	2829.19	4985.7	712.77	2024.26	831.37	5469	531.215	1602.76	2675.32	0	5322.15	6682.61	5922.82	5948.57	7118.93	5384.99	8589.48	8401.11	8113.72	10870.2	6869.08	4763.39	4379.03	3834.18	5514.76	3008.75	3924.6	4459.83
309	M888T17_1	887.695	887.69	887.701	17.2519	17.1085	17.2808	22	4	3	4	5	0	6	0.211254	0.00027034	0.00107479	8522.33	8685.72	5743.43	12202.2	3286.36	6198.46	1199.78	1391.45	1206.37	4990.75	1030.52	1309.45	3146.13	0	8759.27	6733.35	8329.47	10392	8012.64	8907.26	6022.16	9689.03	8783.54	9382.49	8522.85	9714.25	6198.01	6211.2	6046.41	5945.43	3341.59	6717.97
310	M349T10_4	349.238	349.236	349.243	9.55015	9.48118	9.57255	19	1	0	0	0	5	13	0.0816627	0.000270872	0.00107479	9341.85	13350	11383.4	11859.2	125839	38330.8	3919.63	1272.4	1632.04	399.983	80542.4	3130.2	23083.7	0	11104.6	1614.77	11466.5	8957.64	11912.1	10995.5	11988.6	14641.7	13440.8	12088.4	15020.1	12920.6	13242.4	9018.8	12510.8	12522.1	10226.9	10779.3
311	M195T19_2	195.137	195.137	195.137	19.2282	19.1277	19.377	9	1	1	3	2	0	1	0.283951	0.000273011	0.00107479	11561.9	11023.9	13208.4	24368.5	16583.7	11856.8	1334.31	3910.06	1535.53	18809.9	994.384	3366.75	1126.72	0	9048.1	12160.1	11089.9	12215.4	12618	12239.9	11714.4	11943.2	13513.7	3172.73	12550.9	13248.6	12163.5	14385.6	11062.1	13338.8	15357.3	12943.3
312	M394T13_2	394.354	394.349	394.355	12.8901	12.6436	13.065	13	2	4	2	3	0	2	0.958263	0.000273011	0.00107479	8988.5	24441.9	14410.3	30463.1	2053.17	13481.3	4006.88	7428.85	5325.92	21978.7	2046.9	12918.7	13409.9	0	6702.24	15287.3	4853.28	12519.2	7286.7	7282.24	13296.7	25822.7	26957.9	17773.6	32445.3	30355.2	16734.4	19771.6	8933.74	8648.43	11817.8	20556
313	M354T16	354.344	354.34	354.344	15.6668	15.6488	15.8613	4	0	0	0	0	3	1	0.276021	0.000273548	0.00107479	3778.52	4902.72	4680.62	5081.93	13766.5	5361.33	343.788	766.362	598.35	597.287	3537.38	1479.84	3359.16	0	4002.75	4262.93	3297.99	3546.7	3883.72	3677	6057.58	5135.82	5144.24	4973.79	4192.49	3912.41	4583.24	4686.64	5662.1	3776.67	4681.45	4693.59
314	M241T13	241.143	241.142	241.145	12.8631	12.7781	12.9787	6	0	1	3	1	1	0	0.156422	0.000274087	0.00107479	13396.8	14276.7	17924.8	14784.1	11318.8	12417.6	1036.31	648.137	4455.88	700.26	1243.92	1942.38	1365.36	0	12347.8	12300.9	14338.5	14380.6	14277.7	12735.4	13856.5	14821.4	13582.3	13984.1	15294.2	14121.7	21536.3	14627	15865.5	14826	25335.9	15358
315	M551T15_1	551.426	551.424	551.427	15.3995	15.124	15.433	24	4	2	4	6	0	7	0.0787716	0.000274626	0.00107479	48073.1	63960	58867.7	69091.9	11796.8	33729.6	7492.23	16002.5	7820.09	5525.98	3141.7	2656.93	17390.4	0	42534.4	55344.6	45973.8	38414.1	58043.6	48127.8	83493.7	59209.1	43626.5	82596	61284.6	53550.3	63800.3	68695.4	48162.6	61288	60290.2	50970
316	M569T18_2	569.477	569.475	569.482	17.5186	17.233	17.5355	12	1	5	2	1	0	3	0.301902	0.000274626	0.00107479	22122.7	18447.4	13856.1	35265.4	8263.86	19337.7	4494.54	2606.04	3055.97	19747.8	1262.9	5838.11	10349.1	0	20682.3	25681.4	23212.5	16360	18470.3	28329.9	17322.7	15107.2	18510.6	23009.7	18960.3	17773.7	11826.9	16289.5	18711.3	10836.4	13589.5	11883
317	M477T17	477.413	477.412	477.417	16.8752	16.8398	16.9827	5	0	1	0	0	4	0	0.279773	0.000275166	0.00107479	4424.19	4518.44	5247.47	6851.67	15130.7	7135.4	592.251	1196.22	692.765	1650.93	5814.41	1996.29	4062.81	0	3609.07	4932.69	5034.38	3792.58	4641.86	4534.54	4503.17	5273.16	5694.32	2455.77	5276.47	3907.76	6296.89	4898.7	4588.63	5910.99	5058.53	4731.08
318	M325T7_6	325.284	325.284	325.286	6.66452	6.64737	6.68028	5	1	0	0	4	0	0	0.273426	0.000276251	0.00107479	1082.26	1107.8	579.74	2120.52	270.597	1065.69	338.891	400.466	140.946	1163.68	95.3948	291.387	483.212	0	1046.86	789.402	1626.85	1279.76	693.679	1056.98	1305.35	603.048	1198.77	1415.51	614.335	1509.79	546.253	548.201	597.999	436.708	503.743	845.532
319	M258T10_2	258.307	258.306	258.308	9.71258	9.63807	9.87507	6	5	0	0	0	0	1	1.29974	0.000276794	0.00107479	2076.17	601.969	497.66	398.606	231.792	499.305	488.749	166.587	175.602	67.4699	137.703	648.967	465.739	0	1767.69	1597.61	2304.62	1775.33	2929.08	2082.66	280.99	729.462	669.322	674.96	564.522	692.561	413.188	316.395	448.572	547.387	437.64	822.779
320	M398T14_3	398.346	398.345	398.347	14.0493	13.9158	14.0885	22	0	1	1	0	6	14	0.188606	0.000276794	0.00107479	45763.9	34511.5	37995.3	81713	422540	316547	6650.26	17098.8	16105.2	36544	240781	59702.8	58238.1	0	42547.5	55837.9	41350.8	42948.3	52345.8	39553	13528.7	65187.8	35468.3	31993.8	25961.7	34928.8	55369.7	45663.2	36007.9	40569.3	42461.2	7900.47
321	M281T12_3	281.247	281.247	281.248	12.4614	12.3411	12.5378	11	2	1	1	1	4	2	0.627657	0.000277885	0.00107479	18064.5	16682.4	17566.4	22898	91919.8	37633.9	2427.42	3312.4	2120.09	1954.32	44070.2	23621.2	25714.7	0	20518.2	14813.1	19739.8	20325	16615.9	16374.9	13681	17899.9	17755.2	21074.5	11913.3	17770.5	17682	18103.2	20200	16397	18919.3	14096.7
322	M476T16	476.395	476.393	476.397	15.5509	15.2485	15.5936	42	6	6	6	6	4	14	0.319519	0.000277885	0.00107479	38036.1	40178.5	41440.6	49907.8	59834.9	43482.6	3003.63	3663.62	2776	3486.71	13991.6	13893.5	9405.53	0	39083.7	36115.7	35025.7	35157.7	41657.7	41176.2	39565.5	43793.5	40425.4	41945.8	33317.1	42023.4	43502.3	42080.6	45225.6	37524.7	40828.3	39482.1
323	M342T11_5	342.374	342.372	342.375	10.7268	10.6056	10.8302	12	0	1	0	4	4	3	1.66201	0.000278431	0.00107479	58.3388	592.5	238.742	2499.35	3515.81	888.698	20.9632	1236.88	163.743	1077.71	1507.33	1477.03	871.401	0	82.9778	67.8875	26.619	42.3679	56.5277	73.6528	3114.99	28.9116	159.137	39.6609	72.4305	139.873	166.327	419.354	467.329	132.542	178.587	68.3123
324	M389T12_2	389.388	389.385	389.392	12.0572	11.7683	12.2977	21	0	6	5	6	1	2	0.887526	0.000278979	0.00107479	695.099	3995.27	3138.63	6413.51	1553.98	1319.09	346.919	268.312	932.73	3119.94	1084.16	1170.73	1351.08	0	1036.07	873.61	157.448	382.918	781.078	939.475	4287.17	3897.08	3906.32	4254.04	4062.69	3564.35	3250.51	2866.02	3320.93	2076	2528.08	4790.27
325	M674T18_1	673.54	673.537	673.542	17.9937	17.6847	18.0543	41	6	6	6	6	4	13	0.194285	0.000278979	0.00107479	138930	180163	92144	184079	21284.7	113843	32832.3	126287	7718.76	59997.9	3500.66	22118.1	35051.2	0	98482	138527	169320	105120	142262	179867	331040	99220.4	94418.7	354727	100240	101335	96010.6	105368	89516.2	82885.9	88562	90521.9
326	M571T11	571.482	571.477	571.485	10.7264	10.7175	10.7724	4	0	0	0	3	0	1	0.449101	0.000280629	0.00107479	326.307	305.535	301.26	4779.13	1421.37	509.804	194.932	135.756	192.653	5354.01	591.876	228.954	1939.5	0	449.043	513.257	338.617	479.491	130.322	47.1104	437.252	324.108	56.6989	285.15	415.236	314.766	604.005	349.892	193.531	337.478	301.817	20.8355
327	M260T20	260.15	260.149	260.151	19.7913	19.7018	19.8545	8	3	1	0	1	0	3	0.362844	0.000282289	0.00107479	8441.33	11813.1	11737.4	13001.4	14171	10336.4	1553.84	1650.3	473.571	1018.39	962.218	3750.5	1169.99	0	5903.67	7376.37	9448.37	8499.29	9348.84	10071.4	15039.1	10948.5	10859	11515.5	10607.1	11909.5	10924.4	11871.8	12064.4	11701.6	12291	11571.3
328	M342T15_1	342.309	342.307	342.31	14.6033	14.3263	14.6533	43	6	5	6	6	6	14	0.201287	0.000282844	0.00107479	61452.4	60993.3	145907	88669.7	923844	286668	30753.7	57379.7	33537.1	38826.6	510351	57702.4	423631	0	75012	88316.4	21646	73904.4	86528	23307.4	5965.7	138156	32054.4	25341.7	129498	34943.6	115095	179886	141580	103071	186590	149218
329	M301T11_1	301.253	301.251	301.254	11.1106	10.8039	11.144	25	0	4	4	4	2	11	0.341653	0.000283958	0.00107479	31337.5	84033.6	79833.5	158746	8550.97	55403.7	18664.2	48779.4	56804.3	90075.8	5207.96	18928.9	80885.4	0	18955.9	20030.3	51674.5	19696.7	18844.7	58822.7	38552.7	63308.8	142397	42212.9	70066.8	147664	63660.5	33985.5	154501	51450.5	27430	147973
330	M696T19_1	695.592	695.59	695.593	19.2972	19.1223	19.3437	5	0	0	0	0	3	1	0.616644	0.000283958	0.00107479	6279.92	7042.9	6745.23	8795.31	45255.5	20221.4	634.375	911.142	1379.29	647.768	15524.4	12469.4	5544.43	0	6802.62	6522.96	5612.04	7143.5	5685.46	5912.94	5901.18	7209.92	6601.02	6619.38	8576.09	7349.8	9012.26	6096.5	6051.67	7837.77	6084.76	5388.4
331	M340T13_2	340.293	340.292	340.293	12.6784	12.6505	12.8376	7	0	1	0	0	3	3	0.160432	0.000284517	0.00107479	9955.87	17050.6	11230.4	12196.1	255962	50044.8	1141.62	11648.9	1104.15	1163.77	262423	8028.8	48756.7	0	9234.34	10049.1	8182.34	11370	10870.5	10028.9	40792.4	13280.8	11642.6	11945.7	12844.7	11797.1	12839.6	11166.6	10464.7	12187.1	9865.63	10858.9
332	M330T10_1	330.264	330.263	330.265	9.54938	9.49977	9.67008	7	1	2	0	1	3	0	1.2153	0.000284517	0.00107479	19914.3	25269.9	38702.9	204977	197984	90571.4	5263.68	7037.19	8098.7	135839	130362	110071	87279.9	0	19906	30138.2	17252.3	15226.6	19128.1	17834.8	30871.1	26141.7	13837.8	21469.7	25650.7	33648.3	46942.6	42852.5	45631.9	34371.9	25563.2	36855.6
333	M550T17_2	550.483	550.481	550.488	17.05	17.0355	17.0717	5	0	0	0	0	3	2	0.346428	0.000284517	0.00107479	2862.64	2926.12	3278.38	4376.38	10445.1	3826.62	282.248	691.75	704.531	476.359	3543.58	1325.65	2322.88	0	2782.95	2701.48	2462.75	2861.42	3186.59	3180.67	1994.64	2655.19	3034.06	2811.49	2940.82	4120.49	3741.21	2696.61	3161.25	2529.42	3111.63	4430.2
334	M115T1_2	115.112	115.112	115.112	0.558383	0.317517	0.705367	11	3	3	1	0	0	0	0.246056	0.000285638	0.00107479	20012.7	22375.4	21388.6	26297.6	27657	20862.6	1317.98	4498.01	9477.48	987.547	707.98	5133.36	926.317	0	19819	20631.7	18138.4	18852.6	21290.4	21344.3	25919.4	24421.1	22644	24491.3	23291.1	13485.6	25234.6	25366.6	2148.93	24197.4	24388.1	26996.3
335	M402T13_2	402.358	402.351	402.359	12.6429	12.2508	12.7088	32	2	1	3	2	3	12	0.328964	0.000285638	0.00107479	23582.8	25865.4	18875.3	26570.9	131187	84400.4	1380.08	2017.51	8213.68	3129.18	60580.7	27764.7	17717.5	0	23084.9	21624.3	23240.7	25851.2	23982.4	23713.1	23974.6	25075.1	25107.1	29204.2	24428.3	27403	23289.2	24378.7	2391.38	21375.4	21718.8	20098.3
336	M260T7	260.186	260.186	260.187	7.1966	7.18383	7.28405	7	0	2	1	1	3	0	0.18232	0.000286763	0.00107479	8099.44	9004.51	9537.03	10143.4	12145.2	8816.85	1076.54	920.288	753.853	265.577	1000.81	1607.49	1454.91	0	8608.43	9044.86	6594.29	7782.21	9334.13	7232.74	8928.56	9975.59	8622.35	7756.6	10182.1	8561.9	9470.79	9714.03	10610.5	8768.63	8630.35	10027.9
337	M910T19	909.758	909.749	909.761	18.5498	18.2398	18.5902	36	6	5	5	6	2	12	0.246432	0.000286763	0.00107479	10319	14528.1	8129.16	20272.5	1806.84	9501.88	1884.98	3571.05	2441.51	8187.5	569.861	2341.56	4588	0	9946.41	10448.7	8286.21	9877.77	9487.51	13867.5	17752.6	15201.6	10951.9	17442	16542.9	9277.27	10615.6	5873.9	11216.5	7125.68	5341.02	8602.25
338	M355T13_2	355.285	355.284	355.293	13.2714	13.224	13.5142	9	1	0	0	0	5	3	0.208883	0.000287327	0.00107479	12442.6	15574.8	14784.7	15724.4	278077	58354.2	1307.12	1304.28	1467.66	1330.52	276786	12189.2	74263.5	0	11979.9	13872.7	12479.3	10222.3	13604.1	12497.5	13461.4	14603.4	16774.7	16122.1	15763	16724.1	16482.1	16386.8	13906	13746.6	15214.8	12971.6
339	M396T17_2	396.371	396.368	396.375	16.8998	16.6045	16.9445	18	2	3	0	3	1	9	0.434355	0.000288458	0.00107479	4935.03	5563.1	5634.86	8193.87	36945.3	7827.27	1157.12	1610.84	1021.66	1287.33	27404.5	3399.81	15113.6	0	4202.57	5652.48	3297.79	4445.71	6469.63	5541.99	4534.75	7091.83	4438.2	5522.7	7906.95	3884.15	7099.34	5933	6306.26	5285.33	4246.25	4939.01
340	M309T13	309.279	309.278	309.28	13.1142	12.8618	13.2709	39	2	4	3	3	6	14	0.419451	0.000290164	0.00107479	15526.8	25442	16279.9	24860.5	191914	52676.7	2859.22	13445.9	2338.04	10276.1	186178	22095.3	42509.2	0	15895	19189.9	14982.4	15401.2	17114.2	10578.1	18694.8	23364.6	22418.6	20177.2	52312.9	15683.9	19186.3	15212.6	12881.8	17441.8	18022.7	14934.1
341	M426T17_3	426.384	426.383	426.386	16.7584	16.456	16.8312	26	6	6	2	5	0	7	0.230408	0.000291306	0.00107479	17261.5	22143.9	22074.5	27307.3	18789	19709.6	4221.02	1932.48	2014.17	1865.64	1885.5	4541.25	3351.16	0	10724.5	21539.8	18169.4	19179.3	13558.4	20397.4	19410.2	20456.6	23312.1	22214.6	24714.7	22755.2	24400.4	19716.8	23050.5	21283.6	20032.4	23963.3
342	M426T11_2	426.357	426.351	426.359	10.7383	10.5336	11.2333	21	0	0	2	6	6	4	1.33935	0.000291306	0.00107479	5338.36	22346.8	22760.6	55058.7	362124	38278.5	4035.91	26202.5	18048.8	19717.6	141257	51268.4	47909.7	0	11071.6	4541.42	661.795	8512.64	5868.03	1374.67	71324.6	977.223	5797.17	30155.1	7233.42	18593.3	7775.28	44703.6	34537.4	1293.54	36765.5	11488.2
343	M515T13	515.373	515.371	515.378	12.715	12.2926	12.7456	33	6	5	4	6	0	11	0.18744	0.000291306	0.00107479	45095.8	36522.1	26409.5	45231.5	21377.3	30636	5620.93	7242.97	5169.38	8799.79	5461.58	5742.42	18127.5	0	38606.4	52879.1	39026.7	44358.6	49016.6	46687.1	38142.8	42949.4	27912.6	45304.2	36494.3	28329.6	32127.7	29786.7	20723.9	30517.9	25104.6	20196.4
344	M594T16	594.465	594.461	594.467	16.1051	16.0827	16.1351	7	4	1	0	0	0	2	0.498973	0.000291879	0.00107479	5958.64	7799.77	9679.1	10809.8	17641.5	10429.5	2108.75	2213.98	1472.04	1898.12	5602.35	5204.02	4059.94	0	4751.53	3256.59	5390.94	5567.49	7633.7	9151.59	8746.91	4141.76	6621.04	8938.72	7803.85	10546.4	10192.8	10770.6	8211.63	7691.88	9718.78	11488.8
345	M378T9_2	378.325	378.323	378.326	9.09461	9.0692	9.114	10	2	1	4	2	0	1	0.289158	0.000292454	0.00107479	3365.01	4534.24	2106.73	5226.55	13558.9	4587.87	1130.44	2139.36	503.96	2041.91	3292.64	1326.62	2190.1	0	4512.95	3694.19	4802.94	2300.12	2281.62	2598.24	8176.68	1938.94	4259.67	5186.13	4648.55	2995.45	2486.86	1921.19	1573.85	2934.54	1892.88	1831.06
346	M534T19_1	534.451	534.442	534.453	18.5902	18.5513	18.794	23	1	1	1	1	6	13	0.393638	0.000292454	0.00107479	5193.27	5189.81	5003.24	10004.4	39543.3	13881.4	1531.4	786.125	788.337	7695.54	10873.8	5464.26	9402.62	0	5797.22	7475.68	3865.17	6074.17	3409.23	4538.14	4935.17	5382.06	5219.67	6316.93	5390.11	3894.91	5683.94	4976.8	5170.2	5317.5	5402.97	3468.02
347	M561T18_2	561.487	561.485	561.489	17.7828	17.529	17.8277	9	0	0	0	0	5	4	0.318881	0.000292454	0.00107479	8552.78	9657.19	11407.2	15583.8	86500.2	22550.2	1807.56	1393.43	3144.38	4976.53	52636.2	7190.84	19710.7	0	10430.8	7079.04	6567.19	7748.66	11011	8479.97	8143.39	10907.1	8458.39	9099	11683.4	9651.82	15300	10780.8	7377.34	14409.1	12038.8	8536.78
348	M636T18	636.464	636.457	636.469	18.0203	17.9073	18.0822	15	3	4	2	2	0	4	0.286298	0.000292454	0.00107479	6166.79	5822.85	8315	9179.63	20077	6420.48	1508.61	1541.46	1645.55	1524.74	6043.37	1838.17	3769.21	0	4593.48	8489.22	6270.02	5254.79	5041.97	7351.25	4575.11	3721.83	5331.18	7468	7445.62	6395.37	9166.67	9851.15	7857.48	6381.66	6512.77	10120.3
349	M583T7	583.144	583.142	583.148	6.9796	6.95727	7.0202	14	0	1	2	4	0	7	0.131149	0.000294761	0.00107479	6833.22	1079.77	2844.17	1835.15	50.0954	2483.01	5410.17	560.577	774.764	950.035	38.3195	325.644	5306.92	0	1357.31	8027.6	13106.3	1419.79	4048.28	13040	113.071	1335.23	1739.2	1060.89	1373.73	856.513	2512.84	2349.12	4003.61	2353.9	2198.39	3647.14
350	M277T7_3	277.217	277.216	277.218	7.33953	7.27533	7.38893	33	5	2	3	3	6	14	0.126472	0.000297087	0.00107479	12796.7	14117.8	9051.88	12862.4	120010	27439.9	1705.43	3520.66	1934.36	2004.33	72632.1	3470.37	26509.3	0	11930.1	11099.4	14742	11853.3	11994	15161.5	20595.6	13057.4	10905.7	15343.6	13170.7	11633.6	11084.6	7681.86	9870.26	10133.2	5824.16	9717.19
351	M522T7	522.216	522.215	522.218	7.02075	6.8309	7.06753	15	3	4	1	4	0	3	0.347012	0.000297087	0.00107479	6748.96	8261.12	4247.34	5542.21	1780.2	4746.65	2049.21	3068.75	882.445	1203.91	1164.78	1647.15	1370.89	0	6450.01	4405.36	8978.46	8809.25	4369.34	7481.37	9391.71	4772.2	11922.6	7779.99	4714.87	10985.4	4109.2	5826.72	3398.89	3643.98	4637.37	3867.85
352	M918T7	917.507	917.503	917.515	7.42807	7.20472	7.49985	27	5	4	4	6	1	7	0.296459	0.000297087	0.00107479	41589.4	35403.8	36094.3	23873.6	7773.63	30406.9	6523.1	5786.4	12854.9	4127.3	4832.07	9014.4	9185.18	0	45492.5	36683.2	48184.6	46562.7	31336.5	41276.7	37818.4	29915.9	43212.8	34818.5	27782	38875.2	25020.9	36787.2	54506.6	26640.2	48504.7	25106.5
353	M605T14	605.464	605.461	605.466	14.3694	14.0595	14.7886	38	6	6	6	6	0	14	0.219009	0.000298843	0.00107479	60563.6	41381.9	62752.3	90950.3	19200.2	42011.1	21439.7	12822.6	9970.87	33484.5	4242.35	9200.79	16998.3	0	87992.7	45904.1	52184.8	87675.3	40965.8	48658.7	44557.5	25461.4	50111.4	47586.1	25430.7	55144.6	60606	66989.7	75807.8	48382.7	55389	69338.7
354	M279T14_2	279.232	279.231	279.233	14.3329	14.2278	14.6704	44	6	5	6	6	6	14	0.217955	0.000300019	0.00107479	81029.5	121461	56672.5	120854	1.12707e+06	357862	36225.2	59258.7	12800.8	25928.5	944801	77997.9	423908	0	76425.3	59117.2	53249.3	118032	133091	46263	157285	214871	83852.6	78758.3	136459	57536.8	67496.5	43874.4	58408.7	74496.7	42267.3	53491.4
355	M331T13_1	331.264	331.262	331.266	13.4452	13.2939	13.4644	14	2	3	1	3	3	2	0.476738	0.000300609	0.00107479	12052.1	13333.1	15375	22391.3	34237.4	16764.1	1914.82	5803.83	3720.41	5888.22	5768.29	7992.06	7012.21	0	11692.3	9874.42	10550.1	14904.6	11558.3	13732.7	8757.11	8296.46	19589.1	8793.3	13332.1	21230.4	13172.7	22395.9	14441.7	11950.7	16230.9	14057.8
356	M368T19	368.339	368.337	368.342	18.9301	18.6178	18.959	14	0	3	2	4	0	5	0.578737	0.000302386	0.00107479	2068.26	1961.28	2952.88	3623.73	7393.59	3160.41	590.346	489.131	958.147	1044.72	2491.13	1829.05	1284.81	0	1353.65	1758.53	2271.72	1876.8	2052.17	3096.67	1549.49	1492.15	2291.54	1529.03	2335.29	2570.2	2629.67	4473.47	1610.49	2522.43	3342.33	3138.92
357	M797T14	796.558	796.551	796.56	13.644	13.3024	13.9797	19	1	0	0	1	5	4	0.542273	0.000302386	0.00107479	6019.33	7493.63	6321.22	12797.4	57851.8	9968.47	1421.67	1497.73	1269.41	3908.84	30632.7	5405.63	14874.9	0	5914.49	4671.69	6835.74	4824.44	5433.44	8436.16	8785.72	8403.92	6014.38	9244.58	5807.56	6705.59	7480.2	5783.78	7919.46	5009.98	6799.28	4934.63
358	M470T15	470.383	470.382	470.384	15.3268	15.3209	15.3372	4	0	0	0	0	4	0	0.147859	0.000302981	0.00107479	21621.9	24572.7	23764.9	26083.8	132915	43165.6	518.558	3576.31	1137.73	2335.88	126181	6382.41	28891.5	0	21642.3	22027.7	21423.1	21743.2	22177.1	20718.1	19434.7	22495.4	26945.2	22632.9	27314.7	28613.2	24501	24904.2	24194	22578.3	24305	22107.1
359	M216T7_1	216.159	216.159	216.16	6.76628	6.73347	6.8083	5	0	0	0	0	5	0	0.170068	0.000304173	0.00107479	4110.64	5524.57	5063.33	5131.51	16046.4	6213.43	289.211	2202.59	460.536	550.318	4578.48	1056.71	2916.72	0	3779.47	3941.6	3909.78	4259.54	4567.01	4206.45	9938.05	5311.04	4330.42	4125.86	4892.51	4549.53	4611.93	5063.16	5670.54	4739.83	4717.59	5576.95
360	M449T11	449.366	449.364	449.368	10.7013	10.681	10.7421	24	2	2	6	3	1	10	0.117582	0.000305371	0.00107479	38420.5	32532.8	48858.8	84439.6	12241.9	40147.1	8352.18	16569.4	14534.6	33446.6	1944.92	4720.59	35391.7	0	47816.6	36414.6	28686.6	48916.7	37372.3	31316.4	2739.57	42301.2	39313	24373.4	48136.4	38332.9	53832.3	32738.5	65455.6	48267.8	30871.9	61986.9
361	M124T16	124.087	124.087	124.087	16.4619	16.3022	16.6872	9	0	1	3	1	0	1	0.698866	0.000305971	0.00107479	17810.8	24915.3	29023.5	32899.2	40888.6	20213.3	1920.99	2631.77	11194.7	5148.75	3315.31	14126.4	2786.24	0	15575	16670.9	16473.8	18105.9	19509.4	20529.8	21517.8	23374.7	24605.8	24155	28917.9	26920.4	29897.4	25013.5	25929.2	50372.5	25345.5	17583.1
362	M436T15_2	436.399	436.397	436.401	14.8002	14.5287	14.8253	16	1	2	2	3	2	6	0.166055	0.000305971	0.00107479	2781.14	4620.58	4894.42	3993.15	18652.7	6045.61	327.915	1819.35	1100.88	959.033	4717.59	1003.9	5672.93	0	2969.72	2516.53	2393.12	2978.14	3236.4	2592.91	3442.26	5229.35	6895.02	1735.26	4664.8	5756.81	3582.2	5559.77	4714.73	3635.51	6164.47	5709.84
363	M548T18_4	548.452	548.447	548.454	17.8078	17.7945	17.831	9	0	0	1	0	3	5	0.246111	0.000305971	0.00107479	8169.68	7492.13	6770.44	10655.7	20343.7	9790.4	2149.89	1144.01	2081.62	690.786	2031.91	2409.52	3778.88	0	10088.8	8545.46	5897.36	11224.1	6458.35	6804.1	5720.91	7077.19	7072.08	8071.44	9083.6	7927.54	8310.16	7792.67	7687.58	8366.4	5228.81	3237
364	M253T19_2	253.18	253.179	253.18	18.9075	18.7728	19.0783	15	3	1	2	0	1	6	0.571307	0.000307779	0.00107479	13758.2	18099.6	16591.5	19319.8	21602.4	17668.1	2043.89	1824.57	3354.19	706.296	1218.33	10093.9	1351.65	0	11678.6	13318.8	11733.2	13386.3	16369.8	16062.6	21653	17416.2	17120.3	18016.1	16505.8	17886	18163.4	17034.5	10251.6	20209.2	16782.2	17108.1
365	M319T15_2	319.3	319.299	319.301	14.675	14.571	14.7013	20	1	5	4	3	2	5	0.21835	0.000308384	0.00107479	3851.72	5254.76	8158.44	5082.34	23183.1	6592.96	1375.17	2268.72	1737.84	936.877	16832.3	1439.57	5610.13	0	5941.58	2471.1	2947.91	5011.12	3896.19	2842.4	1563.79	5391.14	4929.47	8440.61	6495.45	4708.07	7424.89	9773.98	6657.71	8462.79	10501.8	6129.53
366	M607T8_1	607.126	607.122	607.129	8.00687	7.97872	8.05273	7	3	1	0	0	0	3	1.08848	0.00030845	0.00107479	2081.14	1197.53	418.544	245.119	53.6444	682.784	873.773	1112.91	330.475	96.1286	106.722	743.196	702.579	0	3030.27	1355.52	976.638	2812.07	1597.33	2715	186.49	741.657	2026.04	525.091	635.342	3070.54	246.803	1040.94	378.551	112.111	485.292	247.563
367	M642T9	642.494	642.491	642.497	9.00064	8.96608	9.15408	10	0	0	0	0	5	3	0.207163	0.000310207	0.00107479	1362.3	2535.46	1770.19	2728.52	94521.4	6260.21	564.449	293.084	572.701	1300.57	41984.4	1296.88	34307	0	1050.82	1035.29	2074.62	2101.75	1001.16	910.137	2275.98	2169.08	2519.33	2839.4	2902.16	2506.8	1848.67	1379.65	1981.35	2082.87	852.993	2475.63
368	M281T14_1	281.241	281.24	281.242	14.0372	14.0051	14.0531	8	0	0	0	0	4	4	0.274771	0.000313883	0.00107479	9180.42	15866.2	11006.4	12587.5	81998.8	32860.8	477.11	10253.8	1167.71	740.489	52783.4	9029.21	16776.9	0	8652.69	9347.87	9442.11	9187.14	9842.35	8610.37	36228.5	14737.3	8618.13	11896.6	14024.2	9692.16	11176.7	12639.3	10881.8	11192.7	11154	8993.88
369	M305T16_1	305.248	305.247	305.249	15.8115	15.6359	15.8139	6	0	0	1	0	4	0	0.237498	0.000313883	0.00107479	8541.43	11222.3	9547.19	10461	16389.5	10542	761.159	1175.47	2760.9	1457.8	2009.58	2503.71	3391.15	0	8642.83	8414.5	7139.66	8643.26	9112.99	9295.35	11888	10876.9	9487.72	10738.9	11364.2	12978.3	11082.3	11274.5	9917.23	10723	10281	4005.1
370	M408T17_1	408.371	408.369	408.372	17.0963	16.9195	17.1232	40	6	5	6	6	3	14	0.331645	0.000313883	0.00107479	34815.6	33066.3	39614.9	56009.9	10885.4	31248.4	6154.46	15195.3	4115.75	1414.6	5238.83	10363.4	11986.4	0	28421.4	39442.9	30526.5	30183.3	44040.1	36279.5	2157.79	39873.5	38770.3	37230.8	39275.3	41090.3	45688	38674.8	37748.2	43400.2	34630.8	37547.3
371	M463T11_2	463.148	463.147	463.148	10.5816	10.426	10.7561	9	4	0	2	0	0	2	0.442949	0.000313883	0.00107479	14116.5	12499.1	12161.1	7699.07	7277.3	14426.9	2767.91	2065.25	1205.93	1031.5	2092	6390.36	1688.65	0	19253.3	12592.4	12439	11559.3	14586.6	14268.3	13846.6	9526.94	11912.8	10838.5	14636.6	14233	11284.7	12961.8	10673.9	11499.8	12665.2	13881.3
372	M596T18	595.513	595.512	595.516	18.2875	18.2642	18.3292	9	0	0	0	0	5	4	0.257659	0.000313883	0.00107479	10192.1	10328.4	9536.31	12635.9	94959.4	19077.4	636.638	1328.15	1586.75	1260	46372.1	4915.47	11151.1	0	10975.4	10086.6	9099.3	10246.4	10108.3	10636.7	9143.22	11257.5	10677.3	8313.49	11800.8	10778.3	11926	8847.38	9132.37	10880.8	8902.96	7528.38
373	M279T9_1	279.232	279.231	279.233	8.92949	8.85427	9.01802	32	5	3	6	6	2	10	0.329943	0.000315118	0.00107479	53699.6	83156.4	36562.2	65773.5	207357	93247.4	22744.5	41267.5	2352.65	29925.1	80794.3	30766.3	30304.9	0	44408.2	46401.8	41402.3	46400.3	43616.4	99968.5	114533	121846	31034.3	71165.2	119901	40459.3	38322.6	34189.3	34571.1	40187.8	35240.6	36861.6
374	M354T15	354.309	354.306	354.314	14.5826	14.5457	14.6456	12	0	0	0	0	4	8	0.457776	0.000315118	0.00107479	9361.33	9450.09	10681.8	11518.6	32472.9	9422.87	796.023	2272.63	1327.21	658.833	25728.9	4313.57	8062.29	0	9961.29	8862.98	10196.4	9957.73	9002.04	8187.52	5644.87	10634.6	10763	7628.15	11032.9	10997	12510.8	10687.2	8409.88	10631.3	11224.8	10626.8
375	M570T12_2	570.388	570.386	570.39	12.1294	11.8605	12.1533	39	6	6	6	6	1	14	0.245187	0.000316358	0.00107479	93326.6	97731.3	62622.2	100640	16447.2	54762.9	13638.8	19378.6	9725.96	27378.4	6292.95	13427.2	19603.3	0	98322.4	100996	101028	81427.1	106551	71635.4	109675	64534	106268	114176	83978.7	107756	78116.7	54311.6	70513.6	53783.6	60914.9	58092.8
376	M691T18	690.567	690.564	690.569	17.9457	17.4408	17.9912	36	6	5	4	6	0	13	0.211948	0.00031698	0.00107479	50512.1	48394	27279.6	48000.7	12452.2	35891.7	18481	24346.1	2209.17	11541	5685.7	7607.18	10934.5	0	32275.7	69498.9	68342.1	31769.3	37450.8	63735.8	77154.6	30069.3	40468.2	81321.3	34264.8	27085.9	27615.1	30548.4	24477.8	28119	25098.3	27819.3
377	M496T11	496.398	496.396	496.401	10.9383	10.7201	10.9576	19	5	1	3	4	0	5	0.181376	0.000318227	0.00107479	9346	6457.6	9149.58	13466.9	5036.82	6700.54	1748.34	2418.06	756.726	3159.75	2831.92	1215.32	2546.3	0	7679.62	12732.1	8544.4	8910.08	8890.3	9319.47	1995.58	8013.06	7005.6	6203.35	9014.54	6513.47	8120.94	10233.4	8858.44	8635.86	9543.48	9505.37
378	M225T16	225.185	225.185	225.185	16.2878	16.2813	16.4821	7	0	1	1	0	4	1	0.291624	0.000318853	0.00107479	5536.76	6263.97	6822.24	7237.56	19488.4	7669.93	381.537	1635.11	455.723	657.654	7805.16	2236.74	4632.33	0	5850.83	4957.91	5304.54	6001.67	5661.34	5444.29	6265.27	7837.96	5562.52	6036.49	8192.23	3689.37	7332	7214.33	6446.39	6876.47	6136.97	6927.25
379	M237T16_3	237.185	237.185	237.186	16.4546	16.281	16.6673	10	0	0	4	2	1	1	0.161999	0.000318853	0.00107479	7627.3	9067.35	9211.01	11899.6	11797.4	8274.35	522.493	794.442	1159.29	3111.48	1932.29	1340.43	939.958	0	7550.51	7307.51	7434.33	7399.13	7390.73	8681.61	9559.88	9415.42	7457.3	9289.37	9324.23	9357.87	8281.47	9510.86	10528	8624.9	10517.4	7803.44
380	M239T19_2	239.163	239.162	239.164	18.8367	18.6518	19.0167	15	0	2	4	0	4	3	0.330651	0.000322631	0.00107479	13320.5	14507.8	14281.6	16799.5	22591.7	14044.8	752.226	1583.2	2045.95	1201.72	4324.2	4643.92	1426.17	0	12288.7	12631.5	13367.4	13859.3	13467.5	14308.3	12304.2	14403.7	14886.5	16432.3	13128.3	15892	13322.2	16080.5	12604.7	15029.6	16914.6	11738.1
381	M307T11_2	307.264	307.262	307.265	11.2255	11.144	11.629	48	6	4	5	6	6	14	0.19618	0.000322631	0.00107479	19201.6	14188.4	17755.3	27791.9	81225.2	27763.5	4927.57	2572.88	1971.79	9575.16	39984.1	5446.66	20582.4	0	20506.1	15992.1	27933.2	17257.8	19715	13805.3	9289.81	14445.2	14493.7	14555.2	15492.1	16854.7	15911.2	21008.9	16914.8	17011.4	19288.1	16397.3
382	M519T13_2	519.459	519.457	519.46	13.1284	13.0966	13.1999	7	0	1	3	1	0	2	1.82845	0.000322631	0.00107479	2375.51	20463.6	27760.1	26629.9	3805.97	8957.08	1034.9	22746.8	17862.7	17926.9	2281.7	16377.5	5773.51	0	1058.44	3178.36	2246.33	1628.36	3917.57	2224	15473.1	9047.76	7413.63	8991.29	66348.2	15507.8	44042.3	41825.7	44114.3	8510.93	6365.24	21702.1
383	M319T9_2	319.263	319.262	319.264	9.16068	9.13258	9.18677	10	0	0	0	0	6	4	0.0702995	0.000323265	0.00107479	4188.59	3948.07	3060.74	3086.32	87537.8	20577.8	571.358	1026.05	249.485	309.617	68458.5	1446.61	19400.2	0	4674.01	4130.42	3172.4	4788.81	4171.32	4194.57	4937.4	4636.06	3341.77	4480.29	4114.87	2178.02	3473.92	2934.28	2879.11	3151.78	2783.8	3141.56
384	M246T12	246.176	246.17	246.178	11.5341	11.4201	11.6763	11	0	1	0	2	3	4	0.198753	0.000326454	0.00107479	5512.05	6804.38	6456.15	10117.5	29571.9	10518.5	301.651	743.328	686	6096.54	21104.6	2090.58	12724.4	0	5276.19	5543.97	5088.1	5480.57	5851.48	5832.01	7771.97	7349.37	6788.22	5627.6	6428.58	6860.56	5915.49	7768.72	6330.17	6410.72	5891.7	6420.09
385	M408T13_2	408.367	408.365	408.368	13.2347	13.1441	13.2623	11	0	3	2	0	2	4	0.175669	0.000326454	0.00107479	5511.86	7761.68	8630.85	8457.58	24846.2	10276.2	652.367	1613.88	1589.54	1985.12	6971.65	1805.21	7412.49	0	5006.9	6064.5	4708.19	5474.18	6458.81	5358.55	4950.68	7208.95	8543.56	7629.02	8617.65	9620.21	7271.01	7618.68	9630.75	6800.71	9855.65	10608.3
386	M242T12	242.247	242.247	242.249	11.7449	11.6968	11.9574	14	0	0	1	1	5	6	0.287995	0.000327095	0.00107479	1573.82	1947.14	4855.67	2272.97	12727.5	3887.91	311.957	772.064	2314.94	645.061	4067.4	1119.7	2653.52	0	1843.23	1630.03	1052.43	1696.84	1856.39	1364.02	1560.94	962.191	2222.64	2930.63	1366.15	2640.27	4021.72	8397.64	3775.59	1697.26	6408.48	4833.33
387	M394T15_1	394.357	394.355	394.369	14.6141	14.3308	14.8231	18	4	5	4	4	0	1	0.412602	0.000328382	0.00107479	5744.41	10963.4	7323.49	13625.7	4674.46	7675.01	1201.22	3058.32	1432.65	6927.38	1211.44	3166.72	3618.7	0	4995.07	8068.75	5681.81	4742.96	5726.89	5250.98	11977.5	7174.47	11281.4	15447.2	7814.21	12085.6	7068.12	7875.63	7852.52	8046.64	4562.83	8535.2
388	M189T14	189.163	189.162	189.164	13.7687	13.7441	13.8514	7	0	0	0	0	4	3	0.289737	0.000329027	0.00107479	2361.71	2805.74	2525.83	3491.01	16244	5797.38	631.17	1071.92	483.928	255.761	10535	1679.72	3042.12	0	2789.95	2468.62	1389.6	1845.95	2580.97	3095.17	1202.82	4280.16	2083.69	3001.64	2795.55	3470.56	2977.21	2902.24	2953.8	2372.44	2049.48	1899.81
389	M614T9_1	613.523	613.52	613.525	8.9784	8.89625	9.16637	19	1	3	2	3	6	4	1.3801	0.000329673	0.00107479	771.823	2223.84	3256.13	4081.45	16291.1	3525.84	400.14	1308.9	1374.96	3061.51	12995.3	4866.03	10960.8	0	472.185	1114.91	1068.62	450.615	1210.43	314.185	1354.63	2619.42	2691.63	626.506	4366.83	1684.02	5453.4	2680.72	3988.1	2568.01	1449.4	3397.15
390	M609T14_3	608.507	608.505	608.508	13.9319	13.8612	14.06	5	0	1	3	0	0	1	0.3378	0.000329673	0.00107479	10798.3	12312.8	9747.81	15740.7	36474.5	15689.1	2197.74	2192.53	3542	3316.59	16398.2	5299.79	7183.19	0	13186.6	10964.6	9601.41	13500.5	9617.5	7919.08	13401.6	14243.4	9370.57	13750.7	13459.2	9651.1	13076.3	7654.13	4486.81	11503.5	8244.07	13522
391	M418T16	418.367	418.365	418.37	16.2802	15.9828	16.3101	36	5	6	2	4	5	14	0.213035	0.000330321	0.00107479	5423.77	6115.73	6880.77	7629.43	23655.3	8652.73	583.746	781.882	642.181	1724.06	11315.6	1843.34	7936.12	0	4766.38	5321.19	5233.93	4957.03	6088.05	6176.07	5964.96	5428.49	5271.69	6753.39	7307.73	5968.12	7498.11	6286.06	7539.3	6401.66	6212.5	7347.02
392	M570T16_1	570.438	570.435	570.443	15.7112	15.1738	15.7644	54	6	6	6	6	1	13	0.118693	0.00033162	0.00107479	65936.2	80472.3	81603.9	114709	14613.7	38940.1	17068.6	11296.5	11527.1	35123	3785.11	4621.9	18723.3	0	53969.9	81244.6	68210.3	42498.6	88371.8	61322	74077.3	84424.3	63272.9	77427.4	94905.7	88726.4	97728.5	87219.7	74867.6	88719.6	66532.9	74555.2
393	M757T12	756.614	756.612	756.617	11.7096	11.4729	11.8871	8	0	1	3	2	0	2	0.309838	0.00033162	0.00107479	1477.58	2622.56	3860.8	5695.59	8224.92	3286.15	405.982	1270.15	1318.94	4509.83	3248.04	1018.17	2282.87	0	831.646	1832.13	1790.6	1461.99	1172.13	1776.99	3407.92	1609.88	1767.47	1957.2	2132.06	4860.79	2259.96	4829.42	5242.22	2198.26	4085.42	4549.53
394	M142T9	141.959	141.958	141.959	9.24654	9.13408	9.28393	14	2	4	2	3	1	2	0.553941	0.000332925	0.00107479	69876.7	69366.1	51319.7	35106.2	19037.9	28362.7	21514.7	22340.3	19420.3	11045.5	5050.16	15711.3	3706.87	0	112481	58477.8	52878.3	68099.9	63572.3	63751.2	55811.7	65551.2	63282.1	114020	63321	54211.2	55953.4	48707.7	80106.4	31939.7	28460.7	62750.5
395	M428T14_2	428.362	428.36	428.37	13.8389	13.5686	14.1224	43	6	6	6	6	5	14	0.382329	0.000333579	0.00107479	1.25728e+06	1.47322e+06	1.46333e+06	1.82279e+06	289259	1.2538e+06	218087	96899.2	145982	426688	201185	479365	316345	0	1.32986e+06	1.32711e+06	977790	1.37764e+06	1.52538e+06	1.00591e+06	1.38584e+06	1.38207e+06	1.41835e+06	1.474e+06	1.56788e+06	1.61117e+06	1.56079e+06	1.67488e+06	1.50928e+06	1.27191e+06	1.39093e+06	1.37216e+06
396	M209T20	209.117	209.117	209.117	19.5163	19.3645	19.6107	6	1	0	0	0	3	1	0.766293	0.000334234	0.00107479	7326	8214.95	8730.12	9354.1	14485.7	8398.98	811.393	755.546	635.315	377.087	10350.5	6436.09	752.637	0	7460.25	7151.07	7356.07	6837.72	6375.56	8775.31	7668.29	7816.62	9429.59	7354	8562.34	8458.86	9409.41	8241.37	8503.16	7876.28	8909.77	9440.75
397	M780T15	779.562	779.559	779.564	14.6677	14.584	14.7687	4	0	0	0	0	4	0	0.395123	0.000334234	0.00107479	5155.96	6364.48	6606.48	9041.19	35824.7	8680.25	443.087	1513.24	770.095	2655.99	9710.62	3429.77	4381.3	0	4982.29	5591.19	5593.11	4851.54	4511.3	5406.35	6956.48	4283.99	6873.63	8460.67	6670.26	4941.87	7418.22	5485.06	7190.32	5972.47	7133.63	6439.16
398	M341T15_1	341.305	341.305	341.307	14.6018	14.3263	14.6533	49	6	6	6	6	6	14	0.261105	0.000335549	0.00107479	241306	252599	598286	352180	3.53842e+06	1.1682e+06	129563	237905	137385	167801	1.9144e+06	305023	1.81488e+06	0	284551	369703	76735.7	291160	343969	81716.6	70052.1	578086	127371	71883.2	536713	131489	477526	747074	582712	420325	758640	603437
399	M826T15	825.603	825.602	825.606	14.9476	14.8999	14.9833	3	0	0	0	3	0	0	0.220399	0.000335549	0.00107479	5854.62	6910.11	6418.99	12901.1	15060.1	7620.82	768.336	1249.55	1109.83	4033.35	4614.87	1679.62	2173.26	0	5426.24	5427.65	5754.77	4953.83	6637.36	6927.85	5802.58	7336.55	7261.54	7810.58	4996.65	8252.76	7197.8	8056.58	5685.1	5376.54	6820.14	5377.77
400	M292T12_1	292.2	292.199	292.201	11.6039	11.598	11.6298	19	0	0	0	0	6	13	0.178797	0.00033753	0.00107479	8809.5	10289.2	9750.87	10037.8	50987.4	11859.3	325.486	1032.83	458.88	705.735	41975.5	2120.4	18518	0	8444.91	8682.58	9233.22	8495.83	8877.8	9122.67	10051.6	9493.98	9227.46	12081.3	10079.6	10801.2	9831.57	9398.96	9760.89	9571.03	9341.77	10601
401	M312T13_4	312.364	312.363	312.364	13.1434	12.9742	13.332	6	4	0	1	0	0	1	0.623343	0.000338193	0.00107479	8892.1	2749.44	1890.78	1061.03	1011.67	4118.8	3536.82	1327.56	847.759	382.114	376.441	2567.43	1050.52	0	5543.91	5806.41	12451	6640.92	9116.27	13794.1	1743.74	4242.52	2798.28	1723.73	4476.95	1511.45	2243.02	671.537	2123.06	1122.77	2170.69	3013.59
402	M363T14_3	363.326	363.326	363.332	14.4423	14.416	14.5867	7	0	0	0	0	4	3	0.386406	0.000338193	0.00107479	5299.51	5837.28	6792.7	7029.69	24109.6	9247.22	509.187	255.555	932.924	1405.83	9307.74	3573.18	12597.2	0	5075.42	6132.74	5564.02	4881.28	5390.62	4753	5431.77	6141.56	6011.65	5877.17	5905.53	5655.98	7864.94	7547	5790.87	6409.55	7404.13	5739.73
403	M303T10_2	303.232	303.232	303.233	9.83653	9.54983	9.91323	13	0	4	2	2	2	3	0.183028	0.000338857	0.00107479	18605.4	20115.7	15992.7	21154.5	61404.7	18850.3	932.744	6820.08	1060.43	5019.75	32677	3450.12	5635.56	0	18429.3	17726.7	17935.4	19234	18128.3	20178.7	33723.9	15818.9	16350.3	19426.6	16574.8	18799.8	16194.5	15947.7	15682.2	17892.6	14701.8	15537.5
404	M564T19_1	563.502	563.502	563.503	19.0718	19.0198	19.0978	4	0	0	0	0	4	0	0.390691	0.000339523	0.00107479	6291.94	6570.09	6813.67	9916.73	43991.8	13645.5	1107.07	503.471	1510.62	2501.97	21966.5	5331.17	5944.49	0	8482.8	5737.77	5765.88	6268.74	5472.07	6024.36	6417.95	6559.27	6825.04	6282.77	5933.75	7401.76	8751.88	8181.42	6969.99	5229.68	5012.82	6736.24
405	M411T12_3	411.36	411.358	411.362	11.745	11.7203	12.2291	14	2	1	0	2	4	4	0.194852	0.000340858	0.00107479	58119.6	41581.3	23476.1	38549.4	14643.9	27032.8	13096.4	13657.6	6116.4	15863.2	4842.55	5267.38	11083.1	0	44517.5	52581.2	60383.9	44896	71060	75278.8	51493.5	23935.5	51926.1	44876.1	24705.1	52551.5	32157.8	18973.8	22013.5	30019.2	17507.3	20185.2
406	M407T17_1	407.367	407.366	407.369	17.0961	16.9195	17.1487	42	6	5	6	6	5	14	0.302405	0.000342198	0.00107479	115297	109891	127248	177387	34391	100296	18929.1	48297	14680.6	5738.66	6685.93	30330	36975.1	0	95391.7	129933	113534	95286.5	143170	114464	11635.2	133132	129168	126360	134764	124285	150852	116133	123076	138064	111377	123986
407	M314T10_3	314.277	314.27	314.279	9.64623	9.61922	9.8824	15	0	1	0	0	3	11	0.257242	0.00034287	0.00107479	3267.76	5739.03	3864.84	4802.57	20772.2	6894.53	502.294	1522.13	603.01	1047.88	10435.4	1773.56	6512.61	0	4082.83	3170.79	2711.41	3461.84	3387.53	2792.15	6909.03	6497.14	6737.46	4681.34	3104.77	6504.44	4087.72	3141.86	3203.55	4026.3	3989	4740.59
408	M370T12_6	370.405	370.402	370.407	11.8844	11.7907	12.1761	13	0	0	0	4	6	3	0.946509	0.00034287	0.00107479	1518.2	1407.52	1462.51	6096.28	9297.62	3279.94	407.655	367.334	344.793	3462.07	2063.12	3104.49	1316.65	0	1085.91	1240.09	1868.01	1487.11	2142.21	1285.9	1723.85	1868.58	1449.6	1151.78	864.927	1386.38	1060.34	2067.37	1435.93	1561.97	1420.21	1229.23
409	M388T13_6	388.393	388.393	388.393	13.339	13.2537	13.3478	3	0	0	0	3	0	0	0.381376	0.00034287	0.00107479	912.195	1362.31	1456.48	5508.04	5252.85	2758.1	374.603	459.373	409.957	3412.73	2140.6	1051.87	2192.34	0	748.619	1202.64	437.071	1454.23	976.868	653.742	1390.81	773.244	935.682	1483.31	1535.12	2055.7	1560.08	1459.04	1556.41	1467.72	716.993	1978.62
410	M484T12_2	484.372	484.364	484.375	11.6988	11.6227	11.8864	4	0	3	1	0	0	0	0.174267	0.00034287	0.00107479	7573.45	11952.7	13212.1	10555.1	19520.1	11330.1	953.947	4185.43	2731.85	1397.83	3963.3	1974.47	2783.94	0	7783.26	7385.17	7707.77	6172.02	9121.67	7270.82	7968.35	10678.3	8555.18	11957.6	19528.3	13028.3	13783.9	9411.78	11317.7	17387.6	12953.4	14418.4
411	M368T15_1	368.325	368.324	368.326	15.1374	15.1226	15.1946	20	0	0	0	0	6	14	0.232953	0.000343544	0.00107479	2209.4	2790.2	3251.48	3379.5	443984	85565.9	393.996	565.943	535.3	657.018	312667	19932.8	175421	0	2521.43	2299	1854.97	2135.6	2742.01	1703.39	1997.77	3185.86	3140.87	2410.72	3482.27	2523.7	3224.68	4249.14	2990.58	3304.36	3063.51	2676.6
412	M297T10_2	297.242	297.242	297.243	9.70373	9.52723	9.9064	12	0	1	0	0	5	3	0.330935	0.00034693	0.00107479	12035.8	18988.3	11227.8	14540.4	256490	44867.5	1414.08	12751.3	1489.59	1117.49	215720	14848.2	46572.1	0	13741.6	10390.3	12204.9	13619.4	10812.2	11446.4	44249.4	12396.3	12177.3	20035.4	13105.5	11966.2	12828.2	12748.7	9265.47	11850.2	9892.54	10781.6
413	M283T12_2	283.311	283.31	283.311	11.5812	11.4198	11.7216	8	5	0	0	0	0	3	0.507744	0.000348294	0.00107479	8011.04	22220	26551.8	26181.5	89950.6	27058.9	7347.46	8014.24	6741.98	5392.8	15709.7	13739	11666	0	5544.36	5236.26	5733.35	22943.3	4806.88	3802.09	13007.1	16556.1	31320.6	25028.6	16319	31088.6	19488	35358.5	28701.4	18406.6	31825.3	25531.1
414	M709T9_2	708.577	708.574	708.579	8.78722	8.6657	8.8616	9	4	0	1	0	0	4	2.30075	0.000348978	0.00107479	36984.5	1343.69	1484.98	1290.73	187.669	5988.57	26454.4	1318.58	1094.74	1155.22	138.247	13778.2	29177	0	32412	59820.9	78739.7	14094.4	18547.5	18292.7	108.426	1364.29	3682.92	337.372	703.462	1865.65	750.912	3510.24	1512.96	1210.65	358.48	1566.65
415	M142T3_1	141.959	141.958	141.959	3.2175	2.93563	3.52872	44	2	4	2	2	0	1	0.369106	0.000349663	0.00107479	10594.6	14781	16444.7	15636.4	9128.01	10576.3	1608.46	4317.01	5528.31	1932.02	393.772	3903.78	5049.61	0	8622.11	9536	10180.3	13142.7	11698	10388.7	11475.6	11025.2	12064.6	18996.1	21272.7	13852	13894.4	14154.6	17176.8	13713.4	12459.4	27269.8
416	M241T14_4	241.216	241.215	241.217	14.4352	14.3877	14.4673	11	0	0	0	0	5	6	0.27867	0.00035035	0.00107479	5594.29	6346.45	6386.69	6876.28	20754.5	9039.4	561.338	385.486	424.452	539.151	8569.56	2519.01	7580.51	0	6370.65	5142.41	6075.7	5225.26	5766.49	4985.21	5895.73	6971.72	6033.75	6401.26	6238.72	6537.5	6685.1	6325.53	6279.21	6418.59	6931.29	5680.4
417	M420T7_2	420.295	420.294	420.297	6.99478	6.85157	7.07478	9	2	4	0	2	0	1	0.279151	0.00035035	0.00107479	26952.4	15871.4	38956.3	27542.9	47745.2	33532.8	15982	13754.5	2843.56	13530.5	5731.43	9360.71	4898.81	0	7343.25	34113.9	5589.75	39639	38189.1	36839.2	6341.75	33687.1	6923.35	7862.55	33546.9	6866.95	38231.1	40921.7	43779.6	36390	37014.9	37400.3
418	M319T0_2	318.792	318.792	318.793	0.3045	0.242417	0.493367	16	4	3	1	3	1	3	0.441979	0.000352418	0.00107479	2509.76	3785.55	4443.02	6438.57	2362.01	3417.57	1287.94	632.067	2013.36	619.353	1059.68	1510.49	512.629	0	3868.64	3201.96	2654.1	3030.52	154.816	2148.5	3273.97	3286.96	3588.45	4969.88	3646.23	3947.8	5543.24	4912.1	410.068	5033.66	4894.85	5864.23
419	M485T16	485.363	485.361	485.366	15.9862	15.8312	16.0101	10	0	1	0	2	5	2	0.228884	0.000352418	0.00107479	8811.73	9337.92	9779.26	15366.1	36409.9	13023.8	1784.62	2775.1	1323.1	5449.69	8105.04	2980.95	9810.55	0	10198	9665.34	7946.48	8038.46	10934.6	6087.56	5475.72	10094.7	12991.4	7190.65	11512.1	8762.91	9222.62	9811.77	11770.6	9576.59	7798.66	10495.3
420	M309T12_2	309.207	309.206	309.208	11.9075	11.9055	11.9305	7	0	1	1	1	4	0	0.210487	0.00035311	0.00107479	10074	9583.67	11348.8	11595.4	55757.9	19534.5	879.584	860.901	1974.9	359.386	38845.2	4111.76	13353.6	0	8473.8	10608.4	10380	10070.5	9891.28	11020.1	9524.88	10546.3	9132.79	8148.22	9954.11	10195.7	14584.8	9035.88	12016.2	11930.5	9744.78	10780.6
421	M429T9_2	429.332	429.331	429.334	9.48148	9.45813	9.55242	17	0	0	0	0	4	13	0.154403	0.00035311	0.00107479	19042.4	21847.6	22064.4	24069.4	268729	107758	1974.15	1306.74	2434.82	2747.73	205891	16638.2	27517.2	0	20348.6	15881.4	18776.2	18391.8	21742.2	19114	19945.9	21299.8	21396.8	23565.1	21819	23059	21403	19901.8	25466.6	18945.8	23360.7	23308.2
422	M477T7	477.356	477.353	477.359	7.45637	7.22438	7.57335	25	1	6	4	6	0	7	0.102395	0.00035311	0.00107479	30255.1	60331.8	45399	59049.3	4980.89	37305.7	9292.85	24460	4536.93	10878.5	1074.64	3819.93	7835.1	0	31123.5	17148.6	38700.5	32970.1	21307.9	40280.1	92573.8	31896.4	69403.6	69337.6	30148.2	68631.1	44333.7	43142.2	47417.9	38000.4	49655	49844.5
423	M696T18_1	695.522	695.52	695.529	17.9927	17.6847	18.3105	27	4	3	2	6	1	11	0.200958	0.00035311	0.00107479	16589.8	20511.3	12040.5	21291.4	5825.32	12652.8	2411.18	12243.5	853.468	4532.04	1107.45	2542.69	3245.49	0	12409.6	18221.2	19019.6	15456.6	16522.2	17909.3	36651.1	11058.5	12869.2	35896.3	13777	12816	12460.7	11444.2	13521.1	11409.7	11321.1	12086.5
424	M325T17_1	325.288	325.287	325.29	17.0903	16.803	17.1487	31	6	6	5	5	0	9	0.392343	0.000354498	0.00107479	6963.08	7742.67	8398.58	11618.3	6289.41	7061.75	961.368	594.093	1058.45	681.46	848.926	2770.63	3095.87	0	6172.4	6875.93	6551.6	6568.33	8864.64	6745.55	7087.36	8276.21	7438.37	7616.98	8647.05	7390.06	8021.47	9026.64	8904.66	9274.52	6418.42	8745.76
425	M602T17_2	602.429	602.426	602.433	17.0946	16.7782	17.1245	40	6	6	6	6	2	14	0.228075	0.000354498	0.00107479	24335.7	26984.2	25254.5	32179.8	11649.1	21474	2912.63	5722.92	2672.82	2990.24	2436.85	4897.69	5258.71	0	20000.3	27291.1	21810	24140.1	26215.5	26557.4	22753.1	24080.4	23904.7	28223.3	38034.2	24909.5	23621.3	26005.1	26647.3	28950.2	21145.8	25157.4
426	M657T18	656.534	656.528	656.536	18.0187	17.7303	18.066	39	6	6	6	6	1	14	0.223722	0.000354498	0.00107479	29406.2	34540.9	20590.7	38054.4	11332.5	25454.7	5507.33	21196.8	2907.01	9379.77	3745.91	5694.78	8014.91	0	30102.9	25818.8	29501.6	25253.9	25918.9	39841.1	63675.5	18927.1	27473.3	59239.2	21054.1	16876	19960.1	17899	22526.6	19194.2	18443.8	25520.5
427	M362T16_3	362.363	362.362	362.364	15.6687	15.3728	15.6933	30	6	3	2	2	6	11	0.125086	0.000355891	0.00107479	25290.2	27342	37980.3	43807.5	81237	44862.9	3939.92	8947.06	2860.71	17444.7	20102.9	5611.74	26812.5	0	26263.3	25446.5	23335	30741.8	27002.4	18952.2	15896.3	30468.7	34835.1	16015.5	32647.2	34189.5	35463.6	41228	34150.1	41010.9	37714.2	38314.8
428	M696T9_2	696.414	696.412	696.417	9.35069	9.12318	9.37275	18	1	0	0	1	2	10	0.350689	0.00035659	0.00107479	10964.4	13980.3	9799.59	14525.2	40310.4	16180.5	1913.27	3267.13	1593.34	2697.89	31061.1	5674.32	22762	0	11546.7	8629.17	11452.4	9130.6	11080.6	13947.1	15963.4	13097.4	12248.6	19695.7	11628.6	11248.4	8165.97	8088.57	10179.2	9613.86	10386.3	12363.7
429	M683T14	682.524	682.521	682.526	13.8131	13.7676	13.9819	16	0	0	0	0	4	11	0.521974	0.00035729	0.00107479	14293.4	15199.3	14127.1	18179.8	239405	93484.7	1797.92	2725.54	2487.68	778.531	187981	48796.5	31810.1	0	17673	13560.4	12313.3	14126.9	14298	13788.8	15105.9	19165.4	11783.2	14205.3	17541.9	13394	17654.3	13184.1	12242.7	16757.9	11569.1	13354.5
430	M472T18_3	472.434	472.433	472.436	18.3792	18.3338	18.4043	8	0	0	0	0	4	4	0.601306	0.000357992	0.00107479	9079.78	9924.69	10033.9	13886.5	15286.1	11105.2	1540.1	657.127	1762	2803.91	2029.08	6677.64	4898.78	0	7995.67	9041.5	7686.26	8071.48	11712	9971.79	9030.51	10690.3	9432.66	10430.1	9615.42	10349.2	12025.5	10568.3	6898.13	10274.4	11028.5	9408.56
431	M361T12_3	361.366	361.362	361.368	11.9809	11.8605	12.1775	13	0	5	5	0	0	3	0.918454	0.000358694	0.00107479	516.076	5118.98	3847.87	1658.54	327.504	1731.18	297.863	4872.02	2468.74	1270.9	173.03	1590.01	1608.12	0	313.578	127.716	507.67	994.859	489.075	663.559	11098.9	2006.6	1609.27	11694.7	2347.77	1956.74	3312.44	6431.07	1952.43	3250.36	7190.16	950.797
432	M325T17_3	325.344	325.342	325.347	17.1385	17.125	17.174	6	0	0	0	0	4	2	0.528821	0.000360104	0.00107479	8041.83	6274.82	8877.02	11862.4	3342.66	6440.08	1060.01	2611.65	1792.14	1961.66	2572.57	3405.65	3095.87	0	7765.24	7795.24	8112.96	7022.91	10072.6	7482.02	2938.13	7313.89	8611.66	3244.05	8947.3	6593.88	9878.34	11118.8	8661.75	6572.69	7029.92	10000.7
433	M289T19	289.165	289.165	289.166	19.3221	19.2765	19.4115	6	0	1	1	3	1	0	0.219684	0.000360104	0.00107479	57387.4	72954.9	62196.5	87618.4	72356.8	57432.4	1951.81	23793.2	5894.75	23562.9	2312.78	12617	3346.8	0	55400.8	58328.6	55873.3	57241.2	56710.4	60770.2	62334.6	121367	63093.3	60341.9	65745.2	64847.4	52959.9	71111	61760	60392.2	62422.4	64533.4
434	M656T19_3	655.569	655.568	655.572	19.3172	19.2662	19.4898	13	0	0	0	0	5	8	0.292452	0.000362229	0.00107479	6731.2	5833.78	5752.01	7618.21	143477	29038.9	696.172	956.698	1150.99	805.434	52308.6	8492.48	19270	0	7019.68	7889.11	5913.63	6766.83	6165.65	6632.32	5238.92	6216.21	5648.93	5627.41	7517.15	4754.08	7095.91	5314.28	6991.2	6055.12	4552.52	4503.01
435	M349T7_3	349.257	349.254	349.258	6.55048	6.43093	6.75262	34	6	5	2	6	0	14	0.209623	0.000363653	0.00107479	40276	43371.3	8453.85	44893.2	2163.73	27280.2	22429.2	31893.1	2864.3	14346.2	3270.06	5718.56	8967.08	0	35929.2	18562.4	68550.6	35655.9	16971	65986.9	82015.6	9646.12	45616.5	78878.9	10228.2	33842.3	11998.1	5644.66	6797.28	11195.1	5463.92	9624.05
436	M368T12_3	368.279	368.27	368.281	11.6233	11.598	11.6455	17	2	1	0	0	3	11	0.135654	0.000365082	0.00107479	5454.11	6582.76	7871.79	8558.48	105594	28598.4	1357.92	2035.08	1098.21	1187.88	80245.1	3879.49	35188.9	0	3833.72	7825.76	5276.73	5858.1	4580.06	5350.3	4453.92	4974.73	5874.26	7838.27	9969.92	6385.44	8096.21	7139.42	8599.76	9270.1	6154.63	7970.58
437	M415T13_2	415.321	415.32	415.322	13.1814	13.1487	13.221	13	1	1	0	0	3	8	0.224332	0.000365798	0.00107479	20013.2	19718.2	27943	27698.5	196428	57084	3650.03	4367.86	7009.61	6230.27	116031	12805.7	76236.2	0	16400.4	22540.2	17080.6	20676.2	25722.3	17659.2	14967.3	13314.6	21794.5	22878	22726.2	22628.6	24376.2	36008	22017.2	22997.9	37763.8	24495
438	M368T13_2	368.32	368.315	368.322	13.0753	12.9357	13.3244	10	0	1	1	3	4	1	0.330033	0.000366516	0.00107479	7035.69	6017.09	7145.25	13173.2	34898	15298.2	2753.08	1130.87	2109.61	4072.57	21420.5	5048.91	21624.9	0	10608.9	6154.16	6248.12	10200.9	3843.76	5158.26	6116.34	7359.06	5043.64	6252.03	6956.84	4374.63	6335.7	6212.39	6625.6	6249.84	6015.64	11432.3
439	M249T14_2	249.221	249.22	249.223	13.5489	13.4906	13.5952	24	0	2	2	0	6	14	0.240417	0.000367236	0.00107479	6166.06	5931.64	6281.72	7997.14	55480.1	16007.1	471.393	1362.41	1280.08	805.023	19131.9	3848.38	8718.78	0	5884.81	6358.16	5913.3	6998.23	5677.55	6164.32	6946.92	3651.05	7071.11	6462.44	4896.46	6561.89	4435.8	7110.22	7465.45	4890.71	6813.26	6974.88
440	M295T15	295.191	295.19	295.192	15.2384	15.1268	15.4723	8	1	1	4	0	0	1	0.290088	0.000367236	0.00107479	23685	24776.7	23053.8	31008.4	99007	31987.1	2815.4	6061.18	7815.95	2528.13	19139.5	9279.07	8427.05	0	27639.5	24161.3	19739.3	23560.5	25519.5	21490.1	13331.9	29646.3	24451.5	24619.6	29712.3	26898.9	34976.4	22396.8	25130.4	17512.6	26132.4	12174
441	M486T16_2	486.451	486.449	486.451	15.5295	15.4771	15.5608	7	0	0	3	1	0	3	0.236752	0.000367236	0.00107479	36116.4	37866.4	46610.9	42120.9	49251.1	37231.9	2385.05	6076.08	4887.87	1796.18	2110.44	8814.72	3526.77	0	34153.3	33768.5	34178.3	38938.1	38691.6	36968.6	27195.4	39867.5	35798.7	37528.8	42697	44111	51158.8	44726.9	41679.7	51195.5	40594.1	50310.3
442	M571T14_1	571.483	571.479	571.485	13.5054	13.2272	13.55	34	5	3	5	6	1	14	0.176792	0.000367236	0.00107479	63702.1	57085.1	37334.8	94174.1	8089.55	43347.1	5790.67	15704.3	4855.33	46244.7	2555.08	7663.43	33121.3	0	67536	56019.2	65539.6	71731	58694.6	62692.3	78206.6	57135	51900.5	30548.7	62741.9	61977.9	40300.1	30386.4	40963.7	39278.4	31925.6	41154.8
443	M197T13_3	197.153	197.152	197.154	13.0982	12.7453	13.3244	22	0	3	1	1	6	7	0.302819	0.000370127	0.00107479	8728.58	9577.85	9068.46	11459.9	30555.3	15282.1	863.024	3372.71	860.613	647.396	9626.55	4627.71	6132.57	0	8065.95	9229.78	7311.26	9043.29	9612.63	9108.55	7166.43	16009.6	9482.85	8116.78	9847.88	6843.53	10389	7980.16	9639.22	9168.7	8491.69	8741.99
444	M284T13	284.286	284.285	284.287	13.0394	13.0128	13.0596	12	0	0	1	4	1	6	0.215175	0.000370127	0.00107479	2684.24	2341.17	34096.4	29890.7	5608.3	12763.6	710.499	846.52	47264.1	10247.2	913.314	2746.4	25010.7	0	3455.07	1356.61	2693.98	2991.43	2655.8	2952.53	874.214	2728.54	2691.77	1787.61	2861.72	3103.17	4062.63	96698.5	4422.87	3101.98	93491.8	2800.41
445	M297T14_1	297.243	297.242	297.244	14.0514	13.9564	14.0885	31	3	3	1	4	6	14	0.256646	0.000370127	0.00107479	33270.7	54215.4	41481.6	52374.6	1.40087e+06	457996	4149.4	21525	5180.71	7162.02	992449	117543	346215	0	35666	31943	27952.5	36825.9	37944.1	29292.7	91363.5	58936	35556.4	41653	62152.6	35630.8	46264.6	48451.8	35798.4	42934.8	37836.6	37603.2
446	M299T15_1	299.258	299.257	299.259	14.6037	14.5755	14.6533	39	4	3	6	6	6	14	0.248963	0.000370127	0.00107479	22223.8	25023.3	49126.9	35431.4	320839	90218.7	10183.2	17743	11252.8	10291.7	179214	22461.1	141136	0	25733.9	30527.1	8780.35	25929.4	32154.3	10217.6	8831.1	50047.8	16192.8	11775.6	44769.7	18522.6	37460.8	59364.1	47382.3	36297.2	64076	50180.9
447	M612T11	611.506	611.505	611.508	11.1498	11.1229	11.1646	13	0	0	0	0	6	7	0.179558	0.000370854	0.00107479	1553.44	2755.26	1345.18	2671.43	52816.9	5284.6	291.057	1985.8	324.784	1080.69	28375.2	948.894	18175.1	0	1582.01	1451.09	1940.92	1345.9	1173.69	1827.04	6733.17	1956.35	1998	2594.83	1847.09	1402.12	1466.9	1163.24	1953.45	1089.15	1173.44	1224.88
448	M123T19_1	123.081	123.081	123.082	18.5752	18.3063	18.7305	11	2	1	3	0	1	4	0.397598	0.000371582	0.00107479	26910.8	38384.8	34577.3	41821.1	56026.5	29629.9	5425.59	9082.22	8978.58	4338.55	13856.8	11780.8	4486.53	0	29390.8	28822.7	18363.7	30901.4	22074.3	31911.8	32096.5	32439.4	35246.1	35663.4	56280.2	38582.9	31240.5	40521.5	32586	47202.7	35222.2	20691.2
449	M282T15_1	282.251	282.25	282.254	14.9989	14.8262	15.0406	20	0	3	0	0	5	12	0.258043	0.000371582	0.00107479	989.943	1792.55	2176.71	2114.12	136907	26346.2	315.514	1273.74	323.04	368.608	149617	6798.45	52096.7	0	1099.81	992.181	654.897	1488.78	1059.98	644.01	814.514	3424.29	672.186	1223.58	3400.69	1220	1764.29	2477.4	2452.05	2144.86	2407.28	1814.39
450	M893T19_1	892.635	892.631	892.639	18.6105	18.4948	18.6548	13	5	2	1	3	0	2	0.281452	0.000371582	0.00107479	8188.1	5334.22	3182.77	6579.95	2707.39	4731.33	1648.44	2556.9	787.901	1203.17	788.731	1331.64	1434.02	0	9515.12	10209.5	6375.94	6526.71	9169.25	7332.04	8583.19	3688.2	3541.02	8678.51	3914.71	3599.68	3004.93	2958.47	3205.04	4709.44	2480.5	2738.25
451	M656T18	655.53	655.526	655.532	18.0411	17.7303	18.0663	38	6	6	6	6	0	14	0.334255	0.000371582	0.00107479	38169.8	54233	24535.2	50478	12214	33196.3	8487.99	42864.2	2121.42	18902	1707.75	11096	13942.8	0	32078.9	31395.6	47955.8	33044.1	34476.6	50067.9	100759	25006.4	27315.4	117127	21747.6	33442.1	24110	27833.6	22145	23274.5	26309.3	23539.2
452	M464T14_4	464.381	464.378	464.382	14.3963	14.371	14.4294	8	0	0	1	1	5	1	0.375223	0.000373041	0.00107479	15104.8	14565.5	17918	24473.1	29641.8	20504.9	1130.24	4399.61	3189.9	4453.93	7758.84	7693.92	6698.57	0	16020.2	14355.5	14888.6	16876.5	13843.8	14644.3	5983.3	16652.9	14841.3	16576.7	14966.8	18372	21580.4	20743.4	16856.6	18343.7	17342.5	12641.4
453	M555T9_1	555.299	555.297	555.307	9.07179	9.03893	9.11972	12	2	3	2	3	0	2	0.241483	0.000374507	0.00107479	15420.6	13333.6	10867.1	10144.9	5538.79	8903.12	3587.2	3958.98	1624.53	1660.21	1165.73	2149.95	3668.45	0	13340.4	14638.8	16535.2	11991.4	13946.6	22071	8046.62	12574.3	17781.6	13612.4	10178.4	17808.1	10110.9	11900.8	11827.6	7866.82	11550.8	11945.7
454	M715T16	714.553	714.55	714.559	16.4435	16.1578	16.6643	44	4	5	5	5	5	12	0.184618	0.000374507	0.00107479	17944.3	20539.2	18392.5	30531.2	125189	32457.7	5736.72	8842.25	3274.73	9221.7	47113.9	5992.3	27076.5	0	20288	21996.5	16688.6	20790.9	21059.3	6842.32	21251.6	16595.1	16187.9	15095.3	38040	16065.1	24314.8	15487	17714.2	15361.3	18410.3	19067.5
455	M248T6_3	248.185	248.185	248.186	6.27386	6.17577	6.3259	42	6	6	6	5	6	13	0.113027	0.000375242	0.00107479	27201.3	28356.7	14909.3	26102.7	12067.1	23020.3	4087.29	12810.8	2484.59	9521.56	3277.31	2601.91	15680	0	26400.1	24533.7	33533.1	23784.4	24024.8	30931.6	45512.8	18273.4	24060.2	43196.5	15628.3	23469.2	15330.3	12207.3	15405.2	19250.6	12914	14348.6
456	M381T12_1	381.3	381.298	381.301	12.1024	12.0799	12.1372	18	3	2	0	2	1	10	0.220482	0.000375978	0.00107479	16258.6	24126.5	15824.3	20813.5	64817.8	29506.9	3045.92	9287.85	2298.09	2757.72	28459.4	6505.72	13265.1	0	19923.6	11614.7	15327	19239.2	16453.6	14993.5	30235.2	17446	19111	40296	16994.7	20676.2	14019.5	15450.5	19172.3	14360.5	13779.1	18164
457	M526T12_1	526.342	526.338	526.346	12.1335	11.8151	12.3415	39	5	3	6	6	2	14	0.146545	0.000375978	0.00107479	21828.2	22815.5	35518	34452.6	12690.5	21040.4	3723.99	2960.97	7643.29	16958.2	2361.02	3083.35	10582.5	0	22369.6	22948.5	19796.1	23100.1	26929	15825.9	17227.7	25370.4	24480.9	22041.3	24344	23428.5	32622.7	29010.1	46264.7	30695.4	30309	44206.1
458	M361T14_3	361.271	361.271	361.273	14.4883	14.462	14.4921	5	0	0	0	0	5	0	0.221776	0.000376716	0.00107479	11678.6	12287.9	14137	14971.6	80231.6	23713.9	1228.35	2459.18	1637.89	1155.99	65682.9	5259.18	23626.4	0	12155.9	10169.3	10213.3	12788.1	12962.9	11782.1	8190.35	11285.9	12276.2	15472.7	13723	12778.9	15110.9	16602.7	14015.5	12140.1	12607.4	14345.1
459	M426T13_1	426.346	426.344	426.357	12.8428	12.5526	12.9939	37	5	6	5	6	1	11	0.68702	0.000377455	0.00107479	58764	66228.2	69638.1	122028	36572.8	64415.4	10900.2	19794.1	11379.1	44538.4	9723.04	44254.6	48061.7	0	51655.4	57341.9	42318.9	64229.4	73562.9	63475.3	72423.7	74401.5	62343.9	81635.1	28121	78443.8	91225.3	64183.3	69402.3	61020.7	60956.2	71040.6
460	M473T13_1	473.446	473.443	473.448	13.2161	12.9913	13.3872	15	0	6	5	2	0	2	0.326016	0.000377455	0.00107479	13868.2	5565.09	7014.53	13929.4	27413.8	15723.8	1744.31	1401.69	4914.16	3738.91	9850.7	5126.2	4626.48	0	13999.6	16407.2	12622.9	15212.6	13365.5	11601.4	5536.28	4626.43	6274.69	3644.05	5565.04	7744.05	4905.67	16988.5	5548.4	5608.38	4181.29	4854.97
461	M841T16	840.7	840.697	840.703	16.3282	16.0328	16.36	36	6	5	6	6	0	13	0.301211	0.000377455	0.00107479	16494.6	17304.5	8747.76	24604.6	5009.11	11713.6	5549.62	4713.16	2608.18	12187.1	1328.67	3528.27	6127.51	0	14032.7	9853.02	22969.7	16001.8	12727	23383.4	18998.6	11148.3	19408.1	21887.8	11588.1	20796.2	8198.53	9478.2	12043.3	7653.74	4533.03	10579.8
462	M313T20	313.201	313.201	313.203	19.6477	19.5588	19.812	12	2	4	1	0	1	2	0.26521	0.000379682	0.00107479	14690	15482.9	18581.8	20813.9	21791.6	15578.2	3410.18	2804.4	2245.66	683.604	2094.08	4131.49	1194.58	0	15916.2	7816.17	16425.1	15767.1	16883.4	15331.8	11791.8	18145.2	14166.5	19414	14978.7	14401	20840.3	19799.3	18765.3	14366.4	19440.3	18279.4
463	M276T11	276.204	276.203	276.206	10.8177	10.7986	10.8408	18	0	0	0	0	5	13	0.164673	0.000380427	0.00107479	5972.12	6268.35	6417.1	7167.46	39657	8610.49	786.793	343.299	312.189	647.769	26067.1	1417.92	11886.3	0	6193.09	5529.29	6076.97	5133.26	7366.23	5533.86	6067.39	6691.08	6481.17	6364.17	6298.97	5707.3	6404.3	6133.52	6837.75	6005.4	6463.37	6658.23
464	M397T10_2	397.309	397.306	397.311	9.59684	9.53357	9.63315	12	1	3	5	2	0	1	0.119102	0.000380427	0.00107479	34973.8	24433.1	27698.7	43625.9	48566.7	36639.1	4041.61	5560.31	3549.45	11056.7	12798.5	4363.78	6191.79	0	38833	38650.3	30343	35668.3	36699.7	29648.7	16785.4	20548.8	22189.1	29079.2	26477	31519	21587.5	27055.6	31380.7	26815.7	30916	28436.5
465	M550T8_1	550.246	550.243	550.248	7.65304	7.62062	7.71275	28	6	3	3	5	1	10	0.367554	0.000380427	0.00107479	31923.2	23072.3	16562.9	16961.1	7192.04	20619.9	7142.87	10619.5	1634.68	2780.02	3502.9	7578.95	6843.57	0	40557.5	24402.4	32523.7	40058.6	24884.7	29112	4008.93	25787.7	34842.7	19339.2	25485.9	28969.4	17396.7	15670.5	19252.6	15001	16929.5	15127.3
466	M389T16	389.381	389.378	389.384	15.7989	15.7656	15.8368	29	4	4	5	2	4	10	0.196699	0.000381173	0.00107479	3002.6	2390	4762.18	6440.3	12711.5	5301.37	557.774	1558.44	630.93	3618.29	5268.18	1042.77	3434.69	0	2508.6	3236.38	3546.39	3697.22	2503.19	2523.8	557.142	3213.24	3321.64	250.665	3179.58	3817.72	4416.11	5053.19	5169.73	3679	5427.17	4827.91
467	M398T10_1	398.325	398.315	398.328	9.56407	9.51622	9.71788	11	1	1	1	0	4	4	0.325317	0.000381173	0.00107479	12651.5	15292.8	14166.4	19080.7	80142.7	21735.9	1937.06	2687.34	3476.93	2285.62	34705.3	7071.05	13545.8	0	12133.6	15616.8	11039.7	13919.1	10318.6	12881.4	14923.7	11405.3	15443.7	17562.5	13564.9	18856.5	12082.2	10883.4	18391.3	10977.9	18323	14340.9
468	M455T12_1	455.335	455.333	455.336	11.6732	11.3822	11.6998	44	6	6	6	6	6	14	0.145458	0.000381921	0.00107479	263227	260350	358664	511384	127538	282726	74328.5	80341.9	99919.2	221088	34534.2	41124.9	115225	0	311419	281956	157515	343102	299917	185451	153438	315179	308921	159997	309632	314930	402925	236802	446777	382205	231610	451665
469	M318T14_3	318.309	318.308	318.31	14.051	13.9568	14.0639	25	4	3	3	3	4	8	0.375578	0.000383421	0.00107479	8602.41	12748.9	15751.9	20570.2	70674.4	23726.9	2152.16	6402.1	2863.98	9728.62	5635.16	8911.3	25512.7	0	6534.14	6671.7	7217.93	11510.5	10766.3	8913.8	2703.1	12427.7	17817.9	8362.5	15132.7	20049.2	15469.7	17997.2	18863.4	10956.8	14351.8	16872.5
470	M375T12_1	375.251	375.25	375.256	12.4223	12.0799	12.461	37	0	2	2	0	6	14	0.269677	0.000383421	0.00107479	18718.9	21000	17418.9	18602	198231	89787.8	878.983	1944.27	2245.38	660.483	69804.1	24213.7	42008.8	0	19636.9	18960.9	18014.4	17869.3	19828.6	18003.1	22722.2	21250.4	19815	18938.6	23805.6	19468	17270.1	19383.5	17967.1	13088.3	18813.3	17991
471	M485T12_1	485.29	485.286	485.291	12.0052	11.9795	12.0296	21	4	3	1	2	4	7	0.293589	0.000383421	0.00107479	20482	21400	22556.2	27834.1	13979.9	18743.3	3652.99	4667.28	2420.41	2026.17	2751.56	5502.84	6887.68	0	17768.9	16514.3	21401	23176.8	18090.6	25940.3	17210.7	26845.4	25064	15571.3	19217.8	24490.9	22011.1	26436.7	19762.6	20942.3	21877.1	24307.3
472	M366T15_2	366.339	366.336	366.341	14.9862	14.89	15.0205	16	1	1	0	0	5	9	0.226051	0.000384927	0.00107479	4841.75	4432.66	5040.16	7306.46	24139.4	6316.08	1620.8	631.336	1417.24	1900.68	12806.4	1427.76	6000.86	0	5341.49	5333.9	1735.05	4546.68	6064.33	6029.03	3822.3	5325.15	4534.75	3748.36	4970.1	4195.33	6195.9	5040.96	4058.04	6694.39	5416.98	2834.69
473	M452T11_3	452.337	452.335	452.339	10.9956	10.9243	11.0192	21	2	4	3	3	0	9	0.124512	0.000384927	0.00107479	82621.8	55406.8	65063	73782.4	20950.1	54161.4	12768	15109.5	13286.6	19565.3	7893.64	6743.72	29203.9	0	83217.2	66072.9	93033.5	90950	67826.5	94630.9	42785.4	42769	54696	83837	51867.1	56486.1	59314.6	81992.6	53906.5	59089.5	81915	54160
474	M679T19	679.448	679.443	679.45	18.7802	18.4162	18.8437	45	6	6	6	6	6	14	0.281199	0.000386439	0.00107479	43363.7	47649.3	49967.1	54286.2	60154.8	44034.4	3057.49	3435.78	2605.63	6336.71	3191.59	12382.4	6027.69	0	38479.8	44899.6	41898.4	42491.3	45352.2	47060.6	50928.8	45066.7	42822.4	47648.7	47504.8	51924.6	47761.4	51757	50425.4	46324.6	53487.5	50046.7
475	M955T15	954.615	954.611	954.619	15.2044	14.9255	15.2691	27	3	6	3	5	1	9	0.178782	0.000386439	0.00107479	15894.1	34869.5	8408.09	24113.9	6935.53	16388.7	7612.05	15816.7	2697.21	7811.34	3118.05	2930	11302.3	0	12224	9108.55	26719.2	14191.6	9170.28	23951	33130.5	17607.1	56732.5	38143.4	16930.8	46673	10155.6	6618.52	7522.64	11796.4	4455.02	9900.38
476	M193T9_2	193.122	193.12	193.123	8.69453	8.43912	8.81667	10	1	0	1	0	5	2	0.234166	0.000387197	0.00107479	2391.75	3041.79	2986.62	3333.07	10473.5	3650.72	612.627	358.846	335.976	344.041	6131.11	854.876	1123.75	0	2213.26	2167.92	2917.08	2797.28	1348.21	2906.73	2788.66	2914.42	3033.69	3383.97	3536.87	2593.14	3306.83	2396.54	3278.33	2847.65	3010.56	3079.85
477	M347T8_1	347.261	347.257	347.262	7.54045	7.3452	7.64292	33	2	6	3	4	6	12	0.192683	0.000387957	0.00107479	10627.1	15104.3	9710.17	14880.2	130621	35282.3	2409.11	1957.77	3497.52	4387.76	29837.4	6798.29	20522.9	0	11949.7	7901.15	9400.11	14004	8430.08	12077.4	16195.1	13020.5	12973.8	17877.1	14460.2	16099.3	11067.4	12192.7	9766.9	13127.1	3338.95	8768.04
478	M690T9_1	689.554	689.549	689.558	8.95401	8.79367	9.0004	8	0	0	2	3	1	2	1.44215	0.000388519	0.00107479	99.6114	325.508	2295.72	42923.8	8940.09	4888.25	178.367	377.472	2418.92	34452	10228.7	7049.58	37454.4	0	0	0	0	0	440.264	157.404	48.6515	0	345.521	383.761	146.715	1028.4	1152.97	2429.84	6379.24	23.4263	195.665	3593.15
479	M325T16_1	325.274	325.274	325.275	15.6188	15.6098	15.6253	4	0	0	0	0	4	0	1.35618	0.00038948	0.00107479	6668.47	6689.93	6784.41	8270.53	25062.7	18015	1021.2	808.467	678.659	834.515	12102.7	24431.6	17092.3	0	7050.26	6632.91	7989.28	5029.25	6091	7218.11	6495.9	7898.56	6831.48	5454.03	6398.9	7060.71	7196.86	6275.74	6671.03	6221.61	7959.96	6381.29
480	M319T10_2	319.246	319.245	319.247	9.78529	9.71788	9.78807	4	1	3	0	0	0	0	0.334222	0.000393315	0.00107479	9273.1	8965.48	7756.76	13215.5	20090	9598.18	1164.91	1614.09	1104.48	4395.21	3919.63	3207.92	6538.13	0	10087.9	9541.03	8048.47	10972	8969.67	8019.56	6232.14	10902	8668.92	8596.84	10202.8	9190.22	8178.31	6350.58	8113.95	8580.87	6409.77	8907.05
481	M525T12_1	525.34	525.335	525.343	12.1495	11.8141	12.5762	50	6	6	6	6	4	14	0.207462	0.000393315	0.00107479	68739.4	62087.5	105169	107543	23689.9	67566.5	17264.4	18743.5	24110.2	48773	3557.22	14017.5	33890.1	0	65806	69314	50026.1	69537.2	100382	57370.6	40964	56046.5	81420.8	40489.5	77348.2	76256.2	94850.6	84469.8	130594	92812.4	87577.8	140708
482	M677T17_1	676.55	676.548	676.553	16.9703	16.9383	16.995	6	0	0	0	0	5	1	0.309335	0.000394087	0.00107479	15940.2	16620	17124.8	20357.7	68919.4	24146	1309.9	1697.65	1011.14	2453.45	17479.3	7469.19	5535.18	0	15978.3	14365	15109.9	17603.6	17385.8	15198.6	15909.6	19076.9	15238.1	16532	18201	14762.1	18369.4	15321.9	17204.1	17195.3	16999.1	17659.2
483	M352T16	352.328	352.327	352.33	16.2954	16.2795	16.3691	6	0	0	0	0	4	2	0.204699	0.00039486	0.00107479	1295.01	1581.57	1833.01	1845.33	8019.54	2328.67	301.022	240.434	250.375	250.399	6394.12	476.676	2602.28	0	1210.74	1455.43	878.074	1717.32	1074.33	1434.14	1436.72	1375.51	1352.75	1699.02	1974.88	1650.55	1603.08	1665.28	1639.75	2071.48	1814.17	2204.31
484	M358T9_2	358.291	358.289	358.295	8.5702	8.44427	8.71843	19	0	2	4	0	6	6	0.181454	0.000397967	0.00107479	59538.6	35635.2	34853.4	62241.7	177556	63307.9	20877.3	12516.7	22699.6	4687.88	54792.2	11487.5	25302.6	0	52262.3	40123.6	79031.2	59643.1	37160.1	89011.5	15894.4	27753.8	45468.1	44842.7	32401.7	47450.6	28097.9	52185.7	6558.26	32053.5	20502.2	69723
485	M333T10_5	333.291	333.29	333.299	9.63604	9.5032	9.6662	8	0	2	3	3	0	0	0.11833	0.000398747	0.00107479	6935.75	4496.06	9772.45	10476.1	58597.5	17549.3	1024.53	1342.47	7783.5	3915.6	27805.2	2076.6	10548.9	0	6847.18	6513.4	5820.32	8129.85	8223.92	6079.81	2835	4342.86	6150.93	4375.65	5946.76	3325.17	6712.52	23907.9	4061.72	6431.75	13655.2	3865.55
486	M815T16	814.681	814.675	814.684	16.0884	15.8088	16.1332	16	3	4	2	3	0	4	0.430205	0.000398747	0.00107479	6662.44	6589.55	4687.59	9760.65	3180.84	5827.17	1189.1	1523.02	1112.06	4085.74	363.202	2506.88	2449.98	0	5068.86	6561.67	8298.13	7449.42	5605.41	6991.14	5296.42	7806.48	7590.56	4154.03	6914.85	7774.96	5333.78	6433.95	4096.24	3282.77	4092.96	4885.84
487	M840T16	839.698	839.695	839.701	16.3267	16.0328	16.36	38	6	6	6	6	0	14	0.293594	0.000398747	0.00107479	25676.1	26961.3	15732.2	41242.9	4501.68	17677.8	8086.44	7447.24	2156.46	22389.2	2450.78	5190.08	9896.13	0	23911.2	19088.1	34726.4	22800.3	17072.8	36457.6	30074.2	16790	32420.2	30857.5	18179.3	33446.5	17363.2	13932.7	18260.6	15153.3	12715.8	16967.7
488	M122T16_3	122.097	122.097	122.097	16.1527	16.0802	16.3064	15	1	1	1	4	3	4	0.318534	0.000400313	0.00107479	159876	185893	184061	224911	226673	156776	7437.2	12822.8	9276.75	33341.4	28194.4	49938.4	14386.9	0	149731	156229	160628	161001	159221	172449	189904	162283	181846	191913	199214	190198	191260	198077	183302	172729	181882	177113
489	M562T14	562.449	562.439	562.452	14.4133	14.1089	14.9641	34	5	5	5	6	2	11	0.198145	0.000400313	0.00107479	32171.7	20246.5	42354.2	55375.3	17251	25894.8	8828.64	7497.3	7999.6	18881.4	8851.03	5130.91	13535.5	0	43231.2	31151.9	29866.7	42041.2	21284.2	25455	16523.1	13518.2	25638.1	17277.8	15548.9	32973	40841.7	38393.6	48371.4	39762	32043.2	54713.4
490	M596T17_1	595.509	595.504	595.511	16.9584	16.9248	17.0437	10	2	2	1	3	1	1	0.211675	0.000401098	0.00107479	12429.8	11370.9	13271.1	16301.3	24809.7	14616.6	2540.24	2045.25	2402.77	1858.22	4455.82	3093.97	3020.44	0	15401.5	12907.6	10172.5	9508.48	11284.5	15304.5	10427.5	9620.95	11227.9	9279.76	13372	14297.6	16905.7	10976.7	10770.2	12986.2	12766.8	15221
491	M270T13_2	270.279	270.277	270.28	13.2001	12.9344	13.4919	38	6	4	4	4	6	12	0.169525	0.000403462	0.00107479	7503.29	7077.3	9792.72	11322.7	41355.9	15289.9	2214.16	788.948	2258.44	2750.5	17808.5	2592.03	16497.4	0	10478.6	8624.96	5448.5	8716	7181.88	4569.79	6525.2	6910.35	6222.45	7126.69	8504.47	7174.66	8736.19	12116.4	8708.04	6297.3	11678	11220.4
492	M463T9_1	463.148	463.145	463.149	8.92743	8.82788	9.13632	11	3	0	2	0	0	4	0.397372	0.000403462	0.00107479	23065.1	22323.2	26564.6	18185.6	15042.1	23271.8	4269.44	2415.1	9445.97	1505.65	1697.75	9247.57	2060.28	0	17955.4	30728.4	21110.9	23253.3	23705.7	21636.8	20693.2	26994	22517.2	20568	22071.9	21095	21275	21553	20083.5	43969.6	31147.4	21359.2
493	M567T17	567.463	567.461	567.465	17.2448	16.9528	17.2815	41	6	6	6	6	0	14	0.28291	0.000403462	0.00107479	19620.1	24263	14896.3	38098.4	12637	17905.2	3900.68	3709.63	3867.12	19518.7	928.654	5065.54	8444.67	0	21516.6	13608.8	21104.5	18069.8	18319.3	25101.5	24693.5	22560.9	22865.2	30803.1	19728.9	24926.4	15561.6	12197.7	16833.3	18903.9	8491.82	17389.9
494	M603T19	603.495	603.493	603.497	19.1008	18.9955	19.2908	4	0	0	0	0	3	0	0.905093	0.000403462	0.00107479	4747.72	4340.55	5592.13	6497.26	18513.9	6721.2	661.789	812.655	830.561	1539.98	12519.2	6083.31	2943.19	0	5714.08	5213.08	4196.8	4171.53	5018.23	4172.62	4357.12	4637.35	4033.98	4249.22	5629.35	3136.25	6617.08	4259.88	5758.31	6023.86	5018.17	5875.51
495	M114T1_2	114.04	114.04	114.041	0.791558	0.728767	0.94505	12	4	4	0	0	0	4	0.905538	0.000404254	0.00107479	8294.38	15890.6	43353.8	56551	30842.8	23059.9	9856.71	23208.2	12400.1	3073.56	10277	20881.6	6667.14	0	1104.91	25184	4617.96	677.024	15256.2	2926.19	1689.38	36002.9	1148.49	1430	53892.2	1180.95	48185.4	51510.2	19928.5	54666.8	43870.9	41961.2
496	M295T16_2	295.191	295.19	295.192	16.3489	16.1826	16.4145	9	2	1	4	1	0	0	0.293585	0.000405046	0.00107479	14126.4	16558.7	17893.5	18593.5	45517.9	18232.9	2429.99	1006.75	10071.9	685.948	7322.84	5352.92	3805.32	0	9951.76	13905.8	14427.4	17109.5	15786.8	13577	15477.2	17356.7	16097.4	15668.6	18054.3	16697.9	3741.72	22963.3	17486.4	12331.6	17146.3	33691.6
497	M337T16_3	337.31	337.31	337.311	16.1056	16.0097	16.2156	8	0	0	0	0	4	2	0.362446	0.000405841	0.00107479	6997.73	7316.48	7855.02	8964.64	26364.6	9994.97	1003.13	677.491	1076.01	643.687	14517.3	3622.64	10667.6	0	8498.69	7638.17	5604.67	6449.72	7129.17	6665.97	6887.79	7507.16	6827.58	6700.45	8514.53	7461.37	9465.74	8617.61	7022.58	7196.66	8154.46	6673.08
498	M357T18	357.279	357.278	357.28	17.9688	17.662	18.0072	34	6	5	5	6	0	11	0.357519	0.000405841	0.00107479	34590.5	44469.2	26519.8	47785.2	12241.1	28314	7427.77	19680.4	6313.44	7444.88	809.897	10122.8	7306.27	0	22859	30881.7	34324.3	38723.7	35885.5	44868.9	69916	26919.8	25786.9	67243.5	33918.8	43030.5	38213.5	27510.3	23864.9	20874.7	21773.5	26882.1
499	M669T15	668.545	668.543	668.548	15.2386	15.2002	15.2939	19	0	0	0	0	5	14	0.34726	0.000405841	0.00107479	28677.3	27581.7	29722	36135.7	467468	131434	4968.08	4030.78	4198.81	3062.95	373774	45641.6	62803.9	0	28853.7	25998.8	22515.6	26243.7	36543.1	31909.1	24372.8	28246.3	26805.8	25499.2	35331	25235	37328.4	25527.1	28500	30909.9	29463.1	26603.7
500	M302T11_1	302.256	302.255	302.258	11.115	11.0938	11.1262	16	2	2	3	4	0	5	0.335789	0.000405841	0.00107479	7898.29	20388.3	20122.1	39253	3141.14	14190	4792.97	13264	13305.2	23461.5	817.973	4764.85	20096.3	0	4977.18	5165.57	12661.4	4099.82	5205.4	15280.3	9705.8	16686.9	38578.9	6665.54	15768.1	34924.2	15728.1	8471.9	37637.5	13888.3	8844.52	36162
501	M363T13	363.29	363.29	363.291	12.6102	12.5648	12.6275	6	0	0	0	0	5	1	0.188195	0.000406636	0.00107479	9304.5	9931.68	10354	11516.7	103517	24941	643.864	782.906	995.878	1000.47	32371.9	4693.79	9684.98	0	9017.02	8909.64	9389.14	10376.7	9598.74	8535.76	10381.5	10250.6	8486.72	10428.8	9568.68	10473.8	10270.6	11519.9	10288.5	9276.82	11485.5	9282.73
502	M325T16_2	325.303	325.301	325.306	16.3035	16.2813	16.3262	14	2	0	1	2	4	5	0.450543	0.000410639	0.00107479	3291.91	4956.19	4985.7	5654.86	34136.5	7667.08	501.926	2125.99	1432.82	1170.41	18155.3	3454.35	10066.8	0	3451.13	3591.61	2527.05	3211.47	3974.15	2996.04	4263.47	6410.66	3071.57	4135.84	8563.23	3292.34	6838.62	5174.17	4120.93	6486.74	3971.08	3322.67
503	M344T10_1	344.316	344.314	344.318	9.55738	9.41102	9.66862	18	0	3	6	4	0	5	0.453055	0.000412251	0.00107479	4923.1	6983.82	17625.1	11722.3	6161.07	6718.99	1504.32	1991.08	4263.5	4536.35	556.014	3044.07	4491.76	0	2828.09	4118.97	5108.46	5237	7401.04	4845.06	3734.88	7727.86	9023.69	5412.83	8076.23	7927.42	18578.5	24412	12840.3	17174.4	19345.9	13399.3
504	M365T15_3	365.269	365.268	365.273	14.9522	14.6223	15.0205	32	5	5	5	6	0	11	0.343138	0.000413059	0.00107479	19464.4	20156	12897.7	20677	54739.3	15022.7	2985.11	2642.2	5703.35	4329.52	20745.4	5154.86	7439.4	0	15967.6	19416	20215.4	16007.3	22957.2	22222.9	23354.7	17068.2	18326.8	23374.9	19013.8	19797.7	15010.9	15320.5	14070.7	16200.1	15442.4	1341.39
505	M384T10_3	384.311	384.309	384.313	9.6652	9.64272	9.68937	5	1	0	0	3	0	1	0.236414	0.000413059	0.00107479	5849.43	6469.5	5432.16	7412.09	45054.7	12848.7	1498.21	305.694	242.886	1914.51	31580.2	3037.63	12092	0	4158.35	4695.5	5920.05	8497.61	5857.45	5967.61	6674.93	6027.47	6905.23	6524.42	6295.01	6389.96	5328.96	5218.15	5837.31	5288.28	5621.55	5298.74
506	M453T11_1	453.319	453.318	453.321	10.7069	10.6324	10.7382	35	5	5	4	5	3	13	0.138423	0.000413869	0.00107479	61290.8	53859.1	75155.5	112777	26622	62660	21013.6	15401.2	23322.3	42523.9	6598.61	8673.58	45755.7	0	82217.7	71703.6	39721.5	84010.2	53772.5	36319.5	32553.7	65300.2	56983.4	41782.5	74854.7	51680.2	77893.7	48779.5	100592	80069.5	46081.8	97516.1
507	M351T18_1	351.326	351.326	351.326	18.2121	18.2067	18.2298	4	0	0	0	0	4	0	0.320586	0.000416308	0.00107479	7827.01	8085.84	8667.17	10023.3	17860.4	8796.48	695.651	797.665	1580.23	1072.35	1861.49	2820.03	2207.6	0	7689.18	8689.88	7091.66	7276.55	7535.05	8679.72	7950.76	9085.21	6706.95	8505.27	7930.26	8336.61	9706.3	10082.5	5930.34	8307.35	9876.14	8100.35
508	M567T14_1	567.42	567.419	567.421	14.0028	13.986	14.0281	12	3	3	1	4	0	1	0.337431	0.000416308	0.00107479	36300.2	49439.7	39125.9	74069.7	15664	31317.3	4612.22	32020.5	4548.12	22766.1	1946.61	10567.4	12668	0	31341.7	44346.3	33866.1	38613.4	35641.2	33992.5	23506.9	36013.1	36437.4	44720.6	42956.6	113004	44775.2	43554	39631.9	38660.2	34416.8	33717
509	M896T12	895.666	895.659	895.669	11.6669	11.3822	11.6951	35	5	4	6	6	0	14	0.174104	0.000417124	0.00107479	5253.4	3932.67	8334.92	13674.8	1123.31	6084.53	2536.28	1957.53	3873.37	6878.17	372.499	1059.34	4408.14	0	6920.99	5644.82	2628.51	8846.54	5296.47	2183.06	2008.69	4304.19	5514.14	1118.07	4612.29	6038.61	8405.85	4002.87	10829.8	8409.9	4251.93	14109.2
510	M661T15	660.533	660.531	660.537	14.8161	14.718	14.8607	5	2	3	0	0	0	0	0.158171	0.000417941	0.00107479	17667.6	16925.2	20069.1	24667.7	60353.7	27016.9	4151.72	5946.44	2083.32	2760.1	29924.4	4273.29	7809.52	0	20991.3	23134.1	11369	18358.4	15935.3	16217.3	18520.9	21095.5	15517.4	10617.4	10376.8	25422.9	22226	22148.6	19312.4	16845	19012.8	20870
511	M452T19_1	452.25	452.249	452.25	18.7785	18.6545	19.0008	6	0	1	3	0	0	0	0.248715	0.000418761	0.00107479	49975.4	60638.3	56610.7	64878	69422.3	53829.3	2020.76	5469.01	6320.95	5610.06	3337.4	13388.2	5342.35	0	48392.4	47544.6	48989.6	50932.7	51010.8	52982.5	67510.7	66543	56159.6	54121.1	58456.2	61038.9	64248.8	56455.9	53776.3	47623.9	63427.3	54132
512	M342T11_2	342.301	342.299	342.305	10.9192	10.8107	10.9995	22	3	3	6	1	4	5	0.188289	0.000420404	0.00107479	15526.9	19192.6	24498	19911.7	98335.5	55602.1	9597.46	766.348	2378.59	1927.67	12984.7	10469.3	12568.2	0	13968.1	19596.1	11203.3	5066.33	32575.4	10752	19672.5	19330.4	19699	18210	19974.9	18268.9	22170.8	22941.7	26276.4	24543.1	22774.3	28281.5
513	M309T17	309.208	309.207	309.208	16.508	16.4992	16.577	5	1	0	3	0	0	1	0.331161	0.000421228	0.00107479	11127.9	12806.1	13286.2	13627.4	20966.4	12231.1	732.015	640.311	1997.68	1142.72	3506.6	4050.46	2059.75	0	10782.4	11129.4	10653.3	10785.2	10830.1	12586.8	12694.9	13147.6	12105.5	13901.6	12362	12625.2	13145.8	12752	16282.7	10307.8	14504	12724.6
514	M595T18_1	594.509	594.506	594.511	18.2901	18.143	18.5793	20	0	1	0	0	6	12	0.352758	0.000421228	0.00107479	7858.34	7075.88	6960.81	10243.3	180406	32526.3	1578.78	1046.84	2244.97	679.719	94813.6	11473.9	26743	0	8992.55	10224.3	7677.32	7153.83	7454.15	5647.89	8901.25	6984.57	6620.22	6562.93	5863.89	7522.42	10992.6	6778.08	4964.79	7795.07	6173.65	5060.61
515	M171T12_1	171.101	171.101	171.102	11.8785	11.8142	12.1285	18	0	1	2	1	4	7	0.285244	0.000422881	0.00107479	10964.8	12863.2	12839.2	13388.5	32732.3	16633.3	397.121	1566.8	2696.68	1153.9	22490.7	4744.57	5502.86	0	10541.8	10800.9	11642.5	10684.8	11175.8	10943.1	11932.3	11920.7	12387.2	11559.2	15669.3	13710.6	9889.89	11363.2	12701.4	13338.8	11958.9	17782.9
516	M293T13_3	293.211	293.211	293.212	12.753	12.7271	12.7854	16	0	0	0	0	4	12	0.183993	0.00042371	0.00107479	13607.7	16352.4	15409.4	15971.2	666449	172952	928.189	2248.93	889.109	910.26	758894	31821.9	243548	0	14617.8	13885.8	13152.5	14675.7	12491	12823.5	13868.3	18407	14546.1	15396.9	19625.6	16270.6	16402.4	16395.8	14297.8	15437.1	15383.3	14539.8
517	M253T13_3	253.216	253.215	253.217	12.5546	12.2681	12.6829	21	1	0	1	1	5	10	0.342805	0.000427879	0.00107479	14898.2	17914.7	15981.4	16386.9	55194.3	20102.8	4461.84	461.663	4535.78	6033.12	32066.6	6891.34	14137.5	0	16334.3	17117.1	16605	5842.47	16107.8	17382.4	17657	18173.6	17593.6	17389.8	18023.9	18650.7	17882.6	18746.4	17583.1	17481.8	6776.66	17417.8
518	M358T15_1	358.332	358.331	358.333	14.6173	14.5755	14.6533	38	4	2	6	6	6	14	0.148353	0.000428717	0.00107479	50933.8	61080.7	132573	77415.8	856173	257964	32178.8	55474.9	34590.4	37234	472053	38269.6	413988	0	59574.3	84796.8	10476	66338.3	73270.1	11147.2	14125.4	130995	31561.5	24456.6	133415	31931.4	99812.4	170885	126013	91194.5	173614	133921
519	M211T18_3	211.133	211.132	211.133	17.554	17.4243	17.6813	15	1	1	5	1	0	6	0.261746	0.000429558	0.00107479	15652.8	16930.1	19784.8	20928.7	21852.8	14804.1	1467.08	2043.54	3357.03	3332.98	1518.59	3874.91	1598.82	0	12999	16284.4	15940.7	15038.6	16600.4	17053.4	14921.5	17194.9	18799.8	17325.5	14121.1	19217.8	17419.3	26130.6	19712.1	17541.8	20377.7	17527.4
520	M310T7_3	310.235	310.233	310.236	6.84747	6.77722	6.89457	10	1	2	2	0	3	2	0.169684	0.000429558	0.00107479	5866.69	6539.26	4967.54	7831.63	23203.9	8832.01	924.213	1598.93	910.454	1729.07	13325.1	1498.65	6031.08	0	7209.15	4632.97	6218.61	6420.36	5329.8	5389.26	6197.01	5378.94	6025.41	9750.73	5823.89	6059.57	4588.77	4270.87	5199.5	4611.65	4423.53	6710.93
521	M456T16_1	456.402	456.4	456.405	15.7604	15.6665	15.7806	7	0	0	0	0	3	4	0.303951	0.000429558	0.00107479	17719.6	18137.7	19852.8	24908.3	68024.9	25809	2201.2	3168.16	2155.32	4256.78	51524	7844.68	13770	0	19959.1	16773.9	15189.3	18228.7	20469.7	15696.7	14824.3	22575	19887.1	15494.9	20195.8	15849.2	18204.8	20419.7	21205.5	16497	20312.4	22477.2
522	M401T15	401.342	401.34	401.342	15.0641	14.7765	15.0987	39	6	4	4	5	6	14	0.227735	0.000431243	0.00107479	22473.5	34527.8	29241.6	29530.7	447191	103558	3616.08	6339.42	4189.48	5677.07	241890	23583.9	114013	0	22992.5	23850.5	17836	24741.6	26979.4	18441	23834.1	32294	42693.4	35589.9	34514	38241.4	25861	36921	26259.2	31076.4	27923.3	27409
523	M227T15_3	227.2	227.2	227.201	14.9473	14.7748	15.0521	20	2	2	1	2	4	6	0.275376	0.000432935	0.00107479	12509	12955.4	14333.6	14912.3	37609.6	17666.4	940.972	2135.33	617.034	1779.16	20823.6	4864.9	10292.7	0	13379	12223.9	11685.1	11748.8	13965.9	12051.1	11450.3	9315.2	14595	13549.7	14376.8	14445.3	14970.5	13472	13807.5	14143.3	14799.5	14808.6
524	M309T15_1	309.207	309.207	309.208	15.2483	15.0263	15.3026	5	0	1	3	0	0	0	0.259909	0.000432935	0.00107479	10785.1	10865.5	12341	13347.3	18869.6	11152.8	704.351	1879.2	1383.33	682.262	2359.3	2898.71	1935.12	0	11099.5	10590.9	10575.2	10411	10004.1	12030.1	8314.13	9545.26	11046.9	11092.9	11307.6	13886.1	11036.5	13686.8	10419.8	13676.5	12148.1	13078.1
525	M473T14	473.446	473.443	473.448	13.6007	13.4432	13.6859	12	6	0	0	0	0	6	0.436044	0.000432935	0.00107479	7571.87	13335.9	12794.1	16205.6	20662.1	10411.2	701.919	1468.99	988.641	2695.36	6428.32	4539.77	3373.32	0	6628.2	7769.22	8568.42	7929.55	6930.16	7605.7	15615.8	12864.9	12977.3	12104.1	11866.3	14586.6	13926	11381.5	13132.7	13210.1	11779.2	13335.1
526	M185T15_3	185.153	185.153	185.154	15.3321	15.1913	15.4338	12	1	3	2	3	0	3	0.276036	0.000436338	0.00107479	8793.48	10710.6	10290.8	14790.3	12908.9	9650.21	801.448	807.289	2080.67	5444.48	498.974	2663.81	1115.2	0	8775.69	7675.85	8831.46	10172.7	8555.84	8749.31	9864.31	11271.5	10831.9	11231	11501.5	9563.1	12512.2	11648.9	9048.51	10640.2	11137.7	6757.52
527	M325T13	325.274	325.273	325.275	12.683	12.6601	12.7028	15	0	0	0	0	6	9	0.150208	0.000436338	0.00107479	16831.5	19255.8	19073.4	19251.3	218324	53035.2	831.688	1442.38	1817.51	1373.42	36519	7966.33	30202	0	16689.2	15878.2	16656.4	18387.9	16821.8	16555.1	20001.8	18172.6	19546	17514.2	18743.9	21556.4	21057.8	20210	20593.1	16712.1	17299.5	18568.2
528	M403T18_4	403.357	403.355	403.359	18.4027	18.0893	18.4318	39	6	6	6	6	1	14	0.290093	0.000436338	0.00107479	9388.54	11509.2	11560.2	14091.4	3575.7	8580.75	1073.45	1857.47	1320.47	3795.88	1058.87	2489.22	3787.43	0	8909.84	10340.7	8105.83	9936.21	8369.05	10669.6	11281.7	14375.4	9598.09	10771	13061.5	9967.39	13391.8	11496	9516.66	12355.3	10844.4	11756.8
529	M253T15_4	253.253	253.252	253.254	14.6029	14.5755	14.6437	25	1	3	5	2	5	9	0.176591	0.00043805	0.00107479	2041.95	2611.7	5386.16	3324.59	34254.5	10115.3	987.288	2314.47	1644.77	1203.36	19862.9	1786.26	15942.8	0	2770.32	2695.02	789.578	2225.66	2949.87	821.227	762.447	4702.53	1345.94	1243.65	6323.5	1292.12	4296.92	7210.43	4183.39	3476.21	7313.49	5836.55
530	M307T18	307.3	307.298	307.301	17.6925	17.6692	17.7282	4	0	0	0	0	4	0	0.407586	0.00043805	0.00107479	2080.78	2484.4	2654.35	2978.01	4561.16	2446.11	272.709	397.743	583.744	420.244	982.647	997.001	1130.02	0	1823.29	2006.85	1765.85	2407.11	2387.77	2093.82	2699.65	2911.77	2497.68	2131.51	1890.51	2775.27	3097.29	3301.62	2491.14	1665.81	2481.52	2888.7
531	M388T15_2	388.32	388.318	388.322	15.3574	15.3234	15.4186	25	2	2	2	1	5	13	0.182693	0.00043805	0.00107479	8915.78	9232.11	12390.5	10706.1	58786	16093.4	1527.82	2329.63	1588.12	1712.32	26813.8	2940.14	18865.5	0	10140.4	9464.46	8345.07	7786.68	10912.1	6845.93	9956.5	11850.9	5921.96	8881.15	11467.4	7314.75	14004.4	9545.39	13484	13073.9	11894.4	12340.9
532	M499T12_3	499.462	499.461	499.466	12.0054	11.7212	12.128	8	0	0	0	5	0	3	1.63972	0.00043805	0.00107479	689.203	423.108	333.964	31020.2	1387.22	2485.41	508.176	160.672	125.807	37330.8	1233.34	4075.38	9817.71	0	1530.81	449.349	260.097	1091.7	484.874	318.394	229.094	292.066	683.973	426.666	406.72	500.127	388.936	470.749	293.488	108.4	338.481	403.729
533	M595T20	594.508	594.505	594.511	19.7186	19.416	19.8783	8	0	0	0	3	3	1	0.426146	0.00043805	0.00107479	7816.93	8195.66	9333.32	13260.7	60204	14055.2	1747.03	3188.73	2854.73	2243.39	25141.5	5989.56	7997	0	8204.74	10341.3	5104.51	7997.86	8425.19	6828	4495	13105.7	6658.86	6775.5	10957.7	7181.2	11403.2	8407.51	8209.66	14035.7	6237.89	7705.9
534	M958T16	957.634	957.631	957.641	16.0804	15.7616	16.1077	28	5	6	1	4	2	10	0.305248	0.00043805	0.00107479	6577.77	10780.4	3614.18	11157.8	3302.4	5774.85	2846.66	3689.78	1256.95	4293.35	1653.03	1762.76	3562.19	0	4722.83	3790.07	9446.92	6485.24	4402.44	10619.1	14318.3	6209.44	9712.04	15768.4	7841.34	10833	4197.13	2974.25	4169.21	3622.45	1528.83	5193.24
535	M243T11_1	243.196	243.195	243.197	10.6375	10.6056	10.6633	16	0	0	0	0	2	14	0.210394	0.000438909	0.00107479	5433.38	6182.77	5666.59	5540.11	32160.9	11385.5	290.854	476.051	424.166	94.4687	25988.2	2395.43	7908.83	0	5861.8	5079.36	5405.79	5305.89	5257.13	5690.32	7071.86	5966.29	5668.14	6008.2	6178.18	6203.94	5957.52	5726.83	5414.72	5171.87	5403.34	6325.25
536	M197T15_1	197.153	197.153	197.154	14.9774	14.7919	15.1298	14	2	0	1	3	1	4	0.265405	0.000439769	0.00107479	7208.08	8275.97	9505.44	9269.63	16780.3	9487.36	1424.01	403.247	2589.88	845.817	8079.6	2518	3126.02	0	7738.32	7724.57	4321.32	7552.38	8057.51	7854.35	7632.78	8397.87	8829.34	8131.49	8172.34	8491.97	9027.66	14632.5	8173.82	7715.73	9404.2	8078.72
537	M448T11_2	448.363	448.36	448.365	10.7044	10.681	10.7382	19	4	2	3	3	2	5	0.120155	0.000441494	0.00107479	125269	99499.9	163151	297981	21435.1	135186	30729	61436.2	52810.7	135391	9816.95	16243.2	135457	0	160283	126142	95400.6	162435	115690	91662.5	3195.33	141320	132878	43697.4	156162	119747	174692	108645	219752	149343	102218	224254
538	M281T15_1	281.248	281.247	281.249	14.6037	14.5755	14.6533	38	4	4	5	5	6	14	0.186789	0.000442359	0.00107479	19505.5	22085.7	38653.5	28772.7	270412	80368.4	5973.7	12358.5	8424.49	6879.25	148573	15011.9	98243.9	0	22333.2	23984.3	12814.7	21554	25168.3	11178.5	12926.2	36582.1	13433	14187	39300.7	16085.4	31148	46557.8	35965.9	29434.5	50637.3	38177.3
539	M519T11	519.371	519.368	519.373	11.1924	10.91	11.216	32	5	5	6	5	0	10	0.198762	0.000442359	0.00107479	18151.3	17854.1	33564.9	41336.9	13518.7	20835.4	1525.17	4821.39	14923.7	24652.2	3436.06	4141.29	15956.1	0	16466.7	17818.4	18402.5	20971	17862	17387	9940.67	17612	21578.3	14739.2	22494.3	20759.9	28124	20701.3	54226.9	27314.5	20595.7	50427
540	M426T12_3	426.405	426.404	426.406	11.6476	11.5556	11.6491	13	1	3	2	3	0	4	0.631157	0.000443225	0.00107479	23625.4	7357.19	5602.18	11485.9	7015.42	11450	6992.99	4204.69	2637.02	1436.77	2094.2	7226.73	8942.9	0	30684.7	17248.2	30532.1	28692.8	16781.4	17812.9	2911.34	13588.1	4388.27	5589.38	11432.2	6233.81	10286.9	3992.37	4267.4	7229.69	4173.49	3663.23
541	M556T10	556.446	556.444	556.451	9.85352	9.68937	9.85833	5	0	0	1	3	0	0	0.124108	0.000445835	0.00107479	2805.92	3838.48	2699.7	4063.18	15001.5	4437.43	495.557	903.034	698.05	953.066	11320.6	550.722	2807.41	0	2235.25	2622.37	2346.89	2972.48	3126.45	3532.1	5614.85	3297.13	3415.31	3927.99	3254.57	3521.05	3578.41	2766.91	2700.38	3170.01	1525.04	2457.42
542	M564T19_2	563.503	563.502	563.503	19.3483	19.2908	19.3928	4	0	0	0	0	4	0	0.345449	0.000445835	0.00107479	4185.55	4724.41	5044.36	5934.29	43377.2	10685.4	388.821	997.716	1224.3	674.4	19316.4	3691.27	5522.18	0	3745.78	4234.81	4433.92	4259.75	3724.26	4714.8	3966.66	6107.19	3477.68	5627.37	4785.9	4381.64	6174.47	6218.51	2961.93	4581.23	5524.66	4805.36
543	M275T7_4	275.201	275.201	275.202	7.22178	7.20527	7.24827	9	0	0	0	0	3	6	0.118475	0.000446709	0.00107479	11990.2	11927.1	9860.48	13174.1	44050.1	16777	1415.82	2263.36	757.846	2334.4	17077.6	1987.66	7393.87	0	11463	9956.13	13432.3	11248.2	12131.5	13709.9	12589.6	10860.4	9542.06	16054.6	10801.2	11714.5	10101.3	9038.43	10684.3	10022.2	8836.32	10480.3
544	M354T8_3	354.265	354.265	354.268	8.46378	8.45078	8.46972	3	0	0	0	0	3	0	0.0989837	0.000446709	0.00107479	5932.09	6097.95	5729.67	7839.39	57821.2	17150.6	634.579	949.903	1077.88	899.329	20509.7	1697.63	7646.72	0	5208.31	5845.91	6845.48	5475.39	6542.84	5674.61	7750.58	5853.6	6701.22	5498.14	5376.81	5407.34	5228.11	6691.87	4153.11	5027.79	6613	6664.15
545	M365T12_1	365.306	365.304	365.306	12.3181	12.2666	12.3287	3	0	0	0	0	3	0	0.198881	0.000446709	0.00107479	8275.37	9913.74	9059.87	10788	65088.5	18350	827.21	1063.72	1599.97	1160.1	29679.7	3649.45	12500	0	9233.24	7166.13	9137.97	7835.23	8526.44	7753.23	11249	8674.03	10613.3	8904.08	9386.23	10655.8	8315.38	7822.47	9971.66	10809.4	6904.79	10535.5
546	M377T15_3	377.342	377.341	377.342	15.2865	15.277	15.3209	3	0	0	0	0	3	0	0.257661	0.000446709	0.00107479	10033.8	10031.5	10911.5	15467.1	32929.6	12651.8	2289.68	1247.55	829.744	3978.11	12887.1	3259.89	3937.97	0	12174.2	9038.39	7999.36	13619.4	8609.61	8761.89	10055.9	10018.6	9038.12	12203.5	10263.6	8609.22	12245.9	11444.5	10197.8	10119.7	11026.9	10434
547	M392T15_1	392.228	392.228	392.229	15.2043	15.1553	15.282	7	1	0	1	3	0	2	0.209474	0.000446709	0.00107479	98916.4	106719	117006	124157	121375	100980	2726.96	5853.12	17293.6	4556.58	11799.5	21152.7	7441.63	0	95885.4	96536.1	101043	97056.1	100745	102233	102131	99482.3	107741	110548	104826	115584	113197	151150	113324	101562	111581	111219
548	M569T15	569.434	569.433	569.435	15.4809	15.1738	15.5092	23	4	6	5	5	0	2	0.111912	0.000446709	0.00107479	73073.8	101502	98360.1	104476	6687.98	56570.4	17177.6	42087.5	5079.61	9570.05	2838.34	6330.88	26981	0	63519.7	94889.6	63254.8	62064.6	95437.9	59276.5	183013	105024	82085.9	70915.2	95693.5	72278.1	103834	98931.6	94693.3	104597	91899.4	96205.6
549	M493T15	493.428	493.424	493.433	15.1675	15.1279	15.2025	12	3	1	2	1	1	4	0.299397	0.00045022	0.00107479	13619.4	13965.6	16831.6	20276.9	22695.9	15754.7	1065.22	2523.93	2202.55	2312.5	6044.84	4716.91	3433.27	0	14347.2	13627.6	12924.1	12774.1	15367.4	12675.8	10390.3	16433.4	16738.8	14177.2	14346.6	11707.7	17438.2	15575.4	17109.6	13826.1	20456.3	16583.8
550	M565T18_3	565.433	565.431	565.434	17.9211	17.6397	17.9823	44	6	6	6	6	6	14	0.176175	0.00045022	0.00107479	29240.3	32545.1	34636.7	36947.1	38503.7	31162	1351.83	2482.4	2579.78	3226.33	2575.09	5489.95	6457.21	0	29588.8	29750	26611.2	30360.9	29999.4	29131.6	27931.9	32197.6	33345.1	32608.4	34162.7	35024.8	32933.2	35845.3	39138.7	31865.9	34337.6	33699.3
551	M321T11_3	321.279	321.278	321.28	10.7989	10.7838	10.816	20	0	0	0	0	6	14	0.152061	0.000451102	0.00107479	5756.24	6413.78	5763.41	10649.2	352281	81974.3	1884.42	1128.75	1640.78	3284.38	315921	12465.1	73416.8	0	6433.08	6183.81	3448.89	8630.9	5952.22	3888.54	7061.23	7678.87	5018.55	6525.89	7146.32	5051.82	6010.45	3970.08	8079.71	5673.28	3910.33	6936.61
552	M233T15	233.226	233.225	233.227	14.5523	14.5318	14.607	10	0	0	0	0	3	7	0.211207	0.000453758	0.00107479	2900.2	3797.8	3939.28	4804.59	62450.4	18069.1	463.799	709.944	353.142	1831.49	59824.9	3816.32	40353.5	0	2921.66	2698.58	2897.81	3226.51	3505.66	2150.95	2857.29	3919.99	3989.26	3414.19	3622.48	4983.57	4047.16	3925.72	4022.64	3290.17	3984.87	4365.14
553	M373T11_1	373.252	373.251	373.262	11.0661	11.024	11.256	14	0	0	1	0	5	6	0.921048	0.000453758	0.00107479	9671.46	10300.4	8229.48	12854.6	63864.6	43559	1735.66	2089.76	2570.38	2406.06	61024.8	40119.9	78407.8	0	10412.4	10502.3	7891.52	12362	8021	8839.54	7147.1	9762.87	9917.04	9971.43	13411.2	11592.9	8932.23	9348.23	3409.42	8429.34	8197.14	11060.5
554	M646T14	645.582	645.579	645.588	13.786	13.5978	13.8109	8	0	0	0	0	3	5	0.316623	0.000453758	0.00107479	1605.5	1891.39	1258.86	2898.17	262438	28860.6	629.788	761.524	606.484	685.319	273573	9137.94	180692	0	2052.91	2644.75	1067.98	1078.69	1240.53	1548.11	2126.54	1411.92	2637.42	1381.9	947.062	2843.49	2026.92	1655.67	964.637	1676.18	643.216	586.555
555	M434T20	434.369	434.366	434.371	19.6367	19.5957	19.703	9	0	2	1	4	0	2	0.539055	0.000455537	0.00107479	1480	1976.15	2415.02	3345.06	971.315	1801.6	327.12	897.654	655.781	385.02	295.989	971.159	821.99	0	1326.85	1224.26	1291.39	1430.87	2118.85	1487.79	1838.19	1165.91	1331.59	3133.16	3061.29	1326.74	2053.59	3138.72	2342.94	1827.53	1821.59	3305.73
556	M455T13_2	455.353	455.351	455.358	12.8842	12.8473	12.9125	11	0	0	0	0	5	6	0.229525	0.000455537	0.00107479	21497.4	20380.9	19084.3	24503.2	86075.4	28467.3	460.403	2650.23	3007.28	2452.16	31413.8	6533.97	22213.7	0	21546.1	20816.7	21843.7	21095.4	22036.4	21646	17303.4	18023.1	22042.8	23490.5	18784.6	22641.1	22619.5	20107.3	21438.7	18464	17663.2	14213.2
557	M394T19_2	394.368	394.367	394.368	18.5783	18.5555	18.6272	4	0	1	0	0	3	0	0.475573	0.000456429	0.00107479	849.536	713.804	1733.6	1277.26	3763.96	1500.62	388.666	192.848	366.257	383.84	1972.18	713.655	963.81	0	381.954	1242.68	376.651	1068.14	1182.24	845.554	386.106	935.067	776.789	715.607	845.918	623.336	1764.64	1581.61	1350.63	1438.39	2349.41	1916.95
558	M552T16_2	552.429	552.428	552.43	16.2194	16.1089	16.2572	16	4	3	3	2	0	4	0.247579	0.000456429	0.00107479	25945.7	26579.2	28120.8	39428.4	7776.53	16109.8	4446.34	10117.9	3597.37	7672.56	1860.29	3988.46	4141.73	0	19756.3	29813.7	28689.4	21100.5	29705.4	26608.8	8150.49	29074.6	25860.2	36967.2	34068.6	25354.3	31285	32504.2	24480.8	25759.6	30127.7	24567.5
559	M334T14_3	334.332	334.33	334.333	14.0518	13.7632	14.0741	33	5	4	4	5	5	10	0.240045	0.000457323	0.00107479	11433.7	15981.1	19606.5	19672.2	50592.6	24078.7	2702.87	5177.62	2889.08	9299.03	6365.14	5779.97	17821.8	0	10013.5	11262.7	8692.86	16582.1	10771.1	11279.7	7797.27	17644.9	21039.9	11509.1	18204.8	19690.7	22359.1	21619	21655.6	14698.6	18698	18608.9
560	M388T10_2	388.129	388.127	388.13	9.89755	9.78278	10.1044	15	2	1	3	1	0	5	0.42605	0.000457323	0.00107479	15749	13873	13302.6	10772.2	10372.4	18739.3	1269.93	712.08	3385.32	2256.28	1010.58	7983.9	1631.59	0	14043	16764.1	17119.9	16699.9	14865.8	15001.2	14502.1	14320.7	13538.9	13095.4	14672.2	13108.8	13292.4	7725.75	13185.6	18333.3	13068	14210.5
561	M612T15_2	611.552	611.55	611.558	15.4819	15.4307	15.7117	6	2	0	0	3	0	1	0.277185	0.000457323	0.00107479	22374.7	23392.4	22920.6	37185.9	100834	34912.3	10436.5	3828.7	2687.72	10157.7	28922.2	9677.15	7447.03	0	31527.8	3221.2	19725.8	29961.9	27784.2	22027.5	20786.3	27869	26084.4	17874.1	25908.5	21832.3	27635.8	22896.6	20659.3	23915.8	20229.3	22186.9
562	M283T14_3	283.263	283.263	283.264	14.0049	13.9078	14.1542	42	6	6	6	4	6	12	0.982754	0.000459117	0.00107479	60386.6	84079.5	87872.4	154651	216622	94670.6	17301.6	27848.4	21298.2	53011.6	47503.3	93037.9	56947.3	0	50463.9	64838.1	41353.4	91195.8	62087.2	52381.5	29105.5	98648.4	88724.7	84601.6	102240	101157	96166.6	114696	102842	72484.2	84960.7	56085.3
563	M295T14	295.263	295.262	295.264	13.8134	13.7676	13.8985	16	0	0	0	0	4	12	0.253478	0.000459117	0.00107479	4816.58	5549.75	5165.69	6394.19	48482.7	14943.7	622.971	813.681	660.512	822.075	46497.5	3787.89	12064.5	0	4773.91	5297.08	4745.21	5533.83	3726.55	4822.89	4320	6360.01	5800.27	6406.64	5438.06	4973.49	4294.49	4603.63	5246.72	5337.78	5323.33	6188.16
564	M371T12_2	371.262	371.256	371.269	11.9747	11.9312	12.0588	9	1	1	1	1	4	1	0.218683	0.000459117	0.00107479	6335.78	10083.9	9387.78	7927.46	188637	39977	1158.24	3249.51	2320.68	1819.51	217419	8742.29	84737	0	7219.57	7189.19	5877.45	7178.34	4268.07	6282.09	7268.84	15505.9	8939.25	7216.27	12360.3	9212.87	10963.6	6825.42	9435.99	13102.8	7667.66	8331.21
565	M532T8_1	532.237	532.235	532.24	8.38765	8.36073	8.43215	17	4	4	1	3	0	5	0.380067	0.000459117	0.00107479	10330.8	11779.2	5584.49	8584.56	1747.9	5662.3	3093.12	4673.86	1435.75	4354.9	564.352	2152.06	4263.25	0	7887.92	8478.7	12471.9	9364.38	8145.87	15636.1	17541.5	6846.11	16490.6	10090.1	6753.62	12953.5	5839.97	7849.61	6539.48	4151.68	4735.43	4390.74
566	M603T13	603.464	603.458	603.465	13.0314	13.0176	13.136	5	0	0	0	0	4	1	0.26308	0.000460917	0.00107479	6988.64	7499.55	8024.67	10220.2	34377.8	13389.8	1498.44	1182.91	1582.03	2239.64	17399.5	3522.61	5960.69	0	7446.02	4526.61	7247.8	8263.16	8479.78	5968.46	8840.36	6352.05	8488.04	5955.7	8157.92	7203.21	6892.85	9022.33	6408.96	9933.94	9353.75	6536.2
567	M685T15_2	684.539	684.538	684.54	15.1264	15.0726	15.1313	3	0	0	0	0	3	0	0.142378	0.000460917	0.00107479	20471.2	20774.1	20256.4	25650.4	208363	50584.6	2529.45	2466.64	3704.11	3318.2	196695	7202.14	24657.4	0	16316	20762.1	20887.2	24223.3	20733.3	19905.1	18508.4	21066.7	21039.5	22767	23881	17381.8	19931.2	16776.2	19238.3	26368.1	16682.7	22541.8
568	M261T14_2	261.221	261.221	261.222	14.0969	14.0349	14.1567	17	0	1	0	0	5	11	0.24976	0.000461819	0.00107479	5556.88	8481.38	5920.73	7880.51	202049	48533.3	946.352	3493.4	1141.04	1255.97	164772	12121.6	32028.9	0	6515.21	6494.86	4351.77	5350.22	6045.12	4584.08	12322	7708.61	5478.82	13125.4	7541.01	4712.43	7777.93	5439.86	4657.47	6769.9	5597.01	5282.21
569	M322T17	322.186	322.186	322.187	16.8425	16.8193	16.8575	5	1	0	0	1	3	0	0.217005	0.000461819	0.00107479	62449	70510.7	72957.1	79568.2	105243	63541.2	4497.79	4435.75	3369.41	2977.13	68923.9	13788.7	4626.73	0	64291.7	61439.3	60138	66017.3	55220	67587.5	67343.1	68977.6	65373.2	70478.1	73113.3	77778.9	71251.1	78477.2	68645.6	71370.6	73769	74229.1
570	M379T11_2	379.369	379.368	379.369	10.7408	10.7156	10.7927	6	0	0	0	0	5	1	1.27322	0.000462724	0.00107479	247.21	415.39	307.466	834.397	20583.9	1416.07	129.465	215.422	229.621	386.097	17463.7	1802.97	4786.82	0	293.901	188.998	255.628	425.912	35.2845	283.539	593.607	82.3483	651.086	386.217	263.814	515.266	252.387	154.99	728.177	69.5944	278.223	361.421
571	M570T14	570.481	570.478	570.483	13.5048	13.2272	13.55	38	5	6	4	6	3	14	0.1816	0.00046363	0.00107479	264655	283625	159965	403501	27282.1	181860	23626.4	47958.8	34287.2	212486	16218.4	33025.8	147290	0	271741	243431	254419	305413	242497	270429	341116	251358	241738	347190	271552	248796	190786	118376	183950	178278	114277	174120
572	M972T9	971.608	971.606	971.61	9.0939	9.03893	9.11957	11	2	3	3	2	0	1	0.384314	0.00046363	0.00107479	23420.5	18695.5	11779.8	11575.8	1319.66	7740.8	3946.83	11326.4	2563.06	3894.43	787.838	2974.9	8473.8	0	17427.8	24752.7	27274.5	19836.9	24417.5	26813.3	2586.31	13082	29588.5	19434.2	14246.5	33235.7	9884.06	14090.3	14473.6	7750.82	12264	12216.1
573	M265T13_2	265.253	265.252	265.253	13.0797	12.8131	13.3525	47	6	6	6	6	2	14	0.350781	0.000464538	0.00107479	31955.4	30543	69119.6	85976.4	13007.1	38617.4	5603.66	10246.3	54653.1	11158.2	4581.75	13546.2	30089.9	0	27344.6	27075	36076.3	34549.1	26848.8	39838.3	11969.8	28363	34753.9	30399.2	35865.8	41906.5	32386.9	136173	42525.3	26222.5	142440	34970.5
574	M305T15_1	305.248	305.247	305.249	14.5545	14.5049	14.6042	12	0	0	0	1	6	5	0.162351	0.000464538	0.00107479	12090.3	11919.2	13653.4	14301.1	41260.7	15308.7	1110.7	1290.26	907.555	1610.52	7239.24	2485.38	8331.39	0	10886	11423.7	11378.7	13544.1	13367.7	11941.7	10624.3	10557.8	12189.5	13190.9	11362.3	13590.5	12909.7	13607.5	13032.2	14575.1	14948.7	12847.2
575	M317T14	317.305	317.296	317.306	14.05	13.7632	14.0885	24	5	2	2	2	5	7	0.49628	0.000464538	0.00107479	42130.2	60229.8	78581.1	100765	333838	101580	6617.3	33435.1	12653.7	51088.7	22791.9	50412	120131	0	36797.7	43033.6	33826.5	52961.2	43981.5	42180.6	30953	63494	87619.3	10410.1	71877.6	97025.1	81078.9	90873.6	89395.2	57267.9	70830.5	82040.7
576	M402T7	402.284	402.283	402.286	6.72138	6.69328	6.77373	7	0	1	0	0	4	2	0.300263	0.000464538	0.00107479	3909.12	6779.5	3442.07	7014.86	25842.4	7309.45	2047.05	2490.28	776.402	2261.75	17603.5	2194.76	7173.52	0	4513.67	1250.22	5937.3	3735.41	1846.53	6171.61	10537.1	3841.54	8873.19	5311.71	5476.49	6636.9	2463.25	3649.67	3100.51	3919.47	2903.49	4616.02
577	M866T17	865.712	865.708	865.721	17.2653	16.978	17.516	39	6	6	4	6	0	9	0.287125	0.000464538	0.00107479	10431.2	13680.1	6511.37	17960.1	2513.04	7885.68	4696.6	5015.1	2424.22	9684.14	920.936	2264.18	4529.1	0	10541.6	6366.12	9100.87	9311.21	7708.36	19558.9	22661.6	10091.6	12757.2	16247.4	10104.8	10217.9	4933.34	3767.79	9994.19	4891.5	6849.01	8632.42
578	M334T10_3	334.295	334.294	334.298	9.52728	9.50407	9.55242	13	2	0	3	1	1	6	0.120085	0.000465448	0.00107479	10628.9	8861.18	7304.28	15675.6	41879	14397.1	2546.86	4843.91	1036.8	7296.99	26290.6	1728.88	16530.3	0	11835.1	9819.74	6907.69	14606.7	9833.68	10770.5	2567.9	5670.12	10441.1	16627.1	7395.21	10465.6	6728.75	6722.47	8307.83	7355.27	5997.38	8714
579	M368T18	368.352	368.348	368.353	17.9573	17.6847	17.987	7	0	0	0	0	3	4	0.257233	0.000466359	0.00107479	1137.37	1892.36	1653.53	1632.37	9746.64	2433.97	277.54	418.847	344.946	410.536	2611.56	626.098	2303.75	0	1131.88	1097.01	938.866	1440	1462.35	754.117	2515.64	1740.01	1353.93	2166.58	1987.77	1590.24	2143.08	1640.19	1581.37	1357.21	1241.7	1957.65
580	M376T18_1	376.233	376.232	376.234	18.4306	18.2808	18.6265	12	3	0	1	0	0	5	0.465177	0.000466359	0.00107479	42515.9	47878.1	50542.6	52028.2	55192.4	52131.7	2736.19	2201.62	7463.5	3601.12	1625.9	24250.5	5072.69	0	44487.2	45527	43679.5	41598.6	37826	41977.2	50409.7	47049.2	44962.8	45954.8	49555.1	49337.2	47169.4	49607.6	64850.6	43068.7	48161.9	50397.6
581	M411T14_2	411.362	411.361	411.364	13.5415	13.2759	13.5664	44	6	6	6	6	6	14	0.708029	0.000466359	0.00107479	364917	518220	446267	721932	264368	386338	93079.8	101165	128736	161885	47220	273538	212911	0	320019	477055	254006	390627	462228	285565	383727	546530	460383	472221	672052	574404	675937	466396	412742	452731	291655	378142
582	M569T14	569.478	569.47	569.479	13.5054	13.2272	13.741	42	5	6	5	6	6	13	0.208688	0.000466359	0.00107479	685158	728160	387517	1.04055e+06	61023.7	464735	59382.5	134206	82045.4	550401	44779.6	96984.6	394323	0	691523	626156	653110	789242	643355	707558	884212	630275	625259	912870	686620	629721	447991	284143	447100	428066	279901	437899
583	M248T17_2	248.15	248.149	248.15	17.2188	17.1918	17.2825	6	0	1	1	3	1	0	0.226382	0.000467273	0.00107479	19450.3	22544.2	25414.7	26025.9	29341.4	20695.3	1327.85	685.803	5438.96	3464.09	6735.2	4685.05	1750.1	0	18222	18758.3	19970.7	18356.2	19636.3	21758.1	21513.8	22087.2	23066	23345.9	22349.7	22902.5	22114.8	36300.9	23427.7	23296.7	25091.2	22256.6
584	M316T11_2	316.285	316.285	316.294	10.7808	10.6922	10.9622	13	0	1	0	1	4	7	0.163408	0.000467273	0.00107479	8620.82	8049.04	9743.52	13675	86268.9	24904.3	1825.7	1838.49	1090.09	3715.01	24986.9	4069.56	14717.5	0	11155.2	7628.83	6521.07	10363.4	8773.52	7282.93	5105.63	9099.01	9984.14	6641.56	9219.71	8244.21	10452.3	10647.8	9508.57	9648.31	10468.4	7735.66
585	M325T14_3	325.274	325.273	325.275	13.9317	13.8854	13.9927	16	0	0	0	0	4	12	0.283317	0.000467273	0.00107479	14057.5	17260	14126.7	18271.9	279985	63431.5	1832.22	5296.28	1599.32	2905.99	290600	17971.2	67472.2	0	15276.5	15106	11711.8	15430.7	15138.3	11681.8	13135.8	24298.2	14656.3	12431.6	23606.1	15431.8	15680.7	15886.9	12672.3	12681.3	15141.2	12697.7
586	M401T11_2	401.269	401.267	401.271	11.0652	10.7244	11.3508	38	6	6	5	5	1	13	0.160428	0.000470023	0.00107479	97344.2	108945	99326.5	141898	40472.2	81161.6	12416.7	8423.64	10670.6	46248.4	20226.1	13020.6	48796.8	0	85343	103002	95039.9	81991.4	115081	103609	110808	108306	98503.7	123171	110115	102770	113728	100333	96268.1	105283	98790.2	81556.7
587	M615T17_1	614.569	614.566	614.57	16.8695	16.5777	17.1557	13	4	3	1	4	1	0	0.36255	0.000470023	0.00107479	10204	6413.22	6517.5	27404.1	1478.42	6550.79	7634.07	2503.1	2446.63	22822.5	1022.66	2374.99	6015.41	0	19242.7	6631.72	3373.31	20619.4	5031.43	6325.5	2801.71	5591.46	7920.94	5847.87	10270.9	6046.43	9316.06	5223.21	6811.82	9500.18	4056.65	4197.1
588	M356T10_5	356.371	356.37	356.373	10.0054	9.8838	10.1249	5	4	1	0	0	0	0	1.8438	0.000471865	0.00107479	813.55	7874.97	2181.8	42240.5	39973.6	9676.63	439.322	14811.1	1880.9	11553.5	14767.9	17841.8	11579	0	1136.52	180.961	815.872	967.834	429.066	1351.05	37675.6	32.81	1323.8	6828.14	435.591	953.874	3330.37	3846.06	4393.24	138.086	478.415	904.639
589	M506T20	506.406	506.404	506.408	19.5177	19.4948	19.763	21	2	2	5	5	0	7	0.48319	0.000473715	0.00107479	5075.95	3826.55	5312.04	9036.98	3569.84	4108.97	1240.97	803.407	1090.27	1222.93	562.26	1985.42	1552.52	0	5937.31	5550.45	2966.74	5905.93	5940.27	4154.99	2674	3709.31	3653.14	4242.67	5099.86	3580.31	4081.07	5188.93	6591.02	4149.38	5356.75	6505.12
590	M255T10_2	255.195	255.195	255.196	9.61677	9.55242	9.73197	6	0	0	1	0	5	0	0.0964156	0.000475572	0.00107479	17720.3	30540	18996.3	18163.8	84092.1	26324.3	495.142	23665.5	1534.52	930.704	65664.7	2538.07	16989.3	0	17210	17018.7	17824.4	17948.1	18052.2	18268.2	78414.3	18777.5	19300.5	27238.8	19529.6	19979.4	19030.3	21235.2	19587	18982.9	18655.2	16487.4
591	M306T13_4	306.28	306.277	306.281	12.5244	12.4243	12.5371	7	1	3	0	0	2	1	0.202716	0.000477436	0.00107479	1720.22	2788.6	3118.24	3012.01	7747.13	3258.02	545.443	1416.9	694.194	649.778	2704.13	660.452	3094.05	0	1908.24	1418.48	1741.1	2698.24	1356.29	1198.94	5521.03	2176.55	1670.36	3060.44	2326.74	1976.5	2083.19	3056.41	3631.39	2560.97	3454.64	3922.81
592	M649T19_1	648.518	648.517	648.519	19.2412	19.2115	19.2795	5	0	1	0	0	3	1	0.259488	0.000479307	0.00107479	4722.85	4186.64	4556.3	5545.62	23459.3	6252.38	814.324	916.758	359.895	609.62	9906.49	1622.42	3189.19	0	5721.92	4724.84	3937.58	5707.99	4054.47	4190.32	5044.48	2753.14	3377.05	4554.87	4922.34	4467.94	4666.08	4660.79	4953.57	4783.46	3958.73	4315.19
593	M377T12_3	377.267	377.266	377.268	11.5288	11.5233	11.5573	20	0	0	0	0	6	14	0.215984	0.000481186	0.00107479	12271.5	16214.3	11393.7	14930.3	364121	104261	743.387	3423.42	1940.64	2058.02	238845	22518.7	68567.1	0	11012	12367.7	12201.2	12166	12584.1	13298	9828.95	17756.6	17663.7	15521.2	16755	19760.3	14436.1	10714.3	10428.1	13008.2	9167.31	10608.2
594	M385T13_1	385.272	385.268	385.273	13.1875	13.1692	13.2003	7	0	0	0	0	5	2	0.380643	0.000482128	0.00107479	8826.13	9298.09	10663.5	10142.2	21706.5	17860.9	266.432	874.157	1972.52	1045.23	6485.31	6798.62	5911.18	0	9260.65	9036.28	8778.01	8649.06	8628.66	8604.11	9350.33	8929.99	8642.52	8368	10787.3	9710.49	14386	9282.83	9686.88	11387	9491.37	9747.05
595	M560T13_1	559.519	559.515	559.521	13.0014	12.9597	13.0773	3	0	0	0	3	0	0	0.599661	0.000482128	0.00107479	2845.25	2975.43	3013.37	5481.54	11186.7	3777.08	758.366	922.119	737.864	1875.28	3725.78	2264.97	5536.76	0	1909.72	3779.06	3162.93	3131.64	1925.99	3162.13	2305.64	4542.85	3296.69	2362.09	2088.12	3257.16	2639.24	2912.85	4018.65	3521.99	1876.16	3111.35
596	M333T8_2	333.264	333.253	333.264	7.54583	7.51985	7.57233	9	3	1	1	2	1	1	0.0860101	0.000483072	0.00107479	185733	126356	56408.5	189170	19135.2	123066	46746.6	125525	26673.8	63057.9	9946.91	10584.9	39030.7	0	243318	159043	150566	247909	149070	164493	16350.3	51174.4	141219	361529	52710.3	135154	62866.6	25751.5	77635.3	64567.3	21836.3	85794
597	M509T14_2	509.43	509.427	509.434	14.0203	13.984	14.0756	8	3	0	2	2	0	1	0.138921	0.000483072	0.00107479	20599	24640.3	27670	33118.7	38395.8	27594.2	3866.55	3634.93	3197.73	5033.55	8764.88	3833.43	3962.91	0	14905.5	25980.7	20699	18137.2	20570.9	23301	17880.6	27021.9	25540.2	23463.1	26055.1	27880.7	27221	32093.6	30332.3	23059.2	27349.3	25964.8
598	M670T15	669.547	669.546	669.548	15.2168	15.2104	15.2266	4	0	0	0	0	3	1	0.15858	0.000483072	0.00107479	24798.2	25295.8	24633.2	29593.8	241504	63544.5	2343.68	3895.31	1472.28	2069.6	202732	10076.9	29651	0	25794	23978.9	21128.8	28189.8	25492.5	24205.5	22881.9	23859.9	20273.4	31477.3	25961.8	27320.7	25511.1	25499.2	23917.7	24644.2	22080.6	26146.3
599	M552T16_4	552.469	552.463	552.47	15.6273	15.6197	15.6953	4	0	0	0	0	3	1	0.266546	0.000484017	0.00107479	6889.51	7776.98	8151.51	9917.55	46837	12921.2	1104.46	1432.66	826.621	1491.92	31636.3	3444.09	6129.62	0	6381.2	8495.99	5835.06	8019.52	6000.65	6604.64	9727.43	8807.02	5567.24	7866.14	7608.41	7085.61	9570.41	7487.09	8614.51	8101.38	7746.05	7389.6
600	M317T11_1	317.248	317.247	317.249	11.3417	11.2416	11.4201	34	3	5	4	4	5	13	0.150038	0.000484965	0.00107479	11498.9	21659.1	18090.2	38823.1	94509.1	35045.1	2587.63	9100.9	4735.52	21498.9	46068.1	5258.11	18913.2	0	13454	13948.2	8694.63	9053.68	14095.9	9746.69	15912.9	22793.5	29183	8021.26	20709.3	33334.9	16911.8	15430.7	25268.4	15611.8	12883	22435.3
601	M598T8	598.338	598.335	598.341	8.30912	7.82568	8.46913	75	6	6	6	6	0	14	0.130401	0.000484965	0.00107479	80471.7	107526	62057.2	79362.8	9863.94	59983.3	21785.4	36517.7	7546.65	14422.9	1292.09	7821.85	25095.2	0	62582.1	79333	107242	54808.5	73372.1	105492	145117	67954.4	79921.1	113420	155505	83236.9	70436.6	53939.9	62506.9	69012	52278.6	64169.4
602	M171T15	171.102	171.101	171.102	15.2479	15.1761	15.4149	10	0	3	0	1	0	6	0.41014	0.000485914	0.00107479	15402.5	16728.5	17198.9	18369.1	20895.3	17837.8	773.729	2181.01	1350.04	1267.38	1013.98	7315.99	1400.63	0	14887.6	15936	14598.6	16399.1	14671.6	15922.2	13037.3	17278.2	15849.5	18904.5	18801.5	16500.2	16663.1	18244.1	17948.8	17877.4	17784.3	14675.4
603	M246T14	246.23	246.229	246.231	13.7584	13.5589	13.8134	31	0	0	0	0	6	14	0.241077	0.000485914	0.00107479	7400.04	8132.98	8620.62	9182.64	93957.8	24190.2	746.083	552.077	662.51	1478.79	72369.1	5831.71	20182.3	0	7148.98	7610.82	7285.1	8255.91	7967.47	6131.96	8986.6	7917.19	7730.37	8083.56	7507.67	8572.48	8238.53	9135.36	9583.84	7731.65	8368.54	8665.81
604	M185T20_1	185.117	185.117	185.118	19.7345	19.647	19.8252	7	0	1	3	0	1	1	0.23061	0.000486865	0.00107479	6905.8	8926.73	6351.22	8521.8	9927.97	6978.56	420.327	3047.21	1762.22	467.084	1733.29	1609.32	566.279	0	6982.69	6337.31	7119.01	6525.77	6963.33	7506.71	7141.82	7387.53	15090.5	7693.44	7937.61	8309.46	7793.82	3664.65	5986.49	5022.37	7733.89	7906.08
605	M255T11_3	255.231	255.23	255.232	11.1416	11.1013	11.2423	5	3	0	0	0	0	2	0.326385	0.000486865	0.00107479	12751	22401.6	22020.7	22270.1	43339.9	19297.5	9344.46	1023.1	602.453	659.211	12112.1	6298.42	6284.85	0	21255.3	5572.15	4522.65	2703.01	20780.3	21672.9	23549.4	21213.9	21047.3	22843.9	22770.9	22984.3	22658.4	22655.7	21453.2	21513.3	22372.3	21471.5
606	M307T9_3	307.264	307.263	307.271	9.1265	8.81795	9.21638	11	1	1	1	0	6	2	0.22867	0.000486865	0.00107479	3527.13	3651.47	5594.12	6156.16	30736.8	8512.65	1241.61	1078.41	1768.99	2552.34	4587.15	1946.59	3280.52	0	3419.47	1399.13	3763.51	3880.46	5253.63	3446.59	1998.73	3498.8	5343.47	4046.17	3481.38	3540.26	3999.56	8073.28	4733.46	4761.64	7610.4	4386.38
607	M322T14_5	322.289	322.287	322.294	13.706	13.6446	13.8034	10	0	0	0	0	2	8	0.286643	0.000486865	0.00107479	1859.05	1782.18	1583.25	2246.08	52214.3	13288.3	297.448	355.897	371.115	264.279	48527.9	3809	12707.4	0	1663.01	2166.86	1359.66	1953.65	1942.61	2068.5	1488.88	2260.2	1299.95	1786.96	2075.8	1781.3	1366.57	1933.66	1907.61	1555.52	1768.25	967.871
608	M703T9_2	702.552	702.551	702.553	9.1513	9.10825	9.15877	8	0	0	0	0	5	3	0.221229	0.000486865	0.00107479	3395.75	4017.09	2012.01	1801.01	23377.3	3109.55	1006.23	2072.23	591.677	590.129	15018.1	687.923	8231.9	0	2724.16	3311.83	4275	2519.48	2592.96	4951.06	4754.04	4374.01	7354.25	1373.03	2390.13	3857.08	1094.39	1739.03	1863.2	2421.81	2151.45	2802.16
609	M325T16_3	325.31	325.31	325.311	15.9388	15.8101	15.9857	10	1	0	0	0	4	5	0.42199	0.000488773	0.00107479	5299.35	6969.03	6978.49	7701.17	40475.3	11320.2	2007.13	984.743	1022.17	878.137	22138.9	4777.03	13820.5	0	6435.76	1456.38	6417.2	4816.2	6811.56	5859.03	5821.07	7824.73	8321.31	6498.64	7210.3	6138.12	6931.95	7172.89	6682.76	5415.37	8605.23	7062.73
610	M388T16_3	388.36	388.357	388.364	16.2035	15.8829	16.2322	39	6	6	6	6	5	10	0.414823	0.000488773	0.00107479	9414.33	12352.8	12169.6	16914.7	28734.9	12175.6	1794.6	2420.78	1542.72	4973.51	12280.5	5050.73	9426.84	0	11905.4	8486.34	7614.84	11203	9472.97	7803.39	8446.47	13185.2	12118.3	14694.2	14752.4	10919.9	13640.3	12429.4	10919.5	11593.2	10246.5	14188.6
611	M379T12_1	379.283	379.282	379.284	12.4828	12.4606	12.8131	20	0	1	0	0	4	10	0.428102	0.00048973	0.00107479	14010.9	18543	12392.6	19423.8	142193	45787.9	3019.72	5973.94	2291.25	5026.57	107281	19601.9	21316.9	0	17620.8	10911	12909.3	14370.3	10841.8	17411.9	27506	12695.8	13351.5	22993.3	20033.2	14678.1	15998.1	9978.44	13917.8	11649.3	10266.7	12545.5
612	M369T11_2	369.264	369.262	369.265	10.7382	10.522	10.7617	12	0	0	0	0	4	7	0.154747	0.000490688	0.00107479	10329.2	9615.87	8409.98	11654.9	160820	46287.2	3572.19	1000.95	1012.75	1507.19	174889	7162.8	80414.7	0	14129.1	9555.98	5999.48	14991	9800	7499.55	9377	11254.3	9201.74	9666.36	9980.3	8215.5	9157.92	7753.18	9529.32	9270.21	7357.23	7392
613	M716T16	715.556	715.551	715.561	16.4333	16.1328	16.6557	39	5	3	2	5	6	14	0.257705	0.000490688	0.00107479	10896	11620.7	10136.9	14483.7	62457.2	17283.4	1632.45	3499.68	1451.34	1799.65	30248.8	4454.04	13286.5	0	12074	10389.2	11614.2	10207.3	12830.9	8260.52	10317	12609.4	7974.09	11412.3	17979.2	9432.11	8061.5	9990.32	12616.5	10079.6	10161.7	9911.74
614	M356T13_1	356.309	356.306	356.31	13.4867	13.4677	13.5309	8	0	0	0	0	5	3	0.242032	0.000491649	0.00107479	3770.59	5392.29	4087.85	4881.59	18129	8794.94	329.77	2272.91	375.141	785.62	5868.9	2128.65	4983.92	0	3761.18	3592.45	3654.31	4320.85	3359.93	3934.82	9743.48	3784.86	4004.15	4170.96	5990.87	4659.42	3931.54	3925.02	4217.19	4788.16	3745.3	3919.91
615	M441T11_3	441.336	441.334	441.337	10.6354	10.5135	10.6623	27	2	3	1	2	6	13	0.159781	0.000491649	0.00107479	70342.3	83900	58596.1	90462.5	271007	111903	16871.2	31037	9901.03	16701	67919.6	17880	86759	0	86951.9	69723.6	51576.5	92243.7	68908.5	52649.4	143511	67950.3	61164.2	91940.9	67479.3	71354.1	56064.8	49136.4	69554.3	59868.7	46803	70149.4
616	M564T18_2	564.429	564.427	564.432	17.9211	17.6397	17.9823	44	6	6	6	6	6	14	0.195529	0.000492611	0.00107479	78594.1	89333.1	91550.6	97559.5	104296	83123.9	3768.97	6334.97	8154.2	6990.42	4443.75	16253.1	17907.1	0	74638.8	78135.1	74110.8	79168.8	82525.1	82985.8	85379.5	85288.4	100718	83404.6	90020.2	91188.6	89939.7	98220.6	100459	77459.1	93539.2	89685.5
617	M593T18_1	593.457	593.453	593.461	18.0138	17.7073	18.057	42	6	6	6	6	4	13	0.185365	0.000492611	0.00107479	69514.7	84810.3	120931	117938	31204.6	76718.3	8727.29	31700.1	44854.8	19709.8	20381.3	14220.9	33481.7	0	75246.8	72791.4	55747.2	75037.5	76777.7	61487.4	48260.4	81731	113775	50950.4	88331.4	125813	106157	84070.6	180595	90226	89121.4	175414
618	M362T12_1	362.218	362.218	362.218	12.2308	12.1079	12.3713	7	3	1	0	0	1	1	0.295491	0.000494541	0.00107479	67796.7	77561.9	76244.1	81100.1	64346.3	71630.9	7410.23	4909.72	3135.49	3801.41	9779.17	21166.3	5263.73	0	61951.6	63340.8	58358.1	73803.5	75395.8	73930.4	77675	86921.1	77115.8	72630.6	75613.3	75415.8	78590.5	75496.8	76021.2	70661.3	79577.6	77117.4
619	M957T16	956.63	956.626	956.633	16.0794	15.7849	16.1077	33	4	6	2	6	1	14	0.15205	0.000494541	0.00107479	11932.5	18705.4	5707.92	20561.3	5616.83	10198.9	5180.68	6749.09	2548.05	5850.3	3302.49	1550.73	5797.15	0	11392.4	6172.03	17357.9	12537.8	6114	18020.7	24190.6	13991.1	14106.5	28654.5	11368.7	19921.1	8621.26	2773.65	7743.25	5447.67	2638.08	7023.64
620	M488T20	488.381	488.377	488.383	19.876	19.6795	19.9522	25	1	3	1	2	6	12	0.406818	0.000496479	0.00107479	7878.11	8979.25	9730.88	12586.6	122929	27347.4	1973.55	2084.27	2121.08	2192.02	32362.1	11125.4	20506.9	0	8729.32	7240.39	5955.83	10670.8	9105.5	5566.77	6294.22	8842.74	11568.2	8212.12	11309.7	7648.52	10359.5	6970.74	11072.2	11289.8	7115.31	11577.7
621	M332T10_2	332.281	332.279	332.287	9.68991	9.50973	9.85963	22	1	1	0	3	4	9	0.550376	0.00049745	0.00107479	5975.27	8280.72	10184.7	9988.03	163100	50188.2	1350	4103.98	2315.01	3424.73	68512.5	27622.3	47074.3	0	4882.71	6817.79	4935.09	8096.43	6360.54	4759.05	4941.85	7395.91	5430.33	11610.3	14952	5354	14059.3	9217.2	11845.1	9021.1	7795.56	9170.22
622	M672T10_2	672.416	672.414	672.42	9.77109	9.5784	9.88855	12	0	2	1	2	3	3	0.248698	0.00049745	0.00107479	15815.7	23610.7	14003.6	26568.3	26644.5	18708.7	2363.99	7264.26	2119.88	12788.4	3603.41	4652.8	8995.17	0	14124.6	15431.8	18321	13845.8	13978.4	19192.4	37453.3	16354.4	21922	23769	19683.5	22481.9	12728.3	11953.6	14690.7	12521.6	14407.9	17719.6
623	M410T8	410.327	410.325	410.328	8.09998	8.04447	8.33712	37	3	6	4	5	3	12	0.175169	0.000498424	0.00107479	224552	320351	130189	365614	43482.9	185245	116540	114417	30631.7	231963	13876.1	32449.2	152494	0	261284	96210.6	239462	413704	106022	230629	228085	202192	448558	415941	220612	406717	129165	106489	125322	109772	190106	120282
624	M551T16_2	551.425	551.424	551.428	15.7131	15.5789	15.9578	38	6	6	6	6	0	14	0.362375	0.000499399	0.00107479	78086	86120.4	103385	120605	14825.9	40467.3	10659.4	21749.4	39024.5	21199	4067.81	14664.3	29456.2	0	62911.5	90034.3	73213.7	73343.8	90268.9	78743.6	58686.1	111666	74337.6	99189.8	104451	68391.8	105696	179418	72657.4	96637.1	84275.8	81628.2
625	M401T12_3	401.345	401.34	401.346	12.0205	11.7582	12.0549	28	1	4	2	0	5	14	0.18555	0.000500377	0.00107479	18626.1	23616.8	20046.9	18345.6	157061	96355.6	1418.18	3963.09	1970.84	1974.82	81541	17878.7	20047.2	0	19306.1	17578.9	16438.6	20462.4	19187.5	18782.9	22277.7	21525.1	29544.3	19546	21287.9	27519.6	21537	20303.8	17953.2	18665	23073.1	18749.5
626	M579T19	579.499	579.497	579.503	19.2882	19.2168	19.4898	14	0	0	0	0	6	8	0.44368	0.000500377	0.00107479	14387.7	18224.2	17290.2	19327.5	88671.9	14119.4	2653.62	1123.29	1267.37	3448.24	41716.4	6264.5	11528.4	0	10734.6	12019.9	13623.4	16546.5	17094.6	16307.5	17850.1	17174.9	17433.6	20271.4	18652.6	17962.5	15883.3	19542.8	17221.4	16317.7	17451.1	17324.6
627	M293T13_2	293.211	293.21	293.212	13.1394	13.1182	13.1776	17	0	1	0	0	2	14	0.18769	0.000502337	0.00107479	15381.2	17205.3	18116.4	18386.9	166263	48113	785.638	3231.83	2225.39	1279.14	162679	9030.36	99119.3	0	15122.8	15871.2	14923.4	16505	15604.6	14260.1	17921.5	13870	15778.4	16073.9	23248.5	16339.5	21139.3	16367.9	15693.8	20541.8	17469.9	17485.8
628	M382T7	382.294	382.291	382.296	7.38625	7.21318	7.61783	10	0	2	1	2	4	0	0.181433	0.000502337	0.00107479	3168.34	3332.18	2223.01	4356.35	27150.7	5273.7	947.625	1155.91	695.4	1076.78	11048.1	956.821	8301.86	0	4220.51	2728.01	2619.54	3382.44	1845.79	4213.74	4133.46	1684.05	4626.2	3729.39	2157.15	3662.84	1727.07	2306.7	3209.89	2155.17	1242.29	2696.93
629	M388T11_5	388.306	388.305	388.307	11.3721	11.3552	11.3809	13	0	1	1	0	2	9	0.127437	0.000502337	0.00107479	11798.8	15123.1	16087.3	13660.9	248657	57440.2	653.674	3888.06	1199.88	545.58	341851	7320.03	116592	0	12102.1	12141.8	11310.9	11324.4	12797.5	11116	10594.8	18955.5	19063.4	10944.5	17457	13723.8	15350.9	15259.1	15726.7	16050.2	15669.6	18467.3
630	M401T12_1	401.282	401.27	401.284	12.4184	12.4038	12.5166	4	1	0	3	0	0	0	0.119407	0.00050332	0.00107479	15767.1	15271.3	11215.8	27160.6	53606.9	26378.7	7508.1	3611.76	4150.62	8250.17	22557.9	3149.81	18411.3	0	27716.5	18795.7	11229.3	5961.2	17994.6	12905.5	9623.71	18932.6	13655.7	14260.2	19258.7	15896.8	10771.1	6010.56	16156.2	15855.1	10862.5	7639.37
631	M283T12_1	283.259	283.255	283.263	11.7212	11.6979	11.8378	12	1	2	2	2	4	1	0.116059	0.000504305	0.00107479	9463.9	9395.64	16118.5	11670.7	64630.3	17398.6	913.416	3190.72	6559.69	2340.42	22990.8	2019.25	11424.3	0	9922.67	9983.59	8358.72	10161	8224.49	10132.9	6227.23	8071.53	15485.8	9038.57	8025.66	9525.03	10549.7	17193.1	17353.7	8707.85	27353.2	15553.4
632	M411T14_1	411.355	411.349	411.356	13.8375	13.7165	13.8845	8	0	3	1	1	0	3	0.488992	0.000504305	0.00107479	52061.8	49345.4	55048.8	75706.1	26229.2	45852.9	9041.76	12246	5506.68	13693.3	5732.65	22421.7	10823.6	0	49750.7	56658.8	41672.6	57201.9	64578.5	42508.2	48115.8	34030.9	55705.7	64913.3	57056.8	36249.8	62797.5	57646.8	58618	50319.7	48515.9	52394.6
633	M611T11_1	610.503	610.501	610.506	11.1467	11.1329	11.1686	20	0	0	0	0	6	14	0.251426	0.000504305	0.00107479	1758.25	1990.2	1620.12	2564.55	121180	11484	280.067	546.34	221.763	621.887	64419.1	2887.37	38995.7	0	2197.32	1461.86	1704.55	1803.29	1470.26	1912.23	1626.46	1700.76	1434.76	2697.77	2654.05	1827.4	1432.75	1442.91	1637.54	1431.58	1882.56	1893.36
634	M372T13_2	372.309	372.307	372.312	12.7333	12.7182	12.8288	14	0	0	0	1	4	9	0.142811	0.000505291	0.00107479	31742.4	34252.3	50416.3	42229.8	274552	84857.4	4629.69	9437.97	15458.6	9082.63	246921	12118.6	55343.4	0	35755	29933.2	26566.7	38701.6	31270.5	28227.5	29259.2	46753.4	27139.9	29434.5	45965.9	26961.1	44239.3	39519.6	72871.8	42694.2	36235.2	66937.8
635	M429T18_2	429.373	429.372	429.373	17.9011	17.885	18.0893	10	2	1	3	0	2	2	2.67617	0.000505291	0.00107479	42309	434360	48583.9	54613	33793.8	170830	4303.6	653539	7225.4	3650.55	3913.17	457170	302444	0	34722.4	45985.4	43145.6	40184.1	46092.6	43723.7	1.62297e+06	44961	43795.3	790037	50615.9	53781.2	51439.8	61005.5	41269.1	43607.8	49906	44275.2
636	M368T10_2	368.252	368.25	368.253	10.4608	10.4367	10.4784	15	0	0	0	0	4	11	0.195597	0.00050628	0.00107479	14351.5	15217.3	13439.5	18284	85168.3	22499.1	2543.84	1505.92	732.904	4166.04	85447	4400.77	28570.1	0	14417.7	15198.4	11691.4	14420.9	18592.3	11788.6	16237	17159.2	12994.3	15924	14640.2	14348.8	12789.4	13707	12533.3	14569	13316.8	13721.4
637	M662T12_2	662.373	662.369	662.375	12.0664	11.8858	12.2024	13	0	0	0	4	6	3	0.729019	0.00050628	0.00107479	14091.7	16868.9	16222.3	35302.8	39573.6	19577.8	1797.72	1551.17	1011.83	16177.5	8709.2	14272.6	9147.01	0	12005.7	14633.5	16382.6	12170.6	13708.3	15649.9	18375	17230.7	16292.2	14024.6	17683	17607.8	16998.1	16721.5	16449.9	14707.9	15247.7	17208.6
638	M114T0_2	113.964	113.964	113.964	0.403567	0.348917	0.790267	37	3	4	5	6	4	12	0.541642	0.000507271	0.00107479	59106.3	96926.5	99947.4	159097	88602.9	65531.3	19169.7	13218.4	36772.3	16216.3	37043.9	35494.5	9127.45	0	53206.4	62527.1	64173.5	73428.2	24032.6	77270	73933.8	101774	94478.3	93707.4	112119	105546	107226	99132	29741.5	137796	115211	110578
639	M375T12_2	375.31	375.308	375.316	12.105	11.8605	12.3224	16	2	3	1	3	2	5	0.555048	0.000507271	0.00107479	11188.1	7731.76	10054.2	14651.3	56146.1	16097.2	3979.33	3279.24	2897.38	3603.56	34334.2	8934.72	24670.3	0	15424.5	7735.76	8699.93	16780.1	7779.54	10708.6	3079.16	11678.5	10309	4701.95	8151.97	8469.9	11053.1	11645.2	11947.8	4531.53	9191.7	11955.6
640	M414T18	414.366	414.362	414.367	17.5328	17.2715	17.6962	28	3	2	2	2	4	14	0.277867	0.000507271	0.00107479	5995.06	7769.81	13485.1	11094.4	69543.1	18019.1	1352.52	2607.41	6052.82	4665.5	44688.8	5006.91	24026.3	0	4269.79	6514.34	6204.19	8044.53	4726.38	6211.11	7119.93	9457.7	8041.25	6828.05	11439.1	3732.82	9393.64	23232.4	11512.6	9105.82	18738.2	8927.71
641	M602T13_4	602.461	602.454	602.462	13.0079	12.9791	13.0503	7	0	0	0	0	4	3	0.190501	0.000507271	0.00107479	9740.69	11711.7	13465.7	16566.8	81430.7	35319.5	3928.33	4287.46	2706.93	2266.83	48735	6728.39	14801.6	0	9332.9	8807.68	9962.22	17212.4	6751.06	6377.89	14482.3	12765.2	11563.8	6226.92	17684.8	7547.19	12828.2	18360.4	14471.6	10840.8	11479	12814.4
642	M321T9_1	321.243	321.242	321.244	8.71223	8.66828	8.73912	38	6	5	5	5	3	14	0.111537	0.000508263	0.00107479	18528.6	15802.1	11090.9	22669.9	30478	19819.8	5564.27	4869.22	2961.06	6205.76	3885.91	2210.64	5905.94	0	18281.4	12082	24986	17361.2	13351	25110.2	11626.1	11774.2	20705.3	20782.7	10801.4	19123.1	12975.2	8165.22	14975.6	10311.7	7422.54	12695.4
643	M436T11_4	436.379	436.375	436.379	11.4451	11.4064	11.4729	14	1	1	3	2	1	6	0.147516	0.000508263	0.00107479	8750.69	10208.4	10541.5	16650.6	6630.38	9042.27	1808.24	2014.02	1469.68	3082.46	1623.13	1333.88	3164.87	0	11475.3	7578.05	7479.78	9922.29	6700.12	9348.64	7240.62	9477.73	12228.2	9090.34	10685.3	12528.5	9703.6	12008.3	12766.1	9167.89	9889.06	9713.95
644	M169T15_2	169.086	169.086	169.086	15.3031	15.1882	15.3834	11	1	1	3	1	1	4	0.246637	0.000509258	0.00107479	13606.6	16278.4	17094.4	19114.8	21875	14979.8	1315.82	1132.33	1944.95	1808	7780.85	3694.56	1434.46	0	14115.5	13794	14188.7	14888.6	13572.2	11080.9	15938.1	14696.4	15387.8	17606.5	17278.6	16763	19598.2	16589.4	15499.4	16481.7	15025.3	19372.5
645	M183T19_1	183.101	183.101	183.102	19.3027	19.1995	19.3788	9	1	4	0	0	2	2	0.259542	0.000509258	0.00107479	10948.7	12476	12420.4	13731.4	20120.1	11032.3	362.15	5378.56	563.902	536.386	13028.3	2863.36	844.296	0	11003.1	10811.2	10283.6	11255.4	11179	11159.6	22470.2	11623.8	7763.43	13063.6	7858.44	12076.5	12912.1	12327.1	11485.7	12901.3	12789.4	12106.7
646	M309T12_3	309.243	309.242	309.243	12.3652	12.3277	12.5689	21	0	0	0	0	5	12	0.172301	0.000510254	0.00107479	7246.04	7038.29	7899.41	8117.3	54866.9	16318.5	530.388	547.005	430.57	686.348	39889	2811.7	16822.1	0	7228.01	7043.61	7652.39	6890.7	8058.61	6602.92	6362.56	7741.64	7061.53	6863.61	7603.21	6597.2	8605.85	7653.43	7526.33	7808.55	7569.54	8232.77
647	M325T15_2	325.304	325.301	325.305	15.0072	14.9846	15.0701	14	0	0	0	0	4	10	0.298276	0.000510254	0.00107479	3543.49	4282.39	4501.91	4468.25	47047.8	11478.4	302.391	646.184	597.103	335.831	44063.1	3423.74	14620.6	0	3351.56	3180.8	3658.21	3563.79	3447.36	4059.25	3245.1	4466.66	3807.08	4959.53	4809.69	4406.3	5126.15	5156.54	3908.84	4784.83	3839.44	4195.64
648	M413T12_3	413.338	413.336	413.34	11.5269	11.5233	11.5729	20	0	0	0	1	5	14	0.162442	0.000510254	0.00107479	25805.6	31368.9	27219.9	27183.8	425712	265976	2506.97	2667.47	1843.61	3561.36	259567	43205.7	84669.2	0	28512.7	27375.3	22483.3	25717.7	27631.8	23112.7	31256.5	34901.4	27790.7	29494.1	33918.6	30852.3	29504.4	29385.7	24914.2	26896.4	26256.2	26362.5
649	M718T17	717.569	717.567	717.571	17.0748	17.016	17.128	5	0	0	1	0	3	1	0.333128	0.000510254	0.00107479	8050.89	5829.87	4336.47	7834.99	16194.5	8007.84	3991.23	1701.33	1002.99	2067.57	5770.99	2667.63	2882.44	0	6612.16	6564.8	6466.4	15802	8369.96	4490.07	4637.86	8927.68	4544.93	5382.06	6634.64	4852.08	5348.09	2706.27	4571.91	5240.08	4489.56	3662.91
650	M295T13_4	295.263	295.262	295.264	12.5553	12.371	12.5918	26	0	0	0	0	6	14	0.169623	0.000513255	0.00107479	7340.65	8256.97	8429.86	9542.29	294510	84086.1	1014.36	1505.06	992.112	500.517	226223	14263	81310.9	0	8894.34	7249.56	6343.8	8050.73	6236.4	7269.06	6016.53	9185.63	7734.64	7615.21	10415.3	8574.49	9922.74	9226.16	7760.06	8164.65	8310.8	7194.75
651	M328T11	328.386	328.385	328.386	11.0455	10.9558	11.5414	10	2	1	1	6	0	0	1.0933	0.00051363	0.00107479	494.735	390.444	468.128	2650.12	7.36017	99.7244	726.858	630.191	567.314	1388.28	12.3452	109.029	1006.43	0	40.4333	1517.18	0	29.5252	1343.29	37.9914	429.256	26.5358	18.2506	93.0417	1639.48	136.097	513.223	131.699	350.3	1578.96	120.036	114.552
652	M349T17_1	349.311	349.309	349.312	16.6415	16.3324	16.7144	42	4	6	6	6	6	14	0.44849	0.000516273	0.00107479	12941.9	12205.5	24678.3	17127.8	65478.8	20412.1	7560.09	9720.96	3326.87	5829.68	12791.6	9154.62	17011.6	0	17004.9	17076.6	3504.37	20858.8	15853.8	3352.94	5883.08	24034.6	4980.65	6158.62	25406.6	6769.41	27373.4	29183	21447.3	25266.1	20580.9	24218.8
653	M476T17	476.407	476.405	476.41	16.8835	16.8647	17.098	8	0	1	0	0	3	4	0.366639	0.000516273	0.00107479	7412.77	8821.93	7274.99	10125.9	34422.1	11304.7	834.654	2673.1	1254.23	1063.65	20646.4	4144.74	9624.14	0	7927.8	6786.49	8137.94	7977.37	7625.62	6021.43	6994.57	13298.1	6760.72	7156.84	10901.8	7819.51	8842.94	8558	7462.93	5709.32	6845.84	6230.93
654	M611T16_1	610.503	610.502	610.504	16.4501	16.4266	16.4611	6	0	0	0	0	5	1	0.185274	0.000516273	0.00107479	15357.4	17510.5	18673.8	23460.6	110727	33549.7	3257.64	4242.66	3715.23	3287.9	40830.4	6215.89	19131	0	14931	18365.7	10409.7	13946.5	19507.1	14984.6	17687.2	23364.3	13413.4	13464.8	21753.9	15379.3	24700.6	17214.3	16247.8	21518.6	14739.7	17621.8
655	M352T10_1	352.256	352.256	352.256	10.2448	10.1881	10.2681	3	0	0	0	0	3	0	0.151651	0.000518295	0.00107479	3231.77	7323.41	3376.43	3844.05	97362.1	22874.8	757.551	4475.23	499.752	490.223	76087.3	3468.98	12561.8	0	3361.88	3049.54	2464.97	3760.05	4354.33	2399.86	14484.8	5149.31	3750.51	11165.8	5873.94	3516.1	3586.34	2720.24	3491.6	4181.69	3139.95	3138.75
656	M298T14_2	298.246	298.245	298.247	14.3293	14.2278	14.5836	39	6	5	6	6	5	11	0.403923	0.000520325	0.00107479	14239.2	16918.6	12048.6	26006.5	108389	37434.8	3943.63	9247.04	4035.13	5479.41	91389.3	15120.8	29998.1	0	22056.5	13130	11827.8	12972.4	14030.2	11418.4	6270.9	21139.2	11704.3	16803.7	32797.8	12795.6	13160.7	19475	10093.7	11680.3	8005.28	9876.69
657	M656T19_2	655.57	655.567	655.572	19.067	18.8268	19.1622	19	0	0	0	0	6	13	0.190107	0.000520325	0.00107479	8673.94	6758.99	7072.22	8615.95	158749	33394	1406.29	967.594	383.278	1854.96	65369	6348.43	24413.1	0	9038.47	7319.13	7808.05	11219	8806.67	7852.31	7380.94	7369.7	7739.47	6510.06	6472.93	5080.82	7075.44	7358.59	7365.98	6456.85	6782.44	7393.99
658	M397T11_3	397.309	397.308	397.311	11.1694	10.9248	11.2092	13	0	0	2	0	3	8	0.284998	0.000521343	0.00107479	16177.7	19194.4	15295.5	35281.3	139037	34229.6	6113.66	6722.91	4542.93	7400.1	169046	9755.37	62553.7	0	21285.5	17039.7	9398.54	14692.2	24716.2	9934.15	14053.1	22649	14572	16113.3	31395.3	16383.8	17849.5	20345	18519.7	14968.3	11709.7	8380.97
659	M379T14	379.282	379.278	379.286	13.6764	13.5693	13.98	16	0	0	1	1	2	12	0.253521	0.000522362	0.00107479	14900.2	18155	14168.6	16790.7	112386	38269.7	939.322	2001.77	6046.9	3855.46	123333	9702.16	32889.8	0	15576.1	15955.3	13895.4	13645.9	15408.4	14920.2	21834.8	17772.2	18375.2	17770.7	17377.5	15799.7	18748	15831.2	16743.9	2056.08	15418.6	16213.6
660	M258T9_3	258.306	258.306	258.307	9.36315	9.33752	9.41142	7	0	0	0	1	3	3	0.479314	0.000524408	0.00107479	406.188	224.798	224.704	704.417	992.053	527.424	232.921	159.291	77.9293	260.589	188.161	252.802	294.89	0	466.735	809.813	437.565	291.019	120.896	311.098	486.142	159.402	345.845	61.1989	124.567	171.633	237.665	153.584	228.238	158.156	367.011	203.572
661	M333T8_3	333.282	333.28	333.283	8.27013	8.25463	8.2959	7	0	0	0	0	4	3	0.285225	0.000524408	0.00107479	3180.93	3354.41	2003.07	3357.08	39332.1	11063.2	637.95	1675.44	259.152	847.025	31605.6	3155.49	11429	0	2842.25	3281.34	3576.09	4207.41	2582.59	2595.87	3534.15	2419.54	1798.18	6124.83	4334.58	1915.15	2449.3	2076.68	1732.39	1831.18	2077.26	1851.61
662	M366T17_2	366.337	366.336	366.339	16.6395	16.482	16.6889	30	3	3	4	1	6	13	0.268498	0.000524408	0.00107479	7642.12	5872.3	13644.2	8593.08	28754.5	11202.5	5275.35	5148.97	1538.26	3785.25	3641.78	3007.86	7109.1	0	11393.2	9502.23	1030.8	12894.1	10059.5	972.863	1989.02	12650.9	2643.93	2243.53	12330.5	3375.93	14079.5	14738.1	11717.5	15851.7	12406.4	13071.9
663	M478T12_2	478.41	478.407	478.416	11.6725	11.4592	11.7683	37	5	6	4	5	2	14	0.300798	0.000524408	0.00107479	27321.9	18928.5	32503.8	51691.5	14267.9	32805.4	9253.83	11245.9	6413.85	17651	2690.64	9867.8	10091.2	0	35926.6	31611.2	22300.5	30786.8	32475.4	10831	9050.07	20480.4	30244.7	8035.97	34158.8	11600.8	32749	26371.4	36019.7	34127.8	24138.4	41616.6
664	M295T10_3	295.262	295.261	295.266	10.16	10.1477	10.1918	12	0	0	0	0	2	10	0.198377	0.000525434	0.00107479	1411.95	2344.98	2508.08	8000.48	7721.49	3041.85	238.084	896.542	382.216	3842.19	7097.19	603.432	4284.11	0	1377.06	1681.61	1503.07	1635.41	1124.05	1150.48	2303.3	1251.88	1567.44	3212.46	3545.42	2189.4	2882.75	2380.36	3011.05	1993.17	2272.19	2508.94
665	M383T19_3	383.33	383.33	383.331	19.1326	19.0938	19.1608	4	0	0	0	0	4	0	0.216931	0.000525434	0.00107479	7622.77	7981.13	8338.85	9165.55	25355.1	10372.4	1036.47	665.105	154.289	644.187	11018.7	2250.09	4786.48	0	6904.37	7089.95	7807.65	6351.41	8484.75	9098.51	7433.37	7307.64	7792.7	8333.87	9117.75	7901.45	8456.15	8112.68	8305.07	8257.97	8347.04	8554.18
666	M433T12_3	433.352	433.349	433.353	11.6719	11.3822	11.8605	46	6	6	6	6	6	14	0.120396	0.000528523	0.00107479	64832.8	67797	97110	164253	39370	81175	16613.1	18732.2	25165.7	89173.6	17630.1	9773.15	47267.6	0	80025	71035	46600.5	84833	60668.9	45834.3	45657.9	75937.6	80918.5	42767.5	75100.1	86400.4	120138	72315.9	120455	97425.4	61295.7	111029
667	M522T15	522.407	522.402	522.417	15.4307	15.2511	15.6407	28	4	4	3	6	3	7	0.22179	0.000528523	0.00107479	9146.24	7204.64	9505.52	15506.5	29732.7	13231.9	1683.21	2546.42	2387.61	5056.94	7873.18	2934.7	10460.7	0	10328.6	9432.05	6681.9	11093.4	9759.32	7582.24	4774.44	10474	7825.32	3590.65	8455.74	8107.7	9603.17	6064.84	11377.8	7468.01	10067	12452.3
668	M780T14_2	779.56	779.558	779.566	13.8299	13.8146	13.9564	4	0	0	4	0	0	0	0.271567	0.000529556	0.00107479	5566.35	7710.35	14651.9	9212.46	15384	7042.66	1134.61	1935.57	7113.48	2882.36	4487.75	1912.55	6087.41	0	5999.48	3671.18	6158.12	4767.22	6030.1	6771.98	6786.55	8956.13	4947.51	8819.78	6562.74	10189.4	7755.67	17084.1	7618.39	16036.4	26673	12743.8
669	M335T9_3	335.223	335.221	335.224	9.41937	9.38733	9.5043	6	0	0	1	0	4	1	0.0694775	0.00053163	0.00107479	12194.9	15538.6	12780.9	13816	50971.7	18779.1	1269.26	1856.56	2053.8	1817.32	16185.3	1304.73	11123.6	0	12536.9	13114.2	10260.8	12252.6	13759.4	11245.6	16823.6	14705.2	12895.6	16705.7	14316.2	17785	15281.3	12161.7	12186.9	9346.96	13910.9	13797.5
670	M361T7_1	361.278	361.277	361.279	6.72387	6.6688	6.80688	9	0	0	0	0	5	4	0.218488	0.00053163	0.00107479	1261.04	1354.13	737.246	1301.33	9817.2	2629.04	320.808	461.751	139.345	446.87	2566.77	574.414	2945.27	0	939	1081.98	1653.33	1090.71	1120.48	1680.75	1995.55	730.123	1437.98	1287.03	981.293	1692.84	639.146	815.976	976.463	591.932	708.472	691.489
671	M919T7	918.512	918.507	918.514	7.43012	7.20472	7.71275	35	5	5	4	5	1	8	0.294885	0.00053163	0.00107479	24184.5	19118.5	20028.8	14112.7	5509.32	17400	4786.16	2593.52	6974.56	3064.42	3026.18	5130.99	5137.68	0	28359.6	18970.6	24110.3	29315.9	17961.5	26388.8	18916	15656.7	22687.1	19731.2	16815.2	20904.8	13437.7	22786.1	18534.1	10879.9	26417.4	28117.5
672	M300T15_1	300.261	300.26	300.262	14.6035	14.5755	14.6437	20	2	2	3	2	3	8	0.251191	0.000532669	0.00107479	7119.99	6835.22	12247.3	9346.66	73382.3	21042.8	2907.69	3706.22	2839.63	2128.41	34697.3	5285.76	28570.2	0	6159.73	9426.64	4802.73	6807.47	11617.8	3905.56	3765.83	11913.3	4923.07	4010.76	11209	5189.41	9849.29	14774.8	12830.6	8124.08	15537.1	12368
673	M364T7_4	364.269	364.266	364.27	6.79062	6.74652	6.9769	31	3	4	1	5	6	12	0.0743936	0.000532669	0.00107479	5774.24	9983.73	2737.18	5754.22	57904.8	14409	3339.96	6524.3	1455.55	2540.65	31136.5	1071.94	13132.6	0	3912.1	4787.38	11020.5	2392.94	3827.56	8704.98	22122.2	4132.92	10876.2	9204.45	4619.07	8947.49	4264.86	1137.96	3425.25	4363.88	1433.56	1797.6
674	M474T20	474.419	474.416	474.421	19.6432	19.5688	19.9468	38	6	6	6	6	0	14	0.181814	0.000532669	0.00107479	10548.1	11241.5	11346.6	14913.7	6316.61	10026.1	1017.81	645.647	1789	2352.43	383.309	1822.89	2356.98	0	12053.4	9240.95	10412	9671.27	11162.4	10748.7	11088.6	11500.9	11134.5	11208.5	12253.3	10263.1	14128.2	12962.1	10295.3	10660.7	10536.6	9496.39
675	M185T18_5	185.154	185.153	185.154	17.6137	17.5123	17.7167	16	1	2	2	3	3	4	0.241279	0.000534755	0.00107479	8858.42	10619.5	12029.3	13563.9	14498.2	9561.55	457.952	1579.3	2250.26	4833.99	1469.67	2307	1388.28	0	8386.06	8393.65	9080.6	9253.99	8598.2	9437.99	10883.2	8547.91	9704.99	11436.3	10024.8	13120	10935.7	12273.6	10451.4	12285	10020.6	16209.3
676	M199T14_2	199.169	199.169	199.169	13.6667	13.541	13.7673	10	2	1	3	0	3	1	0.10483	0.000534755	0.00107479	34369.9	33659.1	45427.4	37915	92632.7	51252.8	3048.77	5708.83	12336.7	1193.46	58105.4	5372.81	11824.6	0	34024.6	37217.8	30297.7	38416.6	34184.5	32078.1	36582.1	23536	34031.4	33160.9	40837.2	33807.2	49787.7	40994.6	68711.2	37064.1	37994.6	38012
677	M393T11_1	393.261	393.257	393.263	11.0255	10.9971	11.1627	6	0	0	0	1	3	2	0.133414	0.000534755	0.00107479	11800.6	14932.8	12528	11962.8	155545	40663.6	1312.21	2205.98	1031.34	4390.35	107313	5425.09	25677.8	0	13290.6	12317.4	11400.4	10008.4	13062.3	10724.4	19044.9	15437.4	13143.3	13277.1	14865.2	13828.7	11860.2	11016.7	13707.2	12534.6	12431.1	13618.1
678	M889T12	888.682	888.678	888.686	11.6713	11.3822	11.6743	30	5	5	4	5	0	11	0.126512	0.000534755	0.00107479	4861.11	4787.19	8015.55	16750.7	895.836	5504.58	2700.99	2393.96	3334.03	11577.3	844.36	696.394	6457.89	0	7096.83	5356.56	1417.73	7273.85	6471.4	1550.28	1243.43	6510.08	7260.29	2451	5890.75	5367.6	8122.24	4704.15	10790.4	10217.6	3225.42	11033.5
679	M413T13_2	413.338	413.33	413.34	13.3067	13.2627	13.3375	5	0	0	0	1	4	0	0.082286	0.000536848	0.00107479	14872.7	15697.7	18541.3	21282.1	184803	58355.6	1372.33	2707.5	1291.25	7539.19	187753	4801.85	35097	0	14435.5	14181.9	15241.3	17130.9	15216.5	13030.3	11501.6	16938.8	17089.1	13098.3	17507.3	18051	17681.1	18386.8	20220.5	16931.1	18088.6	19939.7
680	M543T11_2	543.475	543.472	543.482	10.7658	10.7619	10.8052	5	0	0	0	0	5	0	0.502056	0.000536848	0.00107479	196.364	253.288	108.516	747.152	2028.54	297.927	113.25	129.61	79.0857	437.957	1060.99	149.576	795.619	0	330.628	187.683	44.1528	266.696	82.4378	266.588	167.017	123.991	327.6	142.747	307.109	451.264	34.0908	34.6517	208.866	67.7962	104.787	200.904
681	M358T18	358.286	358.282	358.29	17.968	17.6397	18.031	25	5	5	4	3	0	8	0.353559	0.00053895	0.00107479	9740.02	9955.18	7053.81	12040.9	5510.99	8163.06	2619.68	5414.03	683.356	3149.23	437.914	2886.13	3006.04	0	7536.41	9436.29	14570.8	7330.67	10114.6	9451.27	20402	6936.07	5967.13	11001.1	6922.21	8502.6	7592.01	6203.19	6517.16	6941.29	8063.13	7006.05
682	M370T14_1	370.332	370.33	370.334	13.5733	13.5414	13.5981	33	4	2	2	6	5	14	0.191867	0.00054106	0.00107479	16573.6	18835.7	14712.2	30863.9	35890.4	25859	3840.88	5990.93	3189.11	7030.24	7401.33	4961.49	11974	0	16953.7	11090.4	20300	20676.1	13075.2	17346.1	8686.47	20659.9	21023.3	23459.7	14806.5	24378.3	13718.3	13825	11909.6	20990.9	13400.6	14428.6
683	M615T14_2	615.497	615.496	615.498	14.368	14.3269	14.416	5	0	0	0	0	5	0	0.132414	0.00054106	0.00107479	22754.2	23211	20871.5	26234.1	69043.6	30139.8	2538.78	3089.96	2651.74	2382.55	18946.1	3990.93	7557.08	0	21126.7	25108.8	19280.9	26158.6	22139.1	22711.3	26643.5	27094.7	21329.3	23215.7	21618.2	19364.4	24913.8	20810.7	19671.8	21274.5	16815.3	21743.1
684	M163T0	163.018	163.018	163.018	0.431517	0.303017	0.7029	15	2	1	0	0	0	11	0.457247	0.00054106	0.00107479	65039.3	53650.2	45464.1	38738.1	32084.9	53484.9	12202.2	13063.1	6804.84	2298.81	731.8	24455.8	2362.07	0	71481	71597.8	70130.4	40573	70976	65477.7	54810.8	63445.6	27721.8	60796.7	56574.5	58551.9	54391.6	53776.9	42631	41852.6	38765.7	41366.7
685	M108T17_3	108.082	108.081	108.082	17.064	16.9323	17.1365	9	2	3	2	0	0	2	0.554065	0.000543178	0.00107479	11084.4	12861.9	15298.1	17747.4	21049.6	11775.7	3041.94	2094.25	3871.79	1305.56	1074.76	6524.53	1351.33	0	9438.4	10103.7	9510.72	10572.7	9648.8	17232.3	11007.5	11743.4	11681.8	12062.4	16551.4	14125.1	15420.2	22571.1	13041.6	11334.2	14187.5	15233.9
686	M215T10_1	215.164	215.163	215.164	9.73748	9.5498	9.91038	19	0	0	0	0	2	8	0.665045	0.000543178	0.00107479	4283.52	4662.35	4358.57	5284.96	78556.6	26560.1	474.044	378.763	633.74	698.315	69537.3	17663.7	26599.1	0	4868.05	3737.87	3957.59	4742.28	3921.32	4474.02	4665.14	5165.42	4805.05	4122.74	4878.74	4337.01	4677.99	4236.98	3418.28	4378.69	4109.03	5330.43
687	M337T0_2	336.804	336.803	336.804	0.2817	0.266183	0.3727	9	0	3	3	3	0	0	0.478144	0.000543178	0.00107479	1939.82	3292.91	3864.93	5115.59	1969.31	2592.31	865.118	498.489	1808.64	940.451	776.479	1239.5	392.917	0	2089.16	2178.94	2644.95	2190.2	219.116	2316.57	3464.36	2806.24	2776.34	3676.79	3997.32	3036.39	5012.8	3664.77	320.428	4459.38	4670.25	5061.92
688	M665T15	664.549	664.544	664.551	15.2824	15.2523	15.3766	7	1	2	3	0	0	1	0.552491	0.000543178	0.00107479	29632.2	29124.9	27020.8	41029.7	87450.4	41475	6484.56	7983.77	10676.7	4680.82	44004.1	22914.6	9837.99	0	30659.7	27844.3	33412.3	17417.3	33894	34565.6	29272.9	19320.7	30269.1	32195.6	21920.3	41770.6	6394.64	31942	30901.5	34617.2	33528	24741.4
689	M233T11_2	233.226	233.226	233.227	11.3325	11.1409	11.3493	20	0	0	0	0	6	9	0.316034	0.000545304	0.00107479	2788.23	3827.8	3359.93	3674.36	71735.5	15138.7	491.706	617.774	279.94	563.071	26047.4	4784.35	30599.4	0	2656.2	3279.01	2318.65	2942.75	3360.2	2172.56	4538.74	4320.38	3614.74	2891.31	4144.53	3457.1	3539.73	3472.64	2935.26	3675.82	3110.28	3425.86
690	M401T13_1	401.292	401.29	401.296	13.0633	12.7886	13.0915	11	3	3	3	1	0	1	0.209829	0.000545304	0.00107479	10864.1	11979.5	13201.3	21144.7	73436.5	26396.8	2480.82	5028.47	4199.55	8232.68	26703.5	5538.83	18787	0	12829.1	6604.28	10294.8	10315.8	13646.8	11493.9	4188.14	13283.7	12402	15845.6	8258.07	17899.6	6312.97	14103.6	10237.4	14822.7	17774	15957.2
691	M698T16	697.548	697.544	697.555	16.4356	16.4221	16.4657	11	0	0	0	2	4	5	0.240406	0.000545304	0.00107479	7540.42	8013.54	6267.7	8827.3	24869.7	10015.1	1209.33	1210.47	839.502	1768.73	8607.63	2407.68	6099.8	0	8184.49	5784.42	7366.75	9333.29	6817.29	7756.29	7819.78	9025.62	7196.45	7329.9	9919.44	6790.04	7091.66	5246.34	5882.37	7340.56	6459.72	5585.52
692	M570T18	570.472	570.471	570.473	18.445	18.4282	18.478	4	0	0	0	0	4	0	0.230157	0.00054637	0.00107479	14256.1	14467	14620.8	17686.7	48032.9	18222.9	883.516	1923.75	1709.44	1179.76	30817	4194.14	7475.13	0	14159.9	14521.7	14443.1	13035.5	13707.2	15669.3	11013.8	15828.1	16229.1	15448.2	14614.3	13668.6	17833.3	13146.4	14584.8	14119.8	13264.1	14776.5
693	M577T16	577.482	577.477	577.488	15.7344	15.479	16.0195	18	1	1	2	0	6	5	0.263358	0.00054637	0.00107479	22828.7	32123.4	24037.9	36913.3	400145	78674.7	9083.13	8713.9	10694	4896.44	68441.1	20719.6	30344.7	0	27212.8	29614.5	22377.7	5154.95	28597.4	24015	29924.3	39146.5	21777.4	37971.2	41557.8	22363.4	30296.1	5613.11	25153.8	37631.6	24163.4	21369.3
694	M185T14_3	185.154	185.153	185.154	14.3895	14.146	14.6267	32	2	5	4	3	5	3	0.348492	0.000547438	0.00107479	10937.1	11600.4	12839.5	22041.1	24070.4	15608.3	1944.73	2347.76	2238.37	13174.1	12043	5439.36	5689.71	0	12549.2	8460.94	11083.4	12995.7	8682.11	11851.1	10134.5	10331.3	13414.8	8550.81	12295.9	14875.2	12869.4	15457	13687.9	13728.2	8766.05	12528.4
695	M289T12_3	289.274	289.272	289.275	12.4856	12.462	12.5069	18	0	1	2	3	6	6	0.187921	0.000547438	0.00107479	4582.12	4890.16	6547.65	6396.91	17745.2	8118.33	469.702	1561.26	1642.58	1645.23	3294.65	1525.61	7877.85	0	3720.58	4795.58	4651.67	4439.9	5066	4818.96	2668.24	4690.45	5837.98	4835.12	4051.33	7257.82	5462.5	9312.77	7484.83	4698.18	6355.45	5972.2
696	M319T11_1	319.225	319.224	319.226	10.9042	10.8512	10.9534	20	3	5	6	3	2	1	0.158313	0.000547438	0.00107479	22427.2	24100.9	32941.2	22014.7	150757	50776	10392.6	3490.89	3304.46	2300.68	47032.5	8038.5	28384.7	0	16361.9	34565.4	15918.7	17584.3	36817.4	13315.6	19376.1	25094.4	29489.8	22020.3	22870	25755	29335	36103	30988.8	30703.2	37711.6	32805.6
697	M142T4_1	141.959	141.958	141.959	4.46404	4.09688	4.82922	54	2	4	2	2	0	2	0.227898	0.000548509	0.00107479	14005.7	15437.1	14940.6	18474.5	10498.5	11110	3968.8	4071.47	1152.68	1545.25	1077.04	2531.94	4634.91	0	13927.2	11887	12036	12233.9	21955.5	11994.7	13558.2	13380.4	13230.8	23416.8	12954.3	16081.8	15487	15601	15432	15183.1	15335.2	12605.5
698	M552T19_3	552.498	552.495	552.503	19.1265	19.0743	19.147	7	0	0	2	0	3	2	0.236268	0.000549581	0.00107479	9753.48	11328.9	8445.62	13537.1	28552.3	11564.8	2213.31	2852.24	3077.76	2206.37	8755.7	2732.4	3425.84	0	10742.2	12362	6871.03	9171.8	11693.9	7679.93	10779.8	15175.3	8156.41	9442.46	14490.6	9928.91	6108.2	10481.7	10351.2	11372.1	8945.61	3414.89
699	M335T16	335.294	335.293	335.296	16.4033	16.3585	16.4596	19	0	0	0	0	6	13	0.349911	0.000550656	0.00107479	3453.94	4057.73	4197.15	4074.64	32226.3	5299.37	224.393	423.207	447.759	621.233	29716.5	1854.31	15257.8	0	3249.24	3682.56	3372.26	3614.08	3647.74	3157.76	4448.17	3288.06	4329.57	3878.57	4243.64	4158.38	4643.98	4689.56	4036.78	4336.74	3953.98	3521.88
700	M356T14	356.317	356.315	356.322	14.0493	13.6201	14.2762	60	4	6	6	6	6	14	0.140908	0.000553891	0.00107479	31100.2	44906.8	64443.6	35107.7	1.44277e+06	350707	15388	27014.6	10547.5	21776.2	1.36417e+06	49417.5	406897	0	29274.4	45393.5	12800.2	38726.2	47257.3	13149.6	30594.9	64177.3	19613	25252.7	89872.7	39930.4	69006.1	52455.6	50799.6	69354.9	67477.7	77567.6
701	M404T18	404.36	404.356	404.364	18.4043	18.3418	18.4388	9	0	2	1	4	0	2	0.546127	0.000553891	0.00107479	1696.51	1440.29	2558.23	3565.06	511.849	1610.03	563.528	985.021	796.616	820.353	132.068	879.28	1188.87	0	1486.96	2418.69	2328.02	1371.83	984.797	1588.78	194.487	2508.35	2023.38	350.728	2228.12	1336.68	1746.49	2211.77	2693.55	3811.48	1819.12	3066.95
702	M508T12	508.367	508.365	508.377	11.5357	11.5245	11.7226	11	0	0	0	0	5	6	0.40906	0.000553891	0.00107479	9332.62	10196.3	8609.15	11370.1	143412	19482.9	737.307	2825.87	982.147	1086.58	126708	7969.65	17654.8	0	9303.24	9016.24	9471.93	10044.2	8089.15	10071	14799.5	7382.05	9583.36	11338.9	7241.24	10832.5	8537.14	8362.03	10279.3	7312.94	8203.8	8959.7
703	M556T14_2	556.456	556.452	556.457	14.2379	14.2334	14.2409	3	0	0	0	0	3	0	0.180548	0.000553891	0.00107479	25302.3	26323.8	29893.8	30995.9	45193.7	26378.3	3572.71	4194.01	2868.9	2036.38	14763.5	4762.57	9298.62	0	23915.3	29313.5	29906.3	24492.9	23387.5	20798	18281.5	28783.9	28223.7	27261.2	25579.5	29813.3	33646.8	31405.1	30881.3	26730.8	30474.9	26224.1
704	M600T10_1	600.372	600.37	600.375	9.50388	9.48118	9.54182	24	4	2	5	4	0	9	0.0712202	0.000553891	0.00107479	83633.8	69264.8	52003.5	82938	12698.8	58734.9	16924	21195.8	9066.45	40276.5	2269.17	4183.11	27275.4	0	76905.8	66581.3	106359	78307.9	70532	103117	71213.1	57733.7	56464.1	111079	61608.2	57490.7	58465.4	40358.3	55007.8	60628.9	40735.6	56825.1
705	M580T12	580.483	580.476	580.487	12.0059	11.8601	12.2463	7	0	0	0	4	0	3	0.529077	0.000554974	0.00107479	785.312	644.239	662.181	6424.03	2148.48	1179.86	345.354	133.343	334.59	4750.38	783.269	624.235	1724.58	0	1206.8	198.851	732.372	730.619	795.506	1047.72	757.451	620.407	437.387	677.798	804.691	567.698	965.117	1160.89	483.897	263.425	590.244	509.515
706	M246T16_1	246.17	246.169	246.171	16.0961	15.913	16.2815	15	1	3	2	3	1	4	0.248609	0.000556059	0.00107479	8473.61	9659.25	11461.6	11124.7	13198.5	9466.08	666.251	1062.29	2339.11	788.204	3197.71	2353.36	1385.49	0	7969.03	8981.71	7404.59	8582.46	9169.26	8734.59	9517.25	8748.28	9957.28	11637	8899.27	9196.39	9394.94	11098.2	16046	10523.4	11251.7	10455.1
707	M369T8_2	369.263	369.263	369.264	7.97328	7.92975	8.0294	4	0	1	0	0	3	0	0.0618963	0.000556059	0.00107479	12160.6	9993.78	11180.7	15624.2	71341.4	26917.3	3347.29	2389.68	2040.25	3268.98	45085.5	1666.08	9706.38	0	15822.2	11845.4	7625.26	16315.4	11054.3	10300.8	11352.8	11608.9	5249.06	10157.6	11162.8	10431.5	9873.73	8982.96	12827.1	10167.3	10825.6	14407.3
708	M298T11_2	298.247	298.245	298.25	10.9198	10.5924	10.9533	36	5	5	6	5	1	14	0.124671	0.000557146	0.00107479	52593.3	70005.4	97510.3	57456.3	454600	157884	25500.3	18071.5	29670.8	7982.09	236382	19683.6	113313	0	36770.1	75646.9	35780.5	38791.5	93636.1	34934.7	63133.2	58635.8	90299.7	58764.1	53672.2	95527.8	72609.9	142094	91025.8	68148.3	125076	86108
709	M533T20	533.438	533.435	533.445	19.8797	19.8383	19.9527	15	0	0	1	0	5	9	0.416282	0.000557146	0.00107479	2435.53	2643.89	1895.36	2644.84	6268.33	4634.63	192.01	448.826	532.362	294.297	1774.99	1929.31	1097.32	0	2538.22	2406.05	2160.48	2356.19	2736.51	2415.73	2230.9	2404.41	2957.5	2885.13	3248.58	2136.83	2073.9	1573.11	2206.6	955.509	2319.55	2243.49
710	M397T14_3	397.342	397.339	397.343	14.0509	13.9126	14.0885	22	1	0	1	0	6	14	0.198557	0.000558235	0.00107479	132260	144180	135262	274788	1.44985e+06	1.12404e+06	53259.1	70485.3	51118.8	112716	823560	223186	212052	0	149265	196106	125380	152701	35580.7	134530	50846.5	219426	121509	107369	235833	130096	177813	165932	39988.1	162801	147750	117290
711	M446T8_1	446.237	446.233	446.239	8.26147	7.91183	8.29065	44	6	6	6	6	5	14	0.190999	0.000558235	0.00107479	120966	104543	90252.4	90880.1	54962	95842.9	14413.9	17578.6	9665.05	15032.8	15794.8	18305.9	37609.4	0	126022	127373	105069	127851	138031	101450	113320	112833	82289.4	116993	119920	81902.3	99526.2	90563.5	83677.9	87992.3	102768	76986.3
712	M396T15_3	396.37	396.367	396.373	15.2096	14.9255	15.2573	22	3	2	3	5	2	7	0.488857	0.000559326	0.00107479	5834.28	6479.15	7741.62	10875.9	10415.3	6858.9	852.298	1419.18	1173.99	1784.16	1880.3	3353.02	1683.62	0	7404.77	5565.87	5983.43	5363.5	4914.5	5773.6	5530.68	6571.49	5178.95	6272.67	9183.32	6137.78	7642.44	5768.99	9159.48	8615.61	7321.92	7941.29
713	M410T9_5	410.361	410.359	410.361	9.15227	9.1265	9.15435	3	0	0	0	0	3	0	1.31391	0.000559326	0.00107479	486.588	883.166	258.164	3575.42	16805.4	1263.15	538.433	602.875	50.4894	3404.38	10496.6	1659.67	3540.6	0	120.799	456.755	299.73	247.478	1562.69	232.075	1044.63	1937.32	977.747	389.807	257.941	691.545	248.912	319.687	261.178	194.043	214.026	311.14
714	M394T16	394.341	394.339	394.343	15.7018	15.5355	15.7186	6	0	0	0	0	4	2	0.390919	0.000561515	0.00107479	1849.65	2320.54	1999.77	2384.05	13765.9	3189.76	294.327	491.044	147.528	202.043	6024.04	1246.94	3372.52	0	1498.26	2216.61	1514.25	2085.62	1850.87	1932.28	2720.04	2311.41	1651.88	1810.85	2595	2834.07	2071.85	2142.63	2102.19	1935.07	1738.12	2008.76
715	M388T17_1	388.128	388.127	388.131	16.7607	16.4835	17.0492	39	4	4	3	2	3	6	0.517745	0.000562613	0.00107479	27922.7	27437.9	25529.4	18492.1	17665.4	31014.4	5939.6	5110.11	5128.84	2481.69	1966.69	16057.6	2486.85	0	30100.6	38033.7	26711.4	27360.4	25149.5	20180.4	29103.7	24634	21665.4	34070.3	22962.7	32190.9	21874.9	21203	25227.5	35393.8	24104.8	25372.4
716	M450T12	450.379	450.378	450.38	11.6718	11.3822	11.6998	44	6	6	6	6	6	14	0.107322	0.000562613	0.00107479	398958	398062	596686	1.04781e+06	209981	487193	123279	130514	179785	587805	101388	52286.6	330331	0	520395	436983	250835	525912	407837	251786	231815	448102	499448	234181	456396	518432	693374	382997	757748	642452	358729	744817
717	M478T7	478.36	478.356	478.361	7.4654	7.22438	7.47457	6	0	3	0	1	0	2	0.14368	0.000562613	0.00107479	13250.6	22724.8	17826.6	23045.3	4047.4	16313.4	3435.88	9208.14	3262.31	4433.83	1645.67	2343.91	3377.5	0	14943.8	8294.83	17170.4	14005.4	9836.48	15253	33442.8	11931.6	22325.9	29495.5	11615.5	27537.4	15035.4	15920.2	19101.9	16080.9	23857.3	16963.6
718	M698T14	697.607	697.604	697.607	14.0482	13.9819	14.0699	3	0	0	0	0	3	0	0.216339	0.000562613	0.00107479	5308.4	4377.23	5392.18	6278.28	22007.3	9986.69	759.994	807.96	763.821	1123.16	19329.5	2160.51	7011.14	0	6105.5	5191.5	5981.62	5351.09	5246.44	3974.22	3692.97	5365.65	4990.19	3897.16	4906.06	3411.33	5507.48	5412	6241.05	6080.56	4161.92	4950.08
719	M514T12	514.446	514.444	514.447	12.1372	12.0299	12.3647	11	0	0	0	2	6	3	0.160704	0.000563712	0.00107479	16813.3	19301.1	15852.9	15010.6	65141.2	18687	1439.87	1028.11	1630.18	6555.75	29065.7	3003.08	12220.7	0	19008	15872.8	16459.8	16670.6	17889	14979.7	18855.8	19313.6	19168.8	17956.1	19408.8	21103.4	15336.9	18159.2	14880	16133.7	17046.4	13561.1
720	M593T11	593.477	593.473	593.483	11.4046	11.1205	11.4283	20	3	3	2	3	1	8	0.208563	0.000563712	0.00107479	7751.89	10310.5	6197.3	11750.3	18466.3	9182.07	1084.69	2328.93	1689.52	3272.32	7234.03	1915.04	4346.64	0	6826.41	7064.05	7303.21	7311.01	9719.31	8287.34	13261.1	10474.7	7926.39	11913.7	11068.1	7218.82	6924.79	5379.42	7146.23	5976.9	3436.77	8319.71
721	M255T11_2	255.231	255.231	255.232	10.7497	10.6565	10.7613	6	3	1	0	0	0	2	0.33608	0.000564814	0.00107479	8287.43	12884.9	13442.7	13358.9	29229.9	14610.8	4371.93	2262.11	771.284	584.321	11571.2	4910.39	4030.26	0	12061.4	4349.13	4179.13	4366.73	12382.9	12385.3	14326.3	13388.9	14006	8316.97	13590.2	13681	14268.1	13209.8	14145.1	13179.5	12170.5	13683.4
722	M351T13_2	351.254	351.252	351.254	13.3335	13.2937	13.3807	19	0	0	0	0	5	14	0.19575	0.000564814	0.00107479	8726.06	12595.3	10840.2	12238.9	144622	31463.6	945.798	7460.06	2222.27	2054.95	121428	6159.02	66801.2	0	8881.01	8849.19	7366.05	10294	8542.92	8423.17	9380.66	8658.62	9535.99	27776.7	9760.7	10459.2	9432.39	13399.6	10727.2	8289.22	13657.4	9535.13
723	M536T19	535.518	535.515	535.52	18.6863	18.66	18.723	8	2	0	0	4	0	2	0.414183	0.000564814	0.00107479	9011.7	6658.9	7408.69	14594	36638.3	11667.4	4441.7	721.76	2201.29	5736.91	4060.99	4832.45	3946.85	0	13574	5858.18	5272.1	15672.1	7136.03	6557.88	5768.52	6647.73	5934.8	6874.82	7012.18	7715.33	10529.6	4779.22	6770.84	9359.25	5575.11	7438.15
724	M425T15_6	425.393	425.382	425.396	15.1523	15.0128	15.3057	15	3	4	5	3	0	0	0.0701473	0.000565918	0.00107479	38641.5	31242.7	29709.4	42682.8	203346	103249	10681.9	7711.46	4810.54	6803.55	110437	7242.63	66217.3	0	29862.4	29933.2	36231.6	40460.4	58750.4	36610.8	21492.4	29483	34810.8	24061.8	35600.8	42007.3	31068.6	31196.2	33818.3	21882.8	34215.3	26075.4
725	M451T12_2	451.383	451.381	451.384	11.6719	11.3822	11.8382	45	6	6	6	6	6	14	0.10595	0.000565918	0.00107479	110320	111102	161131	280436	60027.9	134426	30247.6	34625.8	47548.3	157066	28322.3	14242.5	88430.5	0	138194	119399	74728.9	142956	113390	73253.3	66391.6	121053	138951	69238.4	126021	144955	183264	106918	208879	170442	97666.4	199614
726	M253T14_3	253.18	253.179	253.18	14.2139	14.1407	14.2658	8	3	0	2	0	0	3	0.320213	0.000567024	0.00107479	11682.5	13427.8	14553.8	14313	16248.7	13608.2	803.705	881.564	1531.13	1058.04	1683.1	4357.52	2180.89	0	10113.9	12140.2	11654.8	11794.5	12293.9	12097.9	13647.7	12260.3	12882.1	14593.3	14209.9	12973.5	14822.3	14455.7	16491.5	12790.7	12845.4	15917.1
727	M307T17_2	307.263	307.263	307.264	16.6317	16.5866	16.6833	14	0	2	4	1	6	1	0.466802	0.000567024	0.00107479	5081.23	6134.66	8147.2	6923.53	16085.6	7052.87	1594.15	2559.39	1574.06	897.753	3703.61	3292.3	2939.24	0	5036.97	5841.22	2764.36	7422.93	5418.54	4003.36	4188.47	10825.9	4417.69	5044.96	7352.95	4978.06	8867.61	8103.41	6502.03	8391	6407.34	10611.8
728	M388T19_3	388.128	388.127	388.13	19.3715	19.2893	19.4642	12	4	3	3	0	1	1	0.241864	0.000567024	0.00107479	27013.4	31582.3	23918.3	19623	18714	25791.8	6230.65	14705.8	3386.96	1632.97	591.113	6238.1	2418.47	0	37754	20243.8	24411.8	25604.3	23557.5	30509	25074.5	37092.6	21993.8	22494.6	23523.2	59315.2	22159.9	22284.2	23630.2	30670.4	21606.4	23159.1
729	M177T11	177.164	177.163	177.165	11.3703	11.3505	11.3826	16	1	1	3	4	1	6	0.391124	0.000569243	0.00107479	2179.17	2654.9	2823.28	3267.97	4339.19	2734.09	344.26	341.672	658.592	429.266	725.9	1069.37	968.901	0	1621.71	2293.12	2030.08	2659.09	2305.98	2165.05	2611.56	2492.8	2615.91	2143.05	3088.06	2978.02	2566.06	2596.05	2688.47	2520.95	2413.24	4154.9
730	M424T9_3	424.365	424.364	424.366	8.58017	8.5425	8.61647	13	2	0	3	2	0	6	0.178628	0.00057147	0.00107479	9118.76	6138.86	4923.38	10852.2	1865.5	6318.43	1731.87	2123.68	1098.13	4484.58	1283.65	1128.65	4147.27	0	8865.44	7242.8	9741.08	9391.29	7478.75	11993.2	2710.8	5919.38	6435.37	9374.16	5889.62	6503.83	5657.86	3245.48	5484.03	5563.86	3815.5	5773.52
731	M532T17	532.468	532.467	532.471	17.0608	17.0378	17.0765	4	0	0	0	0	3	1	1.10784	0.00057147	0.00107479	2669.19	2370.36	2738.35	3556.41	5917.86	4402.81	454.868	799.976	696.503	446.943	1047.12	4877.62	4842.18	0	2410.02	3336.2	2047.76	3016.4	2544.03	2660.71	1802.16	3517.9	1539	2355.68	3149.13	1858.26	2419.66	3510.34	2702.93	3578.74	2447.54	1770.89
732	M292T15_2	292.272	292.271	292.272	14.7236	14.7184	14.7492	5	0	0	0	0	4	1	0.433594	0.000573705	0.00107479	305.695	428.503	565.008	958.411	11286.8	1798.33	202.471	251.086	361.772	460.525	6456.45	779.744	3662.12	0	317.052	45.5067	520.892	559.573	162.945	228.2	371.71	284.159	249.706	251.055	897.414	516.975	214.536	531.023	627.462	318.231	1239.18	459.62
733	M594T19_1	593.511	593.508	593.513	18.84	18.611	18.9072	7	1	0	2	0	3	0	0.293423	0.000573705	0.00107479	3760.97	4820.57	4520.69	5950.72	26052.2	7709.66	1085.62	1081.92	1075.53	897.571	2584.25	2262.19	3359.09	0	3645.2	4895.84	2164.58	3572.19	5069.73	3218.27	3601.23	5998.79	3831.51	4347.43	6140.41	5004.06	5155.41	5013.61	3364.43	3005.51	4896.63	5688.56
734	M227T13_3	227.2	227.199	227.201	13.2005	13.0258	13.3513	17	0	2	2	3	3	4	0.288844	0.000574827	0.00107479	11299.7	14293.8	12783.8	15936.5	19623.9	10989.1	858.638	1685.31	2571.99	3102.91	2354.36	3174.15	1742.02	0	9738.73	11246.5	11047.9	11920.2	12030	11814.6	15336.6	14161.4	15597.3	13719.9	11269	15678.9	13991.7	7939.03	15011.5	13298.1	14353.2	12109.3
735	M308T17_2	308.207	308.206	308.207	16.8112	16.7342	16.9355	10	0	2	1	4	0	3	0.259743	0.00057595	0.00107479	16658.6	17831.5	18870.5	22326.9	20902	19556.3	537.67	1128.35	1871.57	4669.56	1207.66	5079.62	1483.02	0	16557.7	17394.8	15794.4	16607.5	16570.1	17027.3	17519.7	15970.5	18114.2	17572.2	18489.1	19323.4	21992.4	19228.2	16926.1	17404.8	17911.6	19759.9
736	M317T9_2	317.248	317.246	317.249	9.45898	9.4354	9.48148	10	0	0	0	0	3	7	0.25034	0.00057595	0.00107479	11338.8	12452.8	12145.3	13773	52308.1	13250	1090.66	2025.76	1744.06	1228.23	20227.9	3317.02	13449.8	0	11918.2	12134.1	10178.3	11724.3	12324.1	9753.51	9267.16	12573.1	12412.2	14040.7	15039.5	11384.3	14388.1	10353.5	12966.4	12671.5	9762.97	12729.5
737	M358T14_2	358.332	358.331	358.332	13.7632	13.7402	13.7894	13	0	1	0	0	4	8	0.134801	0.00057595	0.00107479	22566.5	25771.5	22330.4	27668.7	424764	108119	3487.76	4987.54	1727.32	2070.74	369980	14574.5	107290	0	25506.9	23909.6	18700.6	24305.2	25366.4	17610.3	24843.9	28706.6	19273	32562	28079.7	21163.6	23634.9	24961.4	21594.4	22512.7	20629.5	20649.3
738	M784T14	783.562	783.559	783.564	13.8209	13.7645	13.8375	4	1	0	3	0	0	0	0.425239	0.00057595	0.00107479	12761.1	13717.1	16128.1	19168.2	29256.6	16321.5	4109.7	582.399	5544.84	2820.43	4902.29	6940.56	3265.46	0	12471.7	15428.4	10746.4	5739.88	15160.2	17019.9	14042.3	13055.3	14159.2	12889.2	14005.6	14150.9	8418.99	13750.4	16476.4	17795.7	15007.4	25319.6
739	M447T15_2	447.383	447.381	447.384	15.1523	14.8512	15.3231	39	6	6	6	5	0	9	0.212324	0.000578203	0.00107479	47934.4	53746.3	72710.2	69033.6	16054.9	40230.7	8842.46	16314.1	12316.8	23331	3570.91	8541.96	22966.4	0	46709.1	59864.6	39575.8	43466	57799.7	40191	41746.9	40334.4	69173.9	46098.1	45905	79219.7	75085.5	81291.8	78147.3	49620.8	82918.6	69197
740	M643T9	643.497	643.493	643.497	8.99801	8.97298	9.01018	4	0	0	0	0	3	1	0.265784	0.000578203	0.00107479	1494.58	2330.09	1024.07	1751.05	28468.3	3086.44	487.354	843.742	312.36	1048.95	8475.17	820.327	12288.1	0	814.645	1713.7	2125.55	1081.81	1416.78	1815.02	3087.94	1437.5	1516.79	3493.46	1948.23	2496.63	867.252	806.691	1363.23	1117.1	613.872	1376.27
741	M389T14_2	389.382	389.378	389.384	14.4352	14.3877	14.4913	25	3	0	3	3	4	12	0.344862	0.000579333	0.00107479	2396.85	1551.62	2725.49	3745.5	15402.9	13084.6	1309.63	619.215	1080.02	1246.69	8397.88	4512.39	4847.41	0	1917.38	2988.56	1504.23	2583.03	4563.13	824.759	818.853	2303.68	1822.35	876.626	2069.36	1418.88	2489.74	4380.14	2002.89	1252.01	2966.63	3261.54
742	M110T12	110.082	110.081	110.082	11.6719	11.3822	11.6998	40	6	6	6	6	2	14	0.150653	0.000580465	0.00107479	6057.63	5632.01	8725.69	16443.7	3393.12	7102.57	1998.34	1642.95	2603.25	9978.48	1680.27	1070.02	5294.13	0	8038.72	6429.44	3729.69	8445.07	5819.64	3883.21	3499.94	6194.68	6948.09	3669.18	6195.28	7284.9	9842.66	5658.12	11637.6	9691.52	5316.94	10207.3
743	M161T13	161.132	161.132	161.133	13.0626	13.0477	13.1004	4	0	0	0	0	3	1	0.18562	0.000580465	0.00107479	2672.64	2984.96	3604.25	3831	8624.25	4239.08	140.422	126.75	615.507	289.022	6694.34	786.86	2568.97	0	2645.24	2496.2	2883.26	2551.95	2755.03	2704.18	2885.35	3078.83	2786.64	3126.72	3026.8	3005.4	3455.61	4274.72	3401.22	3364.65	4377.32	2751.99
744	M261T14_1	261.221	261.221	261.222	14.3077	14.2278	14.3374	17	2	4	5	6	0	0	0.247187	0.000580465	0.00107479	7544.21	10297.8	7282.99	14352.6	59220.2	20976.8	1167.4	5151	3113.59	3715.64	47048.1	5185.21	16583.5	0	8747.61	7970.32	7387.12	8235.04	5380.3	7544.89	3112.35	17493.6	7381.07	10496.2	14570.7	8733.06	13359.2	6119.72	6915.85	5090.07	4991.56	7221.48
745	M370T12_1	370.296	370.294	370.3	12.4211	11.9557	12.4449	37	2	2	2	2	6	14	0.367035	0.000580465	0.00107479	15184.7	22974.1	45547.2	34114.5	1.17276e+06	357321	8955.1	16939.7	27033.8	25699.1	1.27872e+06	131149	429820	0	24160.9	15970	11350.2	26199	2227.53	11200.4	11322.1	49240.3	12426.2	12255.8	39731.9	12868.4	26797.6	26772.9	78527.2	34583.7	24822.7	81778.8
746	M441T16_2	441.373	441.372	441.374	15.912	15.8904	15.9134	6	0	0	0	0	6	0	0.190906	0.000580465	0.00107479	21226.4	18727.4	20322.9	25435.7	77730.6	28403.8	1772.82	4923.42	2438.34	3075.51	26823.2	5422.47	17213.2	0	21203.5	22438.2	19605	23993.4	20845.6	19273.1	15431.9	25506.7	17709.6	12294.1	23365.1	18056.9	23930.8	19142.9	20345.2	22477.7	17831.3	18209.4
747	M793T16	792.563	792.559	792.566	16.4754	16.1578	16.5104	32	6	6	4	6	1	9	0.197477	0.000580465	0.00107479	12815.2	32082.8	10835.8	16123.5	6520.38	13522.1	1901.22	28322.1	3334.35	1116.61	2291.76	2670.29	16531.9	0	13082.4	11411.6	10766.2	16243	12529.5	12858.8	10476.4	15757.8	66586.1	13581.4	15623.7	70471.3	12404.8	8173.65	13633.2	14019.8	5551.84	11231.5
748	M309T12_1	309.206	309.206	309.207	11.6044	11.598	11.6455	20	0	0	0	0	6	14	0.232045	0.000581599	0.00107479	8973.59	9695.69	8936.93	11153.4	97418.4	28814.7	1377.66	1663.53	353.241	1168.35	74266	6686.3	31610.5	0	8842.4	10022	7362.59	9015.06	10967.6	7631.88	9718.47	9392.2	8398.21	12682.2	10028.2	7954.83	8973.66	8836.76	9163.98	8441.49	8741.98	9463.71
749	M974T9	973.614	973.611	973.617	9.08142	9.0692	9.0974	10	2	1	2	4	0	1	0.46059	0.000581599	0.00107479	7983.56	6258.67	4070.52	5265.13	423.537	2793.33	1492.93	3159.81	1098.79	2261.83	195.022	1286.58	2952.17	0	6005.82	8211.87	8713.15	6458.02	8520.88	9991.63	1215.37	6043.72	10432.7	5025.83	6231.04	8603.31	4045.02	4460.46	5515.08	2375.74	3335.76	4691.07
750	M394T11_4	394.379	394.372	394.382	10.7887	10.5814	10.8905	10	2	0	0	0	1	7	0.3528	0.000582735	0.00107479	1778.86	668.482	750.542	1887.86	4617.34	1828.85	1671.94	237.798	248.522	859.313	958.774	645.218	850.329	0	5092.38	1827.05	860.37	1292.74	808.469	792.121	611.83	988.876	518.49	877.164	335.728	678.801	813.601	627.802	1198.69	560.278	780.088	522.797
751	M628T14_1	627.53	627.526	627.532	13.514	13.2516	13.5662	35	5	6	6	4	1	13	0.297244	0.000582735	0.00107479	99798.6	96126.7	47762.8	101032	22699.8	48931	8854.92	16982.7	14667.7	48689.7	11034.1	14544.5	39797.5	0	108658	106477	94396.4	97709.7	105850	85699.7	118805	78324.2	88596.1	116168	86616.9	88250.3	63907.8	31782.3	55394.3	59057.9	28429.2	48005.3
752	M487T9_1	487.234	487.232	487.239	8.81095	8.76232	8.86068	19	6	2	5	2	0	4	0.451503	0.000586158	0.00107497	13652.3	10379.9	8489.79	8669.88	3435.84	6681.29	1761.71	4784.9	2340.43	1405.3	692.269	3016.62	4127.16	0	13008.1	11239.4	15945.9	12410.6	14171.2	15138.6	970.327	12390.9	12238.3	14553.7	10858.1	11268.2	9386.95	12123.3	9567.5	5835.16	7649.48	6376.39
753	M337T11_2	337.294	337.292	337.295	11.1059	10.8039	11.1262	12	2	4	3	3	0	0	0.193018	0.000587303	0.00107503	39785.4	92178.1	82924.2	128471	962441	360268	13141.3	44057.1	42420.2	58579	634974	69538.3	525651	0	28906	36493.5	56287.5	25248.3	36504.1	55272.8	36578.8	111665	132375	35891.8	111658	124900	81480	33019.5	126815	83132.2	38841.6	134257
754	M338T12_4	338.341	338.333	338.343	12.0155	11.7915	12.2688	12	5	2	2	0	0	3	0.558591	0.000587303	0.00107503	12619.1	35452.4	34955.2	66476.9	938465	206876	22226	26238	27979.7	17366.6	598454	115559	182728	0	57978.2	3961.26	2669.69	3671.01	3817.49	3616.89	38904.7	8226.07	44388.6	1852.9	72062.6	47279.8	2114.99	43362.6	66884.5	2092.54	34523.8	60752.9
755	M852T12	851.611	851.611	851.616	12.111	12.0851	12.1124	3	0	0	0	0	3	0	0.317695	0.000587303	0.00107503	894.238	1159.03	836.657	1451.38	12179.6	1829.67	181.704	640.814	419.76	215.811	7528.73	581.278	5666.72	0	1013.69	1021.3	1100.28	860.036	727.11	643.014	2235.18	1143.75	376.064	818.326	904.255	1476.59	1107.01	1220.93	451.952	1316.94	470.697	452.413
756	M115T19	115.076	115.076	115.076	18.8331	18.6057	19.0485	18	3	3	2	0	2	4	0.269638	0.000591906	0.00107526	7763.16	9088.49	12008.1	9985.55	14521.8	8439.49	1419.75	828.665	5398.97	545.522	7167.61	2275.61	789.502	0	6872.32	10141.7	7321.86	5984.32	8121.23	8137.52	7752.28	8436.03	9322.22	9439.81	9962.21	9618.42	10737.3	9705.38	22981	9203.15	9695.33	9726.23
757	M315T10_2	315.253	315.251	315.255	9.53267	9.46573	9.71382	23	1	2	1	1	6	6	0.084351	0.000591906	0.00107526	15650.7	15131.6	6516.47	13426.5	129044	29394.8	7627.11	14347.2	2269.33	2854.41	122208	2479.48	29707.2	0	19561.5	26506.2	8803.76	18842.5	14506.9	5683.17	5527.24	13930.9	8013.52	43876	9896.03	9545.89	7228.3	7365.43	2460.63	9282.27	5941.89	6820.32
758	M211T15_2	211.133	211.132	211.133	15.2983	15.1913	15.4494	17	1	3	5	1	0	4	0.602015	0.000593062	0.00107532	16965.8	19672.9	19240.3	21975	25393.9	20465.6	2096.46	1831.59	3230.96	2241.41	893.554	12320.6	1864.92	0	13496.4	15539.9	18520.6	17948.7	17210.8	19078.2	16611.4	21265.7	18624.7	20121.1	21551.2	19863.3	14560.2	22966.7	18836	18218.3	17943.5	22916.8
759	M388T12_4	388.306	388.305	388.307	12.4609	12.4443	12.4812	9	0	0	0	0	3	6	0.160622	0.000595381	0.00107544	11677.7	12324.2	12454.6	13334.6	244814	75082.3	686.378	647.573	895.32	864.209	297351	12059.9	116806	0	12067	11249.4	12278.4	10481.6	11876.5	12113.1	11695.6	13220.6	11704.2	12839.9	12584.6	11900	12954.4	12029.5	12256	11103.4	12633.7	13750.9
760	M332T9_2	332.279	332.273	332.281	8.97368	8.9226	9.14343	24	5	3	2	5	2	6	0.251389	0.000596544	0.0010755	26558.9	19906.1	19102.2	39060.5	96807.8	50227.1	4155.96	8820.5	4853.3	19413.9	34422	12626.5	15645.3	0	28735.2	22281.6	25055.5	31633.1	29961.8	21686.5	9558.39	19465.8	17089.6	36241.9	19808.6	17272.2	23363.8	14150.7	17569.8	25622.4	13713.1	20193.2
761	M596T14	596.497	596.494	596.498	14.3293	14.2278	14.3571	33	5	5	6	4	2	11	0.157999	0.00059771	0.00107556	76259	78684.2	57956.6	127862	48276.2	69692.2	7251.13	36180.5	12080	38493.4	7768.41	11011.3	47607.4	0	81160.7	77865.8	64763.4	84579.6	78422.8	70761.4	13412.6	93550.6	72331.1	121038	93818.4	77954.6	62589.3	44946	67257.8	59785.6	41660	71501.1
762	M289T11	289.175	289.169	289.18	10.8347	10.7992	10.9277	10	0	0	0	0	4	6	0.197337	0.000598877	0.00107561	22755	24372.9	23208.1	24546.7	99634	31439.5	1223.03	1820.78	1183.14	804.576	73178.5	6204.18	15342.1	0	20393.2	22477	23351.8	23213.7	23579.8	23514.5	25720.4	25796.7	25787.5	21215.7	23515.4	24202	24645.7	23678.3	24299.5	21618.8	22506.7	22499.4
763	M294T7_2	294.214	294.21	294.215	7.476	7.42965	7.51268	7	1	0	1	0	4	1	0.124221	0.000598877	0.00107561	9119.14	12128.2	9680.92	12505.5	56940.1	17284.4	2668.51	1098.74	4129.62	959.062	14150.5	2147.08	7313.58	0	4196.01	12248.7	10031.4	9905.57	8923.63	9409.49	12305.9	13015.3	12364.8	9983.02	12869.4	12230.6	12253.8	9889.38	1683.35	12600.2	9509.49	12149.3
764	M351T13_1	351.253	351.252	351.255	12.8621	12.8317	12.9017	31	4	1	6	3	3	14	0.308168	0.000598877	0.00107561	12393.7	13457.3	14340.8	16868.1	157982	48081.7	1326.08	2903.03	2844.06	2487.98	102620	14817.3	48362.1	0	13832.1	13749.6	10421.1	12009.5	11562.5	12787.7	9611.37	17834	11930.1	13124.2	15681.6	12562.6	15549.2	12936	13530.3	19358.3	11083.4	13587.9
765	M578T16_2	578.486	578.482	578.494	15.7371	15.4521	15.7889	17	0	0	2	0	5	9	0.418962	0.000598877	0.00107561	12180.1	14584.2	12546.9	19740.8	182259	37437.5	2133.87	4853.89	3101.04	5827.69	50843.1	15684.9	13010.9	0	14944.5	12840.9	9321.43	12796.8	13237.1	9939.75	13223.1	20959.9	9780.41	16210.6	18559	8772.32	14285.6	15300.9	13784.6	6557.03	12552.9	12800.7
766	M315T8_2	315.253	315.245	315.254	7.551	7.30437	7.61992	39	6	6	6	6	1	14	0.0907758	0.000600047	0.00107567	80756.4	81445.8	24015.4	85038.2	9136.98	54021.4	22750.3	61922.6	10410.8	32175.3	4722.36	4903.84	19584.4	0	109459	61432.1	72690.3	109528	60960.2	70468.4	152844	20851.1	63769.8	162754	25401.9	63054.1	25579.5	13308.8	34123.9	25959.8	10017.4	35103.4
767	M314T10_2	314.269	314.268	314.271	10.4464	10.4366	10.5924	7	0	1	0	0	4	2	0.122704	0.000601219	0.00107573	10864.9	12052.1	8013.34	10376.3	38727.1	14851.5	2330.84	6672.32	1081.68	795.692	11264.1	1822.33	7275.73	0	14109.3	13261.6	10514.8	9115.25	8245.69	9943.02	25072.4	7741.49	8301.15	13120.6	9784.87	8292.01	10161.1	7527.56	7878.7	7705.74	7134.54	7672.41
768	M508T10_3	508.435	508.431	508.438	10.3765	10.3652	10.4028	10	0	1	3	4	0	2	0.421704	0.000601219	0.00107573	7445.23	6552.67	3734.7	4061.47	15763.2	7751.14	1502.54	2459.71	1843.02	2059.77	5152.22	3268.69	2541.88	0	8643.42	7353.3	5603	9722.29	6871.88	6477.48	10123.3	5889.96	7177.45	7142.56	6469.43	2513.27	1312.05	5697.42	5686.52	4158.46	1928.94	3624.79
769	M424T10_3	424.354	424.352	424.354	9.5117	9.48105	9.53692	4	0	1	3	0	0	0	0.513982	0.00060357	0.00107585	635.732	3559.99	7726.86	2957.27	1653.79	1511.16	379.603	2175.34	3184.42	3146.24	577.311	776.708	3996.91	0	473.651	0	972.33	598.328	1044.82	725.262	1682.09	991.558	2284.81	4651.68	5902.63	5847.2	5080.96	8499.34	8131.43	3797.43	7883.33	12968.7
770	M521T12_1	521.388	521.382	521.389	12.1496	11.8608	12.3454	48	6	6	6	6	6	14	0.156515	0.000604749	0.0010759	109076	102533	196293	189531	84327.1	131371	11965.9	34503.7	37685.6	147438	18214	20561.5	112937	0	100517	131596	101895	106489	112828	101128	71606.8	90763.2	146367	66902	96630.1	142928	173631	190185	242150	154562	173958	243272
771	M400T15_2	400.361	400.356	400.362	14.6174	14.5922	14.6765	17	1	2	4	2	3	5	0.233494	0.00060593	0.00107596	8178.23	8210.27	17791.8	10072.3	56447.1	42936.8	5803.29	7323.47	4034.15	4707.56	24357.2	10025.5	22386.9	0	10916.1	13593.9	837.487	10422.1	12479.6	820.111	2374.76	17510.7	5887.37	741.833	17136.7	5610.23	15569.4	22494.3	18871.9	11377.5	21211	17226.7
772	M318T12_1	318.191	318.19	318.192	12.2455	12.1315	12.2986	8	0	2	3	1	0	1	0.192797	0.000607113	0.00107602	74912.1	78564.4	96881.2	83946.8	65294.5	65138.4	2414.06	9440.37	18399.3	2301.8	10447.3	12558.5	4257.11	0	76538	70666.6	73427.6	75635.7	76726.2	76478.2	87395.1	81714.4	81969	78492.4	60210.6	81604.6	79829.6	110241	120227	80092	81441.2	109457
773	M740T15_2	739.551	739.549	739.555	15.167	15.1492	15.2048	4	0	0	0	0	3	1	0.342616	0.000607113	0.00107602	16498.5	16329.3	16892.5	22522.4	72091.5	27693.1	1525.55	1715.34	1747.29	3316.28	44309.2	9488.1	6613.24	0	15263.7	17006.6	16849.8	17200	18478.3	14192.3	14829	15208.5	18804.1	14687.6	16596	17850.5	16234.6	16568.1	17863.5	16627.4	14415.8	19645.7
774	M446T14_2	446.372	446.37	446.373	13.7879	13.7441	13.8034	23	2	2	3	1	3	12	0.34783	0.000609487	0.00107613	188816	215245	264011	241389	41084.3	234342	22950.5	46581.7	53267.9	45789	17006.2	81511.4	88766.6	0	161804	196528	174057	181370	228408	190729	170122	176646	246400	196200	209660	292438	212713	327082	288910	198405	311908	245047
775	M498T14_2	498.289	498.286	498.291	14.4829	14.1444	14.9345	32	4	6	6	3	1	11	0.363684	0.000609487	0.00107613	47727	51341.8	82806.5	48561.3	21811.4	39802.8	20317.3	11171.9	10613.4	23883.8	8371.73	14475.7	12070.6	0	60211.6	24846.6	56100.6	55909.5	19862.5	69431.3	54992.9	43224.8	63073.8	52629	33482.8	60647.5	83496.3	102693	75805.5	82509.4	80040.9	72293.7
776	M225T12_2	225.185	225.184	225.186	11.865	11.8597	12.0544	7	0	0	0	0	3	3	0.173595	0.000610677	0.00107619	6099.39	5993.71	6176.74	7031.31	34889	10526.9	633.437	635.723	615.466	482.527	23043.2	1827.42	6337.69	0	6182.88	6016.11	4914.61	6249.4	6741.13	6492.18	5785.02	6624.27	5210.52	6311.56	6672.78	5358.09	6366.18	6247.26	5589.79	6596.37	5315.5	6945.37
777	M335T9_2	335.221	335.22	335.222	8.6017	8.54827	8.745	19	0	0	1	1	5	8	0.327102	0.000613065	0.0010763	18430.8	18225	17697.8	20962	130233	42918.1	1435.52	2249.89	2400.38	1409.6	60247	14038.6	14729.2	0	16708.5	17437.9	19330.8	17428.4	19306.8	20372.3	18984.6	18794.9	15505.5	19998.5	20659.5	15407.2	21916.9	18775.6	15292.5	17211.7	17178.2	15812.3
778	M379T18_2	379.356	379.356	379.357	17.9397	17.918	17.9442	3	0	0	0	0	3	0	0.418476	0.000613065	0.0010763	1022.54	1265.31	1446.28	1594.71	6520.94	1443.54	208.892	203.904	302.359	404.615	5015.59	604.086	1839.46	0	1199.24	765.297	879.281	950.299	1010.52	1330.59	1373.56	1371.01	1285.24	935.685	1124.3	1502.08	1385.32	1859.07	1046.14	1507.07	1684.07	1195.99
779	M659T20	658.561	658.56	658.563	19.7048	19.6365	19.7538	10	3	1	1	3	0	2	0.195763	0.000613065	0.0010763	18215.2	17906.7	12287.7	22808.2	6513.34	14586.7	5580.86	7608.14	3452.63	3500.39	1258.86	2855.54	2985.72	0	20598.8	11759.2	17666.9	25314.3	11751.1	22201	25178.1	12608.1	13295.5	29888.3	13210.5	13259.6	12437.8	10441.7	13645.9	9517.31	9268.85	18414.7
780	M326T17_1	326.292	326.289	326.295	17.0895	16.9323	17.1145	13	2	2	3	2	0	4	0.472432	0.000615462	0.00107642	1896.86	1747.35	2253.41	2885.08	1505.59	1711.56	261.723	653.659	297.345	620.373	204.511	808.596	832.084	0	1774.18	2305.54	1596.35	2002.93	1685.73	2016.43	578.115	1875.93	1655.81	2512.44	2144.88	1716.92	2773.42	2419.39	2063.65	2027.45	2016.98	2219.57
781	M385T14_2	385.35	385.35	385.352	14.0512	14.0019	14.0778	12	0	0	0	0	3	9	0.223934	0.000615462	0.00107642	22068	23854.7	24501.4	30214.5	269597	128095	1861.23	6318.6	1675.1	6340.43	123712	28684.7	35234.2	0	23760.6	22172.8	19986.1	22727.6	24072.1	19689.1	15292.9	27633	21495.5	20295.7	33480.4	24930.5	24269.3	26329.5	26219	24076.5	21766.5	24347.5
782	M406T11	406.316	406.315	406.317	10.9762	10.9637	10.9943	16	0	0	0	0	2	14	0.17172	0.000615462	0.00107642	17438.3	18160.4	19027	20581.1	146355	34639.9	907.178	1768.48	1525.03	1868.28	187785	5948.36	66898.3	0	16443	18943.7	17597.4	17735.4	17327.4	16582.8	19278.6	15745.1	20909	17384.3	17532.8	18112.7	17549.3	19427.4	20895.4	16931.1	20203.7	19155
783	M471T18_2	471.382	471.382	471.384	17.8329	17.551	17.867	14	0	0	0	0	5	8	0.287135	0.000615462	0.00107642	11280.2	13501.5	12246.5	15758.4	114100	29800.6	1803.81	2238.26	2761.79	2475.31	40747.3	8556.81	20296	0	11250.7	12571	8648.4	12388.1	13202.1	9620.65	11494.3	16064.8	13766.2	10534.6	15854	13295.2	15802.9	9469.66	12377.3	13182.4	8568.29	14078.5
784	M697T16	696.542	696.539	696.549	16.4335	16.3798	16.6304	22	2	3	1	4	6	5	0.474957	0.000615462	0.00107642	7619.45	10215.3	9064.01	13356.8	53634.6	13914.1	1398.35	3911.96	1547.65	3119.65	20660.9	6608.62	13845.2	0	8732.83	6490.94	5560.53	9313.43	8012.91	7606.04	11559.8	11126.1	7246	7585.84	17013.5	6760.76	11250.3	10266.7	8684.93	6809.61	8340.99	9031.54
785	M418T11_1	418.295	418.294	418.296	11.0573	10.751	11.0856	26	4	5	3	5	0	9	0.117155	0.000615462	0.00107642	66260.1	70150.4	60333.9	88767.3	18754.2	50000.5	4594.16	14033.8	6365.23	29648.9	7720.29	5857.79	30956.5	0	59484.2	68071.4	70047.6	62882.5	71716.5	65358.7	94293.7	64992.6	67860.5	51002.1	70974.8	71778.9	68404.3	62576.1	52796.6	62347.8	63420.4	52458
786	M383T15_2	383.334	383.33	383.337	14.9776	14.9467	15.0608	5	0	0	0	0	4	1	0.362591	0.000616663	0.00107647	7742.4	10801.6	11360.1	10810.8	105657	19653.3	1143.61	1656.81	2594.39	3115.87	119518	7126.11	29631.8	0	9273.65	8123.48	6287.81	6794.08	8663.66	7311.74	12578.9	11736.1	7878.79	11679.9	10747.5	10188.6	12372.9	11360	10796.6	10025.9	15684.5	7920.56
787	M278T12_1	278.22	278.219	278.22	11.8844	11.8603	12.0532	33	1	2	1	0	6	14	0.144242	0.000617868	0.00107653	12803.4	13226.3	13371.7	17204.7	176042	45217.5	5174.09	5525.15	3829.08	1300.72	96238.4	6522.24	46105	0	14056.3	14577.8	14790.2	2410.57	14327.6	16657.8	18594	5694.02	16530.9	14851.4	6858.53	16829	14652.7	15175.5	15491.6	5599.59	14325	14986
788	M245T11_1	245.175	245.174	245.179	11.0657	10.9066	11.0942	9	0	0	0	1	4	4	0.168189	0.000619074	0.00107658	4056.81	4840.74	4342.86	4573.9	32777	12690.2	396.907	271.625	511.417	1788.49	35934.5	2134.36	14323.4	0	4214.58	4436.23	3562.26	4469.92	3605.63	4052.22	5029.61	5000.63	4811.61	4839.2	5039.63	4323.77	4916.02	4520.27	4443.99	4567.43	3412.35	4197.13
789	M369T16_2	369.35	369.342	369.352	15.7358	15.6055	15.8624	11	1	3	1	3	0	3	0.596682	0.000621494	0.0010767	17362.4	16298.1	22588.4	22432.2	71270	26174.7	1787.06	5021.57	3668.98	9044.35	41511.3	15618	12412.9	0	17298.2	17926.2	15435	19890.5	15241.5	18383	10383.8	12302.3	22569.3	13979.4	16758.5	21795.3	24563	27982.4	18286.2	23380.2	22625.6	18692.8
790	M683T10	682.523	682.518	682.525	10.4811	10.4608	10.5062	4	0	0	0	0	3	1	0.164849	0.000621494	0.0010767	1819.18	2054.1	1312.72	1524.13	16807.3	3735.92	415.712	534.772	256.273	381.719	13706.5	615.864	5406.62	0	2133.98	2030.64	1232.4	1378.05	1903.36	2236.64	3080.24	2027.55	1622.35	1972.98	1630.75	1990.73	1480.82	1038.75	1502.98	1634.41	1148.02	1071.37
791	M808T9	807.573	807.571	807.577	9.45834	9.39873	9.47692	34	3	4	5	6	3	13	0.182055	0.000622708	0.00107675	389542	278846	421895	415591	133428	324008	47068	137654	63573.3	48376.9	92969.9	58987.2	124111	0	387814	343410	393150	455735	332147	424998	868.936	340999	370824	322058	315235	323089	321205	489210	419062	376141	456646	469106
792	M413T13_3	413.341	413.34	413.341	12.6462	12.6417	12.6574	3	0	0	3	0	0	0	0.0548213	0.000625142	0.00107686	16685.6	31140	38358.2	31818.4	73731.7	37622.7	3544.48	12703.9	15206.6	9844.19	34124.8	2062.53	10376.1	0	21975.5	11419.4	15803	18981.3	16068	15866.6	47201.6	29963.1	17650.8	42576.2	33456.6	15991.7	23383.9	48863.3	50809.3	15835.5	50805	40452.5
793	M389T6_1	389.127	389.126	389.133	6.2554	6.15478	6.30598	29	4	3	4	3	2	13	0.508794	0.000625142	0.00107686	12189.7	9261.76	8077.38	8352	3823.34	11235.2	2874.36	2220.71	2082.04	874.333	978.376	5716.4	2735.52	0	12683.8	13385.5	15837.5	7960.29	9657.23	13613.6	8609.69	11892.6	9280.58	11792	6424.1	7571.61	11781.3	6974.08	6561.89	9339.55	7119.38	6688.04
794	M317T10_3	317.268	317.267	317.27	9.52707	9.10945	9.55013	31	6	5	2	2	1	11	0.130127	0.000627585	0.00107698	24000.4	26730.5	16792	39355.3	91007.5	36606.7	7824.42	11529.4	3275.18	19301	41048.3	4763.53	39892.6	0	32752.9	20275.5	15891.1	34100.8	23897.9	17084	39026.5	15144.7	21258	43150.2	18482.1	23321.5	18495.8	12146.6	20015.5	16188.1	13924.3	19981.4
795	M582T9_1	582.342	582.34	582.344	9.47888	9.4209	9.49958	36	6	5	5	6	0	14	0.110988	0.000627585	0.00107698	132307	102230	88024.4	143619	19797.2	99169.1	29364.2	52327.9	14278.8	66319.2	3111.33	11006.6	37943.1	0	118121	101511	165525	124582	111980	172123	28052.9	105463	96378.8	191331	104119	88034.9	98590.9	68872	93728.5	102158	71322.4	93475.1
796	M357T11_3	357.32	357.318	357.32	10.7019	10.6324	10.7169	18	5	4	6	3	0	0	0.138249	0.00062881	0.00107703	16073.7	15211.8	19832.3	33072	67999.9	36103.1	3915.36	3715.69	6408.92	17048.8	22572.5	4991.23	28538.2	0	19152.7	14192.9	10369.7	20335.7	13655.7	18735.5	19873.2	16721.3	14021	9867.33	18130.6	12657.7	21303.3	12186.7	26704.1	18763.1	13078.5	26957.9
797	M633T19_1	632.545	632.542	632.548	19.0539	18.7662	19.2498	38	5	6	6	6	0	14	0.164133	0.00062881	0.00107703	20428.3	16203.2	11401.6	21255.7	6528.33	13732.3	9398.55	9618.33	2802.08	5409.98	942.15	2253.92	4469.55	0	31923.6	16421.9	13930.3	32873	15459.6	11961.4	26135.1	9267.25	9960.78	30784.2	10510.4	10561.3	14336.9	8468.63	12644.9	11749.3	7514.38	13695.7
798	M115T18_2	115.076	115.076	115.076	18.4465	18.3867	18.5705	11	3	2	1	0	1	4	0.2522	0.000630038	0.00107709	8232.38	10095.4	11301.3	12044.9	11960.3	9247.96	1375.84	700.34	2106.76	764.632	173.766	2332.33	1054.27	0	6405.01	8598.74	8519.78	7211.33	8221.17	10438.3	9991.66	10520.2	9498.01	9330.83	9992.29	11239.5	15352.6	11852.9	9788.53	10304.1	10222	10287.8
799	M313T15_2	313.202	313.201	313.203	15.2677	15.1523	15.3578	8	3	2	2	0	0	1	0.218726	0.000630038	0.00107709	15492.8	22120.6	18181.3	24154.3	27814.3	19448.4	4307.76	3213.01	6608.22	1549.76	3003.64	4253.87	1877	0	18254.5	18164.3	11615.5	19403.5	16806.5	8712.83	20336.8	21948.6	20412.8	20085	21427.5	28513.2	21714.7	23787.9	21633.7	10649.3	22469.2	8833.2
800	M534T18_2	534.453	534.45	534.459	18.1665	18.0897	18.2878	25	2	3	3	1	5	11	0.245761	0.000630038	0.00107709	9899.92	11036.5	8119.71	11306.9	44597.4	16862.7	1000.76	2220.21	1959.18	1858.9	13931.1	4144.19	11379.7	0	9731.2	10920.5	11149	8509.88	9854.55	9234.33	9310.14	8997.88	10602.8	9694.45	14099.2	13514.5	8211.5	7282.27	5040.48	8759.62	11038.7	8385.71
801	M600T18	599.548	599.543	599.551	18.2155	18.166	18.241	10	3	1	1	4	0	1	0.186466	0.000630038	0.00107709	12962.8	11418.9	11049.6	24891	28179.8	12681.1	2504.29	2716.56	2772.6	10944.5	11507.3	2364.6	4612.74	0	13624.3	9028	11382.5	16412.8	13504.2	13825.4	9150.85	10852.9	11906	8247.23	15897.3	12458.9	15946.8	10886.9	9979.52	12194.5	8193.29	9096.8
802	M587T15_3	587.41	587.408	587.413	15.2824	15.2733	15.3438	23	5	1	3	4	2	8	0.211569	0.000633735	0.00107725	41013.6	43413.4	63286.4	71002	18795.4	44589.6	12376.5	26445.4	19419.7	3680.23	11176	9433.76	26940.1	0	36984.2	55446.5	33528.7	35231.4	57408.4	27482.4	7504.2	59074.3	60944.8	11130.8	61081.6	60745	65781	44220.5	85509.2	61241	38996.1	83970.6
803	M336T11_1	336.202	336.202	336.203	11.3739	11.151	11.4058	13	3	1	5	1	0	1	0.197512	0.000634972	0.00107731	59489.5	69413.4	86781.3	56777.3	45465.5	50704.6	3227.75	25129.9	47944.8	2450.8	5885.34	10014.8	5155.72	0	56167.7	62507.6	55924.8	63454.5	58115.4	60766.9	58127.7	61361.1	120471	57500	62707.7	56313.2	57374.4	61255.7	67029.9	96303.5	58643.9	180080
804	M561T10_2	561.488	561.486	561.489	10.4841	10.4752	10.5011	7	0	0	0	0	6	1	0.464371	0.000634972	0.00107731	252.739	287.08	417.016	636.405	78271.8	5485.7	67.7084	133.552	324.618	231.534	30494.6	2547.4	41741.9	0	208.496	352.64	169.273	221.155	257.369	307.502	176.941	460.264	102.016	391.269	325.947	266.042	944.153	321.813	206.188	683.399	226.732	119.812
805	M241T17_4	241.18	241.179	241.18	16.6054	16.4177	16.6945	11	2	3	0	1	1	1	0.24794	0.000636212	0.00107736	6031.54	6989.34	7880.12	8220.14	10582.5	7194.28	830.981	2307.92	571.78	924.399	1148.32	1783.75	681.42	0	6851.39	6513.9	6444.91	5675.06	6166.3	4537.65	10766.3	7629.19	6576.22	4561.34	4676.66	7726.3	8250.86	8814.72	7234.83	7481.45	7665.06	7833.77
806	M191T14_2	191.179	191.179	191.179	14.436	14.3877	14.468	4	0	0	0	0	3	1	0.304365	0.000636212	0.00107736	3030.03	3148.35	3815.56	3756.97	9813.98	4677.3	376.842	433.833	672.845	422.217	4534.72	1423.6	3176.91	0	2916.33	3220.96	2482.98	3184.48	2808.35	3567.06	2539.26	3100.91	2817.73	3274.43	3389.32	3768.47	4253.34	4672.62	3427.41	3188.17	4289.96	3061.85
807	M563T11	563.495	563.487	563.496	10.7761	10.6473	10.8467	4	0	0	0	1	3	0	0.471836	0.000638698	0.00107747	471.258	572.698	388.633	1095.91	22461.6	1692.81	125.694	294.732	133.658	588.466	9085.15	798.731	4701.28	0	607.479	323.729	371.502	618.014	510.632	396.188	272.353	635.943	582.297	510.078	1101.18	334.334	504.548	353.196	465.838	522.279	178.27	307.666
808	M588T15_2	588.413	588.411	588.416	15.2824	15.1603	15.3438	31	4	4	5	5	2	11	0.234713	0.000638698	0.00107747	21796.7	23997.9	30775.7	37615.7	17744.4	24216.5	4716.27	9596.64	5094.39	3398.65	1802.75	5683.93	11177.1	0	16806.9	25410.6	24928.7	24172	24694.3	14767.5	8977.66	34764.2	30008.1	16179.4	25738.7	28319.4	33943.2	22339.7	35207.8	30338.9	27676.1	35148.6
809	M213T14_4	213.185	213.184	213.185	14.4229	14.3877	14.464	11	0	0	0	0	5	6	0.228578	0.000639945	0.00107752	3125.03	3610.85	4684.53	4003.36	33759.9	10536.1	539.985	740.845	1216.72	525.833	20133.1	2408.32	14731.5	0	3740.56	3008.33	2186.56	3168.59	3551.5	3094.64	3569.54	4807.32	3521.01	2582.49	3942.18	3242.58	3817.48	5750	4352.05	3292.03	6520.24	4375.4
810	M824T16	823.656	823.651	823.659	15.6513	15.4385	15.6659	8	0	0	0	0	4	4	0.357902	0.000639945	0.00107752	832.221	1538.81	706.047	844.412	20429.1	2786.74	325.346	800.469	292.112	261.583	13376	997.381	8683.15	0	1130.06	402.169	656.128	839.601	683.305	1282.06	3096.58	850.393	1554.58	1410.67	1159.5	1161.13	983.989	933.28	642.452	808.228	694.395	173.939
811	M454T10_3	454.369	454.364	454.375	9.93403	9.48105	10.1956	27	2	6	6	6	0	6	0.634943	0.000641194	0.00107758	24145.6	34915.2	34432	60757.3	11482.2	20418.7	28630.1	10113.5	8953.32	19009.4	5305.85	12964.7	14703.2	0	9229.06	6649.43	26959.2	9491.57	80681.2	11863.4	19203.5	46273.4	36135	26805.5	42131.9	38941.6	33996.9	26483.2	45740.1	28998.9	26281.5	45091
812	M142T8_2	141.959	141.958	141.959	8.45385	8.27047	8.68208	15	2	4	2	2	0	2	0.521172	0.000642445	0.00107763	81248.1	66670.9	46218.2	34521.5	24909.9	46731	30857.7	26563	13957.8	8128.96	5104.55	24354.9	4302.19	0	35563.8	86492.8	72196.8	85643.3	131440	76151.9	71206.6	112534	72257.3	33906.7	58911.9	51209	68078.5	52435.2	46946.4	44051.3	39882.6	25915.2
813	M393T14_2	393.299	393.295	393.302	14.154	14.1273	14.1793	13	0	1	4	2	0	6	0.353428	0.000642445	0.00107763	8978.82	9502.97	16948.6	13771.9	30670.2	14498	1074.79	1058.87	7601.22	4302.97	10640.2	5123.99	12421.5	0	8424.2	9312.36	7250.57	9129.21	10482.2	9274.35	8145.09	9757.77	10935.4	9080.98	10404.6	8694.01	11054.3	25343.9	14127.6	9262.39	27455	14448.7
814	M415T12_4	415.354	415.352	415.355	12.4683	12.4206	12.8768	22	0	0	0	1	5	14	0.313608	0.000642445	0.00107763	24091.5	21262.4	16382.2	13295.4	128960	93602.3	1147.68	11791.4	4301.9	4286.08	78317.9	29354.4	19864.9	0	22027.5	24471.6	24639.1	23667.7	25363.8	24379.5	11712.1	15747.3	36548.3	13135.5	14202.1	36229.1	20848.5	14633.3	13585.2	22748.7	12400	14077.3
815	M307T7_2	307.262	307.259	307.267	7.14042	7.0633	7.28405	11	3	1	1	3	0	3	0.192772	0.000644956	0.00107774	2001.44	1951.31	949.128	2308.92	373.325	1380.4	360.862	1148.2	160.361	1477.49	224.179	266.103	868.308	0	1653.83	1672.68	2287.46	1870.44	1956.09	2568.15	3667.31	1037.61	1580.16	3126.91	1119.17	1176.7	966.523	1012.43	1083.71	1017.44	632.292	982.375
816	M321T12_3	321.274	321.272	321.28	11.9057	11.8201	12.0293	8	1	0	0	0	4	3	0.216482	0.000644956	0.00107774	11112.6	11067.8	12350	13267.7	153291	42542.4	623.647	1568.98	1053.9	2111.64	110005	9209.64	21516.4	0	11870.3	11643.4	10497.4	11278.2	11099.7	10286.3	9588.81	12216.3	9224.34	10977.1	13389.9	11010.4	14331.5	11343.9	12291.7	11840.4	11779.7	12512.9
817	M372T16	372.356	372.354	372.357	15.7874	15.6527	15.8126	36	6	3	4	6	6	11	0.284141	0.000644956	0.00107774	4107.75	4003.23	5830.24	7536.21	15448	6065.11	540.064	2022.68	688.21	3450.25	3133.19	1723.35	3703.89	0	3966.24	3610.65	4506.22	4711.23	4474.84	3377.34	453.115	3935.12	6152.01	3200.88	5081.11	5197.13	4794.19	6378.25	6117.93	6013.72	5176.16	6501.21
818	M380T13_4	380.328	380.323	380.335	12.5897	12.5611	12.6146	9	1	0	0	1	4	3	0.219234	0.000644956	0.00107774	8122.61	8622.65	6488.48	12299.9	32699.6	14595.8	2026.67	1954.6	2028.8	3226.42	10997.5	3199.9	12580.4	0	8816.56	4742.22	9726.31	9573.98	6545.06	9331.53	11980.3	7947.12	7864.24	9579.6	8112.9	6251.74	8647.01	3979.89	6905.5	8491.71	4169.21	6737.57
819	M471T13_1	471.345	471.343	471.346	12.6557	12.4021	12.6722	38	6	6	6	6	0	14	0.153299	0.000644956	0.00107774	73593.4	76732	94742	72562.1	18633.2	52329.4	11030.5	15024.6	13180	10388.2	3765.66	8022.06	22802.6	0	81667.8	71435.7	63075.9	82911.4	84078.9	58390.8	66386.4	78889.4	87509.3	53483.8	78489.1	95634.2	76911.9	98691.5	87950.4	86620	107089	111189
820	M266T14_2	266.256	266.256	266.256	14.429	14.4066	14.4433	10	1	0	0	0	4	5	0.194396	0.000647476	0.00107785	3420	2299.37	6500.78	4674.97	119842	33280.9	1831.11	2010.26	3009.53	2164.89	84761.4	6469.67	58304.2	0	4432.28	4689.06	1320.19	4583.32	4679.25	815.89	436.584	4512.32	1758.57	294.311	4996.5	1797.93	5032.02	11185.6	4720.12	4622.09	9404.19	4040.72
821	M322T19	322.186	322.186	322.187	19.3986	19.2858	19.452	4	1	0	0	0	3	0	0.255851	0.000650006	0.00107796	86479.4	105292	110352	121962	135569	94096.1	19007.6	4746.64	5041.96	3596.98	50455.1	24074.6	4853.62	0	89726.6	91091.8	97674.3	91557.7	48603	100223	99816.1	101614	104204	105363	107534	113224	113518	116171	104998	103491	113032	110904
822	M728T12_2	727.59	727.588	727.594	12.0193	11.86	12.043	9	0	0	0	0	3	3	0.118187	0.000650006	0.00107796	1292.65	1108.95	879.061	1826.81	57993.8	7675.79	506.677	480.502	286.254	626.366	48615.5	907.179	29465.9	0	1620.51	371.503	1593.34	1493.96	1028.05	1648.53	1226.16	1847.04	920.322	685.332	1406.56	568.304	531.871	797.753	1272.1	642.31	882.926	1147.4
823	M290T18_1	290.161	290.161	290.162	17.8962	17.7477	18.241	18	1	0	1	0	2	8	0.436637	0.000651274	0.00107801	30733.5	34170.7	34807.1	39097.8	43458.2	35641.8	2584.16	1839.52	1841.8	2050.32	17669.9	15562.5	3088.54	0	31279.4	26529.4	32696.9	29438.7	30582.7	33874	31781	33438.5	34801.7	32722.1	35684.3	36596.6	33854.8	37120.2	32512.7	36542.5	35432.5	33379.9
824	M319T11_4	319.263	319.263	319.264	10.6145	10.4608	10.6487	17	0	0	0	0	2	14	0.161426	0.000653819	0.00107812	5688.05	9809.76	9054.37	13010.7	403052	54329.4	1441.01	3772.54	2309.56	4884.68	679473	8770.17	76262.8	0	5612.76	4466.58	7531.6	4687.06	4435.09	7395.18	5545.17	10092.2	14145	5432.39	9972.51	13671.4	10050.1	6538.01	11829.9	8162.51	6551.01	11194.6
825	M111T14_4	111.117	111.117	111.118	13.7441	13.6295	13.7917	5	0	0	0	0	3	0	0.143289	0.000655095	0.00107817	7285.38	8227.12	7877.73	8008.38	19114.3	8539.49	357.457	499.681	262.774	1270.17	9958.24	1223.62	4874.95	0	6972.3	7165.65	7405.61	7750.15	6832.15	7586.44	7434.59	8660.79	8647.16	7941.28	8066.62	8612.26	8342.89	8039.12	7670.11	7732.67	7716.57	7765
826	M273T10_1	273.207	273.201	273.208	9.88028	9.67425	9.90953	9	1	3	3	1	0	1	0.280835	0.000655095	0.00107817	26693	14830.7	14855.3	40442.9	46434.6	30024.5	8713.19	11760.1	12270.9	14059.8	4646.12	8431.92	15306	0	9544.95	26834.5	31055.4	32936.3	28019	31768	13835.9	4840.12	32197.4	9695.6	25651.9	2763.2	21179.9	29461.6	3281.59	4058.78	4439.93	26710.1
827	M379T11_1	379.282	379.282	379.283	10.7856	10.7622	10.8134	17	0	0	0	0	6	11	0.164988	0.000655095	0.00107817	5743.8	8171.97	5263.97	5965	204895	32963.2	779.574	3002.72	626.55	505.367	167522	5438.54	34142.3	0	6445.68	4890.89	5268.21	5841.15	5159.06	6857.81	10746	6650.05	13036.1	6232.27	5546.93	6820.41	5711.18	4205.51	5452.73	5965.06	4929.06	5320.27
828	M567T16_3	567.42	567.413	567.421	15.7307	15.6971	15.7378	15	1	1	4	3	2	4	0.113208	0.000655095	0.00107817	33502.4	31404.6	39611.3	46967.4	15355.4	24101.3	9674.59	11376.9	4132.57	4240.22	7843.2	2728.45	5901.8	0	29215	35712.7	26302.1	27932.7	52142.8	29709	14094.7	38046.3	29934.9	22485.3	41882.7	41983.6	45248.5	40470.2	39482.6	42588.3	35347.8	34530.1
829	M395T9_4	395.33	395.327	395.331	9.0733	8.99675	9.11582	10	5	1	3	1	0	0	0.110387	0.000656373	0.00107822	11396.4	16660.1	9867.5	18196.3	249922	76361.5	4041.66	7082.38	4976.89	4991.23	137335	8429.33	78582.8	0	11952	19010.2	10093.9	10848.5	7389.72	9084.06	18967.1	19159	23453.8	19142.6	2994.73	16243.2	12349.4	4123.23	14698.1	4512.79	15332.5	8189.02
830	M209T12	209.153	209.153	209.153	11.5248	11.388	11.5965	8	0	0	0	1	4	2	0.274693	0.000657654	0.00107828	6637.85	7540.83	7729.87	7235.46	22592	9942.4	415.8	613.59	396.173	1415.84	7138.32	2731.11	3470.71	0	6321.97	7325.66	6134.79	6533.77	6751.47	6759.42	7570.32	7315.91	6919.21	6955.06	7999.83	8484.64	7581.52	8322.71	7102.66	7779.36	7853.83	7739.15
831	M299T10_2	299.258	299.257	299.26	9.52678	9.10945	9.55148	20	2	3	3	2	2	7	0.137944	0.000657654	0.00107828	16455.4	17890.2	11473.2	27090.4	61137.6	22645.8	2954.57	7859.54	2150.58	13683.1	25839.8	3123.85	16790.6	0	16625.5	13542.1	17259.4	21714.1	15608.8	13982.7	27473.5	12857.3	15603.5	28080.3	10069.9	13256.9	11371.8	11411.8	13190.9	7781.66	11083.8	13999.3
832	M386T11_1	386.29	386.289	386.291	11.4038	11.3815	11.4411	17	0	0	0	0	5	12	0.0977613	0.000657654	0.00107828	10366.1	12732.8	11980.1	11983	160322	41565.3	824.899	1980.62	992.48	865.354	117921	4063.48	33955.8	0	9954.61	11111.4	10171.8	11471.3	10311.3	9176.42	12539.4	14647.9	11628.7	10740.6	15631	11209.2	13691	12394.1	11648	11053.8	11055.5	12038.1
833	M802T16	801.674	801.672	801.676	15.6627	15.6407	15.6933	11	0	0	0	0	4	7	0.307738	0.000657654	0.00107828	1101.61	1420.11	1282.21	1612.44	139481	17735.4	209.986	469.609	288.456	160.275	99463.8	5457.86	70160.6	0	1179.36	1085.58	922.998	1159.56	833.46	1428.72	1554.14	2179.8	1459.65	1103.46	783.45	1440.17	1040.1	1524.36	1353.5	1557.75	1389.51	828.046
834	M382T13_1	382.304	382.304	382.307	13.3016	13.2718	13.3212	5	0	0	1	0	3	1	0.23922	0.000660223	0.00107838	10971.4	14324.4	9626.76	13165.2	34728.8	16510.2	763.493	4547.02	3617.57	1205.99	15593.9	3949.55	16143.4	0	10863.8	9648.84	11091.4	11374.2	10893.2	11956.8	18122.7	10728.7	11283.6	21789.5	11597.1	12424.8	2446.37	10149.5	12472.4	10270.8	11401	11020.5
835	M197T13_1	197.081	197.08	197.081	12.7439	12.7255	12.7781	7	3	1	2	0	0	1	0.298808	0.000661511	0.00107843	4435.12	6256.12	5522.52	7559.98	18201.7	7920.18	2234.29	2259.15	1690.76	942.144	10672	2366.62	8114.92	0	2264.66	6881.46	2159.56	2896.51	5724.93	6683.58	6080.47	2190.56	8280.39	6315.72	6209.85	8459.71	6896.02	6255.17	7004.19	6215.38	3509.68	3254.68
836	M677T19_1	676.536	676.528	676.54	19.4628	19.27	19.611	30	4	3	3	6	3	11	0.251902	0.000661511	0.00107843	36071.2	32499.6	24652	51117.9	10759.5	27153.1	16692.5	18225.2	5321.12	13804	7156.38	6839.91	7138.61	0	59159.3	28922.6	22291.3	55231.9	28928	21894.3	55072.6	21769.2	21034.1	56874.5	21569.9	18677.3	32431.9	21456.6	22646.4	29018.1	17742.1	24616.8
837	M280T11_2	280.236	280.234	280.237	10.9161	10.8512	10.9995	30	5	4	5	6	5	5	0.182073	0.000662802	0.00107849	24721.5	31578.6	39953.7	24643	430050	96141.1	11698.7	6189.12	10278.3	3722.89	217531	17504.7	81572.6	0	13875.8	35402.2	14109	30091.3	39601.3	15249.2	28254.1	23873.3	39935.2	26764.3	35499.1	35145.2	38853	37125.3	39032.6	30036.7	59802.7	34871.8
838	M313T7_2	313.237	313.236	313.239	7.34775	7.12255	7.59353	37	5	4	5	3	6	13	0.105287	0.000662802	0.00107849	23062	25545.1	17565	24183.6	219227	58462.9	3341.34	2038.89	5493.48	5098.42	82975.4	6155.38	52058.4	0	20499.9	22633.1	22304.1	22211.1	21049.2	29674.5	25062.5	25875.1	23163.6	23948.5	28969	26252.2	23774.8	12775.6	19478.9	23810.3	12127.2	13423
839	M284T14_1	284.267	284.266	284.267	14.4352	14.3877	14.468	25	1	1	3	0	6	14	0.204453	0.000665391	0.00107859	14591.2	11140.6	27371.6	22560.2	454835	124678	9438.75	8168.67	9752.99	7672	325850	25490.8	234456	0	18900.1	20986.3	2157.83	20459	22227.9	2816.32	1226.37	20364	8262.54	6746.68	21866.6	8377.36	21829.7	41396.3	22116.8	20473.6	38324.5	20088.7
840	M401T16_1	401.342	401.341	401.343	15.6488	15.348	15.6861	45	6	6	6	6	6	14	0.2862	0.000665391	0.00107859	48659.3	61858.6	66740.3	77477.3	4.34829e+06	972935	8755.94	15391.4	5051.57	28530.9	2.18524e+06	278454	1.46905e+06	0	62251.8	48347.4	37536.2	51377.2	51489	40954.5	42358.8	83509.5	62823.7	46653.5	71793.7	64012.3	73075.5	72068.2	64102.3	60906.2	62596.9	67692.6
841	M294T13	294.215	294.214	294.215	12.7532	12.7271	12.7854	16	0	0	0	0	5	11	0.191491	0.00066799	0.0010787	15817.8	14899.1	16003	17417	145991	38537.6	1202.72	1018.97	1264.09	1394.06	163466	7379.61	49563.9	0	16132	16456.3	15480.2	16496.3	16801.4	13540.8	15627.3	14773.9	15671.6	15839.7	13250.1	14232.2	14738.4	15723.3	16487.4	16675.3	14530.9	17862.7
842	M374T7_4	374.288	374.287	374.29	6.81787	6.66392	6.93638	13	4	3	3	0	2	1	0.262013	0.000669293	0.00107875	12789	15067.8	7012.99	12473.5	60031.2	15978.7	8566.3	8210.4	2923.23	1376.54	22307	4186.64	9413.7	0	9596.21	4840.85	23975.2	9059.56	6037.04	23225.1	24986.1	9564.01	7593.24	26066.8	11211.5	10984.9	10377.7	4406.11	5637.38	9735.43	3402.3	8519.01
843	M532T9_1	532.236	532.234	532.24	8.80664	8.76232	8.83378	34	5	5	6	4	3	11	0.388426	0.000669293	0.00107875	19284.7	15304.6	12864.4	11023.6	3486.68	10459.8	1246.05	7056.12	3605.17	2361	1665.91	4062.86	5635.66	0	17332.1	18860.3	18966.8	20650.8	19270.8	20627.5	1370.19	16283.3	20782.4	16732.4	17011.9	19647.3	13211	18610.3	14843	8162.46	11454.4	10905.1
844	M883T17_4	882.74	882.735	882.745	17.4859	17.4448	17.5298	28	6	3	4	4	0	11	0.339714	0.000669293	0.00107875	21090.5	12143.8	11173.5	26773.4	3830.74	12894.2	5527.04	7216.1	2450.98	13251.7	752.929	4380.35	5270.94	0	18191.3	14883.2	29468.7	22236.5	16745.7	25017.3	2193.27	15561.6	16028	4687.64	13458.7	20933.3	10225.9	9724.5	15000.7	11823.5	7919.1	12347.4
845	M307T14_2	307.3	307.299	307.301	14.4193	14.3877	14.4433	9	1	0	0	0	4	4	0.202454	0.000670599	0.0010788	2765.94	3784.69	3562.05	3896.94	20964.5	7331.42	719.675	325.913	866.018	497.56	12419.6	1484.28	8780.54	0	2817.59	3534.15	3299.51	1533.53	3010.39	2400.49	4231.2	4041.55	3676.39	3363.75	3873.24	3522.03	2672.57	4968.87	2749.18	3228.07	3809.18	3944.47
846	M342T14_1	342.3	342.299	342.302	14.0508	14.0054	14.0885	17	0	0	0	0	5	12	0.234525	0.000670599	0.0010788	17693.4	21835.7	20197.2	25820.9	150086	49493	2987.21	3308.1	1876.13	5467.79	104940	11607.3	29524.8	0	14898	17839.7	14893.3	22672.3	19349.9	16507.3	27625.4	19858.3	21691.5	20659.5	18062.1	23117.3	17381.8	22115.5	19890.2	19386.2	22471.8	19937.5
847	M342T15_2	342.309	342.307	342.31	14.9975	14.972	15.0453	20	0	1	0	0	6	13	0.200692	0.000670599	0.0010788	11743.1	13502.9	14487.9	15868.2	573412	132301	2048.45	6514.51	1027.12	1382.1	609767	26551.7	220825	0	13760.1	11530.8	8508.3	12877.7	13483.4	10298.3	8810.52	20863.1	9457.2	7719.62	22585.7	11581.5	14842.8	15585.1	12941.2	15449.6	14408.9	13699.5
848	M298T10_1	298.246	298.241	298.247	10.2036	10.125	10.4405	10	3	4	0	1	1	1	0.153211	0.000671907	0.00107885	10479.8	7586.11	9439.14	11033.1	22469.8	11104.6	3104.98	1879.52	543.41	3659.41	7096.34	1701.35	3022.4	0	10463.7	9306.9	16638.9	8624.52	9470.46	8374.31	6145.06	8857.36	8729.88	9094.88	4433.77	8255.73	10286.3	9217.26	9856.22	9313.38	9204.29	8757.45
849	M307T11_1	307.191	307.19	307.191	10.8321	10.8133	10.8368	3	0	0	0	0	3	0	0.0740646	0.000671907	0.00107885	14288.5	16225.9	15772.3	14791.1	57089.1	23835	1043.97	1157.96	879.65	600.556	41932.7	1765.33	9865.68	0	14194.9	13477	13766.3	15797.4	15303.6	13192.1	15398.7	17538.4	15222.4	17550.3	15044.6	16601.1	17187.3	15540.8	16472.5	15403.1	15155.2	14874.6
850	M399T14_2	399.326	399.32	399.329	14.4524	14.1437	14.7236	44	6	6	5	6	6	13	0.228302	0.000671907	0.00107885	28916.3	32770.3	26233	38274.7	168700	34913.1	3330.39	6106.67	3115.7	8246.74	124889	7970.71	40163	0	31414.2	29425	22710.2	31944.8	28209	29794.9	31497	25910.8	34922.5	42217.7	26684.5	35389.6	26448.6	30808.9	28998.4	23654.4	24401.6	23086.3
851	M423T9_3	423.362	423.351	423.363	8.5748	8.52462	8.83378	32	5	4	4	4	3	11	0.312131	0.000671907	0.00107885	28151	18924.5	13793	33591.6	7817.17	17581.3	3278.84	7944.51	3439.07	15841.4	3997.92	5487.65	12775.6	0	29567.2	23020.5	29611.1	27136.5	26876.4	32694.2	4798.98	20092.8	17864.5	29200.9	20103.7	21486.4	15839.9	8795.28	16795.2	15265.4	10062.3	15999.6
852	M393T11_3	393.356	393.351	393.359	10.7821	10.767	10.8467	5	0	0	0	4	0	1	0.62522	0.000671907	0.00107885	1484.37	1704.44	1577.56	6028.16	7282.71	1444.8	756.424	350.774	464.534	1959.5	7629.13	903.315	3241.8	0	2388.53	1344.45	592.792	2287.87	1567.42	725.17	1706.5	1516	2261.83	1941.89	1282.9	1517.52	1886.97	1355.3	2245.01	1406.74	1665.63	905.7
853	M352T11_2	352.357	352.357	352.359	11.2809	11.0843	11.4228	9	0	0	4	2	0	3	1.38909	0.000672227	0.00107887	19.0175	1509.26	4856.71	3238.4	491.859	516.659	22.3213	1657.87	3293.32	4044.02	471.806	717.684	809.603	0	0	38.0578	0	0	25.3501	50.6968	2746.7	278.469	579.35	4331.69	736.046	383.29	4294.32	9135.75	2882.46	1078.67	8645.84	3103.21
854	M199T17_1	199.133	199.132	199.133	16.6164	16.2072	16.9627	24	1	2	3	3	1	2	0.22708	0.000673218	0.00107891	5826.58	6288.63	5922.17	10326.4	7919.29	5969.01	366.282	252.677	859.44	7171.65	645.41	1355.45	654.315	0	5820.99	6157.31	5335.78	5435.6	6025.2	6184.62	5978.64	6376.87	6730.56	6264.77	6200.89	6180.07	6772.65	7078.17	5095.07	5239.27	6098.12	5249.76
855	M298T0_1	298.083	298.082	298.084	0.0350833	0.0094	0.102633	7	1	1	0	3	0	0	0.405943	0.000673218	0.00107891	846.54	1371.32	1044.01	1421.7	1351.17	865.459	110.124	879.879	112.959	405.735	63.3528	351.327	911.249	0	857.282	762.528	680.937	857.971	955.623	964.9	949.651	986.576	1007.19	3153.67	1221.29	909.535	1192.41	1046.47	1145.78	882.65	1022.95	973.779
856	M141T19_2	141.091	141.091	141.091	19.2176	19.1545	19.3177	12	1	2	0	3	2	4	0.426934	0.000674532	0.00107896	6807.28	8471.8	7946.47	9639.01	9645.55	8430.08	501.872	1160.57	498.667	1397.05	1578.78	3599.08	874.282	0	5861.65	7170.02	6695.78	7196.2	7067.77	6852.28	7854.21	8236.93	9194.92	7484.46	7585.01	10475.3	7583.76	8524.26	7421.81	8036.19	8541.41	7571.4
857	M535T19_1	535.456	535.454	535.459	18.5773	18.5302	18.6	11	0	0	0	0	4	7	0.249244	0.000675848	0.00107901	4568.26	3517.3	3755.93	7071.02	18976.6	7046.61	1832.52	544.315	722.903	3470.63	4514.99	1756.33	3946.85	0	6187.52	3651.55	2342.27	7152.33	4790.72	3285.16	4091.88	3144.6	2953.6	3223.86	4288.66	3401.2	3545.02	2610.26	4160.56	4751.72	3510.83	3957.18
858	M884T12	883.726	883.721	883.729	11.6705	11.646	11.697	25	2	1	5	5	0	12	0.332629	0.000675848	0.00107901	1581.95	1280.16	3791.74	15557.4	527.497	2302.31	783.246	1039.44	2029.19	16328.1	625.21	765.815	8536.89	0	2079.67	1676.7	788.302	2479.4	1986.45	481.152	37.3961	1414.19	1626.84	131.846	1698.55	2772.12	4634.77	1952.01	6404.12	3985.52	887.809	4886.19
859	M213T6	213.148	213.147	213.159	6.2839	6.11502	6.3499	45	6	6	6	6	5	14	0.163381	0.000675848	0.00107901	53112.9	53521.5	27408.2	49104	20357.5	47857.2	13383.8	26080.7	5267.5	13863	10745.1	7818.96	28897.6	0	50319.3	38374.9	74213.2	43817.4	48147.1	63805.7	91599.2	31586.6	42505.2	79928.4	28976.6	46532.8	27244.6	21414.3	30427.7	35175.5	21730.8	28456.3
860	M617T17_3	617.477	617.474	617.48	16.7853	16.7615	16.8097	7	2	0	3	2	0	0	0.258781	0.000677166	0.00107906	9181.38	12160	9247.13	11886.9	22471.2	11962.3	1647.95	2163.77	1367.62	3661.15	4884.81	3095.6	2732.62	0	12087.2	9602.03	7923.8	7773.2	8084.55	9617.49	10992.6	12617.3	12818.3	8536.69	13124.8	14870.2	9508.22	10761.8	10955.5	8010.84	8033.73	8212.68
861	M671T11	671.484	671.481	671.486	10.9995	10.9626	11.004	7	0	0	0	0	3	4	0.192065	0.000677166	0.00107906	2225.22	1839.03	1423.62	2257.35	16834.9	4318.2	683.693	453.674	251.729	592.601	16007.4	829.374	9471.45	0	1788.31	2295.61	2147.9	3067.15	2846.94	1205.43	2692.91	1681.29	1464.38	1605.09	1990.43	1600.08	1158.39	1549.22	1694.45	1299.95	1153.34	1686.34
862	M265T8_2	265.264	265.263	265.265	8.32651	8.30695	8.34855	4	0	0	0	0	4	0	0.405634	0.000679811	0.00107916	443.761	973.196	403.176	940.038	5758.75	967.848	206.819	636.803	270.286	541.122	3603.75	392.592	1096.53	0	297.426	329.201	746.671	243.797	390.222	655.248	2221.96	478.188	1017.06	634.358	767.99	719.621	248.968	29.6712	743.069	321.684	685.403	390.263
863	M359T12_1	359.315	359.311	359.317	12.11	12.0356	12.2291	14	1	3	0	3	3	4	0.138784	0.000679811	0.00107916	16245.3	16753.8	20120.7	23492.6	205581	70891.1	8241.84	2015.53	2533.01	4172.24	172808	9838.52	102676	0	24636.3	15841.1	2690.7	24535.1	17425.7	12343.1	18927.4	16639	16900.6	14958.5	19023.2	14074.4	18922	19730.9	23069	17764.3	17812.9	23425.4
864	M400T12_4	400.342	400.341	400.344	11.5295	11.5233	11.5608	20	0	0	0	0	6	14	0.192646	0.000679811	0.00107916	20433.1	19738.2	16563.6	15924.3	336456	220532	4115.97	2878.81	964.981	1223.08	164070	42484.6	49411.8	0	16506.6	20384.4	27285.3	15864.6	21150.7	21406.9	21418.8	24093.8	15973.6	19468.2	20040.2	17434.8	16282.6	15847.5	15862.7	16974	18342.2	16072.5
865	M562T10	562.491	562.49	562.492	10.4845	10.4774	10.5011	4	0	0	0	0	4	0	0.430726	0.000679811	0.00107916	372.973	307.333	254.35	655.699	33252.3	2098.7	300.067	83.9958	148.172	300.766	13837.1	903.964	18776.7	0	540.505	231.981	290.37	904.421	135.879	134.681	346.714	281.145	250.775	249.804	461.321	254.236	492.775	79.0722	236.929	311.16	121.173	284.992
866	M679T10	679.496	679.491	679.504	10.478	10.4367	10.5067	4	0	0	0	0	3	1	0.230919	0.000679811	0.00107916	2325.14	3155.53	2081.42	3027.2	10051.3	3640.88	648.538	1063.52	405.471	384.395	4564.03	840.749	2653.27	0	2936.7	1502.34	1959.69	1880.98	2519.28	3151.87	4335.09	2407.23	3150.53	4543.46	1991.53	2505.34	2759.24	1683.5	1997.72	2260.93	2110.86	1676.26
867	M147T18_2	147.092	147.092	147.092	17.894	17.7877	18.0938	15	1	1	4	3	0	3	0.542905	0.000681137	0.00107921	14866.4	18163.2	16017.5	20756.6	26721.6	14984.2	4390.74	3165.85	893.981	3831.45	1705.86	8135.01	1767.32	0	11660.1	12374	23408.1	12704.8	13517	15534.6	14431.9	23931.9	16626.4	17586.8	17872.5	18529.5	16687	16840.1	15535.7	15713.5	14592.7	16736.3
868	M311T8_1	311.222	311.221	311.223	7.69184	7.4282	7.975	36	4	6	0	2	6	12	0.400495	0.000683796	0.00107932	27839.7	36943.8	18568	26203.3	203675	84829.3	8334.79	20190.1	1817.93	8938.92	116871	33973.7	35458.7	0	24020.8	18230.4	38364.5	32037.9	19736.4	34648.5	62940.3	19624.2	34490.5	61138.7	19689.6	23779.6	19783.5	21245.4	17511.9	19207.6	17225.1	16434.8
869	M319T10_3	319.264	319.262	319.265	10.2312	10.1492	10.26	39	4	5	5	6	5	14	0.181299	0.000683796	0.00107932	8432.28	18484.4	14670.8	21716.2	338259	89698.5	3395.19	9219.38	7332.96	9511.26	208806	16262.2	68255.1	0	4454.89	14637.3	8200.59	7944.56	6707.06	8649.32	6634.86	30754.6	15707.7	12371	17568.1	27870.2	12563.4	9685.23	17722.3	11792.9	8179.66	28081.1
870	M413T17	413.378	413.376	413.379	16.9012	16.6045	16.9445	59	6	6	6	6	6	14	1.60567	0.000683796	0.00107932	25592.8	27809.6	30147.9	38299.7	111229	70710.9	4317.88	9454.35	5666.52	6392.91	58383.2	113538	34634.7	0	24707.2	30999.6	20262.2	23750.9	30652.1	23184.6	23702.5	36524.1	18898.4	29896.1	40491.7	17344.7	30445.8	22733.8	27883.6	29763.6	40155.7	29905
871	M717T7	717.412	717.409	717.414	7.36055	7.32335	7.60608	8	0	0	1	0	6	1	0.301572	0.000683796	0.00107932	2725.22	4358.21	3455.57	3672.42	15353.7	4804.35	501.157	1683.39	517.965	675.424	7161.59	1448.86	5421.41	0	2136.14	2958.9	2508.66	2783.7	3561.63	2402.31	7300.17	3423.74	3046	5462.82	3259.72	3656.83	3680.88	2723.59	3668.17	2879.87	3889.69	3891.22
872	M452T9_3	452.337	452.336	452.339	9.33735	9.31475	9.3566	25	4	4	3	4	0	10	0.135653	0.00068513	0.00107937	52017.8	43435.7	65457.7	121519	21208.4	57129.2	32211.2	22228.9	20623	50527	5361.8	7749.72	50879.7	0	88526.1	27959.3	39352.6	96551.4	21185.4	38532	18469.4	34470.5	44798.1	84252.8	33609.5	45013.7	51715.4	89146.5	45967.9	52662.9	93707.2	59546.3
873	M352T12_1	352.257	352.254	352.258	11.6207	11.598	11.6455	22	0	1	1	0	6	14	0.117039	0.000686467	0.00107942	2793.53	5659.36	3482.97	3995.69	408430	103706	576.414	2284.93	1025.24	897.763	320587	12137.7	131802	0	3362.39	2582.68	2913.96	3526.59	2126.65	2248.92	5519.22	6971.12	2443.89	5122.43	9230.8	4668.67	5264.4	3495.22	2902.15	3662.82	2177.33	3395.9
874	M361T12_2	361.274	361.273	361.275	11.5334	11.3651	11.7582	7	0	1	0	0	4	0	0.139948	0.000686467	0.00107942	4145.29	4895.42	4780.96	5680.85	55764.8	13738.4	388.582	957.933	663.756	1048.95	21005.3	1922.66	9759.01	0	4579.7	4452.55	3913.45	3942.7	4397.8	3585.55	6534.92	3964.41	4239.3	4608.96	5509.21	4515.74	5069.71	5167.8	5017.67	4661.66	5274.73	3494.19
875	M395T17_3	395.369	395.366	395.373	16.9012	16.7555	16.9298	23	4	3	4	2	1	9	0.347305	0.000686467	0.00107942	17489.1	13891.2	17800.2	23419.4	112801	26021	3024.26	6868.68	3638.57	3183	87274.8	9037.21	50541.1	0	15742.7	20478.1	12559.9	19230.2	16957.6	19966.1	6697.18	20097.8	12996.7	5932.43	22877	14745.9	23605.5	12988	17935.2	19832.3	15906.4	16533.7
876	M394T14_1	394.355	394.352	394.357	13.5424	13.2759	13.5663	31	4	6	4	5	3	9	0.770849	0.000687806	0.00107947	13491.1	21812.2	18129.2	29647.8	13537.1	16402	3471.14	3685.95	5088.58	8338.45	3428.77	12643.5	10178	0	12384.3	17169.2	8169.14	15163.3	16656.1	11404.7	16955.2	26391.7	19066.7	21481.8	25736.1	21241.9	27656.5	17864.9	16082	17623.3	12358.6	17189.8
877	M270T10_3	270.215	270.214	270.215	10.4052	10.3814	10.4217	9	0	0	0	0	5	4	0.165011	0.000690491	0.00107957	2357.3	2074.29	2364.98	2774.51	14268.7	4499.69	285.822	179.471	254.002	525.988	9039.63	742.497	5305.18	0	2191.08	2429.32	2145.45	2273.04	2904.24	2200.69	2170.01	2160.92	1852.48	1855.4	2286.82	2120.11	2202.51	2430.8	2752.94	2536.66	2085.08	2181.89
878	M215T15	215.164	215.164	215.165	15.0025	14.972	15.2012	20	0	1	0	0	5	14	0.192476	0.000691838	0.00107962	8166.74	10617.7	9817.28	10149.2	68565.9	23227.5	1216.19	3642.34	815.375	608.04	61836.6	4470.74	21398.7	0	9409.58	7323.24	7657.85	10006.1	7278.56	7325.11	8700.63	9721.21	17804.9	7591.53	10201.3	9686.61	10301.8	8875.55	9053.43	10195	10987.5	9490.32
879	M219T7_2	219.174	219.173	219.175	7.09887	6.87257	7.56917	73	6	6	6	6	6	14	0.385557	0.000691838	0.00107962	54938.8	41199.6	23811.4	57499.1	21609.6	36793.3	19564.3	15307	4910.76	15749.2	13016.8	14185.9	12006.4	0	40818.1	47794.5	78107.9	42654.1	38661	81597.4	41798.6	51303.8	29299.6	66457.9	29228.5	29109.4	21790.2	20561.2	32167.1	20152.4	20740.3	27457.1
880	M227T12_3	227.164	227.163	227.168	11.5601	11.5017	11.7449	7	0	1	0	0	4	2	0.193614	0.000691838	0.00107962	11347	10216.1	13144.5	13055.4	28197.3	11785.6	1319.43	4088.67	414.989	910.736	21544.8	2281.86	6904.87	0	11667.3	10328	11129.7	12938.8	9467.27	12550.8	11190.5	12317.1	1935.39	12552.7	11848	11452.9	13453.3	13248.2	13293.1	13562.5	12853.5	12456.4
881	M298T11_4	298.346	298.345	298.348	10.5324	10.3533	10.644	8	1	0	0	0	0	7	0.925352	0.000691838	0.00107962	8181.7	15998.4	21105	17955.7	422733	73638.1	3902.71	11116.3	8695.22	2371.04	123706	68141.1	67856.7	0	12335.8	2871.38	6014.41	11922.4	10414.7	5531.54	8853.04	28085.3	7034.01	12009.2	32094.5	7914.14	23806.9	28243.6	10106.9	24108	29880.1	10484.4
882	M317T11_3	317.288	317.288	317.289	10.7721	10.7395	10.79	8	0	0	0	0	3	5	0.144851	0.000691838	0.00107962	1976.67	2027.4	2495.14	3369.04	16487.2	5119.51	439.657	611.315	159.119	1127.7	3727.42	741.567	3589.7	0	2401.44	1965.07	1511.02	2453.37	2119.42	1409.68	1339.67	2343.03	2999.07	1478.31	2158.71	1845.61	2416.59	2665.79	2477.76	2337.04	2360.01	2713.64
883	M350T7_3	350.258	350.254	350.26	6.55558	6.43093	6.60682	25	3	5	1	5	0	11	0.219855	0.000691838	0.00107962	11869.5	13308.7	8234.6	13590	4963.68	9387.75	2917.82	5468.14	1758.19	2332.5	1923.16	2063.94	2605.73	0	11319.1	8948.55	17129	11773.3	9501.86	12544.9	20299.8	8553.32	13144.8	19473.2	7449.1	10931.7	8154.32	5313.58	9973.83	7562.95	8315	10087.9
884	M505T18	505.404	505.402	505.406	18.4057	18.0893	18.4533	41	6	6	6	6	2	14	0.13145	0.000691838	0.00107962	87858.2	64795.7	65201.3	110644	10761.4	65942.6	21159.8	9975.4	21877.8	44797.8	4294.12	8668.18	31501.1	0	85891.9	97039.8	62249.4	93574.6	120480	67912.8	64570.7	67258.6	63590.6	70002	76566	46786.6	53306.7	51951.3	90978.7	49370.2	49936.2	95664.7
885	M583T18	582.544	582.541	582.546	17.6188	17.3562	17.6635	24	0	1	4	3	6	10	0.13917	0.000691838	0.00107962	18667	19619	35056.3	33793.6	48798.8	28642.2	2157.77	4310.52	8835.58	17468.3	16015.2	3986.14	9832.26	0	19594.4	16004	19262.2	19392.6	21554.1	16194.8	12294	22920.5	21740.7	16540.2	21118.1	23100.4	24213.3	38503.6	39786.3	25602.6	34963.7	47268.1
886	M626T19	625.567	625.562	625.572	18.6252	18.2892	18.6548	30	5	5	4	6	0	10	0.2069	0.000691838	0.00107962	14857.9	9224.17	11168.5	31115.8	6306.43	14259.8	7557.93	4446.23	3560.47	16024.6	1001.09	2950.36	7449.33	0	23596.5	13594.9	7927.41	24763.5	11488.7	7776.31	6284.45	13169.8	5605.53	7002.39	16380.5	6902.31	16931.4	10828.5	9175.17	12981.5	6419.34	10675.1
887	M382T15_1	382.333	382.331	382.334	14.9969	14.9467	15.0205	19	0	0	0	0	5	14	0.435255	0.000693187	0.00107967	4740.31	5472.54	5665.73	6799.38	139800	23455.3	900.308	1115.06	429.029	1030.97	149817	10209	63191.1	0	4702.14	4513.59	3156.64	5682.55	5504.42	4882.49	4389.33	6786.91	4388.58	4795.79	6743.85	5730.75	5581.78	5246.96	5579.92	5390.37	5722.44	6472.89
888	M519T13_3	519.46	519.459	519.461	12.8596	12.7523	12.9532	6	0	0	0	5	0	1	1.26757	0.000693187	0.00107967	2835.14	5546.99	11601.9	46105.6	5557.43	7899.88	1504.48	4293.23	8503.36	17517.8	4132.17	10013.7	5773.51	0	2359.74	2036.47	1683.04	2599.07	5828.57	2503.98	3001.27	5178.95	4108.69	3392.23	14169.9	3430.96	22066.9	13801.8	20768	3293.03	3677.85	6004.13
889	M294T12_4	294.28	294.278	294.281	12.4895	12.4729	12.513	19	3	2	2	3	4	5	0.163562	0.000694539	0.00107972	3911.01	2765.79	3241.21	6051.28	25245.2	9330.79	1079.35	1866.68	674.514	2310.29	15376.1	1526.16	13607.4	0	5428.11	3650.98	2676.58	4977.17	3684.82	3048.42	411.797	4512.58	2623.51	923.234	5075.53	3048.08	4061.31	2903.52	3153.61	3476.33	2143.02	3709.48
890	M388T14_4	388.391	388.379	388.392	13.5662	13.2467	13.6395	5	0	0	3	1	0	1	0.305603	0.000694539	0.00107972	1745	3528.54	3761.37	4195.34	11459.4	6848.25	789.062	1956.98	1907.8	1393.19	4353.59	2092.85	3234.75	0	1393.45	1965.09	873.161	2731.46	2530.51	976.337	6057.77	1888.07	1387.01	3024.6	5762.91	3050.89	6364.9	4861.89	4786.98	2538.57	2877.68	1138.2
891	M611T16_2	610.503	610.502	610.505	15.7589	15.6923	15.7629	4	0	0	0	0	4	0	0.132458	0.000694539	0.00107972	17674.1	18978.5	20257.8	24860	160472	40036.5	2012.34	4243.17	4404.24	2921.69	47923.2	5303.13	16769.7	0	17023	17982.5	14455.2	19444.4	20091.1	17048.5	14815.4	24171.2	16849.9	19243	23911.2	14880.5	25796.6	15214.1	21273.8	24447.1	15670	19145
892	M481T12_1	481.338	481.333	481.347	12.0574	11.6991	12.082	24	2	5	5	4	1	7	0.192794	0.000697251	0.00108027	30211.6	21624.8	22074.1	22444	9134.37	15531.4	4030.41	4042.44	6572.05	6288.11	1055.37	2994.35	7871.38	0	35884.8	27160	27466	34734.8	29024.3	26999.7	19254.3	22044.3	15401.3	26950.8	24591.1	21507	20563.4	15125.6	31452.2	20687.2	16167.3	28448.5
893	M349T11_3	349.359	349.357	349.361	11.3589	11.2304	11.6236	12	0	2	2	3	4	1	1.74933	0.00069861	0.00108055	257.07	532.997	736.013	2219.87	18114.2	1117.54	367.297	577.445	710.752	1379.98	20146.6	1954.95	5574.33	0	364.65	40.2183	46.9636	959.962	111.09	19.5336	1483.3	0	120.12	396.23	974.754	223.581	396.898	504.831	1408.36	222.856	59.0928	1824.04
894	M314T8_3	314.24	314.239	314.241	8.43912	8.42645	8.46795	5	1	0	0	0	3	1	0.115006	0.000699973	0.00108082	9482.45	7858.67	7055.17	11328.2	35603.3	12863.1	2829.79	1665.84	1248.76	3922.19	16068.4	1479.33	6622.14	0	7566.71	7311.88	13618.1	8108.87	7716.6	12572.6	6922.99	6847.82	7665.97	11095.7	6654.2	7965.31	6964.88	6829.62	7534.91	7169.19	4985.38	8847.05
895	M481T7_1	481.19	481.188	481.192	7.05668	7.01513	7.14795	15	2	2	0	4	1	6	0.294365	0.000699973	0.00108082	11756.2	14137.5	7484.69	9127.74	3540.22	7960.91	3475.46	6563.55	1357.45	995.14	1816.7	2343.41	2601.09	0	11992.1	8424	10581.5	13897.2	8293.22	17348.9	8783.35	8608.35	23076.3	15677.9	8264.62	20414.2	7937.19	9434.05	6444.59	6184.52	8557.16	6350.62
896	M598T15_1	597.509	597.5	597.511	14.5195	14.2953	14.5499	38	5	5	5	6	2	12	0.228622	0.000699973	0.00108082	50793.8	43051.1	32828.5	73846.7	18198.6	37810.2	10518	16135.7	4474.73	26110.7	3404.54	8644.26	25692	0	50887	45580.3	71643.8	46044	43255.2	47352.7	10963.4	44252.9	49282.4	49684.1	55634.2	48489.7	37788.3	29210.4	35155.5	36230.5	26096.3	32490
897	M847T15	846.558	846.555	846.566	15.2782	15.263	15.3023	7	1	0	3	0	0	3	0.240503	0.000699973	0.00108082	7058.58	6843.55	5983.59	9050.63	13712.7	8278.1	1895	1571.15	1564.74	1055.78	5499.62	1990.91	2643.68	0	5972.53	4107.84	6417.55	9023.82	8656.39	8173.36	5005.43	7395.96	8440.53	8044.71	4760.33	7414.36	6790.97	4082.15	4807.06	7976.28	4986.54	7258.55
898	M185T19_1	185.117	185.117	185.118	19.2932	19.166	19.4788	15	1	1	4	0	1	4	0.815747	0.000702705	0.00108137	4609.47	6892.61	6087.06	7061.35	7764.29	7703.46	1801.64	1641.53	916.825	237.699	424.507	6284.07	569.537	0	5413.01	5710.39	4653.67	5286.6	1009.22	5583.91	5980.31	7106	5861.17	10111.9	5976.58	6319.65	6428.47	5681.44	5711.18	4797.24	7509.03	6395
899	M382T11_3	382.332	382.331	382.337	11.1462	10.7785	11.1791	39	5	6	5	6	0	14	0.115386	0.000702705	0.00108137	64847.6	29203	23952	72898.4	28627.1	34983.3	41331.8	7491.69	7717.51	19999.3	8595.11	4036.58	30898.8	0	113345	41287.5	41807.7	122332	39408.6	30905	36241.2	29834.1	19828.7	36374.8	32651.9	20287.5	29573.3	12691.7	28438.6	30090.7	15578.3	27339.5
900	M413T13_5	413.377	413.376	413.378	13.0262	12.9441	13.0489	15	0	3	4	3	0	5	0.327732	0.000702705	0.00108137	29632.1	53367.6	87995.9	61216.9	3206.64	31514.1	13559.9	48732.8	37145.2	33134.5	2115.77	10328.2	34179.1	0	18875.8	46375.8	22586.2	18239.9	47398.2	24317.1	12554.6	23623.1	125435	23545.7	29839.9	105207	45264	100950	116358	50470.4	76368	138565
901	M552T15_1	552.428	552.426	552.431	15.3991	15.124	15.4225	20	5	4	3	5	0	2	0.0979527	0.000705449	0.00108192	25483.9	29728.5	30147.6	34043.3	11737.7	18916.4	4775.4	3515.26	3015.32	3617.93	5903.83	1852.91	5911.06	0	21501.4	31918.1	22192	24532.9	31038.8	21720.2	33838.2	33284.9	27007.2	25269.8	31041.6	27929.1	36065.9	27437.3	29351.7	29653.6	29619.5	28757.7
902	M237T19_2	237.185	237.184	237.185	18.9907	18.8487	19.1877	9	0	3	1	2	1	0	0.216406	0.000706824	0.00108219	8894.47	8620.54	9797.76	10848.5	12177.5	8888.01	880.33	1320.75	707.649	816.544	2272.15	1923.41	883.367	0	9295.02	9138.31	7403.77	10039.7	8549.23	8940.81	9359.67	8208.27	6168.5	9846.06	8862.4	9278.33	10080	9966.49	10016.5	10752.3	9228.07	8743.17
903	M679T9_2	679.387	679.382	679.39	9.14242	8.96608	9.2883	8	0	0	0	0	4	1	0.270041	0.000708202	0.00108246	8364.66	8400.28	7743.6	6858.57	44611.9	11654.3	544.003	1079.68	1149.06	778.013	5519.26	3147.13	13921.6	0	8146.63	8516.23	9397.05	8151.38	8073.8	7902.84	8349.42	9792	7859.58	8855.35	8913.22	6632.1	8619.02	7368.96	6767.89	9665.83	7038.27	7001.65
904	M147T19	147.092	147.091	147.092	18.7884	18.6612	19.0088	14	2	0	3	3	0	3	0.594553	0.000709583	0.00108273	9962.84	12357.8	16001.3	18536.5	21549	10945.6	1488.54	1403.87	7040.74	2380.11	947.002	6507.74	1606.64	0	8337.23	8474.11	11844.9	9217.46	11240.3	10663.1	10682.4	10906.4	12275	12489.4	13597.9	14196	21817.6	27343.4	12002.2	8989.69	12110.3	13744.8
905	M422T19_2	422.399	422.397	422.402	18.5532	18.502	18.6023	8	0	0	0	1	6	1	0.335645	0.000709583	0.00108273	1124.47	1612.49	1623.25	2113.22	4460.52	1789.62	283.823	526.931	527.21	442.114	1719.23	600.676	1048.94	0	1304.86	1502.62	811.964	980.797	845.58	1300.98	1169.49	2184.87	1475.72	2095.74	1874.02	875.081	942.255	1072.32	2064.79	1559.14	1879.7	2221.27
906	M422T15	422.369	422.367	422.381	14.5797	14.363	14.6137	6	1	3	0	0	0	2	0.252136	0.000710967	0.001083	8796.96	7606.3	9822.41	10023.3	14651.9	9933.08	1093.49	2030.5	658.842	1267.84	2494.05	2504.48	1780.88	0	8227.55	8871.77	8097.34	7571.5	10611	9402.65	4099.1	7778.39	8119.24	9300.44	6667.81	9672.82	9686.09	10677.2	9631.93	8723.07	10189	10027.2
907	M356T15_1	356.316	356.312	356.317	14.5083	14.4814	14.7944	21	1	0	0	0	6	14	0.102665	0.000712353	0.00108327	9346.35	11715.3	12102.5	13293.5	746153	185207	4043.21	2341.26	1058.71	906.277	814898	19014.2	275421	0	11395.8	12231.2	9950.6	10655.4	1248.6	10596.4	8618.7	13650.3	11770.9	11558.3	14920.5	9772.85	13448.3	13380.9	11301.8	11308.9	12010.1	11164.8
908	M583T9_1	583.346	583.344	583.348	9.4786	9.4209	9.48908	33	5	5	4	6	0	13	0.110636	0.000712353	0.00108327	55915.2	41217.5	36902.5	61069.5	12105.3	42825.6	10581.9	22223.8	8377.97	25945.6	1520.49	4738.05	16580	0	51064.5	47158.3	70609.5	49073.2	49296.2	68289.4	10573.1	38692.6	40539.3	79528.9	43773.3	34197.6	44208.9	33034.9	43489.8	43327.1	23081.2	34273
909	M183T14_2	183.101	183.101	183.102	13.5151	13.4093	13.594	6	0	3	0	2	0	1	0.201414	0.000715133	0.00108382	7956.37	9605.65	8678.4	9240.59	33405.7	11096.7	343.725	1289.08	660.402	770.391	33584.2	2235.03	19592.9	0	8368.37	7935.67	7341.06	8159.02	7948.95	7985.17	9172.48	9531.27	9252.26	12091.9	8298.85	9287.16	9618.64	8626.69	9001.62	8098.45	8934.13	7790.87
910	M353T16_2	353.342	353.34	353.342	15.6838	15.3326	16.004	15	1	2	1	1	5	1	0.228586	0.000716528	0.00108409	29770.4	23348.9	29918	34390.9	58171.8	31379.1	11720.2	9866.03	2266.4	2531.31	10411.9	7172.81	11267.4	0	25950.4	24905.9	24205.6	25466.9	53657.9	24435.6	7232.21	30044.5	26003.7	15630.7	32893.1	28288.9	32441.4	32751.3	26986.5	28979.3	29769.3	28579.9
911	M376T17_2	376.233	376.232	376.234	17.2047	17.1373	17.3307	9	3	0	1	0	0	5	0.402325	0.000716528	0.00108409	58308.6	68003.1	70214.7	74267.9	82039.6	69658.8	12312	3104.58	5754.12	3429.62	4005.36	28025.5	4792.94	0	57745.4	41973.5	64826.9	45564.3	72911.9	66829.7	63362.8	66433.1	68848.8	67389.7	69374.6	72609.8	67169.9	72871	79577.4	62413.8	69729.4	69526.6
912	M381T11_3	381.346	381.345	381.349	11.2066	11.1778	11.2398	10	2	0	1	3	0	4	0.400099	0.000716528	0.00108409	10444.3	10242	9153.21	13065.1	26595.5	10863.4	1833.99	903.549	2583.36	2627.77	6956.36	4346.41	3679.54	0	8711.39	11105.6	9118.9	13702.2	10578	9449.69	9972.09	9823.32	8823.44	10484.9	11284.5	11064	10541.9	9682.05	9223.74	4138.72	11512.3	9820.6
913	M453T16_1	453.405	453.403	453.407	16.404	16.3585	16.4596	18	0	0	0	0	5	13	0.211892	0.000716528	0.00108409	5517.38	5829.66	5479.21	7269.14	54042.2	18616.5	620.676	1587.4	845.852	847.423	44413.2	3944.7	23405.1	0	5827.21	5713	5396.23	4520.25	5278.24	6369.32	4654.42	6767.46	4385.07	8434.68	4647.2	6089.11	5079.45	5544.39	5856.27	6313.66	6087.25	3994.26
914	M611T15_1	610.503	610.503	610.503	15.1601	15.137	15.1739	3	0	0	0	0	3	0	0.17089	0.000716528	0.00108409	50912.1	52040.7	56900.5	70432.4	236028	85293.8	7756.91	14086.2	11384.8	9340.62	61477.6	14575.9	21058.8	0	49824.2	53598.4	42126.5	59548	58543.4	41832	37171.3	69482.5	41472.9	50408	69225.9	44483.6	73749	53125.2	54487.1	67134.9	43206	49700.8
915	M316T8_1	316.256	316.248	316.257	7.55542	7.30437	7.82107	37	6	5	4	6	0	13	0.189264	0.000719324	0.00108462	19364.4	17619.2	8545.24	20769.8	4207.94	12235.1	4274.36	13463.5	2109.79	5653.04	1300.9	2315.66	4321.68	0	25007.6	16327.6	17679.8	24512.4	15206.6	17452.6	35035.2	7579.53	7213.91	33352.7	5535.26	16998.7	6528.5	8804.71	9561.78	9319.96	5657.06	11399.4
916	M359T19_2	359.214	359.211	359.215	18.9188	18.7633	19.0148	11	3	2	2	0	1	2	0.345128	0.000719324	0.00108462	34272.4	53665.5	36057.4	44648.2	46043.7	48186.2	8188.22	22546.5	9181.84	2110.1	1075.57	16630.4	2759.56	0	41082.8	32760.9	22312.2	39491.4	27402.6	42584.6	45163.6	45290.7	41811	99607.4	45011.4	45108.9	44408.5	41663.3	24244.3	24421.9	40366.7	41239.9
917	M420T9	420.359	420.358	420.367	9.17583	9.06025	9.2596	11	0	0	0	0	4	7	0.333409	0.000719324	0.00108462	2086.97	2155.35	1475.43	3420.86	15288.1	6864.25	879.132	1138.39	525.404	1166.93	8085.03	2288.6	2672.36	0	3054.48	2548.82	1367.85	2626.53	2212.34	711.825	4338.63	2047.3	1812.14	954.584	1873.32	1906.16	1232.98	855.544	1921.98	1321.14	1235.36	2285.59
918	M341T14_3	341.297	341.296	341.306	14.0531	13.8901	14.1584	35	5	5	2	5	5	13	0.214957	0.000722132	0.00108516	80217.6	67347.6	61235.4	108858	1.18499e+06	372813	37431.5	26934.8	23423.7	23695.6	906441	80138.8	250331	0	121222	59971.4	51541	134941	55824.8	57805.5	94691.8	74297.9	65936.1	78176.1	15854.1	75129.7	69666.5	13688.9	72855.4	66914.6	73926.2	70360.7
919	M164T17_3	164.144	164.143	164.144	16.5995	16.431	16.8027	11	1	1	3	1	0	2	0.233528	0.000727779	0.00108623	8256.91	8073.31	8951.52	11699.3	10857.8	7900.45	876.248	1769.45	476.633	4766.03	643.366	1844.97	612.771	0	7609.26	8912.91	8139.25	7125.28	9557.41	8197.33	8664.15	8998.88	8224.4	4542.83	9341.26	8668.36	9520.22	8333.68	9339.55	9041.9	9036.8	8437
920	M333T12_2	333.243	333.238	333.244	11.9321	11.9075	12.2009	13	0	0	1	1	6	5	0.21518	0.000727779	0.00108623	7716.01	9799.02	8101.63	8256.41	67253.1	21829.4	431.394	1815.37	1328.72	3101.32	55070.4	4697.26	15023	0	7989.71	8042.34	7126.33	7222.91	7813	8101.79	8706.13	10646.8	8775.73	8469.12	13144.3	9052.07	6527.22	7880.67	8980.15	10258.2	7715.15	7248.41
921	M434T12_2	434.362	434.36	434.364	12.055	11.784	12.0796	38	6	5	6	6	1	14	0.10372	0.000727779	0.00108623	26190.1	50485	26649.3	23384.2	6552.42	22888.8	3565.09	31891.1	5405.16	3096.87	2286.47	2374.03	13760.6	0	28742.1	30151.4	22390.5	28466.8	25848.2	21541.7	33312	25435.9	90932.5	34154.6	27162.6	91912.3	22079.4	27820.5	32936.4	19524.4	25263.4	32271.7
922	M933T17	932.631	932.626	932.636	17.1818	16.9028	17.2505	9	2	4	1	0	0	2	0.341204	0.000727779	0.00108623	2662.76	6804.2	1984.36	4087.47	2994.33	2780.16	378.536	3925.06	741.847	1181.07	744.957	948.601	1914.33	0	2977.56	2773.48	3130.76	2312.68	2150.37	2631.7	4839.19	4182.17	13401.2	6092.76	2882.01	9427.8	1829.36	1568.5	1940.71	2805.61	917.419	2844.59
923	M114T1_1	113.964	113.964	113.964	1.25513	1.20052	1.39488	24	1	1	4	6	5	7	0.460819	0.000730619	0.00108676	34877	46035.2	56850.1	78183.4	45420.5	38501.5	5265.45	7955.64	16530.6	14187.1	10696	17742.2	4758.99	0	32891.1	37306.8	37692.6	40117.1	25276.1	35978.1	33441.7	45510.9	53748.3	40274	50485.7	52750.8	59203	56479.3	32251.2	55047.9	53990.8	84128.2
924	M364T14_4	364.291	364.288	364.292	13.7643	13.6276	13.7917	7	0	0	0	0	4	3	0.311699	0.000730619	0.00108676	9081.24	10413.1	9545.45	12470.6	124181	30475	917.006	2755.54	2051.6	1705.41	74805.7	9499.03	17214.1	0	9872.76	9063.06	7786.8	9474.83	10077.5	8212.51	9727.17	13215	6776.44	11705.5	13240.3	7814.06	13544.2	9201.32	8702.59	9606.85	7891.12	8326.58
925	M403T16_3	403.349	403.347	403.358	15.6546	15.5362	15.6861	18	1	0	0	1	6	10	0.302248	0.000730619	0.00108676	6941.03	9050.49	9367.24	9838.17	246676	50638	2174.72	1344.75	1523.36	2450.97	131743	15305.2	85715	0	2898.14	9201.77	6464.27	7362.54	8081.15	7638.33	7189.22	9450.05	9317.76	7849.34	10967.4	9529.2	8933.92	12327.8	9544.26	8716.62	8549.41	8131.45
926	M471T19_1	471.383	471.381	471.385	18.5752	18.5335	18.6227	37	4	4	4	6	6	13	0.374115	0.000730619	0.00108676	19811.3	23285.7	20662.3	34282.9	352111	66036.9	9215.31	12259	9213.01	3739.71	89094.6	24705.4	83143.7	0	20443.9	26198	10380.4	21132.7	32442.2	8270.38	7440.5	37858.2	23140.4	11120.5	34961.8	25193	26554.2	9597.37	30876.8	21573.9	9189.83	26182
927	M571T12_2	571.4	571.397	571.402	11.6244	11.356	11.6481	30	5	4	5	5	0	11	0.197518	0.000730619	0.00108676	50556.3	58143.8	39756.9	60187.3	15468.6	34632.4	7883.94	24112.2	5561.03	16257.1	3616.7	6840.55	9896.73	0	50524.6	59643.1	40700.8	48957.5	59682	43829.7	85963.4	39658.7	42892.7	92098.9	41600.1	46648.8	39976.6	46232.5	42255	34035.3	43836.4	32205.4
928	M617T11_1	616.502	616.5	616.504	11.1157	11.094	11.1355	11	0	2	1	5	0	3	0.228785	0.000730619	0.00108676	1730.13	4270.5	3861.34	6279.71	74941.1	25460.8	472.817	2195.22	1803.06	3432.94	9048.55	5825.06	19776.1	0	2368.35	1596.12	2114.92	1015.96	1544.95	1740.44	1409.03	6534.43	5656.92	1762.27	5868.44	4391.93	4998.89	1565.5	4997.25	5711.38	1661.59	4233.45
929	M212T11	212.142	212.14	212.143	11.0252	10.9581	11.0541	19	3	3	2	4	2	5	0.358382	0.000732043	0.00108703	5318.56	5052.93	6299.52	6547.26	9831.91	5694.26	506.261	1283.89	467.649	2754.2	2177.43	2040.72	2892.82	0	5804.17	5390.83	4705.71	5593.77	5739.89	4676.98	2450.49	5428.02	5407.21	5811.46	5667.27	5553.12	6575.04	6588.99	6908.99	5646.63	6042.41	6035.04
930	M320T10_1	320.266	320.257	320.267	10.258	10.1901	10.3243	23	1	2	3	2	4	11	0.138928	0.00073347	0.00108729	7414.51	5343.34	5066.67	8400.07	100970	26934.8	2260.64	2193.47	2128.46	1301.82	66927.6	3742.01	16863	0	9217.19	8903.94	8351.25	7292.14	7680.76	3041.76	3637.61	7547.26	3121.95	5543.41	8358.26	3851.53	3026.01	2671.18	3982.09	7266.19	5946.34	7508.21
931	M245T10	245.174	245.174	245.176	9.62358	9.603	9.62548	3	0	0	0	0	3	0	0.151207	0.000734899	0.00108756	3227.58	3190.21	3959.85	5367.13	17034.2	5368.12	278.328	472.706	2002.04	1043.01	8976.91	811.699	3418.87	0	3059.08	3741.47	3306.71	3039.3	2997.11	3221.83	2590.96	2843.16	3619.57	3854.76	3136.94	3095.88	2460.11	6684.14	3133.13	2276.41	6338.46	2866.83
932	M301T9_1	301.216	301.216	301.217	9.41644	9.38732	9.47365	6	0	0	2	0	3	1	0.0946907	0.000736332	0.00108782	21201	22429	19620.6	22589.9	70089.8	28519.7	1356.51	2052.25	2358.48	1011.05	12958.9	2700.55	7611.56	0	21630	21001	20529.5	19629.3	23627	20789	21882.7	23230.9	20477.5	25215	23878	19889.8	21826.4	15161.7	19183.3	20750.2	20836.4	19965.6
933	M384T11_2	384.309	384.308	384.313	11.0406	11.0196	11.0592	5	2	0	3	0	0	0	0.15642	0.000736332	0.00108782	6485.33	8500.51	6447.75	9697.13	36006.6	16003.1	1556.14	1878.82	2715.89	1756.94	22940.1	2503.2	12789.9	0	6741.74	6957.37	8019.93	7771.98	5578.98	3841.96	6293.5	7453.81	8325.39	11719.7	9401.47	7809.22	9357.03	3920.16	8145.69	9102.33	3413.04	4748.22
934	M798T14	797.57	797.567	797.573	14.0748	13.9324	14.4793	26	2	2	0	3	6	10	0.37069	0.000736332	0.00108782	11765.1	13204.5	11154.3	18921	91743.9	26191.4	4950.9	3879.68	2401.11	4406.76	30218.1	9708.9	17091.4	0	13082.3	7230.69	19118.2	7653.16	7926.65	15579.7	6738.75	11050.1	15833.9	17260.4	12835	15509.2	12149.6	10306.9	14505.4	7232.67	10907.6	11823.6
935	M269T19_3	269.175	269.174	269.176	19.477	19.2157	19.8073	17	1	4	2	1	1	1	0.260467	0.000737767	0.00108808	34508.5	34634.7	34899.1	49509.6	54787.1	38867.1	6797.81	17342.6	14169.5	1612.07	5788.56	10123.6	1470.28	0	36428.7	37179.2	36720.5	37408.7	20716.8	38597.1	42366.7	12429.9	41992.6	13566.8	54011	43441	47215.1	44659.2	42238.8	41719.7	16776.8	16784.9
936	M507T18_2	507.422	507.418	507.43	17.8212	17.6993	17.8408	11	2	2	0	3	0	4	0.278122	0.000737767	0.00108808	5979.26	6479.33	7162.42	9786.48	38228.2	11381.7	1630.7	2346.73	1609.12	2047.33	5505.78	3165.5	8305.31	0	7471.67	6062.37	3495.07	7290.48	7020.98	4534.96	3773.38	9327.27	7406.44	4273.85	8740.64	5354.37	8598.7	5764.03	7881.51	7446.82	4668.44	8615.03
937	M354T8_1	354.043	354.041	354.044	7.54879	7.3247	7.61102	12	0	4	2	2	0	4	0.316635	0.000739205	0.00108835	10761.4	10205.1	4120.75	3465.82	467.717	4879.97	7682.61	5226.92	2722.66	1791.01	281.967	1545.17	7160.24	0	6252.72	19523.6	1612.58	8382.24	20809.2	7988.38	14976.3	12750.3	3682.08	13333.7	13109	3379.38	8153.56	1509.57	4784.82	5971.71	1064.59	3240.25
938	M313T15_1	313.202	313.201	313.203	14.7689	14.3864	15.0521	17	3	2	1	0	0	1	0.187077	0.000740645	0.00108861	11258.7	10614.4	11624.5	12224.6	15307.3	10921.8	2473.19	467.386	685.848	461.489	1297.66	2043.21	1850.28	0	9984.86	10647.4	16217.5	10299.4	9552.59	10850.4	10730.7	11050.6	10569.9	10007.8	11170.4	10156.9	11951.6	11246.9	11588.7	10828.5	11331.4	12799.9
939	M548T13_2	548.415	548.412	548.417	13.4945	13.2272	13.5192	38	6	5	6	6	3	12	0.33922	0.000740645	0.00108861	27939.1	42043.9	58811.5	129156	29889	52928.3	3587.91	17245.7	8902.26	75345.2	9729.34	17954.3	51748.5	0	23327.4	32026.7	31425	26233.7	25015.2	29606.5	23735.7	40712.2	61049.1	26147.2	36174.9	64444	65132.1	66543.2	64992.8	54953.1	43229.5	58018.3
940	M256T9_5	256.3	256.299	256.3	9.4962	9.17995	9.8509	38	6	6	6	6	6	8	0.896877	0.000742089	0.00108887	146560	132766	129345	111776	93724.7	64528.3	29753.9	9038.33	10454.1	13545.3	17833.9	57873.9	22297.8	0	129647	138144	131221	137726	206886	135737	133496	141126	124655	132889	143870	120562	125669	119937	148401	130811	130702	120553
941	M387T12_2	387.29	387.288	387.294	12.0861	11.8605	12.1267	17	1	4	3	3	1	5	0.41064	0.000742089	0.00108887	15763.6	16229.3	14005.7	26040.2	67079.4	28963.2	1757.65	1510.64	3107.6	7033.24	40771	11893.4	21805.6	0	16638.3	17330.7	13953	17968.5	14523.6	14167.4	16346.6	15187.9	19005.3	16288.4	14650.8	15896.4	15180.2	17908.5	9809.43	13668	11106.9	16361.4
942	M398T20	398.35	398.347	398.352	19.7028	19.6342	19.7628	43	6	6	6	6	6	13	0.323263	0.000742089	0.00108887	20844.9	19947.3	25228.9	26079.3	8076.82	17833.9	5556.75	3856.51	1811.16	2109.37	1748.13	5765.05	3687.72	0	14796.6	27170.4	16884.8	18350.6	28223.6	19643.2	14654.1	22987.5	18349	18005.1	25489.1	20199.2	27602.7	26028.6	22256.4	25298.2	24303.1	25884.3
943	M414T8_1	414.309	414.307	414.311	7.82348	7.55237	7.87723	25	5	4	6	5	0	4	0.860679	0.000742089	0.00108887	13624.4	24053.7	15661.9	21609.4	478858	64738	2251.16	8336.07	6626.49	7059.38	427852	55718.7	241151	0	11654.3	10518	15838.6	15103.9	12944.7	15686.9	30042.7	16745.8	35876.5	27687.2	18607.6	15362.6	8967.56	22588.3	15821.5	8045.01	23890.7	14658.3
944	M616T11	616.461	616.46	616.465	11.1582	11.1379	11.1922	18	0	0	0	0	6	12	0.292957	0.000742089	0.00108887	2252.81	5468.42	4319.25	7326.24	109799	24855.3	718.297	2814.19	1727.86	3835.15	13406	7281.54	19776.1	0	3315.69	1768.6	2780.48	1291.1	2150.54	2210.44	2530.99	10099.6	6032.79	2610.86	6423.2	5113.07	5501.62	2057.31	5498.57	5786.04	2186.2	4885.75
945	M108T19_1	108.081	108.081	108.082	19.1683	19.0302	19.2402	14	1	2	4	4	0	2	0.571601	0.000743535	0.00108935	8955.12	17256.4	11485.1	22910.4	17158.6	9601.19	778.083	16642.5	2334.68	11757.6	1043.91	5488.05	1229.29	0	8204.59	8795.44	8457.11	8419.69	9841.35	10012.6	10496.9	7542.61	10435.6	51064.6	11885.4	12113.5	13012.2	13870.5	10858.4	11180.6	7320.27	12668.4
946	M593T12_2	593.484	593.473	593.487	12.4194	12.3361	12.4686	4	1	0	0	3	0	0	0.359609	0.000746436	0.00109031	3672.17	4360.73	3414.94	11612.7	13335.9	5970.3	770.94	2160.27	1027.02	5833.48	1698.95	2146.97	2333.07	0	4844.66	2736	3629.08	3080	3491.85	4251.45	3089.95	3698.51	2439.88	8388.53	5096.11	3451.38	4692.35	2156.75	3249.28	4593.58	2664.72	3132.93
947	M297T16_4	297.315	297.314	297.318	15.7142	15.6971	15.7371	7	0	2	0	0	3	2	0.409113	0.000749348	0.00109126	1415.48	1687.04	1992.92	1916.86	7151.09	1949.62	178.085	351.999	437.868	286.381	3035.38	797.614	2898.08	0	1254.9	1319.34	1271.69	1412.06	1514.29	1720.59	1846.75	2174.01	1264.57	1841.46	1701.28	1294.18	1629.58	2264.03	2068.03	1312.85	2196.69	2486.35
948	M327T9_3	327.253	327.252	327.254	9.28857	9.23025	9.30108	15	3	1	0	4	1	6	0.167245	0.000756677	0.00109363	7058.26	6948.32	6372.42	14102.8	15748.4	7877.4	1827.72	2471.35	753.536	2939.43	8331.67	1317.46	4509.9	0	8296.31	7582.69	4343.91	9283.51	7360.91	5482.22	8597.31	5905.99	4039.04	11019.8	6316	5811.83	5481.44	6799.9	5880.65	5763.05	7267.15	7042.33
949	M336T13_4	336.298	336.294	336.299	13.3522	13.321	13.3916	17	1	0	0	0	5	11	0.236079	0.000756677	0.00109363	3332.22	5189.42	6996.34	4342.84	28741.2	6492.34	1531.95	2331.12	2455.53	735.935	9796.79	1532.71	7745.43	0	5091.4	1440.65	2190.72	5129.83	3511.98	2628.73	1086.01	4359.64	6859.11	7108.05	4796.33	6927.38	6623.38	9761.08	5139.04	6965.69	9809.36	3679.46
950	M681T9	681.401	681.395	681.407	9.00856	8.98852	9.14032	6	0	0	1	1	3	1	0.146489	0.000756677	0.00109363	11701.5	13427.2	9310.02	9438.52	53938.5	16033	1469.95	2935.65	3695.91	3311.78	20289.8	2348.65	6920.05	0	9311.68	10882.6	13012.3	11336.4	12760.8	12905	18781.1	12069.4	12522.5	14787.9	11162.7	11239.9	11776	11697	10353.2	2176.1	8555.43	11302.4
951	M271T13_5	271.281	271.28	271.282	13.1942	13.1773	13.215	10	0	1	0	0	3	6	0.292	0.000762591	0.00109553	3924.96	3088.96	4024.69	4193.15	9435.25	4075.76	316.804	873.359	645.975	468.913	2855.93	1190.12	3526.67	0	4152.51	4141.71	3692.49	4225.51	3921.15	3416.36	3633.54	3833.18	3743.43	2773.21	1529.91	3020.5	4415.06	4611.38	3026.75	3477.08	4051.56	4566.3
952	M297T11_2	297.243	297.242	297.244	10.9203	10.827	10.9769	36	5	4	6	5	2	14	0.134995	0.000762591	0.00109553	234567	291674	434439	251738	2.00043e+06	657128	117539	101030	131271	35665.9	1.01676e+06	88709.3	492088	0	156620	337232	163609	161681	426452	161809	155520	257988	404848	272987	241697	417005	306583	612472	411169	307825	575326	393258
953	M476T10_1	476.374	476.364	476.374	10.0789	9.93923	10.2012	15	4	4	0	1	2	4	0.061462	0.000762591	0.00109553	176174	140176	122407	164764	24763.2	118620	24242	15948	22362.8	53031.5	6130.42	7290.65	53219.7	0	207371	147898	173162	201135	153150	174327	126194	120558	152771	158775	131790	150968	102212	107088	147342	114140	109579	154081
954	M608T12_1	607.501	607.497	607.504	12.446	12.2942	12.7325	8	0	0	1	5	0	2	0.181741	0.000762591	0.00109553	2932	4360.62	3541.97	10715.3	15709.8	5419.63	511.568	1798.52	295.214	6160.86	2525.9	984.969	2951.1	0	3011.28	2653.72	3645.44	2428.33	2445.97	3407.28	6707.86	3863.87	2452.63	6406.62	3920.22	2812.53	2958.83	3671.15	3629.66	3538.75	3765.76	3687.68
955	M388T14_2	388.129	388.127	388.13	13.5979	13.433	13.7309	14	4	2	2	0	0	5	0.412084	0.000764077	0.001096	47874.1	28944.1	28812.8	26499.9	21711.8	36843.7	13060.9	6681.37	4900.69	2565.12	2145.14	15182.7	2556.22	0	67617.3	36445.1	38021.1	35999.8	56077.2	53084	36479.2	17388.4	33644.2	30370	26081.4	29701.3	28790.2	25781.3	30143.1	32985.3	20928.3	34248.6
956	M338T14_1	338.241	338.24	338.242	14.0482	13.9095	14.0885	18	0	0	1	0	6	11	0.266907	0.000765565	0.00109647	19502.1	20801.4	18430.9	22967.1	146118	43272.3	1402.3	2692.97	7680.91	1943.22	119287	11549.7	35727.4	0	19150	19357.1	20811	16961.7	20482	20250.6	16665.8	21051	21913.6	18865.4	21928.1	24384.7	21237.6	19787.5	23147.3	21474.7	2912.26	22026.3
957	M471T19_2	471.429	471.424	471.432	19.1009	19.05	19.1402	12	3	1	2	2	0	4	0.340441	0.000767057	0.00109694	5628.44	8215.15	6391.34	6071.52	10520.4	7756.9	1954.82	1492.84	2420.48	2752.16	789.072	2640.77	1087.71	0	3454.6	4065.05	6844.03	7467.03	4119.89	7820.04	8271.49	8796.5	9169.84	9030.09	8790.35	5232.65	8443.47	8071.68	7986.51	2818.39	7158.49	3869.5
958	M183T13_1	183.101	183.101	183.102	13.2323	13.1441	13.2759	6	0	4	0	2	0	0	0.191023	0.000768551	0.00109741	8570.63	13710.4	9853.05	10675.7	16756.9	10296.7	584.829	10755.1	918.717	635.704	2551.84	1966.9	2897.06	0	8042.32	8218.42	8624.35	9648.28	8209.32	8681.09	35559.6	9812.45	7281.32	9929.6	10140.3	9539.03	11253.6	10461.7	9222.38	9561.13	8671.43	9948.09
959	M284T11_4	284.332	284.331	284.332	11.2586	11.2271	11.3231	4	4	0	0	0	0	0	0.181673	0.000768551	0.00109741	41718.3	90450.7	106928	119907	450855	169993	39334	36348.6	42848.9	30718.5	182745	30883.1	180358	0	16236.6	14447.6	15745.2	18962.4	91696.3	93221.5	67449.4	56866.3	134585	106723	51599.7	125481	69373.9	170959	89206.1	65459.1	146748	99821.4
960	M354T13_2	354.273	354.27	354.273	12.7573	12.7271	12.8131	19	0	2	0	0	5	12	0.161503	0.000768551	0.00109741	9189.81	11262.3	10126.9	14184.6	480271	133225	1234.53	4197.62	2552.27	3205.97	460131	21516.2	198150	0	9405.32	7057.14	9295.61	10790.1	8831.01	9759.74	10862.8	17293.7	7184.96	8583.33	15507.5	8141.5	13634.5	7058.58	9526.05	12584.3	8025.77	9932.01
961	M615T11_2	615.459	615.451	615.462	11.1582	11.1379	11.5106	22	1	1	0	2	6	11	0.32701	0.000768551	0.00109741	3744.39	8963.51	8780.46	12972.6	258664	57420.6	928.348	5716.83	4087.14	7325.47	33069.1	18777.1	54416.1	0	4479.79	3407.54	3994.37	2158.26	3648.83	4777.57	3279.94	17804.3	11791.5	3934.2	5387.21	11583.9	9679.55	3794.41	11052.4	13413.2	3679.67	11063.5
962	M319T12_2	319.263	319.262	319.265	11.5501	11.3467	11.5717	29	0	2	2	4	6	14	0.149015	0.000771549	0.00109835	5271.79	10699.7	8767.14	11400.5	749003	171882	1809.76	4090.78	4091.97	5462.68	562869	25613	229041	0	5784.32	6405.36	3485.69	4787.51	7951.3	3216.56	11010.9	15576.9	5024.2	6959.13	14338.1	11288.8	10051.5	5892.15	16294.4	8633.52	5483.94	6247.31
963	M376T14_5	376.333	376.332	376.342	13.6692	13.3228	13.6953	17	3	0	1	1	3	9	0.174209	0.000771549	0.00109835	6253.9	7670.83	6496.25	8865.05	55231.3	16426.1	1327.48	725.703	1175.63	1948.76	67266.4	2861.58	22176	0	5050.29	6683.55	4639.87	6218.4	8369.73	6561.57	8310.62	7572.33	7332.48	6486.13	8489.02	7834.41	6439.38	7478.16	6814.3	7305.67	6711.03	4228.94
964	M384T10_1	384.275	384.271	384.276	10.4535	10.0787	10.5067	22	1	0	0	0	6	14	0.10671	0.000773051	0.00109881	8218.84	10411.1	9744.09	11623.3	245789	64748	3342.45	1732.93	1081.37	484.062	225319	6909.24	62104.5	0	7733.72	9297.3	9623.08	1901.15	9105.17	11652.6	8578.76	11617.1	8971.39	10206.1	13206.4	9886.97	11577.9	9580.73	10442.6	9148.21	8712.43	9002.6
965	M213T16_1	213.112	213.112	213.112	16.0709	15.9862	16.2229	10	1	1	3	2	0	1	0.265991	0.000774557	0.00109928	15048.8	18070.5	18470.2	21535.4	24013.7	16862.8	3131.48	1277.77	1782.92	7415.64	1398.29	4485.36	2039.2	0	15802.6	16327	15646.9	8811.96	16121.7	17582.9	16272.6	17526.7	19654.7	18143.4	19383.9	17441.7	19745.3	18579.4	14965.7	19234.3	19633.8	18662.8
966	M272T18	272.154	272.151	272.155	18.3567	18.1148	18.5207	13	1	2	2	3	1	2	0.25887	0.000774557	0.00109928	14563.7	18938	15507	21231	20941.6	16013.1	2254.78	4413.18	3419.91	4317.69	2750.56	4145.31	1507.64	0	15840.9	13840	15363.8	14275.5	10716.3	17345.8	16797.9	17029.2	19144.3	17103.2	27677.2	15876.1	9049.1	17310.9	17762.1	14625.4	16080.6	18214.1
967	M336T18_1	336.202	336.202	336.202	18.4045	18.331	18.4297	9	1	0	4	0	1	3	0.268391	0.000774557	0.00109928	53989.9	63828.5	68234.9	71504.7	89747.9	55948.2	3649.95	2896.66	18462.3	3652.41	50495.9	15016	6726.5	0	51825	56311.3	54265.3	48927.1	53134.7	59475.9	65481.7	59759.6	64673.3	66454.4	60608.7	65993.5	69270.1	104588	55252.6	62880	59930.5	57488.2
968	M368T15_2	368.353	368.351	368.354	14.9209	14.8959	14.9704	16	0	0	0	0	5	11	0.18438	0.000774557	0.00109928	1031.66	1623.43	1706.06	1684.08	27883.4	6636.94	307.83	430.647	661.631	429.706	9105.88	1223.72	9019.72	0	1494.13	650.372	935.215	1301.5	901.244	907.482	2354.92	1559.52	1415.45	1546.69	1796.49	1067.53	2805.25	1431.95	1438.09	1440.84	959.844	2160.41
969	M623T18	623.488	623.482	623.494	18.3578	18.3567	18.5342	3	3	0	0	0	0	0	0.263635	0.000779092	0.00110068	3687.07	4173.31	4161.78	5443.47	7767.3	4872.11	1089.95	591.047	452.201	997.933	1319.03	1284.46	1886.58	0	4251.95	3490.28	1828.1	4247.52	4982.76	3321.81	3697.73	4165.67	5014.23	3337.77	4389.67	4434.78	4808.23	4320.56	3854.27	4415.08	3523.05	4049.48
970	M277T13_5	277.289	277.288	277.29	13.1391	13.1219	13.1509	12	0	1	3	4	0	4	0.259243	0.00078213	0.00110161	3681.17	4788.44	6164.14	17218.5	1036.08	6702.78	724.01	3100.99	2416.98	14635	220.181	1737.65	10866.7	0	4754.88	2635.07	3917.49	3776.48	3851.09	3152.04	269.302	7765.03	6527.84	1541.37	5776.37	6850.72	7187.93	3683.13	8865.24	5803.55	3058.91	8386.09
971	M385T12_5	385.346	385.332	385.347	12.0806	11.8096	12.1778	22	2	3	3	3	1	10	0.344087	0.000783654	0.00110208	17986.2	22922.8	20068.9	27686.1	60317.8	17562.8	2421.72	5564.31	4482.67	8355.93	21637.5	6043.13	13677.6	0	15272.1	22171.1	16577.4	17266.6	19243.8	17386.3	20376.9	21169.7	19748.7	19900.7	22213.3	34127.3	14415.4	19791.8	25755.1	16712.2	18840.3	24898.4
972	M311T18_3	311.295	311.294	311.295	17.6674	17.4948	17.841	20	4	2	2	2	3	4	0.288876	0.00078518	0.00110254	12915.2	14529.9	15007.2	23718.1	22031.8	15357.8	4109.97	2590.49	1928.68	12434.4	4896.38	4436.49	1339.97	0	16892.6	16717.1	8335.96	13422.6	7449.95	14672.7	14775.1	16479	15151.5	10061.8	13358.6	17353.3	14271.7	17890.9	14809.9	12021	15171	15878.5
973	M338T11_2	338.278	338.277	338.279	11.1632	11.1409	11.1743	21	0	1	0	0	6	14	0.210186	0.000786709	0.001103	10083.9	15991.7	17692	23262.3	464841	122756	985.363	7384.35	6052.52	8373.25	360120	25801.5	151235	0	9181.75	10015.7	11985	9861.96	9483.13	9975.72	7812.7	14447	21425.7	7002.08	24188.4	21074.3	18580.3	11215.8	23786.8	19039.6	9702.45	23827.1
974	M347T16_2	347.295	347.294	347.296	15.8233	15.7901	15.8867	29	3	1	4	2	6	13	0.406562	0.000786709	0.001103	4652.61	6092.67	8257.23	6441.61	42512	9904.38	1411.8	2233.46	2003.81	2337.27	21249.7	4026.75	13880.8	0	4697.54	6863.53	3146.06	4596.45	5438.02	3174.08	4421.28	9064.8	4395.99	5141.63	8842.72	4689.59	7754.25	11467.7	6955.76	7932.7	9604.95	5828.05
975	M595T13	595.492	595.487	595.494	13.321	13.3001	13.3972	9	0	0	0	0	6	3	0.284571	0.000788241	0.00110347	6698.14	8559.62	7693.04	9181.14	52808.7	15997.2	1305.54	1485.96	1205.2	1603.95	17026.7	4552.34	6005.01	0	5516.24	7424.9	5552.23	6926.32	8849.08	5920.07	11088.4	7248.55	9310.61	7808.38	8677.88	7223.85	6997.56	9787.38	6652.74	8060.56	8005.13	6654.85
976	M147T18_3	147.092	147.091	147.092	17.52	17.3705	17.6362	12	0	2	4	3	0	2	0.795955	0.000789777	0.00110393	11208.7	16179.4	18923.2	23620.2	23422.2	14563.8	1018.28	4359.65	11089.9	3805.99	1739.52	11592.1	1985.22	0	9968.5	10563.9	10939.9	11495.1	11326	12958.7	14583.8	24041.8	10691.3	16157.4	15438.5	16163.8	16518	13704.6	14271.3	11810.1	41300.4	15934.7
977	M213T11_4	213.184	213.183	213.185	11.3541	11.2661	11.3747	30	1	2	4	4	6	13	0.273763	0.000789777	0.00110393	4177.89	4458.05	5776.75	6186.24	19630.8	6996.28	529.388	1677.05	1975.95	1133.4	7940.99	1915.32	8585.01	0	3319.47	3826.09	4365.47	4274.66	4824.47	4457.16	1978.78	3961.18	6096.71	5137.04	3320.05	6254.56	4960.14	5295.58	7211.62	3720.14	9027.02	4446.02
978	M249T12_3	249.258	249.257	249.258	11.6723	11.3822	11.6998	44	6	6	6	6	6	14	0.169346	0.000789777	0.00110393	39074.8	40348.1	62484.8	111248	25125.3	49046.2	11651.6	13178.3	19811.8	68633.5	10857.7	8305.76	36767.8	0	49338.4	39665.6	24402.4	53297.1	40993.8	26751.3	23784.1	44018.5	50364.8	24333.1	45039.2	54549.3	67663.3	40641.7	84700.7	64604.3	37072.2	80226.5
979	M349T8_1	349.148	349.146	349.151	8.00071	7.7408	8.02273	10	1	1	0	0	6	2	0.402887	0.000789777	0.00110393	846.318	694.063	482.557	388.511	5674.55	1153.7	290.719	372.023	220.486	157.032	892.464	464.809	772.682	0	883.059	569.426	1219.02	782.615	496.274	1127.51	306.978	989.355	482.035	510.655	1296.62	578.731	363.496	360.248	227.554	621.58	479.94	842.523
980	M142T3_2	141.959	141.958	141.959	2.77798	2.62845	2.91027	22	1	4	2	1	0	1	0.193715	0.000791315	0.00110439	14606.1	18435.5	17598.7	20137.6	12396.2	13149.1	3477.77	2868.77	1907.93	2230.51	785.369	2547.18	4997.75	0	20881.8	13070.8	14389.7	14207.3	10305.4	14781.4	15669.3	19802	15345.1	19513.6	17394.4	22888.9	18544.3	18273.3	15972.3	19641.4	18575.6	14585.5
981	M239T13_4	239.237	239.236	239.238	13.0708	12.793	13.0936	13	3	2	4	2	0	2	0.377604	0.000791315	0.00110439	6434.03	9708.14	7894.12	10250.1	22022.9	11281.7	2563.03	1033.26	2268.39	2832.06	8471.88	4260.03	12204.8	0	7724.42	8979.43	2434.67	5178.53	8893.34	5393.82	8529.12	10026.1	10862.9	9487.51	8562.07	10781.2	5570.52	7612.27	8343.16	5169.63	9737.43	10931.7
982	M241T16_3	241.18	241.179	241.18	16.2105	16.1949	16.3341	6	1	3	1	1	0	0	0.237186	0.000792856	0.00110485	7497.91	9191.95	10385.9	9312.68	11782.6	8227.43	1290.73	579.814	2420.02	1901.38	1263.37	1951.43	1481.8	0	7363.12	7787.62	8499.44	7722.54	8570.96	5043.76	8779.72	8751.54	9755.67	9585.18	9787.55	8492.04	9749.31	9520.1	8993.12	15246.6	8842.25	9963.79
983	M337T15_3	337.33	337.329	337.331	14.6758	14.6669	14.6953	13	2	2	3	3	1	2	0.275554	0.000792856	0.00110485	13152.4	16429	29044.7	18482.4	92921.3	26386.5	4646.24	6612.51	7757.39	4936.33	64539.5	7270.91	16274	0	16206	12061.6	10717.2	21045	8528.71	10355.8	7239.25	19883.3	20094.2	8676.73	21825	20855.6	31105.2	38635	19145.4	31882	33386.8	20113.6
984	M397T14_4	397.349	397.347	397.351	13.814	13.7893	13.8371	11	4	3	0	2	0	2	0.177463	0.000795947	0.00110577	21504	23629.8	19097.2	37804.5	81536.2	32351.3	5467.9	11489.2	4790.22	11032.2	17978.3	5741.17	25498.3	0	24025.3	15175.8	21978.1	30430.6	16766.5	20647.5	45434.2	21519.7	18490.6	11685.5	20370	24278.7	27243.4	16578.8	16780.5	22633.1	15075.6	16271.5
985	M659T19	658.561	658.56	658.563	19.3875	19.2048	19.5503	38	6	6	6	6	0	14	0.316725	0.000795947	0.00110577	43532.8	42732.1	29683	54297.5	9292.32	35013.1	13954	22172.9	6852.97	3945.96	2016.39	11089.5	9997.41	0	61788.5	30657.6	38689	60235.9	31487.5	38338.5	71665.4	25395.9	29388.3	70671.6	26569.4	32701.9	29820.6	23195.8	37267.1	26572.6	22754.6	38487.4
986	M297T15	297.243	297.242	297.243	14.5057	14.4577	14.5605	20	0	0	0	0	6	14	0.203246	0.000797497	0.00110623	22077.8	24304.2	24667.8	26515.7	517485	147396	1248.72	4120.18	1820.83	2203.99	429673	29957.5	136464	0	23262.4	22771.9	20631.4	20813	23461.9	21526.3	19434.7	30032.7	22303	23756.8	28511.9	21785.7	27870.7	23437.4	23643.7	25845.5	23371.2	23838.5
987	M724T11_1	723.504	723.497	723.505	11.2288	11.2003	11.3242	6	1	1	3	0	1	0	0.236025	0.00079905	0.00110669	5317.35	6375.56	3921.86	7364.47	18447.4	7703.12	1401.23	1827.41	772.966	1314.59	9626.52	1818.13	3219.61	0	6598.74	2620.58	6056.69	5550.26	5858.01	5219.83	6216.24	7386.63	3961.58	8553.26	7631.55	4504.1	4826.11	3113.2	2861.03	4029.87	4425.68	4275.29
988	M299T15_2	299.258	299.258	299.259	14.9989	14.9467	15.0453	20	0	0	0	0	6	14	0.217334	0.000802164	0.00110761	13167	15143.6	14895.8	15650.4	235747	57595.4	1797.66	2683.87	1187.32	518.035	236457	12517.5	103634	0	13411.7	14356.8	9981.43	13569.4	15157.2	12525.5	13552.2	17720.8	12554.6	14363.3	19223.9	13446.5	16862.5	14675.3	15652.6	14175.6	14479.2	13529.3
989	M359T11_2	359.295	359.294	359.297	11.1674	11.0952	11.1851	18	3	3	4	3	0	5	0.790231	0.000802164	0.00110761	51859.4	62040.3	61988	122488	33601.6	51504	5501.5	30460.8	11326.6	39488.9	9778.86	40700.1	49347.9	0	49965.5	50667	44103.3	55446.2	60333.9	50640.7	9170.56	47352.3	78323.9	85964.4	61278.9	90151.8	64261	67933.4	78164.5	44208.4	59477	57883.4
990	M211T12_1	211.132	211.132	211.133	11.9081	11.8141	11.9305	15	0	3	3	0	2	7	0.374717	0.000805291	0.00110852	15619.6	18143	14956.1	17147.2	60980.7	30115.5	446.887	3003.93	2377.89	717.608	57682.4	11284.8	14103.8	0	15923.6	15770.2	16118.6	15750.4	14956.5	15198.2	22739.9	16209.2	15071.9	16669.4	20937.6	17230.1	16468.6	16895.2	11056.4	15089.5	16977.3	13249.4
991	M274T11	274.209	274.208	274.21	11.1997	11.1872	11.216	14	0	0	0	0	3	11	0.174993	0.000805291	0.00110852	9994.71	10839.7	11558.2	10556.9	74254.7	20507	941.075	903.612	997.744	1115.63	51345.8	3588.58	38892.9	0	9080.61	9573.99	10672.7	11054.2	8857.37	10729.4	11127.2	9721.11	11376.8	10887.3	12064.7	9861.27	12509	11605.6	11812.9	11283.7	12383	9755.23
992	M368T12_5	368.353	368.351	368.354	11.6475	11.356	11.6719	25	3	5	3	6	0	7	0.14372	0.000805291	0.00110852	85299.8	49812.7	37585.4	99192.6	1125.48	48666.7	69448	24065.1	24030	28989.6	620.389	6994.39	52845	0	166266	64090.1	18615	176094	64610.2	22123.4	41960.2	79589	26301.5	41090.8	80120.6	29814.1	60400.2	18204	27790.4	74879	18520.4	25718.7
993	M573T13_2	573.427	573.425	573.429	12.7147	12.6951	12.7456	16	5	2	2	1	0	6	0.108446	0.000805291	0.00110852	18332.9	12754.3	11616.5	17304.8	9531.99	14661.2	842.517	4167.41	1140.62	4386.59	2516.06	1589.95	6561.99	0	17686.8	19372.8	17157.1	18061.5	19000.2	18719	10635.7	14467.5	14891.2	5195.15	15066.3	16270.1	13213	11501.2	12018.2	11524.6	9679.49	11762.5
994	M809T9	808.576	808.574	808.581	9.4583	9.43523	9.47692	35	6	3	5	6	3	12	0.190905	0.000805291	0.00110852	207472	143383	220943	216516	70892.7	172972	30512.1	71160.2	37966.2	18995	48074.6	33021.1	58106.8	0	215827	166540	208178	242470	176930	234885	759.933	171755	197064	166518	156857	167344	162554	259878	212781	194315	243879	252251
995	M408T18	408.371	408.368	408.373	18.0409	17.7073	18.0665	14	1	3	2	3	0	5	0.400078	0.00080843	0.00110944	3560.66	3945.33	4409.39	5935.59	2256.86	3579.05	915.878	1430.6	864.352	663.026	503.015	1431.9	1158.67	0	1848.17	3965.39	3680.68	3317.67	4255.91	4296.12	1389.01	3950.86	3659.7	5332.18	5237.03	4103.2	4505.5	5859.69	4352.59	3313.67	3799.23	4625.67
996	M291T12_4	291.268	291.268	291.269	11.8832	11.8816	11.8849	5	0	0	0	0	5	0	0.227773	0.00080843	0.00110944	3986.02	3018.3	4695.62	3936.15	15503.4	6006.02	469.587	716.198	1291.3	1186.18	4639.5	1368.01	2564.11	0	3680.38	4131.09	3882.2	3522.68	3850.97	4848.8	1734.16	2867.65	3352.23	2960.94	3829.22	3365.57	3561.92	5524.3	6354.37	2878.3	4608.21	5246.6
997	M752T11	751.549	751.545	751.551	11.1792	11.1688	11.1876	7	0	0	0	0	3	4	0.172002	0.00080843	0.00110944	2481.58	3115.18	2856.29	3368.01	35451.9	8851.12	447.045	320.723	491.921	823.733	37277.8	1522.41	27855.4	0	2610.4	2603.08	3211.89	2353.1	2221.28	1889.74	3197.4	2973.04	2629.43	2980.43	3484.94	3425.85	2329.28	3005.25	3725.03	2910.29	2539.05	2628.84
998	M171T8_1	171.101	171.101	171.102	8.28852	8.1688	8.47712	24	0	1	1	1	6	14	0.233133	0.000810004	0.00110989	9301.94	9564.59	10041.6	10313.7	58405.4	22394.5	301.359	503.633	853.265	1031.92	30619.4	5220.9	24915.6	0	9161.71	9394.25	9794.52	9294.01	9293.13	8874.01	9602.92	8943.11	9867.82	8985.58	10199.5	9788.55	10520.9	11063.2	10011.8	9920.55	8518.03	10214.9
999	M251T14_1	251.237	251.236	251.238	14.0508	14.0054	14.1113	21	0	1	0	0	6	14	0.185689	0.000810004	0.00110989	7315.02	7411.28	8731.72	9135.01	174957	56234.1	1008.76	2418.77	1002.76	1214.72	136941	10442.1	71386.3	0	5792.99	7655.21	6731.9	7006.76	8540.7	8162.54	8580.4	7179.1	9840.07	7363.66	2886.46	8618.01	8936.37	10160.3	9043.12	7783.57	9085.57	7381.32
1000	M123T19_3	123.081	123.081	123.081	18.9045	18.789	18.9668	7	3	0	1	0	0	3	0.335095	0.000811581	0.00111035	21459.7	21999.7	25067	28759.8	30078.6	20710.2	1317.09	1759.47	3836.66	3333.72	2282.5	6939.88	3968.26	0	19734.5	23059	21132.9	21922.4	22641.8	20267.6	19994.9	22018.6	21449.9	20497.6	24630.2	23407.1	26175.2	26409.7	22277.2	19824.7	24716.7	30998.4
1001	M251T14_2	251.237	251.236	251.237	14.4621	14.4111	14.4802	8	0	0	0	0	4	4	0.272977	0.000811581	0.00111035	11222.2	11847.9	11920.6	13266.2	31983.6	12970.8	1075.11	873.771	695.301	1207.23	23553.3	3540.74	10541.1	0	9949.41	11415.6	12610	11794.8	9921.51	11642.1	11179	10692.5	11994.8	11742.2	13193.6	12285.2	12358.9	12844.8	11393.7	11139.2	11403	12384.1
1002	M360T19_3	360.205	360.204	360.205	18.8793	18.7708	19.0517	9	1	3	2	0	0	2	0.16355	0.000811581	0.00111035	23931.4	23884.7	27113.6	29212.6	30189.6	25231.8	4882.46	4130.56	1371.66	2161.89	1611.38	4126.66	2197.01	0	27088.4	24511.2	26718.3	25384.2	14146.6	25739.8	25110.3	25415.1	26117	17832.7	28848.7	19984.4	28259.7	28031.4	28258.7	24848.3	26215.5	27068
1003	M599T18	599.464	599.462	599.465	18.217	18.1567	18.3112	5	0	1	0	0	4	0	0.186656	0.000811581	0.00111035	16972.8	12815.5	13773.8	20068.5	31594.8	16623.5	1917.34	4841.43	2930.52	4979.67	12143.8	3102.87	4388.37	0	16035.3	17014	14867.8	20543.4	16406.7	16970	11528	14193.5	15137.8	10621.8	19896.5	5515.21	19334.7	13902.9	12555.8	13823.1	11130.6	11895.8
1004	M239T14_4	239.201	239.2	239.201	13.7874	13.6151	13.9549	12	1	2	0	1	4	2	0.208606	0.000814744	0.00111126	17593.6	20931.5	22035	22250.6	55263.5	25176.7	6412.45	6210.99	1785.63	6703.71	28682.6	5252.01	7813.89	0	19787.1	18808.7	19886.3	4653.52	20761.1	21664.8	21327.6	22754.5	23077.8	8827.5	26843.6	22757.9	23412.9	24322.1	22500.8	20344.2	21989.6	19640.2
1005	M241T14_3	241.194	241.194	241.196	13.5077	13.4734	13.5583	10	0	0	0	0	5	5	0.291191	0.000814744	0.00111126	5680.82	6430.04	6103.64	6949.19	34891.6	12987.8	436.71	1361.16	405.061	824.057	23692.3	3781.93	9264.02	0	6374.78	5603.34	5613.23	5245.43	5988.35	5259.77	6158.66	6246.16	5461.2	4949.62	8833.06	6931.53	6434.57	6296.35	6637.7	5654.38	5771.36	5827.51
1006	M245T7	245.193	245.191	245.194	6.59443	6.53397	6.66772	10	0	0	0	0	5	5	0.248628	0.00081792	0.00111216	1015.2	1032.68	664.249	1266.48	6288	1468.71	186.099	319.9	218.839	544.505	4562.61	365.162	2338.78	0	1031.3	879.313	1319.24	980.153	783.055	1098.14	1580.46	725.554	881.784	1248.64	855.813	903.821	488.689	539.033	847.236	655.958	452.106	1002.47
1007	M269T10_2	269.211	269.21	269.212	10.1517	10.1244	10.1819	17	0	0	0	0	5	12	0.106453	0.00081792	0.00111216	9655.22	10346.1	9646.79	10412	146588	37074.4	404.571	678.686	395.45	714.53	62807.5	3946.7	27919.4	0	9356.6	9249.98	9361.33	9681.93	10083.9	10197.6	10586.9	9392.99	10712.9	10988.5	10808.1	9587.14	9562.98	9473.88	9747.53	10390.5	9285.68	9420.17
1008	M888T12	887.679	887.675	887.683	11.6719	11.3822	11.6951	34	6	5	6	6	0	11	0.116908	0.000819512	0.00111262	9279.18	7961.95	15694	30110.2	2027.22	10848.6	4847.6	4642.19	7571.44	22175.8	1174.06	1268.28	11645.4	0	13306.9	10027	3795.34	14844.1	10584.5	3117.2	3668.95	10498.8	11886	639.388	10000.4	11078.2	16812.2	6666.83	22403	19304.2	6034.91	22943.2
1009	M207T14	207.174	207.173	207.176	13.7553	13.5796	13.9071	10	1	0	0	1	4	1	0.109838	0.000821107	0.00111307	10144.2	10409.1	10175.8	11916.2	46502.8	18364.2	1197.8	1258.53	869.119	936.39	26385.3	2017.08	8175.67	0	11642	10348.8	8653.38	11339.9	9791.33	9089.77	8369.09	12221.3	10021.8	10304.5	10604.9	10932.9	9176.82	11710.6	10497.7	9712.61	9861.99	10095
1010	M312T13_2	312.262	312.261	312.263	12.9029	12.8715	12.9296	20	0	0	0	0	6	14	0.189641	0.000821107	0.00111307	12788.4	13828.4	16995.1	17390.8	310254	75299.8	909.926	7019.76	2072.04	2043.96	318108	14279.9	97926.2	0	14003.1	12362.4	11337.3	13041.9	13331.5	12654.3	5921.45	21257.3	10778.1	11034.1	23756.3	10222.8	17855.4	14766.4	18797.4	18415.1	13973.3	18162.6
1011	M463T11_3	463.148	463.147	463.149	11.2161	11.1424	11.273	6	3	0	1	0	0	2	0.284825	0.000821107	0.00111307	18367.5	17395.1	17385.5	13135.8	12932.6	20901.7	2681.92	888.643	3407.97	1133.78	2245.55	5953.33	1812.82	0	17581.1	23429.9	15436.7	18385.6	17999.8	17371.6	17545	18862.7	17480.1	17553.3	16531.2	16398.4	13919.2	15599.7	15424.3	23521.7	17296.6	18551.7
1012	M509T8_1	509.22	509.218	509.222	7.63333	7.20472	7.71275	63	6	6	6	6	4	14	0.393218	0.000821107	0.00111307	63200.1	50907.4	40779.9	32273.3	11422	45295.2	24435.6	25357.5	18501.5	12942	6676.68	17810.9	12136.6	0	66954.3	48200.4	108221	66707.7	42087.3	47029.7	34811.5	45072.8	101491	34278.7	47577.7	42212.6	33474.1	70449.4	40484.4	19105.6	52991.3	28174.8
1013	M657T11	657.462	657.459	657.464	11.3415	11.3256	11.3651	8	0	1	1	1	3	2	0.347144	0.000821107	0.00111307	3881.62	4923.15	4830.29	6228.9	25439.1	7880.63	571.739	983.168	1255.45	1918.44	6612.61	2735.71	8526.25	0	3885.15	3359.77	3181.99	4764.81	3913.85	4184.18	5530.77	3654.77	5030.77	6129.37	3830.02	5363.2	5029.18	6813.74	5094.72	3392.81	5119.86	3531.43
1014	M217T14_3	217.194	217.193	217.196	13.5403	13.5192	13.7909	18	2	2	1	4	2	6	0.332787	0.000822706	0.00111352	7447.18	8604.83	8858.84	11948.3	18870.7	9661.31	2725.06	1208.99	1908.12	1360.95	14056.4	3215.16	3512.36	0	4467.79	9635.61	8131.74	9293.88	9582.9	3571.16	8219.31	8510.51	8101.39	7896.88	7874.69	11026.2	11451	10751.8	6331.77	8462	7813.92	8342.52
1015	M265T13_1	265.216	265.215	265.217	13.1173	13.0797	13.132	15	0	1	0	1	6	7	0.247505	0.000824307	0.00111397	5965.4	6896.05	7726.95	8070.75	46817.9	15561.7	435.635	1786.41	1263.94	658.141	23857.5	3851.6	9111.85	0	6481.41	6177.29	5463.25	6362.96	5782.77	5524.75	6005.51	9126.57	5208.28	6514.92	9121.77	5399.24	9305.61	7318.12	6315.95	8519.25	8582.29	6320.46
1016	M351T11	351.291	351.289	351.295	11.3783	11.144	11.399	20	3	4	4	1	0	8	0.618848	0.000824307	0.00111397	11380.3	12687.5	12417	14739.7	142402	21007	1989.64	1969.45	1423.79	1609.19	105785	13000.1	23733.1	0	15213.1	10826.3	9673.85	11696	10402.9	10469.7	10311.6	13351.6	14341.6	11544.2	11221.1	15354.8	13156.1	11017.6	14438.5	11562.3	11004.8	13322.5
1017	M472T8_2	472.363	472.362	472.364	7.9243	7.73792	7.95408	7	0	0	0	0	5	0	0.290765	0.000824307	0.00111397	1739.55	4551.29	1478.13	2660.28	60889.1	13574.5	625.701	5011.54	734.947	1128.52	34448.3	3947	12730.6	0	1988.68	694.874	1972.59	2496.71	1922.89	1361.56	14730.5	2956.66	2121.12	1938.74	2324.85	3235.88	587.612	2070.52	1316.98	666.748	1932.92	2294
1018	M586T16_2	586.277	586.276	586.28	15.5851	15.5546	15.588	7	2	3	0	1	0	1	0.349067	0.000824307	0.00111397	11176.9	7716.3	14497.2	14085.1	17417.4	12161.4	3297.47	4387.45	590.368	5292.41	2340.13	4245.15	2626.45	0	13199.6	14190.8	7289.45	13649	11955.8	6776.79	12840.4	10953.2	5648.06	10587.4	1552.49	4716.18	14053	14358.4	14504.8	15051.2	13727.2	15288.6
1019	M741T9	741.449	741.446	741.449	9.14784	9.13118	9.1756	4	0	0	0	0	3	1	0.175482	0.000825912	0.00111442	4718.66	5715.07	4337.4	5440.01	19500	6280.83	599.588	1894.86	279.64	588.197	12015.9	1102.17	6082.93	0	3986.37	4298.15	5062.19	4397.05	4949.79	5618.43	8834.75	4360.96	4762.73	7279.92	4207.39	4844.64	4103.18	4507.5	4582.74	3935.08	4622.18	4273.76
1020	M315T10_5	315.308	315.306	315.31	10.395	10.325	10.6418	6	4	0	0	0	0	2	0.346496	0.000830744	0.00111577	3685.29	6265.38	5753.72	6394.05	13680.8	6924.83	2030.58	789.879	811.245	681.98	3611.41	2399.42	1875.7	0	3242.17	3352.87	1523.62	1775.23	5762.2	6455.62	6535.11	5469.25	6662.72	7482.26	6023.68	5419.28	6610.87	5128.66	6184.55	6071.22	4427.4	6099.62
1021	M509T20	509.492	509.49	509.494	19.5835	19.4345	19.8243	35	4	3	6	4	6	12	0.362347	0.000830744	0.00111577	8268.75	10021.6	10790.9	11541.8	12768.9	8605.87	1311.79	883.241	1315.87	1094.62	2072.27	3118.31	1473.48	0	9194.95	8139.8	7671.98	6094.28	8665.51	9845.95	9513.73	11503.5	9404.01	10473.8	10133.8	9100.73	11103.8	12050.3	12405.3	9946.17	10294.9	8944.89
1022	M396T14	396.348	396.345	396.349	13.8213	13.5451	13.8752	43	6	6	6	6	5	14	0.188396	0.000832361	0.00111622	56578	60370.7	40342.4	116409	210058	81171.6	15752.9	11071.8	12513.8	41894.4	123850	15292.4	74142.9	0	74683.2	45521.6	62893.8	69343.5	32411.5	54614.3	51267.1	54703.7	75047.3	52624.7	54498	74083.4	61729.1	34876.7	29018.6	47360.3	29496.5	39572.9
1023	M299T13_1	299.258	299.258	299.259	12.8486	12.823	12.8676	6	0	0	0	0	3	3	0.263958	0.000833981	0.00111667	19240.5	25910.4	22420.7	24396.4	99894.2	39436.9	1853.93	7750.19	3845.75	1544.09	77216	10409.7	21998.8	0	20466.1	18522.7	16423.2	19165.2	21913	18952.7	36947	20444.4	18141.5	34004.7	24603.7	21321.2	21345.6	28102.9	20317	19151.1	26346.3	19261.5
1024	M333T12_1	333.243	333.242	333.244	11.5648	11.2638	11.5853	24	0	0	0	3	6	14	0.333312	0.000833981	0.00111667	14127.9	14861.4	14719.8	10732.6	156475	44770.2	477.387	1689.46	858.869	3620.01	125125	14922.5	65407.2	0	14471.7	13950.6	13320.2	14684.4	14280.4	14060.1	11999.6	14375.6	16175.3	14632.1	15125.3	16860.6	15923.3	14652.7	15444.1	13806.3	13783.8	14708.2
1025	M397T18	397.369	397.367	397.375	17.9669	17.918	17.9927	8	0	0	0	0	4	4	0.481549	0.000833981	0.00111667	2501.47	4425.73	3657.08	3948.7	22824	5124.09	945.153	1496.03	725.789	628.171	21752.1	2467.5	8946.5	0	1777.83	1385.84	2381.22	2227.3	3379.59	3857.03	6040	4793.21	2414.94	6098.77	3961.42	3246.01	3125.7	4930.72	3160.42	3437.9	3177.88	4109.84
1026	M399T15_2	399.358	399.357	399.36	14.6137	14.5755	14.6533	23	3	2	4	3	3	8	0.238835	0.000833981	0.00111667	27984.1	28128.6	58824.9	32375.8	204674	159086	18111.8	27305.8	14061.5	16136.7	92295.3	37995.3	79120	0	34810.7	46284.7	5319.65	34316.4	41837.8	5335.26	4766.22	64109	15030.2	8162.74	61893.3	14810	47696.1	78488.4	63495.9	40040.9	68243.6	54984.3
1027	M464T15_1	464.145	464.143	464.147	15.2257	15.0541	15.3567	13	3	2	2	1	1	4	0.307287	0.000833981	0.00111667	19001.9	18558	22476.5	14113	13317.2	18897.5	2731.83	2504.57	9122.16	1275.89	1816.68	5806.97	1337.55	0	21012.2	23386.1	18603.4	18129	16506.4	16374.4	19279.7	18184	17657.1	23194	16696.7	16336.6	14778.8	16772.6	38824.6	17550.2	19542.6	27390.1
1028	M382T11_2	382.314	382.313	382.317	10.5616	10.5012	10.5938	4	0	0	0	3	0	1	0.306628	0.000835604	0.00111711	3186.06	4276.34	2653.99	4534.17	14082.6	4931.78	1181.66	3230.45	428.329	1057.37	1937.75	1512.22	3107.69	0	4257.77	1590.63	3905.63	2577.78	2316.47	4468.1	10690.1	2861.6	1966.36	4285.39	3108.04	2746.54	2838.17	2811.32	2542.02	3265.21	2477.66	1989.58
1029	M164T19_2	164.144	164.143	164.145	19.2015	19.1297	19.2943	9	1	2	1	1	3	1	0.241969	0.000837231	0.00111756	4779.99	5657.3	5645.62	5754.65	6762.09	4887.04	239.105	595.878	615.368	606.362	287.879	1182.51	679.826	0	4699.23	4886.03	4475.62	4636.23	5172.22	4810.61	5491.82	5983.12	4642.09	6373.89	5516.58	5936.32	5696.31	5776.23	5372.23	5229.85	5034.32	6764.76
1030	M325T17_2	325.31	325.309	325.311	16.726	16.6313	16.7458	9	0	0	0	0	3	6	0.452929	0.000837231	0.00111756	5435.23	7416.24	7053.85	7942.93	69456.2	14502.5	863.999	2468.98	705.715	1053.15	47136.4	6568.6	26137.4	0	3822.94	5525.19	5415.53	6344.27	5972.9	5530.55	11169.8	6506.46	5335.74	5621.32	9865.99	5998.14	6954.67	7560.39	6609.2	8183.15	6785.76	6229.93
1031	M340T11	340.292	340.29	340.293	10.7509	10.6782	10.8133	35	3	4	5	4	6	13	0.313149	0.000837231	0.00111756	22009.6	18286.6	22732.1	35330.2	434758	147219	2605.29	6771.69	5571.39	12204.2	335485	46101.6	120728	0	21076	22047.6	22312	26530.2	21598.9	18492.7	6717.9	23351.8	18503	14525.7	24909.6	21711.9	25509	15408.4	26263.3	23177.9	16652.2	29381.9
1032	M598T17	598.468	598.465	598.473	17.0492	17.0123	17.0678	10	0	0	0	0	2	8	0.313355	0.000837231	0.00111756	17170.7	16398	18117	20834.3	60610.2	14701.5	1749.85	2181.25	1299.25	1639.95	56745.8	4606.77	12535.9	0	16518.8	16546.8	14357.2	18249.1	18011.1	19341.1	16143.1	15894.5	17261.2	13591.4	20115.2	15382.6	17531.4	20515	18247	16697.2	18154.1	17557.3
1033	M290T12_2	290.277	290.277	290.278	12.4784	12.467	12.5009	3	0	0	0	0	3	0	0.358401	0.000840493	0.00111845	466.415	591.105	759.119	923.736	3551.8	1491.06	132.433	357.812	282.902	401.649	676.412	534.399	1677.68	0	295.6	619.96	311.261	541.275	531.052	499.339	503.18	406.095	548.886	334.151	448.949	1305.37	735.099	1157.91	548.59	352.483	852.89	907.745
1034	M349T8_2	349.201	349.199	349.203	8.00028	7.9154	8.33515	6	0	0	0	0	3	2	0.113221	0.000840493	0.00111845	14638.1	13317.5	13209.9	14122.2	37181.5	18582	598.825	859.839	950.421	1138.14	13618	2103.87	3698.4	0	14121.1	13929.3	14745.7	15095.5	14427.9	15508.9	12283	13167.5	13456.9	13571.4	12662.7	14763.6	12098.9	14177.4	13956.3	12709.5	12283.1	14034.4
1035	M527T7	527.232	527.227	527.238	7.45057	7.37862	7.71275	21	4	3	2	2	0	7	0.206628	0.000842128	0.0011189	9963.99	7678.35	6067.55	4897.27	3551.54	6732.68	3405.76	2273.8	2093.12	446.245	765.181	1391.16	1716.32	0	16235.6	6751.43	10086.1	10495.9	7348.95	8865.97	4146.83	10269.6	7866	9331.6	5906.94	8549.11	5548.18	7747.07	9299.21	5678.9	4388.28	3743.64
1036	M265T14_2	265.252	265.246	265.254	13.9852	13.5667	14.154	35	3	6	3	3	6	8	1.03587	0.000843767	0.00111934	16386.9	27633.5	24823.1	49778.9	74464.5	28722	3906.08	5676.13	3366.93	17839.9	30669.5	29752.4	19594	0	11796.8	15606.6	12530.8	22124.5	18737.1	17525.5	17402.3	31525.7	28714.5	24903.8	31017.3	32237.2	29299.3	26620.5	25180.1	19910.7	22004.6	25923.7
1037	M296T8	296.23	296.23	296.231	7.93482	7.89798	8.02088	8	1	2	0	1	4	0	0.103151	0.000843767	0.00111934	9837.29	10414.1	7496.94	10900.1	82744.5	21762.2	1269.46	3836.89	1625.08	1667.65	7288.36	2244.8	9171.46	0	10788	8874.96	8830.84	11953.1	9028.35	9548.43	8908.98	9554.4	8789.23	18092.4	9619.61	7519.93	9895.35	5841.87	6886.09	9136.5	6409.18	6812.64
1038	M316T10_1	316.285	316.284	316.286	10.398	10.0172	10.6192	54	6	6	6	6	6	14	0.231777	0.000843767	0.00111934	84337.6	105933	70515.1	125288	187392	125612	16631.3	46220.3	11868.3	34360.9	14844	29113.9	50420.2	0	89600.9	62710.2	88784.9	81082	72661.5	111186	151919	53265.1	94230.4	168897	64963.7	102321	58461.1	61235	71771.8	88557.6	63056.7	80008.7
1039	M267T14_2	267.268	267.26	267.269	14.4405	14.351	14.4673	23	5	3	4	4	2	5	0.316137	0.000845409	0.00111979	5359.55	4236.79	5849.89	6703.61	17987.2	7807.16	605.464	1430.3	1079.54	1821.13	9070.77	2468.13	6951.94	0	5685.58	4264.84	5089.19	5917.28	5481.38	5719.05	1450.97	4610.24	4552.01	5446.34	4249.17	5112.01	5884.25	7950.87	5387.88	5326.51	5637.73	4912.12
1040	M393T11_4	393.384	393.384	393.385	10.959	10.9497	10.9987	3	0	0	0	0	3	0	0.642408	0.000847054	0.00112023	1205.41	1580.35	1664.34	2639.23	13171.5	1686.62	298.839	786.054	551.337	1584.54	11949.6	1083.5	4063.65	0	1334.35	920.046	993.454	1520.89	1550.16	913.577	1830.06	1398.7	1773.28	233.947	2649.82	1596.28	2743.81	1221.15	1608.54	1594.05	1509.23	1309.27
1041	M122T16_2	122.097	122.097	122.097	15.8394	15.7307	15.9865	16	1	0	2	4	4	4	0.282648	0.000848703	0.00112067	151479	169621	184123	242893	245965	144627	9567.52	8888.89	23053.9	119337	50068.9	40878.6	13322	0	150120	139023	156906	141748	163026	158054	173515	156171	180278	166016	176759	164989	192216	175033	181744	153948	178204	223595
1042	M394T11_3	394.359	394.358	394.36	10.7773	10.7573	10.8467	4	0	0	0	4	0	0	0.471128	0.000852009	0.00112156	611.133	390.711	400.33	1404.06	2841.81	1055.36	473.542	214.725	158.12	753.998	967.059	497.21	850.329	0	1493.97	345.338	434.056	805.323	271.486	316.626	255.696	551.632	357.379	743.464	193.177	242.916	433.98	369.202	558.52	214.44	590.418	235.419
1043	M169T12_3	169.122	169.119	169.123	11.5113	11.4842	11.7215	14	0	1	1	0	6	5	0.229466	0.000853667	0.001122	11276.8	10053.6	10989.2	12713.4	23390.4	10577.5	1047.47	4399.55	4226.49	645.364	6591.53	2427.17	8370.52	0	10080.9	10911.1	11797.9	12498.4	10151.5	12221.2	1180.03	10800.2	12460.7	11240.4	12376.5	12263.5	12260.5	12572.8	12912.6	13446.1	2407.59	12335.5
1044	M336T12_6	336.299	336.293	336.303	11.5755	11.4506	11.7448	5	0	1	3	0	0	1	0.317955	0.000853667	0.001122	2501.48	5799.36	2327.91	2054.95	22081.6	5469.7	1061.41	3808.53	1301.84	570.76	14324	1739.11	5174.92	0	2529.11	1222.04	3941.92	2256.77	1565.45	3493.62	10504.7	3325.91	3043.38	10888	3093.41	3940.73	1933.2	1873.74	4858.19	1247.47	1602.21	2452.67
1045	M353T12_1	353.269	353.268	353.269	11.8851	11.8816	11.9094	14	0	0	0	0	4	10	0.161655	0.000853667	0.001122	15073.9	18250.8	15533.4	19075.2	555799	142639	1473.53	4279.19	3655.68	2123.17	562035	23058.3	114400	0	16712.1	14438.7	12806.4	15780.4	16346.1	14359.9	24028	18360.7	15104.6	15760.6	22710.1	13540.7	20908.7	13531.9	13267.3	18000.4	10890.4	16601.8
1046	M450T15_2	450.339	450.336	450.341	15.4321	15.124	15.6282	16	2	5	0	1	0	7	0.887303	0.000853667	0.001122	39870	14186.2	63116.2	58493.6	68955.1	34174.2	26852.1	22582	3296.59	26810.7	4467.3	30322.9	6389.28	0	53181.4	4065.48	6696.6	57878.4	56231.3	61166.5	4111.99	60206.5	4871.71	4325.31	4105.59	7496.21	61217.2	65303	63036.6	60889.9	59712.1	68538.2
1047	M267T12_2	267.232	267.231	267.233	11.5334	11.4001	11.5608	7	1	0	0	0	4	2	0.172941	0.000856992	0.00112288	10032	12126.3	11732.1	11662	51567.8	19768.7	2007.22	1229.76	652.235	557.459	22802.7	3418.82	8445.43	0	10730.9	11528.7	9771.46	6135.09	11358	10667.7	13739	12303.1	10458.7	13280.3	11523.8	11452.6	11557	12486	10991.6	10995.5	12051.6	12310.9
1048	M407T15_2	407.331	407.33	407.334	14.5761	14.2815	14.5985	19	4	3	6	2	0	4	0.652225	0.00085866	0.00112332	20409.7	21441.3	24244.4	45907.5	12687.9	23436.2	4757.56	8666.47	7344.92	20771.9	3126.96	15285.7	18686.1	0	27906.2	20141.1	14279.1	22533.1	20993	16605.8	15153.1	33602.2	20213.6	10829.7	29725.5	19123.8	35768.2	19285.8	29981.5	24335.8	19194.2	16901
1049	M671T16_1	670.559	670.557	670.562	15.6919	15.6483	15.7806	9	0	0	0	0	6	3	0.189516	0.00085866	0.00112332	19668	24079.7	27892.1	29286.9	232479	67395.8	3916.92	8908.43	6272.74	5300.24	120776	12772.6	23466.7	0	17184.2	25766.7	18670.6	22893.5	18308.4	15184.5	24418.4	34261.8	13309.7	18580.6	35024.1	18883.9	35715.1	28365.3	19931.5	31990.2	30435.4	20915.1
1050	M255T10_4	255.232	255.231	255.232	10.3417	10.1881	10.53	18	6	3	2	3	1	2	0.240737	0.000867045	0.00112551	8976.68	11848.2	14587.1	13270	39086.2	16224.6	1561.84	4371.27	2468.89	3644.62	19972.6	3905.87	9198.51	0	7741.08	9594.85	7135	8390.82	9520.14	11478.2	15485.4	16386.9	14750.9	10686.3	5714.49	8064.96	16605.7	11443	11404.4	16216	16195.4	15658.1
1051	M647T9	647.448	647.446	647.45	9.0075	8.96608	9.15408	17	0	0	1	0	6	8	0.259549	0.000867045	0.00112551	10279.3	10562.2	6952.64	8887.5	103718	15395.4	2647.97	3885.29	1268.51	1495.18	21761.4	3995.86	35711.3	0	8643.7	8362.45	13157.7	9740.57	7771.18	13999.9	14532.8	8195.43	7656.29	16466.4	7932.13	8590.31	8225.39	5970.62	8548	5874.6	7393.43	5703.78
1052	M241T19_2	241.143	241.143	241.144	19.1837	19.1238	19.2828	9	1	1	0	2	3	2	0.300673	0.000870422	0.00112639	9322.5	10208.4	10631.8	13325.6	13540.8	9451.08	824.609	931.602	689.575	5280.99	1138.78	2841.68	1168.51	0	8074.17	9203.65	8961.76	10574.4	9468.78	9652.26	10314	10772.7	11111.1	8941.4	10933.8	9177.17	10529.7	11264.8	9383.08	11255.7	10761.1	10596.4
1053	M427T11_2	427.356	427.349	427.358	11.3822	11.2893	11.4446	40	4	5	6	6	6	13	0.83261	0.000872115	0.00112682	174684	281553	302264	442341	134888	223232	29412.5	123870	97258.2	110493	15588.2	185865	127839	0	187914	137469	174886	177177	149746	220915	58736.9	219433	347598	311545	383400	368608	434345	226097	364029	340160	166614	282338
1054	M431T15	431.386	431.378	431.389	15.1698	14.8762	15.2268	40	6	6	6	6	2	14	0.727515	0.000872115	0.00112682	174969	188178	210671	269991	22700.8	147879	24200	45764.2	57729	102049	24869.7	107584	39259.8	0	129475	182177	170794	200271	184465	182631	99906.7	190491	197640	233544	199132	208353	108893	212603	243292	270937	186041	242262
1055	M654T17_1	653.553	653.55	653.555	17.4447	17.4205	17.6533	13	0	0	0	0	6	3	0.282886	0.000872115	0.00112682	5210.3	8332.54	8665.59	7359.79	174386	33688.5	1162.91	3624.09	2073.45	2108.55	91448.2	9530.02	31048.9	0	6312.9	5152.78	3083.17	5070.65	6176.34	5465.98	7189.96	12839.7	3823.55	6398.44	12632.1	7111.38	12456.4	8347.47	8142.09	8889.64	7991.57	6166.38
1056	M184T11	184.141	184.14	184.142	11.1257	11.1078	11.1402	10	0	1	1	0	4	4	0.178043	0.000873812	0.00112726	714.536	927.411	1030.36	635.504	27428.2	6345.79	255.163	491.569	391.503	84.5654	8039.55	1129.82	12855.3	0	531.509	524.461	742.937	498.542	834.782	1154.98	743.052	1515.42	854.439	201.522	1455.26	794.772	1630.24	909.721	679.425	1403.12	826.278	733.357
1057	M293T12_3	293.211	293.211	293.212	11.9077	11.8844	11.9288	9	0	0	0	0	2	7	0.140367	0.000873812	0.00112726	16206.1	17012.6	18002.6	17482.3	163674	41431.5	649.103	2361.25	955.246	695.191	153151	5815.62	38029	0	16004.9	15172.6	17184.2	16292.9	16192.6	16389.6	13947.9	20529.7	17834.9	14904.6	16859.9	17998.4	18275.7	18258.8	17976.9	19232.4	17974.8	16297.2
1058	M426T15_4	426.396	426.395	426.398	15.127	14.8512	15.1523	10	1	2	4	3	0	0	0.0914086	0.000873812	0.00112726	17256.6	20310.6	22909.8	24861.6	69240.2	38464.1	3147.5	6333.92	2492.97	7343.74	31666.7	3515.95	21580	0	20468.5	19300.8	11759.5	19106.6	16681.2	16223.3	11929.1	27371.9	19052.3	15184.9	27550	20775.4	21904.5	20640.5	23482.5	23606.5	20588.9	27235.8
1059	M472T19	472.387	472.385	472.39	18.5777	18.5335	18.6023	26	1	3	2	5	4	11	0.32585	0.000873812	0.00112726	12176.9	14504.5	12785	17942.1	129741	28177.2	3021.5	4102.59	3553.59	2861.37	31493.7	9181.56	29004.7	0	12743.1	12304.9	8890.39	13094.4	17030.9	8997.97	9548.89	16037.9	15329.4	10529.7	20886.6	14694.3	15713.2	11898.8	13097.5	11917.3	6951.17	17132
1060	M262T9_4	262.253	262.253	262.254	8.74073	8.72318	8.78277	4	0	0	0	0	4	0	1.28408	0.000878526	0.00112846	19.7494	46.1097	66.9168	6.69284	5190.12	236.724	33.8275	46.6165	98.2843	11.6314	5298.38	303.972	2336.86	0	26.2961	6.60441	0	0	0	85.5957	50.2034	50.17	21.6438	21.826	132.815	0	18.7296	266.115	26.4158	48.3656	27.4408	14.4345
1061	M518T13_2	518.455	518.444	518.457	12.5254	12.3454	12.5918	6	0	1	0	0	4	1	2.12644	0.000880631	0.00112899	679.101	2115.77	850.396	7617.19	11880.7	13549.2	340.761	2477.48	255.215	4999.5	8946.93	28811.5	8397.22	0	557.555	669.248	1133.07	1031.44	403.804	279.483	1582.87	7129.03	1127.98	764.991	745.839	1343.89	676.77	587.391	969.576	1032.63	1209.38	626.628
1062	M600T15	599.542	599.54	599.547	15.3404	15.2341	15.6273	10	2	1	3	2	0	1	0.293957	0.000880631	0.00112899	10395	13369.7	11008.1	21325.6	28108.2	15945.2	5096.82	5565.98	4159.58	8143.45	6922.23	4687.2	4342.13	0	15865.6	6655.12	9879.66	15115.2	2641.21	12213.5	10833.1	17437.1	15715.7	3150.86	17511.3	15569.9	15574.9	5767.43	15236.8	8367.38	13092.5	8009.75
1063	M171T14_1	171.101	171.101	171.102	14.2647	14.0969	14.4298	16	0	3	1	1	3	7	0.242963	0.00088406	0.00112986	17470.8	25591	20095.7	27613.9	31423.4	19088.3	847.782	18730.7	657.708	16510.3	8579.86	4637.74	3863.78	0	18097	15986.1	17378.1	17830.3	18351.6	17181.9	13402.1	20060	19100.7	19810.3	63496.8	17676.2	20629.7	20436.6	19658.9	19538.6	19363.6	20946.9
1064	M418T13	418.34	418.333	418.342	13.0466	12.9011	13.0929	14	1	0	0	1	5	7	0.335925	0.00088406	0.00112986	21529.3	24211.8	21403.5	26422	60308.9	23944.7	1391.68	2517.67	2256.85	6170.05	21373.2	8043.63	15262.1	0	22821.7	22617.5	19552.8	21999.2	22169.2	20015.2	27530.5	20731.2	26091.5	25234.9	22503.4	23179.3	19856.9	23248.1	22800.5	18863.7	24161.8	19489.9
1065	M472T18_1	472.387	472.385	472.39	18.143	17.8438	18.2643	25	0	3	3	3	6	9	0.303175	0.00088406	0.00112986	16128.7	16665.3	14210.2	20854.6	118642	30872.6	3092.59	5752.31	1317.53	4536.63	37604.4	9359.82	28177	0	13362.9	18726.8	12809.4	16229.7	20707.9	14935.5	13331.1	17069	18974.5	10403.9	26661.9	13551.5	14405.1	14650.5	12907.2	16505.6	13675.8	13116.8
1066	M115T0	115.112	115.112	115.113	0.0584333	0.00988333	0.187183	10	3	3	1	0	0	0	0.326316	0.00088406	0.00112986	2096.67	2289.99	2467.81	2933.1	3056.88	2195.28	633.762	582.33	548.273	97.4576	277.736	716.355	739.901	0	1888.32	1257.28	2841.47	1635.25	2795.49	2162.22	1148.94	2835.46	2474.08	2395.52	2397.15	2488.75	2707.68	2806.88	1373.52	2550	2556.97	2811.82
1067	M587T14	586.503	586.501	586.505	13.5012	13.2516	13.55	25	4	5	2	5	0	9	0.199775	0.00088406	0.00112986	22376.6	20572.1	15173.1	28679.6	12595.5	15688.4	4132.17	3565.75	2178.77	11846.4	1177.26	3134.16	11213	0	19676.5	23364.1	19197.7	30093.6	22279.1	19648.7	27326.5	21100.3	17877.9	20546.2	18242.1	18339.6	17936.2	16198.5	12809.7	12872.9	14234.1	16987.1
1068	M686T16	685.542	685.542	685.544	15.6471	15.6155	15.6598	4	0	0	0	0	4	0	0.134986	0.000885779	0.00113029	13887.6	15277.7	13398.5	15831.5	134797	37712.4	2183.36	1435.19	1456.79	1125.69	77100.8	5090.65	14127.7	0	11984.5	14560.5	12388.3	13596.9	17934.2	12861.4	14903.4	16944.6	16035.7	15555.1	12696.2	15531.4	13691.2	12507.8	16211	13011.2	12520.4	12449.4
1069	M171T16	171.102	171.101	171.102	16.1051	15.963	16.1949	11	1	3	0	1	0	5	0.256842	0.000887502	0.00113072	16870.2	27167.6	20883.3	22073.8	24144	18330.5	1368.38	12302.4	817.425	1283.37	1138.26	4708.05	1649.76	0	15400.9	15636.2	17259.9	19171.4	16535	17217.8	49897.5	20062.8	20160.9	18714.7	32961.3	21208.4	20950.7	20466.1	19746.6	20872.3	22243.9	21020.4
1070	M324T15_2	324.326	324.324	324.327	15.1269	15.0128	15.1457	12	1	2	4	0	1	4	0.720628	0.000887502	0.00113072	2342.62	4041.18	6025.63	3089.26	14289.1	7500.7	1359.1	2261.75	1991.56	840.257	10415	5405.21	8274.27	0	3853.4	1434.93	860.713	4091.03	2407	1408.66	416.802	4041.42	2932.89	7136.4	5242.2	4477.38	6606.7	8939.85	3744.66	7230.73	5658.37	3973.5
1071	M358T12_1	358.303	358.302	358.304	12.4609	12.4327	12.4796	8	0	0	0	0	5	3	0.276995	0.000889228	0.00113115	16291.2	14770.2	17514.9	17090.7	187261	63684.5	1097.84	2410.97	875.828	1488.66	155375	17640.3	40519.3	0	17785	15329.3	16431.7	16464.8	16977.6	14758.7	10657.9	15392	14722.4	15614.5	18043.6	14190.6	17831	18267.2	16717.9	16237.1	18462.6	17573.5
1072	M475T9_1	475.222	475.221	475.222	9.22238	9.22	9.22452	4	0	0	0	0	4	0	0.317341	0.000890958	0.00113158	1776.42	2115.68	2164.8	2318.35	5472.72	3121.91	292.652	1163.21	334.391	302.251	2131.08	990.711	1500.9	0	1844.45	1951.67	1194.47	1867.04	1813.16	1987.75	4454.96	1878.15	1884.5	1597.7	1446.27	1432.49	1852.93	2549.15	1906.23	2190.04	1903.43	2587.04
1073	M615T11_3	615.497	615.492	615.501	11.1198	11.0991	11.1424	21	4	2	4	6	0	5	0.365499	0.000890958	0.00113158	3569.44	9884.18	7812.59	13029	243629	65350.9	1014.4	5940.15	4341.73	7086.93	35308.4	23885.7	54416.1	0	4738.63	2460.33	3949.78	3799.4	2203.31	4265.2	2877.96	17532.7	9879.07	3414.92	15034.2	10566.2	8018.59	2043.89	9616.46	13263.8	3324.2	10608.6
1074	M561T18_1	561.489	561.486	561.491	18.2643	18.2408	18.2875	9	3	1	1	3	0	1	0.281303	0.000892691	0.00113201	13733.1	12459.4	12908.9	20073.8	31699.7	14698.7	3963.77	2264.71	3057.27	5764.21	7520.7	4134.78	4479.12	0	13902.5	13205	12826.5	21262.7	9855.57	11346.2	13006.5	9108.53	15774.6	13573.2	12178	11115.2	17107.2	11854.9	12449.5	15594.2	8469.25	11978.6
1075	M157T19	157.086	157.085	157.086	18.6738	18.5995	18.7858	15	1	3	1	4	3	3	0.301493	0.000894427	0.00113244	11563.3	14796.3	14206.8	21896.4	21641.4	12938.6	1317.69	5432.39	1191.24	10586.6	7694.32	3900.88	1107.57	0	11333.9	12243.4	10560	12875.5	9578.9	12788.1	24175.9	15961	7394.6	13531	13666.2	14049.2	15329.3	12281.4	13536.4	13959.5	14805.8	15328.8
1076	M211T16_3	211.169	211.169	211.17	16.3031	16.2813	16.3121	5	0	0	0	0	4	1	0.352541	0.000894427	0.00113244	4164.87	4356.45	5127.47	5390.99	17177.3	6056.66	529.968	1244.61	673.676	662.435	8382.16	2135.22	4343.67	0	4493.52	4523.53	3598.79	4702.64	4248.22	3422.51	3536.69	5140.34	2795.18	3820.84	6277.23	4568.39	5780.82	4945.57	4144.07	6000.47	4860.76	5033.16
1077	M339T11_3	339.29	339.289	339.291	10.745	10.6324	11.0466	42	5	5	6	5	6	14	0.15073	0.000894427	0.00113244	55801.7	55245.2	65964.2	114040	1.61089e+06	463858	12873.7	19188.3	21447.9	50715.4	1.3227e+06	69917.3	448701	0	70251.3	46444.3	45468.1	74196.2	49801.3	48648.9	22685.6	72855.1	62351.5	51422.5	74069.8	48086.8	70820.1	44444.9	90144.9	61152.2	40097.5	89125.6
1078	M402T10_2	402.357	402.35	402.358	10.1117	10.0745	10.3225	13	1	1	2	2	3	3	0.167958	0.000894427	0.00113244	3501.47	4065.55	4367.7	9540.75	32836.3	16175.3	1443.65	2955.64	1001.45	4473.47	13882.3	2716.77	8631.53	0	4660.43	4553.93	2277.95	3675.43	4618.71	1222.37	5669.43	6943.39	1690.99	1747.88	7471.75	869.895	5142.98	3755.96	5203.03	5303.59	2855.39	3945.23
1079	M411T16	411.325	411.324	411.326	15.8369	15.7959	15.8629	15	2	2	2	2	0	7	0.329168	0.000896166	0.00113287	14744.8	16232.5	15721.9	29703	7611.68	15431.3	3209.59	8811.14	2770.17	5793.7	1834.32	5079.5	9515.82	0	13026.7	19315.6	12692.4	12133.8	18388.1	12912	5890.18	26870.9	18354.2	6470.82	24447.8	15361.1	18915	14183.9	14699.7	19486.9	12846.1	14199.6
1080	M519T13_1	519.459	519.45	519.46	13.384	13.2373	13.5916	14	4	4	3	0	0	2	0.83117	0.000897909	0.0011333	36815.5	38179.6	38582.5	18461.3	4185.14	14005.7	29289.4	14076.2	13214.4	6925.66	1852.14	11641.1	6462.38	0	8136.72	59239.3	11557.1	22994.3	83013.8	35951.5	25535.2	35871.3	28097.9	29800	61792.5	47980.5	29476.9	28180.9	33646.8	33475.1	43485.3	63230.3
1081	M463T17_5	463.432	463.43	463.434	16.836	16.7143	16.8627	21	1	2	3	4	3	8	0.379558	0.000899655	0.00113372	5951.54	7067.44	7886.45	10299.1	12513.1	7570.17	953.656	2080.06	990.008	1982.91	2636.08	2873.32	3329.82	0	6197.85	5287.26	5386.04	4791.34	7225.72	6821.01	4846.59	9283	6596.09	4772.52	9562.91	7343.51	7048.44	9404.3	7922.71	8694.97	7320.64	6927.65
1082	M543T19_4	543.496	543.493	543.499	18.5793	18.5278	18.6272	5	0	0	1	0	3	1	0.239688	0.000901405	0.00113415	5261.37	4814.28	6335.04	7945.72	13118.4	6422.43	623.222	1331.89	1259.46	2392.55	2790.88	1539.38	1922.82	0	5128.59	5448.29	5884.23	5182.92	5773.32	4150.85	4528.75	6211.53	5114.38	2561.42	6046.19	4423.44	6717.67	4599.28	7589.78	6412.99	5082.08	7608.43
1083	M552T15_2	552.449	552.441	552.452	14.7614	14.7315	14.8084	4	0	0	0	1	3	0	0.17756	0.000901405	0.00113415	6179.82	7486.34	7689.06	9616.22	15542.2	9197.75	521.407	1698.44	1133.5	2470.65	7407.28	1633.16	3245.6	0	5442.37	5973.35	6771.43	6686.21	5824.79	6380.77	7975.78	6383.03	8382.86	4674.66	9478.62	8023.09	6801.56	8182.68	7178.07	6223.54	9169.73	8578.79
1084	M274T14_1	274.166	274.165	274.167	13.5667	13.5323	13.72	11	0	2	3	0	1	4	0.204887	0.000904914	0.001135	31439.9	32234.8	40489.4	35651.7	25117.8	25396.1	1474.19	3439.35	10785.9	2122.12	6283.2	5203.33	2765.22	0	34155.6	31695.7	30887.1	30351.7	30049.8	31499.4	31063.5	37001.5	31948.2	33074	33742.9	26578.7	61321.3	42542	34427.6	32871.1	37668.9	34105.7
1085	M342T11_1	342.301	342.299	342.308	11.1688	11.1445	11.3822	41	6	5	5	6	5	14	0.284621	0.000904914	0.001135	32964.1	37572	36989.8	54844.6	113732	103094	14410.7	22515.1	9444.74	13680.2	22161.5	29342.7	23668.6	0	59728.7	29729.2	20345.4	28591.1	37172.1	22218.1	30815.9	37996.5	26719.7	21087.3	82087.6	26725.1	38753	28193.2	46566.4	37316.7	23944.6	47164.7
1086	M367T10_1	367.248	367.247	367.249	9.55086	9.29233	9.5784	14	0	0	0	0	4	8	0.172309	0.000904914	0.001135	17147.1	20891.4	18643.5	19422.8	177275	48373.3	1657.65	1841.59	2205.41	2775.65	155311	8335.17	30286.6	0	13977.5	17737.9	17940.2	16702	18380.4	18144.8	24402.6	19972.9	20421.6	20679.1	20856.3	19015.8	21245.9	15403.4	17778.1	21059.4	18340.1	18034.4
1087	M426T17_2	426.366	426.364	426.371	17.1294	17.0998	17.1997	8	0	0	0	0	6	2	0.37082	0.000904914	0.001135	9046.65	8741.42	11852.9	13810.9	21284.6	10426.7	435.067	1257.64	1646.43	3745.45	12908.6	3866.44	4604.04	0	8543.2	8854.04	9505.44	9359.75	9423.72	8593.72	6978.44	9005.51	8943.3	7680.36	10546.4	9294.49	12104.9	14485.7	10888.6	10426.7	10287.9	12923.2
1088	M478T8_2	478.36	478.357	478.365	7.78113	7.70148	7.82107	5	1	3	1	0	0	0	0.14616	0.000904914	0.001135	9458.69	16093	13231.2	17801.6	2800.7	12086.6	2866.04	9575.58	3112.52	3960.71	1799.25	1766.57	3015.42	0	11417.8	7138.32	10678.6	5614.02	8593.65	13309.8	7426.91	7018.47	29702.3	18385.3	9635.15	24389.9	12889.2	11443.9	12109.2	9784.97	14392.8	18766.8
1089	M245T12_1	245.175	245.174	245.175	11.5269	11.5233	11.5462	20	0	0	0	0	6	14	0.16995	0.000906673	0.00113543	3454.92	5822.97	4833.96	4720.03	185980	42814.7	428.801	2740.04	606.933	642.197	143087	7276.34	84091.6	0	3838.51	2863.2	3000.78	3565.4	3891.13	3570.49	10472.9	5783.03	3372.92	6664.1	5855.86	2789.06	4826.42	5320.85	5745.35	4214.48	4232.77	4663.92
1090	M318T10_4	318.212	318.209	318.213	10.4752	10.4609	10.6445	9	0	0	0	0	3	5	0.287583	0.000908436	0.00113585	33626.2	31337.3	36709.4	35285.6	69119.6	32065.8	4265.14	1321.59	2899.58	3730.36	16708.9	9221.58	11658.8	0	29572.4	35839	28923	37244.3	38971	31207.6	29419.3	30104.3	31950.4	32963.8	31572.4	32013.5	38113.5	36296.9	33403.9	37180.1	41308.5	33953.2
1091	M336T17_3	336.202	336.201	336.202	17.4652	17.3382	17.5875	9	1	0	4	0	1	2	0.223623	0.000908436	0.00113585	85104.2	97599.6	111120	108370	126313	88820.3	12906.6	5301.55	42984.7	5018.87	33012.2	19862.2	7050.38	0	89772.6	89990.7	88343.1	59440.4	87338.2	95740	94198.8	90184.2	98118.3	104731	96195.6	102169	188584	104626	114910	56996.3	105212	96390.9
1092	M520T12_2	520.385	520.382	520.386	12.1522	12.0601	12.3515	48	6	5	6	6	6	14	0.160254	0.000908436	0.00113585	336529	281833	608991	748708	231791	390548	56309.4	155757	121600	566584	49859.4	62587.1	367040	0	308644	401998	296397	320238	412042	279856	36859.3	271205	450539	202012	286307	444076	521506	579023	752062	485540	546360	769455
1093	M299T9_2	299.305	299.304	299.307	9.33738	9.19185	9.55033	19	2	3	6	3	0	5	0.509127	0.000911972	0.0011367	6064.96	5037.3	2932.93	4927.79	25407.7	6850.03	3030.27	2016.68	241.192	1666.48	14070.4	3487.53	9155.98	0	9062.96	3912.48	8755.64	8445.71	4075.63	2137.32	6677.67	4740.54	3108.5	3652.06	3789.17	8255.87	2710.94	3214.82	3048.23	2713.91	3178.32	2731.33
1094	M397T11_4	397.389	397.387	397.39	10.9888	10.7756	11.1239	7	0	1	0	4	0	2	0.856806	0.000911972	0.0011367	1100.16	2383.61	2084.31	6324.96	3963.61	1846.24	424.069	696.638	805.855	4381.28	1524.67	1581.87	1773.83	0	754.345	653.897	765.145	1350.21	1641.33	1436.03	1678.91	2029.88	2980.69	2283.97	1863.81	3464.43	3267.27	2481.77	2333.63	1758.23	1774.49	890.505
1095	M814T16	813.68	813.676	813.686	16.092	15.7849	16.1261	36	5	6	6	6	0	13	0.190366	0.000913746	0.00113713	10964.5	11527.4	7840.15	16734.3	2879.72	8989.23	1329.16	2980.35	2310.08	8242.69	1206.98	1711.24	4467.15	0	11259.7	10686	10455.5	10522.7	9459.4	13403.6	15590.8	8307.24	11884.2	12915.7	7770.76	12695.7	11969.5	5284.21	8501.4	6351.79	7178.15	7755.85
1096	M295T8_2	295.227	295.226	295.228	7.93405	7.88247	8.02088	26	6	3	2	6	4	5	0.208541	0.000915522	0.00113755	44845.3	46844.9	31768.1	54246.2	364195	104295	14408.5	22552.3	10612.4	15239.4	52504.2	21749.8	41496.3	0	49408.4	36289.3	38091.7	72255.1	34480.8	38546.6	39036.3	37200.1	37119.1	92832.3	38610.5	36270.9	39821.8	19757.4	44667.7	37993	20072.1	28296.4
1097	M306T17_2	306.157	306.156	306.158	16.9492	16.7045	17.2323	23	3	1	3	1	0	5	0.584631	0.000915522	0.00113755	22182.9	38135.4	25017	38254.4	47285.9	28965.2	17796.1	4837.01	18403.5	14272.8	2358.15	16933.9	3276.53	0	36996.1	6754.86	38026.5	40166.3	5810.89	5342.77	38362	38736.1	28682.1	40324.4	40432.9	42275	4694.48	10350.6	41654.9	9931.22	42716.6	40754.4
1098	M388T8_2	388.305	388.304	388.306	7.60815	7.545	7.75283	16	0	0	0	0	5	11	0.12712	0.000915522	0.00113755	13205.1	14996.8	12443.5	15256.5	107872	26449.6	1056.95	2694.6	2932.28	1763.23	67262.2	3362.28	37803	0	13463.3	11313.2	13467.3	12837.4	14409	13740.4	20088.1	13884.8	14229.5	15714.5	12631.7	13432	12414	11182.6	12547.1	17899.9	9190	11427.6
1099	M463T13_2	463.148	463.147	463.151	12.8741	12.743	12.9885	11	3	0	1	0	0	5	0.397021	0.000915522	0.00113755	23208.7	21511.9	21767.5	17314.7	15349.1	26150.5	5191.95	960.253	1943.37	1836.24	1186.4	10382.3	2056.8	0	31612.1	23219.2	15254.6	23683.7	22398.9	23083.5	21671.6	23187.7	20279.6	21611.5	21139.2	21181.7	19602	19288	22117.2	22674.7	24286.7	22636.1
1100	M413T11_3	413.305	413.303	413.306	10.7183	10.3814	10.7423	32	6	6	6	6	0	8	0.41495	0.000917302	0.00113797	32514.9	33580.9	31197.4	44119.2	94423.2	41715	2946.5	4879.67	2485.14	9913.06	67090.9	17309.6	36772.4	0	29953.4	35132	29845.4	34373.4	35985.6	29799.6	27090.3	34780.3	32180.6	30008.5	36701	40724.6	34397.7	28154.6	32513	30743.8	32799.7	28575.4
1101	M136T17_2	136.112	136.112	136.112	17.0395	16.9505	17.1485	9	2	1	3	1	1	0	0.348841	0.000919086	0.00113839	27646.6	30170.2	33927.4	34082.7	39680.1	26789.4	3694.33	1620.08	6207.87	2250.62	2543.79	9345.23	3248.62	0	34868.3	24660	25247.4	26642.8	27399.9	27061	31207.4	30623.8	27937	31502.2	28309.1	31441.7	31721.4	33075.7	38436.5	28752.6	27632.7	43945.5
1102	M329T20	329.197	329.196	329.202	19.5258	19.2538	19.8848	13	0	3	1	2	1	3	0.232902	0.000919086	0.00113839	43669.1	53327.8	47916.8	55192.3	59333	42376.3	1415.74	29990.3	3280.47	3213.24	12280	9869.55	2222.59	0	42187.8	43200.6	42372.8	43887.3	45987.9	44378.2	47764.9	46455.3	49046.5	17897.3	109281	49521.4	42744.8	52295.7	46653.3	47218.3	50295.2	48293.7
1103	M341T12_3	341.305	341.305	341.306	12.1523	12.0836	12.1778	34	6	5	6	6	3	8	0.153101	0.000919086	0.00113839	35661.2	36424.5	52192.7	63255.8	97975.9	55435.2	1818.34	7302.22	7734.28	28273.7	66773.2	8487.16	41739.7	0	36799.8	35669.3	33581.1	38546.4	35268.1	34102.6	23986.8	34214.1	41095.2	35672.5	38109.1	45469.5	47085.6	50058.7	63329.1	46187	45963	60533.1
1104	M479T11_3	479.374	479.372	479.378	10.9453	10.9185	11.184	16	6	0	0	2	0	7	0.139879	0.000919086	0.00113839	32029.1	25301.9	23633.9	29306.6	14062.2	25692.1	2914.03	4491.88	1613.46	11838.1	2519.87	3593.78	4627.69	0	29115.2	33461.1	30014.5	31503.6	37162.1	30918.2	18350.8	24744.6	25761.4	32355.9	24230.2	26368.7	23560.2	24580.9	21214.4	23314.5	26052.9	23080.4
1105	M239T13_2	239.164	239.163	239.165	13.157	13.1344	13.2908	10	1	3	1	0	1	4	0.252308	0.000920872	0.00113881	12961.8	13990.4	14727.4	16886.8	40214.9	19326.8	1186.73	2999.6	2694.71	2005.89	26401.4	4876.29	19709.2	0	11707.8	11430.4	12849.4	14120.4	14189.6	13473.2	18577.7	15283.6	9442.03	12771.9	14150.2	13716.8	16252.7	17583.1	15622.7	14047.9	9783.53	15074.6
1106	M708T17_2	707.598	707.594	707.604	16.8907	16.8297	16.936	3	0	0	3	0	0	0	0.322359	0.000922663	0.00113924	8866.15	8416.57	8559.43	13732.9	34046.8	12674.6	2014.22	2409.7	3231.89	5632.15	11110.2	4085.77	3707.79	0	8084.84	11850.2	6464.77	8111.87	7931.79	10753.4	4697.49	10972.7	6958.56	7723.06	10606.9	9540.82	12092.9	11137.4	7440	3905.86	10640.5	6139.84
1107	M283T13_2	283.263	283.261	283.264	13.0956	12.8766	13.1226	10	1	3	4	0	0	2	0.435199	0.000926254	0.00114008	23090.8	17880.3	151603	274879	48523.1	99717.9	3458.14	6061.8	332914	86680.2	10227.2	43397.2	210268	0	23598.3	18275.8	26405.4	27507	21356.9	21401.1	8374.67	24750.7	21628.9	18431.1	13147.7	20948.7	15250.5	11070.4	23886.3	14091.6	831103	14214.8
1108	M425T11_1	425.342	425.336	425.343	11.3422	11.0419	11.3727	44	6	6	6	6	6	14	0.147034	0.000926254	0.00114008	462590	514183	445280	605593	157049	389523	80276.9	20778.8	80470.3	140380	12702.7	57273.1	199223	0	525011	502161	345588	473314	545188	384277	508497	479368	538611	507129	525291	526203	503999	363889	553991	435937	345865	467999
1109	M454T18	454.462	454.461	454.463	17.6995	17.4165	17.9332	45	6	6	6	6	6	14	0.182119	0.000926254	0.00114008	34924.3	38739.6	41754.3	45016.6	42554.2	36465.4	1368.5	1543.29	2534.98	4363.23	4140.69	6641.06	5833.69	0	36160.5	33871.6	33887.8	36640.5	33412.1	35573.1	37856.4	36815.8	37906.3	38780.5	40183.6	40895.2	43048.8	40604.2	44771.8	43895.3	39934	38271.6
1110	M541T16_2	541.425	541.416	541.428	15.9131	15.5593	15.9857	40	6	6	6	6	1	14	0.0773258	0.000926254	0.00114008	56368	57585.6	40399.9	85547.9	10677.3	35495	17410.5	15831.7	7640.67	53132.5	5165.83	2744.68	12326.5	0	38880.9	79292.6	50033.9	40692.6	76080.6	53227.4	66361.2	60933.7	39540.5	74897	67298.8	36482.6	35915.7	49232.5	38009.7	31492.2	50377.3	37372.2
1111	M317T8_1	317.211	317.211	317.212	7.88142	7.87663	7.90382	3	0	0	0	0	3	0	0.066399	0.000928054	0.00114049	24112.1	22145	20646.8	23346.3	69076.8	29444.4	2221.34	1716.84	1152.13	3323.11	14901.1	1955.08	4750.66	0	21971	25060.4	23737.5	23708.7	28008.2	22187.1	19553.5	21468.2	22069.5	24851.4	22340.9	22586.5	22251.1	19306.3	20494.3	19843.5	20168.7	21816.9
1112	M884T17_1	883.742	883.738	883.749	17.2498	16.9528	17.3383	32	5	4	4	5	1	11	0.326759	0.000928054	0.00114049	12978.9	13581.2	8720.45	20438.6	2814.24	9460.05	4652.87	4607.83	1653.48	11989.4	1341.58	3091.16	5930.54	0	10161.3	9232.4	13668.8	20989.2	8800.44	15021.1	10542	10915.2	22822.8	12549.1	12006.8	12651.2	9314.36	10555.5	10327.3	8073.58	6249.1	7802.89
1113	M504T7_2	504.242	504.24	504.244	7.4895	7.28985	7.71293	29	4	3	5	3	0	9	0.51194	0.000931666	0.00114133	24737.5	19473.9	16983.5	12120.6	4510.31	18367.1	7262.5	13413.1	7031.39	5238.01	1690.38	9402.87	6010.97	0	21457	23840.3	30546.1	34240.5	13420.6	24920.3	9661.05	18772.8	46068.2	11974.8	16293.5	14072.9	11700.9	25051.2	16951.2	7694.77	25076.7	15426
1114	M370T8_2	370.26	370.259	370.26	7.53742	7.52093	7.54402	3	0	0	0	0	3	0	0.107986	0.000933477	0.00114175	12031.7	11557.6	8668.94	12093.2	63047.9	21207.4	3465.38	3331.22	2027.68	1392.89	28616	2290.1	13158.2	0	10204.2	8643.88	17449.1	10704.6	9997.67	15190.9	8830.51	9409.28	13071.4	17660.1	9917.86	10456.6	12022.9	6328.58	7557.88	9710.74	7466.95	8926.57
1115	M507T10_2	507.421	507.42	507.422	10.1752	10.1112	10.1997	4	0	1	3	0	0	0	0.127436	0.000933477	0.00114175	5605.07	5321.36	3710.91	7777.55	10403.8	6091.4	826.388	1987.87	1611.57	1656.41	2897.37	776.265	1773.13	0	4633.9	6195.52	5074.26	6779.63	5011.59	5935.55	7225.39	1529	6505.5	5750.44	5710.68	5207.19	2409.84	3911.1	5795.01	2758.55	5427.83	1963.16
1116	M150T18_2	150.128	150.127	150.128	17.597	17.5418	17.7093	5	3	0	0	1	1	0	0.406309	0.000935291	0.00114217	8962.06	10191.6	10801.2	12264.9	14755.7	9345.81	2542.98	760.608	684.08	1789.06	1273.78	3797.29	1115.77	0	5670.97	7994.34	10568.3	8653.78	7843.67	13041.3	10182.6	10071.5	9181.72	11320.8	9656.48	10736.5	10668.4	11855.3	9911.94	10414.9	10655.8	11301.1
1117	M453T12_3	453.377	453.375	453.378	12.0307	12.0059	12.0549	24	4	2	3	3	0	12	0.152372	0.000935291	0.00114217	50950.8	45902.2	59539.4	47901.2	10836.5	33833.7	4148.83	20462.8	5296.68	5000.78	1642.28	5155.3	16157.5	0	51558.4	55766.7	44754	51676.5	54407.7	47541.3	9025.99	53208.3	59634.6	36676.4	51628.9	65238.9	56721.4	66563.9	60238.9	52912.3	64706.9	56093
1118	M231T11_1	231.159	231.158	231.159	11.1854	11.1646	11.216	19	0	0	0	0	5	14	0.168346	0.000937109	0.00114258	4331.61	4884.72	4110.1	5310.85	66775.1	19558.6	940.576	749.649	554.932	823.572	44007	3292.61	25667.1	0	4715.12	5410.4	4649.77	3295.47	4870.68	3048.21	3607.18	5044.14	4498.43	5743.43	5038.37	5376.78	3542.93	4190.83	3875.81	5081.92	4285.14	3683.96
1119	M255T12_2	255.196	255.195	255.197	11.5742	11.1193	11.7916	40	2	1	3	2	6	14	0.131292	0.000937109	0.00114258	14601.3	17755.2	16786	17656.7	188552	52671.2	3028.61	1325.58	3613.09	2897.46	86674.3	6915.32	68459.7	0	15345	19499.3	13437.9	13501.9	15465.9	10357.5	18154.4	19811.2	17771.4	18077.4	16801.3	15915.3	16196.1	15035.2	15589.9	15254	24076.2	14564.9
1120	M309T7_2	309.207	309.206	309.211	6.9732	6.82528	7.0347	10	1	2	0	0	5	2	0.118924	0.000937109	0.00114258	23731.8	23205.7	17127.5	25475.8	86569.8	36351.9	7967.25	8581.13	1387	5178.84	28740.6	4323.11	8237.41	0	19519	19701.5	33520.3	20069.2	15518.9	34062	27609.1	18908.4	11821.2	35592.3	17820.7	27482.4	18703.9	16624.8	16134.5	18589.6	15223.1	17488.8
1121	M267T11_2	267.268	267.26	267.269	11.3924	11.2661	11.4052	11	3	3	0	0	1	4	0.287603	0.000940756	0.00114342	3724.93	3907.59	4963	4644.8	9824.11	4627.03	468.711	1065.56	992.626	764.843	2389.81	1330.75	3243.02	0	4105	3164.98	3882.28	3388.08	4372.41	3436.84	4025.84	3603.93	5162.21	2129.44	3721.82	4802.3	4079.89	6129.86	5272.28	3550.44	5796.02	4949.49
[truncated: 10,962 more rows]
[truncated: 26 more columns]

## Sheet: S. mansoni - Negative mode
Feature ID	Feature name	Median M/Z	Lowest M/Z	Highest M/Z	Median retention time	Lowest retention time	Highest retention time	Number of peaks	Number of peaks in control group	Number of peaks in 1 week-PI group	Number of peaks in 2 week-PI group	Number of peaks in 4 week-PI group	Number of peaks in 8 week-PI group	Number of peaks in QC sample	Coefficient of variation	p-value	q-value	Mean intensity of control group	Mean intensity of 1 week-PI group	Mean intensity of 2 week-PI group	Mean intensity of 4 week-PI group	Mean intensity of 8 week-PI group	Mean intensity of QC sample	Standard deviation of control group	Standard deviation of 1 week-PI group	Standard deviation of 2 week-PI group	Standard deviation of 4 week-PI group	Standard deviation of 8 week-PI group	Standard deviation of of QC sample	Highest intensity	postHoc	Intensity fron Control group: Mice No 1 - Technical Replication 1	Intensity fron Control group: Mice No 2 - Technical Replication 1	Intensity fron Control group: Mice No 3 - Technical Replication 1	Intensity fron Control group: Mice No 1 - Technical Replication 2	Intensity fron Control group: Mice No 2 - Technical Replication 2	Intensity fron Control group: Mice No 3 - Technical Replication 2	Intensity fron 1 week-PI group: Mice No 1 - Technical Replication 1	Intensity fron 1 week-PI group: Mice No 2 - Technical Replication 1	Intensity fron 1 week-PI group: Mice No 3 - Technical Replication 1	Intensity fron 1 week-PI group: Mice No 1 - Technical Replication 2	Intensity fron 1 week-PI group: Mice No 2 - Technical Replication 2	Intensity fron 1 week-PI group: Mice No 3 - Technical Replication 2	Intensity fron 2 week-PI group: Mice No 1 - Technical Replication 1	Intensity fron 2 week-PI group: Mice No 2 - Technical Replication 1	Intensity fron 2 week-PI group: Mice No 3 - Technical Replication 1	Intensity fron 2 week-PI group: Mice No 1 - Technical Replication 2	Intensity fron 2 week-PI group: Mice No 2 - Technical Replication 2	Intensity fron 2 week-PI group: Mice No 3 - Technical Replication 2
[truncated: 12,257 more rows]
[truncated: 26 more columns]
