# Supplementary material for: Identification of trans-genus biomarkers for early diagnosis of intestinal schistosomiasis and progression of gut pathology in a mouse model using metabolomics
Source: PLoS Negl Trop Dis. 2024 Feb 21;18(2):e0011966. doi: 10.1371/journal.pntd.0011966 (PMC10880994; doi:10.1371/journal.pntd.0011966)
Supplement: S2 File — (XLSX) [file pntd.0011966.s004.xlsx]

## Sheet: S. japonicum - Positive mode
Feature ID	Feature name	Median M/Z	Lowest M/Z	Highest M/Z	Median retention time	Lowest retention time	Highest retention time	Number of peaks	Number of peaks in control group	Number of peaks in 1 week-PI group	Number of peaks in 2 week-PI group	Number of peaks in 4 week-PI group	Number of peaks in 8 week-PI group	Number of peaks in QC sample	Coefficient of variation	p-value	q-value	Mean intensity of control group	Mean intensity of 1 week-PI group	Mean intensity of 2 week-PI group	Mean intensity of 4 week-PI group	Mean intensity of 8 week-PI group	Mean intensity of QC sample	Standard deviation of control group	Standard deviation of 1 week-PI group	Standard deviation of 2 week-PI group	Standard deviation of 4 week-PI group	Standard deviation of 8 week-PI group	Standard deviation of of QC sample	Highest intensity	postHoc	Intensity fron Control group: Mice No 1 - Technical Replication 1	Intensity fron Control group: Mice No 2 - Technical Replication 1	Intensity fron Control group: Mice No 3 - Technical Replication 1	Intensity fron Control group: Mice No 1 - Technical Replication 2	Intensity fron Control group: Mice No 2 - Technical Replication 2	Intensity fron Control group: Mice No 3 - Technical Replication 2	Intensity fron 1 week-PI group: Mice No 1 - Technical Replication 1	Intensity fron 1 week-PI group: Mice No 2 - Technical Replication 1	Intensity fron 1 week-PI group: Mice No 3 - Technical Replication 1	Intensity fron 1 week-PI group: Mice No 1 - Technical Replication 2	Intensity fron 1 week-PI group: Mice No 2 - Technical Replication 2	Intensity fron 1 week-PI group: Mice No 3 - Technical Replication 2	Intensity fron 2 week-PI group: Mice No 1 - Technical Replication 1	Intensity fron 2 week-PI group: Mice No 2 - Technical Replication 1	Intensity fron 2 week-PI group: Mice No 3 - Technical Replication 1	Intensity fron 2 week-PI group: Mice No 1 - Technical Replication 2	Intensity fron 2 week-PI group: Mice No 2 - Technical Replication 2	Intensity fron 2 week-PI group: Mice No 3 - Technical Replication 2
1	M256T9_4	256.3	256.299	256.301	9.25758	9.2089	9.35613	44	6	6	6	6	6	14	0.371119	3.21542e-05	0.00330585	59926	50295.2	44043.9	33661.7	26009.6	59369.2	9026.01	3098.78	7046.5	1560.02	838.748	22033.1	11087.2	0	59645.8	61508.9	54241.2	76560	57016.9	50583	55901.6	50505.9	49083.8	48989	50635	46655.6	47934.9	56340.9	43032.4	40605.2	37876.9	38473.4
2	M257T9_3	257.303	257.302	257.307	9.27187	9.2089	9.60755	45	6	6	6	6	6	14	0.352055	3.29339e-05	0.00330585	11000.1	9369.25	8020.33	6397.08	4824.69	9988.91	2040.27	463.48	1044.18	276.938	477.694	3516.65	1982.92	0	10449.1	11052.2	9571.71	14918.9	10755.2	9253.7	9586.63	8879.49	9419.1	8954.53	10140.3	9235.42	8291.86	9795.22	8283.31	7646.22	6782.71	7322.66
3	M323T11_1	323.257	323.255	323.258	11.3473	11.3205	11.3669	25	4	6	2	0	4	9	0.0726555	3.41388e-05	0.00330585	21611.2	21271.3	17815.4	15164.5	72178.4	28289.9	1892.25	655.646	1294.43	1866.55	30887.8	2055.41	27086	0	21860.8	19120.5	24793.3	22019.9	20470.5	21402.3	21645.3	20234	21815.2	21791.1	20692	21450	16157.6	17615.3	19813.5	17002.7	18747.5	17555.5
4	M921T9	920.704	920.7	920.708	9.08447	9.06062	9.11543	34	4	5	5	4	3	13	0.0849344	3.51061e-05	0.00330585	16470.8	19840.4	11469.8	8028.36	3046.64	11520.6	2779.96	1662.98	2917.16	2833.01	1706.63	978.491	5209.91	0	12725.3	20656.8	15811.2	14665.3	16662.4	18303.4	21450.2	16943.5	18975.2	19957.8	20782.8	20932.9	7693.68	13599.6	12158	7877.5	13848.1	13642.2
5	M136T17_2	136.112	136.112	136.112	17.0013	16.9543	17.0627	4	0	0	0	0	3	1	0.296056	3.68283e-05	0.00330585	37562.6	43287	42515.8	46665.9	55513.5	42772.1	1988.94	2627.44	1538.86	477.419	15580.8	12662.9	4335.37	0	35351.4	36816	39591	36720	36456.4	40440.8	39600.4	40899.4	43290.8	44091.6	45322.7	46517.2	43926.9	42113.9	39995.5	44326.6	42289.4	42442.7
6	M920T9	919.699	919.696	919.702	9.08482	9.06062	9.11543	25	2	3	1	4	4	11	0.0934188	3.73462e-05	0.00330585	32074.4	35866.1	20869.9	15191.1	5710.85	21208.1	2932.68	1397.37	5996.18	6154.2	3308.84	1981.23	10333.2	0	28162.4	33260.2	32912.5	28678.4	34494.6	34938.1	36541.8	36175.2	37681.9	36324.9	34679.2	33793.8	13959.9	25166.6	22564.9	13000.8	27517	23010.4
7	M461T9_2	461.361	461.36	461.365	9.07505	8.83502	9.09095	45	6	6	6	6	6	14	0.0367834	3.89438e-05	0.00330585	245149	315375	218107	185265	100273	214510	17157.8	7777.41	31816.1	30661	25286.3	7890.39	48810.8	0	234601	250490	275556	229331	247985	232929	328214	309885	320540	310028	315432	308151	172858	250226	233735	184676	241999	225145
8	M371T15_2	371.359	371.357	371.367	15.2882	15.1139	15.5115	29	3	3	2	4	6	9	0.447978	4.28551e-05	0.00330585	8981.46	15466.3	15660.6	20667.7	30823.2	12836.9	2591.15	1499.58	1836.58	3656.6	5138.77	5750.63	2682.77	0	12294.2	7681.64	9337.35	4808.43	8951.31	10815.8	15741.8	12824.7	15846.8	15437.2	15469.8	17477.3	17715	16949.2	12534.2	16468.2	15277.3	15019.9
9	M136T15	136.112	136.112	136.112	14.8665	14.704	15.0056	7	1	1	0	0	3	1	0.204738	4.38924e-05	0.00330585	41033.3	45097.9	49919.1	57101.8	72162.1	46462.1	3078.58	6377.31	1438.5	2752.28	17558.7	9512.56	3576.97	0	41317.2	36078.4	45706	41774.3	40441.1	40882.9	42220.6	34049.1	44966.8	50362	51312.1	47677	50265	49739	47413.9	50727.6	49661.4	51707.5
10	M583T15	583.414	583.411	583.416	15.2691	15.2635	15.2854	7	0	1	1	5	0	0	0.101518	4.54954e-05	0.00330585	28032.5	37897.6	41896.2	75627.6	23874.7	29711.4	2444.67	5641.86	8968.21	25542.5	3741.15	3016.26	11770.6	0	25759.2	29591.4	25710.4	28147.7	32004.3	26982.3	32599.7	33652.9	45378.3	33651.1	37955.2	44148.2	33252.3	45555	37716.6	35445	57859.7	41548.7
11	M462T9_4	462.365	462.364	462.367	9.07713	9.04552	9.09095	44	6	6	6	6	6	14	0.0645992	4.60425e-05	0.00330585	80221	110945	75953.6	62316.1	33414.5	70690.1	6028.41	7699.23	12133.2	10350.6	6444.36	4566.52	16700.6	0	77350.7	77305.8	91610.8	78111.7	74960.1	81987.2	124284	113999	101853	107823	110852	106857	60286.2	82336.5	93489.2	64907.3	80218.6	74484.1
12	M494T8_2	494.384	494.381	494.385	7.50314	7.45712	7.553	26	5	6	5	1	3	6	0.101034	4.73447e-05	0.00330585	98922.8	134958	81431.6	58771.5	18324.6	80579.2	12441.7	15839.5	24982	21874.8	9383.34	8141.21	26262.8	0	88919.3	118619	95988.2	89190.4	90970.5	109850	156680	120506	135407	146519	114048	136589	80596.4	56726.2	112620	80181.8	51614.6	106851
13	M417T20	417.372	417.37	417.374	19.6145	19.5752	19.6542	44	6	6	6	6	6	14	0.199995	4.82972e-05	0.00330585	111754	123549	155267	144570	71120.5	105049	9359.98	8548.08	17006.3	11468.6	14407.6	21009.3	22717.4	0	106897	97489.5	118816	109836	113280	124208	119822	113492	126876	121545	120904	138657	142164	176875	143563	140294	176210	152494
14	M495T8_2	495.387	495.385	495.389	7.50299	7.48727	7.5392	14	1	2	3	2	0	6	0.132317	5.14751e-05	0.00330585	33305.7	45018.3	27285.9	19550.6	6574.81	27639	3564.95	4856.12	8096.56	7914.74	3462.62	3657.11	8922.62	0	29012.8	34282.6	36439.4	33658.1	29085.3	37356	47311.4	36620	49956.4	48489.8	42635.6	45096.5	28430.8	15805.4	37260.6	27451.8	20487	34279.5
15	M919T9	918.69	918.686	918.693	9.08482	9.0527	9.11543	15	1	3	3	1	0	7	0.0896601	5.28247e-05	0.00330585	29298.6	23083.1	12783.5	10527.3	5246.48	16190.3	4113.79	1200.78	2643.24	4919.21	3270.98	1451.63	12570	0	23001.3	32701.1	30344.9	25515.5	31085	33143.8	22948.9	20970.6	24626.9	23157.7	23130.5	23663.8	9175.96	14862.9	14988.2	9675.88	13751.9	14246.1
16	M494T8_3	494.384	494.381	494.385	8.13862	8.1179	8.17365	17	1	1	4	2	3	6	0.0886177	5.3141e-05	0.00330585	38372.5	56347.6	37511.6	27320.4	13904.6	34397	4757.67	6340.73	6393.44	6668.46	6609.79	3048.18	16451	0	41891.1	40400.4	35462.9	42192.9	40280.5	30007	63039.2	48654.2	59676.6	56134.6	48821.4	61759.4	38590.4	30641.4	47922.2	36127.6	31394.7	40393.5
17	M714T9	714.493	714.49	714.496	8.85947	8.82817	8.90065	20	3	2	2	2	5	6	0.527674	5.42094e-05	0.00330585	97083.1	159670	84714.6	33218.8	29384.6	137598	28373.7	26942.6	30817.3	4346.9	7415.68	72606.6	88790	0	56691.5	112126	117994	66792.5	104207	124688	158344	157000	210182	149711	129107	153674	60002.6	114193	100468	37776.7	113231	82617.2
18	M519T12_4	519.46	519.458	519.46	12.3484	12.2136	12.4421	14	6	0	0	0	0	8	0.690851	5.66354e-05	0.00330585	48302.8	17057.6	7077.96	3993.89	2359.28	27327.5	34135	7244.79	1985.14	2650.6	481.35	18879.2	8868.03	0	32752.5	87168.1	23836.5	29789.9	96469	19800.9	29644.1	19560.3	13700.7	16954.8	14312.9	8172.86	4276.14	8880.34	9046.79	5071.49	7309.13	7883.87
19	M410T11_2	410.349	410.34	410.351	11.3759	11.1898	11.3993	45	6	6	6	6	6	14	0.220467	5.77735e-05	0.00330585	57147.1	94225.4	75298.2	73753.2	35175.9	62598.4	3400.47	8642.39	14200.9	7805.79	11735	13800.9	18312.9	0	55062.6	60632.3	53287.3	58297.2	61283.4	54319.7	85719.4	92594.3	102472	89631.3	87764.5	107171	61367.6	77099.4	75655	57569.2	95589.9	84508
20	M922T9	921.712	921.705	921.717	9.08593	9.05792	9.11543	35	6	6	4	3	2	14	0.162156	5.81193e-05	0.00330585	8903.28	15812.1	7855.85	5257.85	1371.47	7358.48	996.726	2486.7	3446.94	2318.81	773.915	1193.22	4011.5	0	8210.17	9189.3	8458.48	8631.77	10788.3	8141.61	19063.2	14518.4	15113.7	18746	14343.4	13087.7	3860.34	11929.9	6881.49	4271.18	11322.5	8869.67
21	M804T9_1	803.541	803.538	803.546	8.79798	8.75288	8.80945	19	5	4	3	1	1	5	0.0805325	5.98796e-05	0.00330585	294786	233286	300472	180189	48230.6	245214	30845.4	40573.4	28472.1	48543.7	23837.5	19747.7	106898	0	280145	278176	341895	279450	264421	324627	235209	275017	181655	255586	266252	185999	273657	300759	333189	261633	327340	306254
22	M618T16	618.475	618.474	618.476	16.1089	16.0227	16.2852	7	0	2	4	0	0	1	0.525786	6.19387e-05	0.00330585	29474.1	75247.6	79995.3	27694.1	17364.4	29236	8485.43	23843.6	32980.9	2225.33	2575.74	15371.9	6671.71	0	28289.9	25372.2	23679.7	20164.8	37054.6	42283.5	48952.9	69518.7	67217.3	57361.5	109482	98953.8	128432	73344	93728.3	96373.1	45904.5	42189.3
23	M332T16_8	332.352	332.351	332.354	15.6909	15.6644	15.7155	27	4	5	5	1	3	9	0.293823	6.25576e-05	0.00330585	2115.84	3516.24	4121.06	1313.29	8859.92	4231.68	442.464	977.638	1189.13	653.417	2018.27	1243.37	3159.38	0	1769.71	1925.56	2248.81	2722.69	2470.32	1557.93	3653.09	3801.02	2858.71	3716.95	4983.98	2083.71	4463.44	3402.17	4051.13	6110.25	4151.05	2548.35
24	M693T9_2	692.581	692.579	692.586	9.43815	9.42033	9.4551	14	3	0	4	1	1	5	0.748684	6.30571e-05	0.00330585	48146.6	36923.9	8644.72	4657.72	1641.14	53141.9	7327.64	16563.8	4413.09	3453.89	835.392	39786.5	29932.4	0	57739.2	52764.8	51906.5	45818.2	42896.5	37754.1	26143.3	62037.2	40219.4	22868.4	49457	20818.1	7129.99	15011.3	10810.6	2256.48	10433.5	6226.41
25	M416T20	416.365	416.363	416.366	19.615	19.5752	19.6542	44	6	6	6	6	6	14	0.273066	6.38138e-05	0.00330585	60277.5	66034.9	85925.5	87768.4	48328.4	58656.4	5803.14	7772.65	10649.7	2406.97	7891.15	16017	13484.4	0	54328.2	54326.8	61890.5	59896.6	61257	69966.2	62193.9	56613.6	74049.8	61779.3	64825.8	76746.9	74605.7	98904	79864.6	79457.7	99510.9	83210.4
26	M918T9_1	917.684	917.682	917.688	9.07753	9.06183	9.11543	13	2	3	2	1	0	5	0.0800327	6.38138e-05	0.00330585	47475.8	35500.6	20606.4	17183.2	8217.52	25666.1	8070.74	2971.07	3828.54	8370.79	5483.48	2054.13	22029.4	0	35559	51480.7	50174.6	39449.3	52060.1	56130.9	30926.3	32656.6	37843.8	37805.8	36393.3	37377.5	15995.9	22441	23629.7	15392.1	23069.8	23110.1
27	M459T9_1	459.347	459.346	459.349	9.0866	9.0602	9.40488	47	6	6	6	6	6	14	0.0733886	6.70652e-05	0.00330585	833908	742474	497151	485884	274875	601088	128521	49795.7	79929.9	116700	120940	44113	271896	0	705117	834809	999762	707078	782271	974409	696489	727511	815582	684987	778971	751307	410902	542666	528751	387845	521204	591536
28	M756T20	755.562	755.559	755.562	19.969	19.9678	19.9698	6	0	0	0	4	0	2	1.51594	6.76005e-05	0.00330585	3284.52	15060	10403.1	41144.8	2742.93	8456.57	936.003	14498.4	4447.87	29075	1042.42	12819.7	6803.28	0	3935.44	2255.58	2440.4	3845.17	2706.3	4524.24	6323.77	13744.7	5532.47	11341	43985.8	9432.56	6403.09	6468.55	8806.44	10800.3	11577.8	18362.4
29	M694T9	693.585	693.582	693.588	9.43052	9.42033	9.45333	12	5	1	2	0	0	4	0.788811	6.97843e-05	0.00330585	22746.7	17222.7	3762.19	1481.83	795.894	25014.7	3674.32	8737.05	2077.54	1418.08	703.446	19731.9	15897	0	28027.2	26204	22677.1	20509.8	20525.6	18536.6	12490.4	30773	19701.7	9309.22	22643.5	8418.1	3316.54	7776.57	3363.87	1639.9	3404.05	3072.22
30	M268T10	268.3	268.299	268.303	10.054	9.994	10.1907	13	0	3	3	0	5	2	0.474924	6.99231e-05	0.00330585	280.607	1087.69	948.151	362.568	2331.35	650.255	83.4929	413.894	276.632	169.513	907.214	308.822	543.074	0	427.785	176.908	273.033	300.111	268.189	237.614	1631.54	583.928	983.308	1410.2	676.853	1240.33	931.966	570.283	1269.78	690.724	1025.14	1201.01
31	M418T20_2	418.376	418.373	418.378	19.6152	19.5698	19.6778	44	6	6	6	6	6	14	0.195808	6.99231e-05	0.00330585	31727.7	34987.4	43975.1	40883.7	19656.9	30379.7	2355.94	3610.75	4976.39	2997.86	5009.16	5948.59	6676.83	0	29663	28891.3	33870.6	31534.5	31406.3	35000.5	32885.9	29567.1	37466.3	34606.5	35419.6	39978.9	38815	49404.4	40016.5	41105.6	50594	43915.4
32	M900T12_1	899.703	899.7	899.71	12.2623	12.2293	12.2784	20	3	4	1	5	3	4	0.0680279	7.21815e-05	0.00330585	16571.7	21557.8	14817.2	9914.46	5208.29	14527.2	3617.72	5416.15	3176.84	1660.12	1763.36	988.254	8491.32	0	14237.7	23120.3	15058.9	16624	17542.3	12846.9	31418.3	16353.8	21199.8	21531.2	16861.7	21982.2	12778.9	14236	19667.7	10354.7	15794.3	16071.6
33	M284T9_1	284.295	284.285	284.296	9.04452	8.78225	9.16115	56	3	5	6	5	6	14	0.101752	7.33377e-05	0.00330585	6508.5	12779.6	11332.2	6139.26	19053.6	10336.6	1883.63	1073.88	2661.8	2441.04	4851.66	1051.77	5790.22	0	6966.67	3060.81	7095.64	8809.36	6566.47	6552.02	13430.5	14345.9	12045.6	12828.5	12779.5	11247.3	11552.4	10577.7	9147.92	16074.8	11978.2	8662.36
34	M568T16_2	568.427	568.425	568.43	15.6898	15.6661	15.7144	44	6	6	6	6	6	14	0.176454	7.63093e-05	0.00330585	380347	517422	614394	791051	336076	383923	51184	94636.8	108646	119152	40343.7	67744.5	104597	0	318360	443999	377495	330481	432398	379348	418717	453224	577920	443372	549953	661349	527192	724011	556619	547244	780319	550977
35	M898T12	897.696	897.691	897.698	12.2652	12.2457	12.2809	19	4	3	0	4	4	4	0.0758684	7.87725e-05	0.00330585	55802.7	73488.9	46137	33406.7	16390.5	47225.8	13239.4	13753.1	8902.88	11175.5	1069.27	3582.95	28700.5	0	52134.7	73880.4	45557.5	47298.3	71190.9	44754.3	89516.6	58837.1	65372.2	89717.1	61676.6	75814.1	35134.6	47679.9	58747.6	36869.5	47043.8	51346.4
36	M419T15	419.373	419.37	419.375	14.7863	14.7658	14.8014	21	0	4	3	2	6	6	0.12603	7.8929e-05	0.00330585	7597.85	11449.6	13551.1	9152.94	26618.5	11901.8	1298.55	1469.19	4722.12	1449.81	1650.12	1499.99	6893.94	0	7832.4	9071.69	7945.1	5911.76	8672.49	6153.67	9958.43	12617.9	11740.1	11223.3	13454.5	9703.51	21619.1	10246	10279.4	16736.3	9854.14	12571.7
37	M300T9_2	300.29	300.289	300.291	8.82988	8.77632	8.9016	44	6	6	6	6	6	14	0.0377506	8.05115e-05	0.00330585	121990	245574	200063	161047	540513	240170	19737.8	40373.2	36880.6	47117	183918	9066.58	217110	0	108958	149728	108785	120392	142431	101644	301691	213463	213610	292348	224292	228044	152647	220846	230986	154056	230347	211494
38	M282T9_2	282.279	282.278	282.28	8.83222	8.77632	8.9016	44	6	6	6	6	6	14	0.0694987	8.2616e-05	0.00330585	91314.3	182893	158419	126034	369557	181288	13121.1	25214.6	24070.4	36883.1	124905	12599.3	139242	0	81452.1	108453	80250	88617.7	107188	81925.2	210416	158151	162209	213160	162767	190655	126017	181213	178557	132532	174278	157917
39	M383T16_4	383.367	383.365	383.368	15.8167	15.7936	15.8408	44	6	6	6	6	6	14	0.137272	8.36056e-05	0.00330585	65663.1	70345.8	97190	101734	43406.1	58131.6	7266.3	6834.76	18278.1	14912.5	9585.5	7979.83	16964.7	0	74481.8	57054.3	60069.7	74287.8	63270.8	64814.5	71639.2	61098.9	67213.4	81970.6	69270.7	70882	75389.7	106215	102150	74169.1	119079	106137
40	M301T9_2	301.293	301.292	301.294	8.8352	8.77632	8.9016	41	6	6	6	3	6	14	0.0421329	8.42719e-05	0.00330585	26715.5	52672.8	44041.9	34470.7	116390	51006.7	4399.08	6990.34	8047.77	9690.48	40355.3	2149.06	49375.6	0	23226.9	32770.1	24231	26171.4	31494.1	22399.7	59677.7	47546.6	47541.7	63042.3	46901	51327.5	32964.6	50473.9	48732.6	34627.3	50343	47110
41	M460T9_2	460.35	460.349	460.359	9.08737	9.0602	9.3571	41	6	6	6	6	3	14	0.0857559	8.52812e-05	0.00330585	295645	266301	171786	184898	87699.7	207862	54601.8	33306.6	28645.2	39539.6	56620.3	17825.4	90954.1	0	246766	285473	348549	244078	273069	375935	242277	255524	283990	232715	324263	259035	141888	187871	186617	130808	180527	203004
42	M484T14	484.473	484.472	484.473	14.3848	14.2994	14.4847	4	0	0	1	3	0	0	1.50129	8.96175e-05	0.00330585	1847.34	2911.21	23754.9	83109.9	105551	25457.3	820.557	1762.01	25641.3	23650.6	24059.6	38218.9	5538.43	0	1955.51	2039.54	712.662	3130.54	1999.07	1246.68	1780.7	1463.16	811.453	4882.58	4572.41	3956.97	1548.95	8348.04	16343.9	7239.28	41569.7	67479.7
43	M325T12_1	325.274	325.274	325.283	12.2368	12.1985	12.4326	9	0	0	0	0	6	3	0.296141	9.05106e-05	0.00330585	29324.5	33171.9	25821.7	24605.4	67559.6	32030.1	2245.67	3588.73	2009.59	1932.06	35404.1	9485.42	8022.07	0	30547.4	30422.8	27284.1	30488.8	31425.9	25777.9	33559.5	36350.3	29761.1	35823.5	35739.4	27797.3	25849.2	26168	28261.9	23805.9	23216.4	27628.9
44	M297T16_7	297.315	297.314	297.316	15.6912	15.4894	15.7397	25	2	3	4	1	6	8	0.413569	9.08704e-05	0.00330585	2591.52	4479.35	4893.66	3421.95	11251.4	3519.16	895.468	839.329	902.369	800.104	2419.79	1455.41	3794.54	0	1507	1391.29	3410.45	3080.46	3026.41	3133.5	5020.26	5180.69	4153.26	3802.75	5395.2	3323.92	4649.55	5395.43	4249.96	6384.18	4848.42	3834.44
45	M695T9	694.588	694.585	694.591	9.43043	9.42033	9.45333	15	5	2	1	0	0	7	0.760689	9.12315e-05	0.00330585	6563.35	4703.47	1421.15	891.643	555.25	7473.27	631.872	2760.79	479.795	669.796	482.208	5684.83	4513.27	0	7254.02	7236.57	6390.54	6270.49	6637.22	5591.25	2600.99	9376.43	5049.83	2166.12	6129.71	2897.75	1224.66	1736.44	555.441	1535.02	1896.13	1579.21
46	M283T9	283.282	283.28	283.283	8.83746	8.79762	9.02045	36	4	5	4	5	5	13	0.288996	9.23236e-05	0.00330585	20568.2	40664.9	36098.1	27910.4	85254.6	36910.1	3088.51	6210.09	5833.05	7783.68	31535.4	10666.8	34824.4	0	17306.1	24146.1	19770	17982.4	24574.3	19630.3	46424.1	35643.4	35118.9	48911.6	35088	42803.7	27467.4	42742.6	39986.3	30624.7	38005.2	37762.5
47	M520T13_2	520.471	520.469	520.473	13.1024	12.8607	13.4039	15	6	0	0	0	0	8	0.697537	9.30588e-05	0.00330585	49579.8	14702.4	6901.93	4443.49	3039.32	28778	38369	7539.91	2822.66	1151.18	1027.75	20073.7	6584.29	0	31177.5	108651	24722	19453.2	87598.3	25876.3	27520.5	18171.7	9828.4	13900.6	13085.4	5708	3040.32	9070.77	7560.95	5101.95	5815.59	10822
48	M479T9_2	479.392	479.39	479.393	9.13263	9.09623	9.13962	33	5	5	4	4	5	10	0.106598	9.45468e-05	0.00330585	36857.4	52078.7	34247.2	28029.5	16336.8	34873.3	5355.85	5068.34	9402.24	5785.48	3743.34	3717.44	12931	0	40332	43114.6	28534.7	34685.7	40232.5	34244.8	58982	48083.8	52659.9	57222.2	48382.1	47142.3	24128.4	46094	33719.7	23644.4	43551.3	34345.5
49	M852T9	851.639	851.636	851.642	9.43031	9.4061	9.52047	18	1	3	3	3	1	7	0.0882158	9.49224e-05	0.00330585	45189.6	49513	24123.1	28495.1	15027.4	31899.7	4433.3	6538.95	13406	7262.77	5095.75	2814.05	26434.4	0	39254.6	43266.6	52662.4	46735	44137.9	45081	51148.2	55738.2	45075.1	44082.1	58300.5	42734.1	2179.12	38127.5	19892.9	26232.5	37755.5	20551.4
50	M518T12_3	518.456	518.455	518.457	12.3663	12.2413	12.4421	13	5	0	0	0	0	8	0.725882	9.56782e-05	0.00330585	125814	36759.4	15157.3	8541.1	4389.94	68549.8	90304.3	17353.6	3157.67	6623.36	625.357	49759.1	22962.7	0	83585.9	232909	65643.9	80086.2	248723	43938.4	63687.5	45240.8	28716.2	41415.9	28149.8	13346.2	12261.3	18192	18706.1	10979.6	14379.9	16424.9
51	M499T13_2	499.378	499.374	499.382	12.9234	12.9016	12.9436	42	6	5	6	6	5	14	0.11479	9.644e-05	0.00330585	73175.3	93044.3	56058.6	61749.3	36027.3	59362.5	10318.5	27158.2	7450.88	2202.13	18124.4	6814.24	34623.5	0	71425.2	81521.9	65164.9	67714.1	89689.7	63536.1	80865.3	68368.8	129206	89831.5	66668.5	123326	48878.9	54924.7	60279	46670.2	66535.2	59063.5
52	M935T9	934.716	934.711	934.722	9.07573	9.05792	9.09095	12	2	0	2	4	0	4	0.182846	9.68231e-05	0.00330585	7238.75	6885.89	4115.02	3536	1307.07	4566.18	1257	931.735	1712.7	851.973	642.064	834.908	2935.9	0	5807.9	7943.05	7798.05	5694.82	7320.94	8867.73	8362.22	6033.35	6885.9	7537.57	6561.29	5934.98	2258.14	4840.16	4650.79	1828.27	6271.08	4841.7
53	M452T11_2	452.336	452.336	452.339	10.9978	10.9672	11.0259	20	3	2	4	3	2	6	0.101128	9.75939e-05	0.00330585	86487.1	67654.1	54413.9	47194.7	22620.3	59999.5	11876.7	15440.6	5727.62	7557.52	6032.57	6067.61	30211.6	0	86909.8	74162.2	91423.8	90473.8	72031.6	103922	81651.7	46638.8	75115.7	81137.9	50202.1	71178.3	59590.1	57368	46577.2	58103.1	57195.1	47650.1
54	M311T15_1	311.259	311.258	311.261	15.1592	15.074	15.2723	5	1	0	0	3	0	1	0.362695	9.79816e-05	0.00330585	38046.1	60747.6	57830.9	31838.6	88904.2	49407.3	14056.6	6262.94	8866.46	19779.3	19091.2	17919.8	22222.8	0	9363.64	43800.8	43612.6	44459.2	43300.3	43740.3	56504.2	71590.3	54280.4	63128.8	61715.4	57266.3	47929.3	60692.8	67297.7	45748.6	61137.4	64179.4
55	M568T12_1	568.365	568.362	568.371	12.1979	12.0267	12.4386	21	0	5	5	6	0	4	0.551496	9.8176e-05	0.00330585	11807.6	44971.6	30622.1	56103.5	7093.72	14248.1	477.768	22284.4	11208	24465.9	1143.86	7857.79	12166.7	0	12512.7	12108.3	11266.4	11328	11691.1	11938.7	13814.2	71294.6	42019.1	38253	70393.2	34055.4	39877.1	15358.7	44611.9	34446.2	20882.2	28556.4
56	M695T12_1	695.061	695.055	695.065	12.251	12.2368	12.2667	21	2	4	5	3	1	6	0.226445	9.89575e-05	0.00330585	12439.8	15239.1	9416.95	6309.61	2873.37	9944.62	3830.26	2665.32	1804.74	2240.3	719.585	2251.91	7760.97	0	11184.9	18519.1	9461.4	11427.3	15528.7	8517.47	19796.7	13830.1	14992.3	16170.4	11824.5	14820.3	6379.31	10535.2	9830.75	8315.36	10004.9	11436.2
57	M314T9	314.306	314.305	314.307	9.28504	9.2596	9.38117	8	0	2	0	0	5	1	0.107891	0.00010034	0.00330585	3720.63	8953.92	5775.69	4975.46	10925.8	6289.9	1059.97	899.299	1070.62	934.931	2526.4	678.621	2992.36	0	3048.59	4890.67	3070.88	3624.54	5135.86	2553.24	9806.85	7870.66	7940.59	9171.14	9987.69	8946.59	4395.91	7080.09	5863.5	4820.76	6864.24	5629.62
58	M305T12_1	305.248	305.248	305.249	11.6196	11.6037	11.7809	20	0	3	0	0	5	12	0.0571452	0.000104811	0.00330585	16166.8	23493.9	13021	13203.2	99630.5	33007.2	679.768	11089.6	1293.35	1228.21	96673.9	1886.2	30351.9	0	16980.3	15695	16473.5	15662.7	16825.2	15364	27624.1	13668.9	43474.9	16929	15814.8	23451.4	14057.6	13267.3	11287.4	12247.9	12433.6	14832.2
59	M460T10_1	460.35	460.348	460.352	10.092	10.0669	10.1097	29	5	4	4	4	3	9	0.0878065	0.000106064	0.00330585	169032	185695	125782	116291	69966.3	132223	20397.3	28328	26207	26692.3	18792.9	11610	51296.7	0	159165	149056	191105	193801	147521	173547	197648	141893	209767	215949	164370	184543	88554.1	141106	145276	95700.4	142546	141509
60	M659T20	658.56	658.559	658.561	19.6912	19.6657	19.7107	6	3	0	1	1	0	1	0.128252	0.000108186	0.00330585	23488.1	12416.4	22978.8	14814.5	6563.78	15517	7444.47	1404.5	7119.01	2804.82	1845.02	1990.09	2996.73	0	29476.6	15510.6	30074.1	29605.2	13692.1	22570	10735.5	12514.9	11523.1	11792.1	14685.8	13247	18596.3	16446.7	30871.6	19834.8	18978.7	33144.7
61	M601T9	601.374	601.368	601.377	9.49915	9.46902	9.52372	25	6	3	3	3	1	9	0.105288	0.000111228	0.00330585	25703.6	26129.2	14596.8	18872	7745.69	19207.8	6740.34	3529.77	1958.17	4543.79	2204.38	2022.35	8014.81	0	19259.1	19421.4	34463.1	27867.7	20987.1	32223.3	31508.6	29232	25187.3	22067.8	24003.6	24776.1	13526.4	17044.5	12793.2	12353.3	15627.6	16235.9
62	M768T18	767.579	767.578	767.588	17.851	17.8103	17.9592	6	3	1	2	0	0	0	0.141726	0.000113903	0.00330585	9451.92	8012.18	5320.34	6007.54	3393.07	6402.5	528.595	1089.27	2268.08	841.956	509.981	907.4	1533.8	0	10034	8532.73	9893.47	9317.87	9463.76	9469.71	7581.86	9604.12	8227.46	8063.91	8333.13	6262.6	6362.41	6981.78	4305.06	4526.32	8020.73	1725.73
63	M568T16_4	568.427	568.425	568.429	16.1285	16.1054	16.1545	13	1	2	1	5	1	3	0.128069	0.000114809	0.00330585	196112	262005	294843	346287	103649	161801	29386	57579.9	60186.2	36537	16180.7	20721.8	27960.9	0	173494	218280	185988	168308	244479	186123	212123	208439	303523	246360	244927	356660	241343	341049	247995	252702	390465	295503
64	M499T13_3	499.459	499.459	499.461	12.628	12.5411	12.7875	6	4	0	0	0	0	2	0.513024	0.000115036	0.00330585	4020.82	2083.2	1022.06	808.391	578.817	1704.92	999.446	705.202	499.713	156.25	165.67	874.664	752.159	0	2765.8	5723.06	3374.84	4253.76	4161.25	3846.21	2930.1	2903.42	2152.21	1355.98	1743.02	1414.46	762.816	1044.95	404.244	1061.03	1912.02	947.309
65	M584T15_2	584.422	584.419	584.425	15.1138	14.8353	15.3004	74	6	6	6	6	6	12	0.359011	0.000115722	0.00330585	75496.6	123709	155035	174253	62373.2	77866.4	7435.98	35080.2	41708.1	19293.6	18860.7	27954.9	35333.7	0	63452.8	78850.6	75288.9	70643.6	83379.9	81363.8	90266.9	96148.3	154814	99960.5	124992	176073	110542	175142	129174	120482	218120	176747
66	M479T9_3	479.392	479.39	479.394	8.60668	8.57865	8.63055	32	5	5	4	3	5	10	0.0736202	0.000116642	0.00330585	44867.2	71084.5	45875.4	24331.2	16557.5	41484.2	13215.6	7512.1	14784.9	12487.2	2667.28	3054.07	21042.4	0	44474	58290.9	31749.4	42294.3	62176.4	30218	69998.1	83070.6	67180.6	67354.7	76621.8	62281.2	52390.4	28680.3	59141.6	54426.8	25411.8	55201.8
67	M459T10_1	459.347	459.34	459.348	10.0877	10.0669	10.3513	46	6	5	6	6	6	14	0.102872	0.000117104	0.00330585	452130	502289	352219	272695	194682	364999	41921.5	93304	71881.6	85411.5	58202.9	37548.3	160239	0	428139	405245	450932	527602	437979	462882	558393	379423	503419	642354	427028	503118	245693	392425	415047	276496	386727	396923
68	M605T9	605.328	605.323	605.333	9.47631	9.45323	9.50008	32	6	5	3	5	1	12	0.181094	0.000117569	0.00330585	31407.4	26735.6	19040.9	22205.6	9153.57	22960.2	3911.87	4715.49	3319.03	4712.82	2182.88	4157.96	6951.87	0	27312.6	27120.8	36997.2	32775.8	30216.3	34021.5	32440.9	26647.7	25577.9	21397.8	22255.2	32094.2	17318.7	23801.3	17941.2	14684.5	22030.5	18469
69	M899T12	898.699	898.695	898.702	12.266	12.2372	12.2742	18	2	3	2	2	3	6	0.067412	0.000119209	0.00330585	38639.2	47499.8	33400.8	22166.9	10174.9	32101.1	8966.93	5929.41	6587.4	8466.48	2129.42	2164	16907.4	0	36099.9	52578.3	32544.6	33769.9	46797.9	30044.8	55440	43769.7	45992.6	53434.3	39714.3	46648	26398	35368.4	42785.1	25887	32287.7	37678.3
70	M783T12	782.568	782.566	782.572	11.7574	11.7234	11.7813	8	0	2	1	3	0	2	0.558399	0.000119446	0.00330585	26904.7	20759.6	20806.5	41420.9	34826.3	32406.1	2997.22	3081.83	4475.57	12740.2	3517.27	18095.5	5271.86	0	24974.2	28638.7	31018.7	22866.3	28537.2	25393.1	26675.8	19974	17769.1	20339.2	20697.1	19102.5	14228.9	20746	22333.3	17019.1	24699.8	25811.6
71	M369T15_6	369.352	369.35	369.353	15.2884	15.0826	15.3607	48	6	6	5	6	6	14	0.479712	0.000119682	0.00330585	271904	344428	419953	455628	713650	344943	32244.8	32325.9	102243	109375	114800	165473	57247.3	0	313748	236476	279438	242871	255163	303726	328406	340407	366389	305482	329275	396613	418828	385504	425281	375664	609392	305050
72	M569T16_2	569.432	569.43	569.435	15.6898	15.6661	15.9405	45	6	6	6	6	6	14	0.121772	0.000119919	0.00330585	278563	368570	424124	506988	186633	261347	55993.2	70720.7	99672.3	79828	37144.3	31824.9	79551.7	0	223933	345583	261362	226089	349097	265312	292683	332397	446145	311942	366352	461899	349453	528420	372502	353827	573599	366939
73	M478T9_3	478.389	478.387	478.39	9.11907	9.09623	9.1636	43	6	5	6	6	6	14	0.0776132	0.000124268	0.00330585	110758	153803	100658	79069.4	48569.9	103724	19825.2	20082.7	30362.5	25142.8	10744.6	8050.31	42878.9	0	119745	129944	95100.3	110697	128962	80102.4	184556	152428	150073	168626	130715	136419	66169.6	135337	104801	64135.2	129947	103561
74	M408T13	408.368	408.366	408.369	13.2297	13.2002	13.2514	18	0	1	2	1	4	10	0.148786	0.000125256	0.00330585	7031.88	9394.49	12274.3	8189.78	35451.4	13619.4	725.34	840.348	4953.97	2014.72	6300.02	2026.37	12182	0	6468.04	7551.42	6401.16	6260.43	7712.32	7797.91	10077.3	9438.8	10509.1	9412.14	8251.09	8678.49	17654.7	8362.46	9057.46	19496.7	10231.3	8843.02
75	M506T18_1	506.407	506.406	506.419	18.3788	18.1885	18.556	39	6	6	5	6	0	13	0.209313	0.000125256	0.00330585	30962.3	27242.8	16045	30287.6	7931.34	21823.9	5216.59	3018.4	1964.08	7820.48	1584.87	4568.03	7506.88	0	29416.5	29610.7	30590.7	26247.5	41183.5	28724.6	26048.7	31821.9	26563.2	28236.6	28119.6	22666.6	13851.5	18417.7	16133	13650.7	17758.1	16459.2
76	M662T12	662.373	662.369	662.374	12.3348	12.2025	12.4894	17	6	2	0	0	0	9	0.288664	0.000125752	0.00330585	57488.8	39732.4	25365.3	25971.6	21668.2	39524	27929.6	16904.9	2635.52	2914.44	1051.68	11409.2	13901.2	0	38008.9	35381.8	85448.9	42343.3	43528.7	100222	34790.3	70287.5	48369.4	26575.4	28605.2	29766.5	24667.5	28409	23690.9	21710.1	28334.3	25380.2
77	M462T10_5	462.386	462.382	462.388	10.3421	10.3183	10.3649	18	2	1	1	3	5	6	0.139189	0.000127003	0.00330585	17956.1	23580.6	15937.7	12403.8	6919.36	16390.4	3298.06	5343.73	3516.68	2270.08	1451.4	2281.36	5938.7	0	19638.1	18617.8	14398.5	22744.8	18306.7	14030.8	31475.2	19892.2	16987.5	25150.5	20781.4	27197.1	16553.4	19960.4	17926.7	15183.9	16428.8	9573.05
78	M307T15_3	307.264	307.263	307.264	15.1138	15.0959	15.1864	5	0	0	0	1	4	0	0.187641	0.000128265	0.00330585	8272.45	9658	10106.1	10478.6	25548.4	11887.6	410.537	644.185	944.542	870.794	11116.6	2230.6	5750.85	0	8087.97	8895.79	7699.36	8379.09	8486.17	8086.33	9129.12	10336.4	9212.78	10037	8912.94	10319.8	9670.92	9243.64	9071.59	10899.9	11442.7	10307.8
79	M478T9_2	478.389	478.387	478.39	8.60721	8.57865	8.63055	42	6	6	5	5	6	14	0.0698795	0.000130311	0.00330585	134963	210524	141005	70335.5	51775.9	124254	38508.7	20869.5	45120	41072	7465.83	8682.81	63175.5	0	136186	173424	95423.3	128398	184577	91767.3	217511	238463	194471	200190	228017	184490	157758	86420.8	182325	169088	80920.9	169517
80	M419T10_2	419.352	419.349	419.354	9.68655	9.66272	9.70957	33	4	6	5	1	5	12	0.165103	0.000130311	0.00330585	11749.4	25371	16570.4	11728.1	71505.7	24457.5	4507.74	7942.55	5977.74	2596.54	10934.5	4038.02	20707.9	0	15966.3	5829.48	6693.24	15507.8	11736.8	14762.9	16046.1	34124.6	24646.5	17558.7	34865.1	24984.7	21295.9	5280.94	17542.2	21832.8	17045.9	16424.8
81	M408T11_2	408.334	408.332	408.337	11.3371	11.3136	11.3693	34	6	3	3	5	6	11	0.238406	0.000130569	0.00330585	17831.3	29408.6	26845.5	22475.9	10247.5	19960.5	2599.27	5248.45	4183.67	4638.39	1220.75	4758.7	6849.67	0	18926	18645	15404.6	20942.1	19083.8	13986.1	32038.7	24491.5	34002.6	35422.9	22533.5	27962.4	27242.4	25944.3	22132.9	28902.5	23176.1	33675
82	M426T9_2	426.345	426.343	426.346	9.10952	9.08273	9.13962	43	6	6	5	6	6	14	0.0878189	0.000132389	0.00330585	58697	85417.7	55958.9	49936	29769.5	56473.2	4675.75	8138.2	15119.7	8003.47	6029.35	4959.41	17903.5	0	61524.6	60938.2	56523.2	62843.3	60155.5	50197	93918	74430.2	91142.4	88335.8	76097.3	88582.3	37379.7	73826.1	60292	38178.6	67699.2	58377.8
83	M436T11_3	436.378	436.377	436.379	11.0741	11.0671	11.109	9	2	3	2	1	0	1	0.125942	0.000133705	0.00330585	12972.7	21497.4	20861.2	13975.9	4202.85	15055.8	3363.17	1563.58	4551.62	4310.73	1139.76	1896.16	5518.79	0	13996.5	17598.6	11560.8	8545.24	15566.7	10568	21968.3	20338.7	20695.8	19578.7	23714.8	22688.5	17524.3	14132.3	26145.9	21210.8	20920.3	25233.9
84	M505T18_1	505.404	505.401	505.406	18.3772	18.1402	18.4118	50	6	6	6	6	4	14	0.252208	0.000135569	0.00330585	75132.8	67656	39987	71910.6	13252.5	59265.1	4069.12	11700.3	7790.14	17636.2	2179.72	14947.2	17594.8	0	79119.4	78886	68426	72671.3	76458.7	75235.7	63680.1	84084.2	58852.4	73128.4	74269.9	51920.8	28908.2	50959.5	40039.5	36010.9	46266.1	37738.1
85	M402T16_2	402.346	402.343	402.348	15.6154	15.5894	15.6419	39	6	5	4	4	6	14	0.0723886	0.000136645	0.00330585	29466.9	39104.7	37919	30512.3	99028.3	42659.8	2943.51	8998.96	3518.44	3719.11	26381.7	3088.08	28627.7	0	32300.6	31592.1	24968.9	30151.6	31064.3	26724.2	47979.9	33380.7	38774.7	51768.6	28813.1	33911	39068.9	33915.1	42789.3	38331.8	33729.2	39679.5
86	M468T11_4	468.384	468.381	468.388	11.3737	11.3341	11.3951	32	3	6	4	5	1	13	0.144728	0.00013773	0.00330585	23590.8	35091.3	28143.1	21857.1	14669.6	25887.7	1937.88	6224.21	5624.77	3268.59	3418.29	3746.67	5800.79	0	24206.7	19986.8	24361.6	25784.6	23574.5	23630.8	33660.7	45624.5	32880.3	35109.5	26540	36732.7	26771.2	30722.6	19688.3	27676.5	36909.3	27090.6
87	M936T8	935.697	935.691	935.701	7.88748	7.8686	7.92642	22	3	3	5	2	1	8	0.112842	0.000138276	0.00330585	5313.5	8553.72	2756.4	4162.44	501.399	4167.87	2557.6	2526.59	1106.49	1748.27	437.61	470.312	3763.02	0	5213.99	3251.5	8667.3	4208.03	2444.26	8095.96	9304.7	5564.77	11399.2	9712.56	5280.9	10060.1	2419.28	2310.04	1515.17	2893.71	4810.98	2589.25
88	M289T9_2	289.293	289.292	289.294	8.57182	8.51193	8.65028	30	4	4	3	2	6	11	0.0527752	0.000141037	0.00330585	4201.16	12268.7	8294.16	5802.05	25612.7	10568	1550.45	3901.72	2282.7	2874	8696.6	557.731	5887.44	0	5784.64	1971.19	2775.36	5631.28	4165.16	4879.33	11985	17186.5	8385.22	11721.4	16436.2	7897.99	11260.5	6916.22	6240.58	11164	7014.97	7168.74
89	M676T19_2	675.555	675.552	675.557	19.2165	19.1842	19.2458	20	3	2	4	1	0	10	0.11226	0.000143285	0.00330585	28099.3	19314	15534.2	9217.04	6601.73	15495.2	14696.1	5622.45	3863.11	1510.11	2406.44	1739.49	6023.01	0	23504.9	15388.8	47655.4	22741.6	14140.6	45164.6	11869.4	27891.5	18450.6	17129.9	23566.5	16976.3	12171.6	22803.8	15877.2	13781.2	12844.2	15727.2
90	M260T8_3	260.258	260.257	260.26	7.72301	7.67403	7.77668	38	5	6	5	3	6	13	0.0886596	0.000143853	0.00330585	9646.95	20133.2	12225.4	10143.9	30750.2	16239.8	1809.99	1486.15	2440.83	5815.85	7725.46	1439.82	7701.5	0	10513.7	7781.16	11063.9	12051.4	7802.19	8669.32	18465.3	22594.2	20259.6	18699.1	20396.5	20384.3	15471.4	9210.98	13523.2	12490.2	9484.16	13172.3
91	M953T12	952.595	952.592	952.597	12.2127	12.0067	12.4613	16	3	5	0	0	0	8	0.436161	0.000144137	0.00330585	9627.22	17866.4	3108.78	5611.31	2153.52	9796.14	5909.4	10012	856.334	2911.51	729.192	4272.7	4317.43	0	4593.1	5612.8	19247.5	10005.4	4679.93	13624.7	7637.32	31420.1	16192.1	7587.32	27976.2	16385.4	3322.58	4247.22	1906.96	3230.34	3616.46	2329.1
92	M604T15_1	604.457	604.448	604.458	15.3064	15.2658	15.4647	6	0	3	0	1	0	2	1.1162	0.000144708	0.00330585	54944.3	72457.4	23189.4	16769.7	16274.8	26421.1	34662.2	52615.5	4651.83	1788.8	1643.22	29491.2	12303.7	0	30166.2	37655.2	45421.7	32056.8	62972.1	121394	68767.2	148844	124551	32545.3	36516.6	23519.6	26051.3	25635	28998.9	21295.6	15917.4	21238.3
93	M923T9	922.716	922.708	922.722	9.08463	9.0403	9.11543	20	4	3	5	4	0	4	0.269346	0.000147889	0.00330585	3281.74	7427.02	3334.87	2320.9	622.441	2550.7	862.807	1748.52	1556.52	933.482	421.936	687.021	2006.32	0	3409.15	3770.87	2597.34	4299.07	3676.64	1937.35	5174.67	7070.61	6755.12	9727.49	9306.82	6527.44	1270.79	4971.27	2828	1898.1	4666.73	4374.33
94	M433T20	433.368	433.366	433.369	19.6262	19.5752	19.6778	44	6	6	6	6	6	14	0.33275	0.000148474	0.00330585	18265.7	20408.8	27850.2	30343.9	17196.8	18750	2311.86	2654.76	3268.5	2257.24	3036.44	6239.06	4494.38	0	16370.5	16056.8	18092.1	18368.1	18174.3	22532.2	16776.3	18042.2	22196.5	20419.5	21022	23996.4	24682.1	31846.8	26184.2	26940.9	32061	25386
95	M592T12_2	592.48	592.472	592.482	11.9941	11.9028	12.2	9	3	0	0	1	0	5	0.370903	0.000149062	0.00330585	10486.5	5024.73	3646.41	2626.53	2537.21	6231.48	2687.27	951.562	1216.01	939.288	415.261	2311.28	1659.37	0	13740.1	11579.4	8506.39	12798.1	9583.03	6712.06	3913.54	5363.25	4320.38	5740.13	4435.98	6375.09	1614.99	3749.08	4229.22	2943.05	4269.78	5072.34
96	M444T9_2	444.355	444.354	444.357	9.11022	9.08487	9.13962	44	6	6	6	6	6	14	0.0691594	0.000151437	0.00330585	95149.5	139170	90009.7	82151.9	46451.9	89619.9	5526.04	10198.2	24202.9	16111.8	9627.86	6198.06	29995.6	0	97494.6	100126	91559.5	95578.5	100165	85973.7	155946	130267	140005	144814	128547	135438	58743.8	112490	93681.6	63317.8	116263	95562.7
97	M288T9_2	288.29	288.289	288.291	8.57855	8.51193	8.64262	43	6	6	5	6	6	14	0.0393953	0.000152941	0.00330585	24262.5	64614.4	42972.4	29737.5	134807	57149.2	3176.49	18307.9	13841.3	15792.1	45610.5	2251.41	29284.5	0	28097.4	21264.8	23042.8	28308.4	21384.2	23477.5	61327.7	86868.7	44658.8	61394.3	86114.1	47322.5	58496.4	38602.4	30561.2	62026.3	37417.4	30730.5
98	M436T12_2	436.378	436.375	436.384	12.3351	12.3069	12.6358	40	6	6	5	5	4	13	0.108016	0.000153243	0.00330585	8442.8	18250	13681.6	9169.28	5640.1	10047.9	2291.11	2895.59	3905.94	1628.98	1678.85	1085.34	3809.41	0	8221.1	10803.6	6754.18	5591.19	11481.5	7805.2	22603.3	20490.1	17956.1	17481.1	16479.6	14489.6	11415.8	13047.3	17459.5	11791.4	9069.93	19305.9
99	M443T9_1	443.351	443.35	443.353	9.10957	9.08487	9.13962	44	6	6	6	6	6	14	0.0793383	0.000153243	0.00330585	290432	422197	273070	256818	135884	276592	19869.3	28706.2	73313.8	47607.4	31612.8	21944.3	90770.4	0	297895	308159	286898	279495	311665	258478	471022	404026	425453	435111	390642	406929	179418	335331	293429	186016	348796	295431
100	M368T15_2	368.354	368.353	368.355	14.9048	14.862	14.9167	4	0	0	0	0	4	0	0.423014	0.000154154	0.00330585	2370.72	4202.37	4430.56	3028.22	8651.34	4208.31	363.41	322.252	1554.29	968.038	1040.26	1780.17	1848.59	0	2814.37	2453.83	2353.28	2585.31	2281.02	1736.53	4738.47	4158.68	3962.35	4433.07	3926.11	3995.55	3610.41	3029.35	3951.33	7327.82	4964.61	3699.83
101	M590T15_3	590.444	590.435	590.45	14.6048	14.4342	14.9205	18	6	1	0	0	0	11	0.54281	0.000155684	0.00330585	91683.6	47147.9	31362.5	32740.2	24956.7	61250.8	47362.1	28135.1	3457.34	4894.6	3947.31	33247.5	11305.4	0	171899	59451.5	106426	108121	44308.6	59895.1	34557.1	104269	35556	40623.7	36262.2	31619.2	30425	31164.3	34529	26405.7	35985.5	29665.6
102	M328T15_1	328.321	328.32	328.323	14.5349	14.5192	14.5591	38	4	5	6	5	5	13	0.206588	0.000158476	0.00330585	17267.6	28472.4	28131.1	20132.7	62363.9	26215.9	1744.47	8142.84	9282.97	3278.61	16067.3	5415.87	12749.8	0	18416.6	17214.7	14332.6	19079.9	18279.5	16282.5	38703.2	19705.8	25143.6	38672.7	24565.5	24043.5	18655.1	23340.9	39029.8	23197.9	23898.2	40664.7
103	M324T12_3	324.363	324.362	324.364	12.2722	12.2223	12.3736	6	0	0	1	0	4	1	1.15134	0.00015879	0.00330585	605.14	5033.45	7445.65	2381.36	17613.2	1384.43	636.403	880.193	6654.01	1031.3	2203.23	1593.94	1130.73	0	0	412.294	1043.61	165.424	327.754	1681.76	5480.22	3451.47	4867.81	6077.99	5061.36	5261.83	1359.69	4850.58	15969.8	1524.7	5414.19	15555
104	M582T15_3	582.434	582.429	582.439	15.1862	15.1623	15.1894	9	3	1	1	0	0	4	0.202566	0.000160365	0.00330585	17329.3	25004.7	23654.1	32694.2	14311.6	18622.4	4429.33	2917.74	4283.8	4405.16	3249.69	3772.27	4798.47	0	16209	10915.7	20642.7	14371.1	18659.5	23177.8	25312.8	21799.6	21450.4	28008.7	25212.2	28244.8	22341.5	30298.4	26258.2	22538.8	17541.9	22946.1
105	M692T15	691.548	691.546	691.551	14.5813	14.387	14.5856	11	5	2	1	1	0	2	0.0664167	0.000161957	0.00330585	51853.7	32992.1	24025.7	22655.8	10733.1	24694.9	21327.8	8041.41	1715.71	10098.5	1093.9	1640.16	11886.2	0	29247.6	59221	49066.3	33596.6	51157.3	88833.2	30686.2	25931.4	40998	29525.9	25908.4	44902.7	21179	24811.1	25230	23885.9	25943.9	23104.5
106	M714T8	713.52	713.513	713.523	7.50452	7.47682	7.54018	7	1	0	0	3	0	3	0.233604	0.000169147	0.00330585	4158.7	2285.48	1574.99	2266.51	449.891	2244.35	928.5	859.222	930.336	650.98	248.88	524.288	1249.3	0	4263.9	3532.38	5244.87	3374.48	3246.42	5290.15	1755.41	3212.66	1842.35	1267.86	2203.65	3430.93	615.812	2326.56	1288.12	798.486	3032.01	1388.98
107	M314T10_2	314.277	314.27	314.278	9.62918	9.60948	9.75545	13	0	2	1	0	4	6	0.495202	0.000169816	0.00330585	3482.73	8752.79	7968.15	15327	18637.3	7848.06	604.175	3353.69	4245.3	6143.36	3812.56	3886.38	5818.16	0	3778.86	3428.76	2661.67	4465.82	3202.39	3358.9	7067.49	6520.49	6302.88	6511.3	12651.8	13462.8	4319.62	13269.5	13446.9	4929.18	6653.49	5190.23
108	M974T9	973.611	973.607	973.613	9.06591	9.0527	9.09333	4	0	3	0	0	0	1	0.224613	0.000171162	0.00330585	4549.54	3437.35	2308.84	1864.6	1114.6	2871.55	1070.63	568.809	724.153	827.945	596.441	644.99	1987.59	0	4341.78	5785.32	3893.83	3715.81	5990.49	3569.99	2984.54	3109.07	4116.73	3697.76	2740.37	3975.63	2189.13	1960.29	3300.19	1399.11	1953.98	3050.37
109	M421T20_2	421.383	421.381	421.384	19.7159	19.6697	19.7832	44	6	6	6	6	6	14	0.0986956	0.000171839	0.00330585	53460.6	65780.6	65870.5	76529.4	33630.5	52298.2	9623.88	5193.85	13640.2	5750.96	6914.91	5161.6	9700.45	0	47408	65141.1	48572.8	44929.9	66384.1	48327.7	71045.8	58185.8	63253.7	72149.9	64193.7	65854.9	49804	79250.2	66461.3	51057.6	82399.6	66250.4
110	M841T9_2	840.513	840.509	840.518	9.43055	9.38933	9.47758	40	6	5	4	6	6	13	0.175305	0.000171839	0.00330585	37234.7	43438.3	29252.9	25480.7	13941.7	39992.6	4690.96	5273.67	9081.35	2452.48	3153.72	7010.91	9805.82	0	38736	37337.8	42202.8	29712.6	34100.6	41318.3	49254.2	42107.6	35567.1	44832.1	48769.1	40099.5	24434	41526.5	23521.3	22981.8	40357.8	22695.9
111	M415T20_2	415.357	415.355	415.359	19.6197	19.5752	19.678	44	6	6	6	6	6	14	0.338433	0.000178757	0.00330585	14664.4	17113.8	21992.2	24782.7	14403.2	15134.7	1522.8	2497.7	2794.04	1613.46	2606.91	5122.1	3580.68	0	14514.9	12343.7	15808.8	16164.5	13434.4	15719.8	13639.7	16376.7	19764.8	17745.1	15262.9	19893.7	17617.8	24567.7	20921.4	21548.2	25442.1	21855.6
112	M388T20_1	388.128	388.126	388.13	19.8772	19.5377	19.9693	18	3	1	1	0	0	5	0.45	0.00017911	0.00330585	14779.3	8992.53	9039	6644.87	6879.69	11667.9	10881.9	1166.19	2496.5	712.562	407.408	5250.54	1927.45	0	12232.8	11526.2	36835.8	9471.32	8851.91	9757.55	10329.1	7744.66	8843.4	7824.66	10417.8	8795.57	8246.67	7527.02	14017	8941.36	8015.96	7485.97
113	M442T9_5	442.375	442.369	442.376	8.57366	8.38498	8.80427	18	1	3	3	0	0	10	0.277956	0.000179818	0.00330585	24413.1	28321.1	18899.6	18526.4	10123.9	18762	1315.83	4666.09	5049.41	3890.31	1768.85	5215.01	10489.9	0	24706.2	25714	24019.6	24705.9	22004.7	25328.3	33987.6	24148.7	30120.5	28930	21464.7	31274.9	13352	23431.3	21259.8	12375.5	24193.3	18785.5
114	M835T9_3	835.479	835.474	835.482	8.80337	8.77158	8.82578	21	5	1	3	1	3	8	0.248942	0.000179818	0.00330585	23103.9	19265.8	23221	14685.7	6129.85	20578.3	3859.42	3836.71	4346.24	2379.29	1918.56	5122.79	8702.48	0	20649.6	25162.8	24444.1	20246.8	18940.3	29179.9	16736.6	22535.9	16436	21390.6	23937.6	14558	17817.7	26211.2	26618.2	17951.3	27340.9	23386.6
115	M285T13_2	285.279	285.278	285.28	12.8827	12.8762	12.8975	8	0	1	0	0	6	1	0.114849	0.000181243	0.00330585	6065.29	7922.01	7578.32	5859.83	24435.4	8555.9	649.197	1661.77	947.888	614.639	5695.9	982.634	7644.5	0	6998.72	5331.75	5834.82	6718.54	5643.9	5864.03	7645.21	8458.61	7174.31	7135.95	10952.1	6165.83	8676.99	6667.46	7745.46	8092.58	8088.6	6198.85
116	M906T9	905.719	905.714	905.721	9.23241	9.20875	9.24907	12	1	4	1	1	1	4	0.332361	0.000183763	0.00330585	1542.53	2227.72	1141.06	664.532	256.624	1113.77	264.185	620.792	399.544	548.822	260.188	370.174	921.583	0	1729.17	1500.12	1196.03	1807.68	1756.05	1266.15	2896.26	1943.7	2822.83	2494.24	1919.03	1290.26	1045.55	907.877	1668.96	772.279	1616.75	834.932
117	M454T10_4	454.388	454.385	454.39	9.68527	9.6618	9.6887	18	0	2	2	0	6	8	0.190275	0.000185951	0.00330585	61565	112301	64617.2	51475.1	177555	83666.9	16957.5	23069.7	13969.3	14922.7	29353.9	15919.7	53513	0	70581.8	71035.5	40830.6	72109.7	76007.3	38824.9	129178	135433	109858	126930	97584.2	74822.9	62501.2	51557.8	86208.5	59522.6	51553.4	76359.5
118	M586T12_2	586.41	586.407	586.413	12.1154	12.0945	12.139	5	0	3	1	0	0	1	0.102649	0.000186318	0.00330585	23664.3	28707.5	17255.6	16292.6	11042.4	18900.9	4568.35	5871.58	3578.09	2728.75	2721	1940.15	6022.11	0	18740.3	28961.1	19741.9	22102.7	29472.7	22967.3	34802.3	24298.5	31407.5	21185	25428.3	35123.2	12884.5	18740.2	14554.9	15054.8	21495.1	20804.2
119	M577T18	577.479	577.47	577.482	18.1531	18.0897	18.2637	8	0	1	0	0	3	4	0.292232	0.000187424	0.00330585	14095.9	13215.3	16755.8	24068.9	26814.1	15979.4	1526.69	3524.38	2274.28	5164	8990.88	4669.7	4802.48	0	13777.8	13968.4	13914	11857.5	16621.1	14436.7	15796	12746.6	13738.9	15048.6	15541.8	6419.79	17010.2	16427.3	15918.7	13077.5	18370.5	19730.9
120	M937T9	936.726	936.718	936.731	9.09418	9.08413	9.11298	13	3	2	1	1	0	6	0.206155	0.000188536	0.00330585	4013.45	4257.2	2627.31	1889.4	599.402	2941.18	908.847	851.298	1222.93	821.197	297.068	606.338	1976.36	0	3967.37	5652.56	3514.87	3454.9	4352.56	3138.44	5078.72	4699.42	4365.67	4977.61	3339.07	3082.73	1154.89	4136.05	3294.64	1243.41	3437.29	2497.56
121	M163T2_1	163.018	163.018	163.018	1.95738	1.78673	2.11785	11	0	0	0	0	3	2	1.43299	0.000189655	0.00330585	6842.91	5321.77	4236.72	4802.45	16637.1	10468	795.024	857.168	443.046	2983.77	4494.53	15000.5	5185.02	0	6020.77	6877.36	5764.26	7144.53	7673.02	7577.53	6792.97	5825.22	5129.3	5050.99	4525.7	4606.43	4712.77	4338.96	4528.12	4419.17	3901.3	3520.02
122	M309T12_1	309.243	309.243	309.243	12.3919	12.3862	12.4059	4	0	0	0	0	3	1	0.0620056	0.000191913	0.00330585	14083.8	16097	15230.9	14930	43278.9	18657.5	405.03	1396.4	840.725	470.552	32857.1	1156.87	14468.3	0	14150.3	14495.5	14223.7	13552.4	13627.7	14453	17910.4	14898.7	15909.1	17684.6	14620.5	15558.8	14827.5	15518.9	16605.8	14701.3	15518.2	14213.6
123	M841T9_1	840.509	840.504	840.511	9.01227	8.99768	9.04077	5	2	3	0	0	0	0	0.12914	0.000192671	0.00330585	12490.7	18645.2	11848.1	11641.8	4424.45	11833.9	2638.66	2034.39	4260.25	2710.5	812.879	1528.23	4971.69	0	12614.8	8956.2	16602.9	10723.2	12100.9	13946.1	20408.7	20711	17852.5	17347.5	19954.1	15597.1	6298.32	14738.4	15372.8	6613.56	12977.7	15087.7
124	M163T5_1	163.018	163.018	163.018	4.91543	4.80803	5.0811	9	1	1	0	0	4	1	0.741615	0.000193432	0.00330585	5940.79	5642.47	3589.2	4491.93	17302.2	6342.29	1118.94	2360.43	347.316	3040.81	3554.81	4703.54	4643.62	0	5397.12	5493.81	4728.82	5615	7909.73	6500.27	10367	5366.14	5071.21	4574.25	4081.37	4394.91	4001.42	3498.63	3961.32	3644.28	3254.06	3175.45
125	M361T12_2	361.274	361.273	361.275	11.515	11.5094	11.5396	10	0	0	0	0	4	6	0.0554314	0.000193432	0.00330585	5050.03	6008.32	4380.01	4820.17	47628.5	13064.1	404.866	1079.79	564.166	396.436	48942	724.161	16429.8	0	4797.36	5372.02	4426.97	5304.41	5477.5	4921.92	6924.29	5365.45	5683.33	7723.94	4907.76	5445.13	4398.83	3313.77	4658.36	4948.24	4610.17	4350.68
126	M468T8_1	468.367	468.362	468.369	7.71637	7.67443	7.77992	30	6	2	2	2	6	12	0.122994	0.000193814	0.00330585	79974.6	43810.1	31047.9	23204	31340.8	44723.6	16337.4	9521.96	4335.95	6139.95	7144.42	5500.74	29889.5	0	75712.5	60000.1	92871.4	98076.3	62441.9	90745.3	34966.9	47625.4	43750	33904.8	42644.7	59968.8	31651.2	23338.7	33264.8	29587.9	36093.9	32351
127	M195T18_3	195.173	195.173	195.174	17.653	17.6393	17.6705	3	0	0	0	0	3	0	0.340528	0.000196508	0.00330585	1459.62	2155.31	1345.3	1678.4	4136.55	1807.99	230.584	373.366	253.735	318.358	840.272	615.671	795.997	0	1136.13	1622.18	1378.84	1399.66	1411.53	1809.4	1978.74	2158.9	1809.97	2752.11	1810.03	2422.11	1410.23	1060.64	1751.75	1084.31	1399.5	1365.34
128	M425T9	425.341	425.34	425.342	9.10957	9.08487	9.13962	44	6	6	6	6	6	14	0.093234	0.000196896	0.00330585	173073	256634	164084	153090	87419.4	166941	13738.8	17992.9	44560.4	25807.7	19098.9	15564.5	56838.8	0	182640	177886	165959	177289	185971	148694	286942	241098	267054	257851	243250	243611	108341	197027	178323	110378	214058	176379
129	M302T9_2	302.305	302.296	302.306	9.08757	8.81407	9.45327	52	5	5	6	5	6	14	0.400603	0.000198455	0.00330585	71620.5	154077	118044	75128.7	245826	106244	4354.91	32611.2	29931.6	31522.6	97127.4	42561.6	78627.4	0	74903.1	74563.8	67156.7	74304.2	73778	65017.1	166774	185237	118541	163562	181739	108609	148891	121073	82308.3	148974	124275	82741.8
130	M890T10	889.726	889.724	889.73	10.3084	10.2887	10.3302	20	3	4	3	2	2	6	0.0504807	0.000200816	0.00330585	23085.1	47551.9	28391.1	19650.8	3970.66	20704.7	5527.1	13347.8	13966.9	9270.34	1084.85	1045.19	25390.8	0	24891.6	27531.6	15696.7	27238.6	26739.2	16412.9	64398.9	34661.2	42774.8	62025.3	33131.8	48319.6	9684.66	38522	40458.3	11491.6	36019	34171.1
131	M618T17_2	618.476	618.475	618.482	16.8365	16.7692	16.9828	5	0	1	0	3	1	0	0.603174	0.000202007	0.00330585	38633.5	41540.1	86079.4	173421	57809.5	48534.8	1272.21	21301.5	29893	54198	11967	29274.9	6080.34	0	37981.8	39824.1	36873.5	37961.8	38905	40254.6	40237.3	39608.2	44205.7	2976.25	59809.6	62403.4	56322.3	57708.4	81544.6	83211.2	101501	136189
132	M428T11	428.361	428.359	428.364	11.3847	11.3589	11.3993	43	6	6	6	6	5	14	0.243389	0.000202805	0.00330585	228150	321946	256569	259489	147250	232681	27742.4	27095.5	49259.1	28814.1	15077.2	56632	74709.8	0	200488	227334	196838	226328	248937	268973	298244	313161	318543	296775	368640	336314	203612	305715	253779	193374	306884	276050
133	M519T12_3	519.459	519.448	519.462	11.928	11.7866	12.1247	32	0	6	6	6	6	7	1.08098	0.000204814	0.00330585	2839.28	64225.2	41107.9	32885	19659	18514.3	1833.04	23089.1	16867.5	17381.5	5851.59	20013.7	10170.5	0	2098.82	4214.44	856.949	2272.86	5830.83	1761.8	86964.6	72083.3	40502.6	89719.3	61271.3	34809.9	22056.9	40726.9	60035.7	21267.9	44186	58374
134	M478T7	478.359	478.355	478.362	7.44567	7.40715	7.5157	9	3	2	0	2	1	1	0.140737	0.000206842	0.00330585	12880.2	20766.2	12527.1	12171.9	2020.66	13136.7	3963.91	1833.3	1814.35	5200.08	1102.01	1848.82	2653.42	0	12361.6	10917.3	17556.1	11749.3	7312.03	17385	19780.4	21653.9	18010.8	23444.4	20489.8	21217.7	11260	14925.1	10576	11374.4	14518.9	12508.4
135	M337T13_1	337.167	337.166	337.17	13.1047	13.0813	13.1303	41	4	6	6	6	6	13	0.456947	0.000208479	0.00330585	16524.6	18563	24030.3	25868.4	43236.2	20931.1	5734.37	4080.12	5018.6	1454.75	7791.51	9564.39	5529.65	0	22747.4	11515	24716.8	11762.4	14317.3	14088.7	17235.3	11203.5	21086.5	18324.9	21320	22208.1	17589.3	23842.4	25724.3	19856.3	25220.9	31948.6
136	M461T10_3	461.381	461.379	461.383	10.3645	10.3384	10.3882	42	6	6	6	6	4	14	0.10153	0.000208479	0.00330585	70920.2	79456.8	56352.3	51999.1	26849.2	59815.4	9423.6	13144.7	12631.3	8049.4	5415.55	6073.07	25632	0	80793.4	59979.7	65896.6	84130.4	66422.9	68298	91852	63268.4	88422.3	83880.3	62366.3	86951.7	44687.1	76695	48515.2	50727.8	67210.3	50278.5
137	M460T10_3	460.378	460.377	460.38	10.3695	10.343	10.3989	33	4	6	5	2	5	11	0.104489	0.000209302	0.00330585	210645	230234	165698	151346	73335.6	178351	29498.1	36316.7	41774.6	25841.8	18302.5	18635.7	74073.6	0	227614	175270	206359	259907	194784	199937	272222	182059	245068	245793	188504	247758	125629	223018	151787	136681	213675	143400
138	M568T12_2	568.365	568.362	568.377	11.8508	11.612	11.9716	13	6	0	0	1	0	6	0.590829	0.000210543	0.00330585	32406	11189.5	7978.15	7193.79	5193.1	20509.2	16066.5	4535.58	1580.07	2060.9	734.433	12117.4	8311.22	0	26895.6	19849.9	50079.2	20146.9	21999.3	55464.9	18221.3	14633.3	8575.96	9655.16	5541	10510.1	7342.53	7266.3	6549.4	7046.52	8886.31	10777.9
139	M605T16_1	605.463	605.452	605.464	15.6637	15.501	15.7927	8	0	3	3	0	0	2	0.428822	0.000213467	0.00330585	13446.3	37319	47655.6	14966.7	12700.2	14490.8	2256.78	16709.5	15505	3425.92	1341.1	6213.98	4333.2	0	12844.9	12854.9	14498.2	14291.2	9726.29	16462.1	19452.2	25208.6	46693	23840	60676.6	48043.6	58129.4	54035.6	68969	43290.1	32629.8	28879.8
140	M587T15_2	587.41	587.406	587.413	15.2615	15.2381	15.2691	19	1	3	4	2	3	6	0.1092	0.000215156	0.00330585	55254.6	86218.8	62293.4	90162.3	28733.7	67029.1	14389.3	9510.77	17667.1	14065.5	9899.79	7319.6	30018.1	0	45758.8	71042.6	43872.5	49645.2	76056.7	45151.4	92033.8	84286.6	83546.3	101763	74263.2	81420	41681.1	61100.7	84573.1	42652.2	66024.3	77729.3
141	M891T10	890.73	890.727	890.734	10.3138	10.2911	10.3302	14	3	3	1	2	0	5	0.0965056	0.000217714	0.00330585	14136.3	29658.3	17400.2	11846.6	2184.44	12392.2	4041.93	9197.4	8780.1	5325.26	570.593	1195.92	17327.1	0	14316.4	18109.2	8980.74	16599.3	17415.8	9396.21	41140.9	20614.7	27842.1	39281	19015.5	30055.6	6137.52	24400.2	24669.9	6288.05	21914.9	20990.8
142	M504T10_1	504.375	504.373	504.378	10.338	10.3125	10.3497	11	3	1	1	0	1	5	0.0818684	0.000218144	0.00330585	31960.5	33309.8	24242.4	23534.1	14394	24628.4	2156.44	5177.94	2971.72	4876.93	6367.56	2016.29	9813.55	0	33854.9	29401.9	31083.4	34982	30190.4	32250.3	34884.5	28593.4	35999.8	32914.6	26606.5	40859.9	21046.8	24422.1	25345.7	20494.7	28219.2	25925.9
143	M878T13_2	878.121	878.117	878.127	12.8807	12.8607	12.922	29	5	2	2	4	2	14	0.132537	0.000218144	0.00330585	27495.8	106524	45044.3	39380.2	2837.72	29858.9	17263.1	10249.7	34885	18226	3036.47	3957.4	30162.1	0	13588.1	51690.1	18003	14521.6	47345.6	19826.3	103408	92657.3	120384	109091	98915.2	114691	2881.95	82199.8	52183.2	2400.56	76176.3	54424
144	M600T15_2	600.417	600.416	600.419	14.786	14.7491	14.7911	7	0	3	1	1	1	1	0.231196	0.000218574	0.00330585	25285.3	38260.7	44922.3	32906.5	16921.2	23311	3808.46	14342.3	11841.2	3400.19	2774.22	5389.41	11790.7	0	23268.3	25788.1	21243.6	21884.3	29458.2	30069.2	28637.2	30848.3	47952.4	21692.6	39572.5	60861.4	42970.6	66043.2	50016.7	36378.9	40848.3	33276.1
145	M890T13_1	889.614	889.61	889.622	12.8697	12.8524	12.9034	31	4	5	4	6	0	12	0.220951	0.000220303	0.00330585	12312.3	29157.4	15915.8	10587.8	3284.68	13156.7	7474.18	3747.51	9847.25	3540.34	509.385	2906.98	5703.58	0	7368.95	23029.6	7129.65	6965.58	20742.5	8637.6	31975.7	24592.6	32661.8	32735.9	25461.3	27517.1	5137.21	23798.2	14896.4	4210.73	28546.9	18905.6
146	M671T9	670.563	670.557	670.563	8.79025	8.78692	8.80228	3	0	0	0	0	3	0	1.42531	0.000222422	0.00330585	0	408.559	132.329	361.267	4725.66	381.156	0	518.133	224.194	407.011	3366.63	543.266	3583.82	0	0	0	0	0	0	0	455.482	71.7005	259.93	1414.71	249.534	0	0	0	65.6216	579.037	21.5401	127.776
147	M163T1_1	163.018	163.017	163.018	1.33094	1.22253	1.67063	26	3	3	3	2	5	8	0.897798	0.000223361	0.00330585	52296.5	46275.4	30091.3	36069.5	172443	66353.4	16663.1	8865.27	5176.73	22559.9	81114.7	59572	6830.04	0	35339.7	57302.2	51429.3	47801.2	82223.8	39682.9	63049.2	45972.6	46862.6	43492.7	38264.3	40010.8	35364	31738.9	26797.9	33749.4	31582.8	21314.9
148	M553T15_1	553.388	553.385	553.392	15.1839	15.161	15.2218	43	6	6	6	6	5	14	0.073973	0.000223802	0.00330585	97238.1	132126	81244.4	71070	37265	76112.2	11582.7	17553.6	29691.8	11548.6	25619.1	5630.25	15746.8	0	107589	92453.8	82452.3	114294	93839.5	92800	108036	158988	139491	120809	127437	137995	45210.8	84301.2	111350	46710.2	87665	112229
149	M674T18_2	673.549	673.543	673.556	17.5347	17.5135	17.5857	17	3	3	2	3	0	6	0.256708	0.000224243	0.00330585	63779.2	44414.4	36353.8	44682.4	14291	38530	10908.3	7797.68	7319.77	15262.2	4515.93	9890.95	6464.08	0	47095.3	61748	71533	70411.8	55968.5	75918.4	41160.7	52704.5	40079.8	41028.8	55524.9	35987.5	33091.2	39632.6	39325	23768.2	37078.1	45227.9
150	M395T11_1	395.333	395.33	395.334	11.1655	11.1349	11.1885	30	3	4	6	3	3	11	0.0770832	0.000224685	0.00330585	12463.5	14124	11168.2	10390.6	8769.46	11651.8	962.935	1895.94	953.232	1344.21	1088.53	898.157	3696.52	0	11706.7	13502.6	13176.8	13179.2	12107.4	11108.5	12115.4	15839	13962.1	12419.3	16897	13511.4	12107.8	9618.55	10579.9	11992.5	11641.2	11069.4
151	M409T18_2	409.383	409.381	409.384	17.7151	17.6892	18.015	32	3	6	6	4	2	8	0.217567	0.000225128	0.00330585	53427.3	73839.9	79024.1	90946.1	47043.2	55996.2	3434.2	8912.54	11238.2	56830.3	6020.42	12182.9	14434.4	0	55625.2	54897.3	49992.6	50023.2	51580.1	58445.2	91461.7	69739.9	67770.7	68291.6	73332.6	72442.8	64115.7	87594.1	81458.6	65895.3	90033.9	85047
152	M480T13_1	480.369	480.365	480.37	12.9497	12.919	12.9647	13	1	4	0	3	0	5	0.111156	0.000226462	0.00330585	47735.4	34371.2	34198.1	24229.6	13353.5	33904.6	3452.06	12880.7	5201.73	8040.56	3563.18	3768.69	14124.7	0	52079.8	46917.6	42988.9	47720.1	51246.9	45459.1	40167.4	13793.2	42546.9	46158.9	23025.7	40535.4	32550.2	29101.9	40624.8	27766.3	36811.8	38333.5
153	M303T9_5	303.309	303.309	303.31	9.05072	9.03945	9.15858	13	0	2	2	0	6	3	0.088487	0.000228703	0.00330585	15367.1	32242.5	24090.4	15803.3	52794.5	25489.4	1537.96	7278.81	6190.78	6948.98	22564.9	2255.48	18406.4	0	15135.5	17350	15856	15803.5	15412.7	12645.1	36534.4	38151.3	25086.2	33740.1	38568.1	21375	30303	25020.2	16326.8	30074.2	25975.9	16842.4
154	M388T16_3	388.362	388.358	388.366	16.1582	16.0562	16.1818	43	6	6	6	5	6	14	0.207719	0.000231877	0.00330585	20846.6	26400.2	24384.1	12807.9	55536.7	24267.9	4687.56	9674.96	3880.37	5353.82	4636.47	5040.92	11490.9	0	28228.5	19580.7	17611.2	24407.3	19848.6	15403.3	23725.6	19233.9	29800	25983.8	16149.3	43508.8	25438.2	29183.6	23166.6	18326	27539.1	22651
155	M604T9_1	604.325	604.322	604.328	9.47637	9.45605	9.52275	34	4	5	5	6	1	13	0.123526	0.000231877	0.00330585	66163.3	59650	42250.6	50215.6	12852.3	49486.4	10658.8	6750.61	8766.29	11046.6	1677.77	6112.88	15612.3	0	61985.8	59497.1	86979.2	65458.8	57694.7	65364.3	64630.8	53701.6	65428.8	52131.5	54917.9	67089.6	33458.3	53701.7	40467	34396.1	52319.7	39161
156	M599T9_2	599.368	599.366	599.371	9.49893	9.4758	9.52223	37	5	6	5	6	4	11	0.102098	0.00023371	0.00330585	218310	206788	120283	167109	25820.5	154242	55017.7	11414.5	31998.1	48905.3	6553.79	15747.7	71246.1	0	190103	178372	287742	195069	169527	289045	202643	202954	222897	201506	192554	218171	92934.4	162803	120682	85653.4	154129	105499
157	M394T15_1	394.355	394.352	394.361	14.5823	14.5578	14.6558	27	6	6	2	3	0	10	0.348625	0.000234171	0.00330585	15288.3	27702.2	24715.5	14417.3	8352.59	12807.2	3539.53	6109.82	10107.2	3240.38	1563.59	4464.91	4510.61	0	19851.4	10093.6	15126.6	16633.8	12477.9	17546.5	22567	33482	25182.9	19660	34488.1	30832.9	14352	19663.5	34727.9	16651.3	23642.5	39255.9
158	M568T13_1	568.407	568.403	568.409	12.8817	12.8602	13.1044	45	6	6	6	6	6	14	0.0790471	0.000234632	0.00330585	168023	329534	192958	227471	71665.8	182366	36676.6	26178.3	88423.9	43204.9	25090.1	14415.5	48024.2	0	140839	220554	163012	127260	204044	152430	336940	279382	347145	352343	327286	334111	85320.6	279521	216950	83956.7	277074	214926
159	M163T4	163.018	163.018	163.018	3.61822	3.50197	3.75078	8	0	0	0	0	3	1	0.663275	0.000236487	0.00330585	7954.36	6304.28	4788.86	5911.24	18260.6	7440.51	810.27	989.315	553.453	4044.5	3928.37	4935.1	4576.43	0	6470.29	7698.57	8450.4	7987.04	8690.81	8429.04	7781.7	6761.81	6875.46	5701.67	5368.73	5336.31	5241.01	5441.45	4916.22	4698.25	4553.8	3882.46
160	M423T9_2	423.362	423.36	423.363	8.5712	8.54653	8.59742	35	5	4	6	3	5	12	0.0844607	0.000236487	0.00330585	37229.8	40981.7	27907.9	29503	13317.4	28284	7511.43	3905.65	7797.16	5569.36	2463.73	2388.89	12392.3	0	35281.6	34414.6	41478.6	31232.8	30607	50364.1	43875.7	36944.7	40512	45091	35772.8	43694.2	17411	34320.5	31629.2	18482.5	31782	33822.1
161	M486T13_2	485.504	485.501	485.505	12.6124	12.5384	12.7907	11	0	0	1	3	5	2	1.44511	0.000236953	0.00330585	98.4266	325.586	3247.08	3248.63	9372.67	1229.67	69.1703	138.692	4757.85	1618.29	6482.73	1777.01	1744.59	0	86.8411	31.8956	14.6204	197.064	147.487	112.651	241.099	513.28	289.888	163.256	477.133	268.861	80.2549	738.872	1279.04	709.098	12504.4	4170.8
162	M470T8_2	470.384	470.382	470.386	8.20012	8.16457	8.22733	42	6	6	6	4	6	14	0.102664	0.000238826	0.00330585	211369	58552.7	36919.7	29395.7	72815.7	88974.6	78403.4	32088.4	9561.34	12627.6	16104.7	9134.47	80104.2	0	255814	121114	266203	250037	100993	274053	22365.4	51936.8	105042	34064.2	48733.8	89174.4	43806.5	40969.2	27436.5	42416.8	44602	22287.4
163	M716T9	716.499	716.491	716.501	8.85311	8.82265	8.90065	16	1	2	1	1	1	10	0.472747	0.000243095	0.00330585	15845.4	25920.5	14356.4	7688.25	8126.94	21510.8	5511.37	4743.7	4995.29	1344.88	2077.83	10169.2	11125.5	0	9498.58	20085.5	24051.5	10790.3	15620.1	15026.5	26217.3	27074.7	34053.2	21651.1	20753.1	25773.8	9284.59	18059.7	15499.6	9718.37	21822.1	11754.1
164	M411T12_3	411.36	411.359	411.37	11.7412	11.5094	11.9511	13	4	4	1	0	2	1	0.0839603	0.000246952	0.00330585	81662.1	69301.2	38217.7	34841	28462.1	48545.6	11694.7	23364.1	2844.34	1147.15	15459.3	4075.9	13396.6	0	63920.3	88716.6	85198.4	70630.5	93898.5	87608.4	72763.7	73387.3	42486.7	74968.3	106573	45628.4	40938.1	36036.7	40355.1	33835.2	37832.6	40308.4
165	M298T8_2	298.274	298.273	298.275	8.41662	8.37072	8.47647	32	5	6	4	4	6	7	0.0642105	0.000247926	0.00330585	18878.8	40744.6	28613.8	26377.7	82402.3	37272.2	3311.56	8581.05	10634.1	7761.34	15009.9	2393.26	14470.7	0	21182.1	22571.3	17010.2	16481.5	21560.6	14467.3	37033.5	32127.8	53722.3	40262.1	33195	48127	19622.4	26935.2	38844.8	16674.8	25916.7	43689.1
166	M453T11_3	453.339	453.336	453.349	11.0038	10.8872	11.0328	22	4	5	3	2	2	6	0.10587	0.000247926	0.00330585	34000.2	32265.1	25781.1	18784.8	12860.9	26318.9	4609.9	6228.04	2155.96	8943.66	1839.01	2786.37	9591.58	0	33547.8	30110.5	38723.1	35345.8	27422.4	38851.8	34461.1	26027.1	36842.8	38397.1	23039.7	34822.9	23367.4	29492.2	24118.4	25170.6	26389.2	26148.9
167	M249T9_1	249.149	249.148	249.149	8.84107	8.82265	8.8512	9	3	0	2	1	0	3	0.121279	0.000248904	0.00330585	14544.6	13655.3	11532	17597.4	8041.05	12859.9	4183.66	504.881	729.721	4531.63	618.079	1559.63	6104.82	0	13553.4	22570	13248.1	10214.1	14432.8	13248.9	14085.7	13222.4	13260.5	13386.2	14463.6	13513.2	11918.9	11865.6	10945.2	11205	10645.8	12611.2
168	M687T17_2	686.592	686.589	686.594	17.1372	17.084	17.195	20	5	2	3	3	1	6	0.363609	0.000249885	0.00330585	105825	51346.3	71267.7	54543.2	26519.1	58978.9	54154.8	5840.14	18609.4	8241.22	9296.82	21445.3	13251.5	0	65000.9	169376	63551.1	102788	175885	58351.3	55649.7	55763.5	45797.2	54232.8	54442.2	42192.3	56559.2	78144.1	58614.3	103522	75338.4	55428
169	M993T9	992.663	992.658	992.667	9.46267	9.45163	9.52275	27	5	3	3	5	0	11	0.154824	0.000249885	0.00330585	23100	19537.2	11552.3	16312.1	1817.99	15219.4	5140.96	4082.06	4222.11	5463.34	837.478	2356.32	6133.98	0	19790.3	23856.3	29348.5	19468.9	17220.3	28915.6	15218	18965.3	25958.8	17838.3	16443.8	22799.2	8052.89	19333.7	12850.3	10841	10188.3	8047.6
170	M397T17_4	397.383	397.381	397.384	16.6814	16.6593	16.7097	44	6	6	6	6	6	14	0.125813	0.000250377	0.00330585	141577	150722	198248	203230	90063.4	122053	24515.6	29497.6	33898.7	28145.3	18248.5	15355.8	33721.5	0	174422	121629	125379	171439	125016	131579	183083	125134	129528	193176	138170	135245	147565	208435	229955	165845	209642	228046
171	M447T9_4	447.373	447.367	447.376	9.24965	9.23125	9.52225	20	4	2	2	1	3	8	0.0865032	0.00025186	0.00330585	15840.9	19721.4	14394.5	9715.29	6316.42	12837.1	1131.05	2526.48	3136.26	4065.21	2791.01	1110.45	6342.26	0	15591.6	16628	14931.7	16941.7	16781.9	14170.3	20628.3	18796.3	23525.6	20046.7	15767.3	19563.9	12669.2	10666	16942.6	14121.4	12768.2	19199.7
172	M584T14_2	584.422	584.42	584.427	13.9855	13.795	14.1852	31	3	3	5	6	4	5	0.497426	0.00025186	0.00330585	78236.3	132467	135631	133645	58119.6	96790.2	12244.4	31493.2	48836.1	13515.1	19110.8	48146	23576.1	0	61461	86449.1	67965.1	73663.3	89481	90398.2	179765	100051	131578	99501.3	127746	156161	99453.2	130468	122720	90194.4	144308	226641
173	M422T20	422.386	422.384	422.388	19.7159	19.6697	19.7832	44	6	6	6	6	6	14	0.0749561	0.000252853	0.00330585	17357.5	21727.7	21442.9	25941.8	10919.9	17997.3	3301.15	1409.14	4634.39	2547.34	2809.56	1349.01	3204.91	0	15919.5	22661.5	15510.8	14402.7	20245	15405.7	22098.5	19220.8	22174.8	22275.3	21213.1	23383.6	16022.8	24261.4	22903.9	15352	26589.5	23527.6
174	M568T15	568.427	568.425	568.429	15.4171	15.4105	15.4418	17	3	2	2	4	2	4	0.274185	0.000252853	0.00330585	105523	143584	166978	235555	88525.3	100884	16681.3	37082	45286.6	25564.1	26544.3	27660.8	24824.1	0	108271	128287	80414.3	110375	112838	92950.3	102977	120768	193320	118480	142367	183590	136748	179288	119554	154711	249245	162321
175	M893T19_1	892.633	892.628	892.637	18.5973	18.5405	18.63	8	2	0	0	4	0	2	0.25966	0.000253351	0.00330585	8082.23	5399.39	4341.91	5062.91	2244.43	4825.45	1225.42	1288.05	1221.24	1490.66	543.661	1252.98	1516.2	0	8326.63	6085.65	9557.55	7268.6	8747.93	8507.02	4806.43	5312.44	7873.99	4640.9	4289.54	5473.06	4371.45	4475.94	6404.18	4123.81	2588.94	4087.16
176	M360T17_4	360.383	360.381	360.386	17.1077	17.0867	17.1377	13	1	2	0	2	3	5	0.387324	0.00025485	0.00330585	987.072	2652.94	2474.38	1084.47	5650.8	2316.14	527.239	1275.72	1238.16	556.739	1081.76	897.098	2014.49	0	1203.59	1245.56	684.905	1264.46	1471.4	52.5223	3380.98	1618.13	3200.8	4395.92	876.675	2445.15	1773.68	1657.92	4488.8	1294.8	2173.08	3458.02
177	M435T12	435.348	435.346	435.35	12.0191	11.9926	12.0464	33	6	3	4	6	2	12	0.134161	0.00025485	0.00330585	60885.1	81994.5	62829.2	61313.3	30488.5	60303.6	4087.1	9885.38	12328	6865.78	5238.11	8090.38	18281.8	0	65268.2	62625.3	57993	65141.8	58979.7	55302.3	78828	77686.3	101575	82086.6	74837.7	76953.6	52102.3	73714.3	47149.1	66497.1	78675.2	58837.1
178	M554T11	554.35	554.348	554.351	11.3052	11.2469	11.3902	14	6	0	0	0	0	8	0.299582	0.000257876	0.00330585	53336.1	40345.6	22421.6	22351.2	18624	34485.6	26143.7	12393.2	2612.75	1931.42	2086.8	10331.3	8568.48	0	49579.5	27557.9	90033.1	56718.5	22323.5	73804.3	38724.5	61627.2	44272.6	34301.7	38874.2	24273.4	20508.1	22482.1	23099.7	19551.7	21837.2	27050.8
179	M879T13_2	879.126	879.118	879.131	12.8742	12.8529	12.8984	25	3	3	4	6	0	9	0.255428	0.000258328	0.00330585	5895.18	26860.4	11371.3	8894.84	511.822	6299.47	4089.7	3604.33	9508.87	3719.16	662.87	1609.06	7551.46	0	2856.03	10290.1	3972.11	2950.12	11925.5	3377.23	23993.4	21223.7	29247.3	28217	27494.4	30986.5	741.441	22237.3	11426.1	213.606	21134.1	12475.1
180	M586T13_2	585.917	585.913	585.92	12.8824	12.8602	12.9295	42	6	6	6	6	4	14	0.0681998	0.000258893	0.00330585	75590.7	216362	106792	102268	12472	83363.5	29607.9	17624.2	74847.2	28952.2	9398.85	5685.38	51794.2	0	54077.4	116937	57478.2	51991.6	109837	63222.4	197865	193202	239376	226578	218984	222163	18216.9	168063	114291	17516.4	196227	126436
181	M797T15	796.559	796.554	796.563	14.9774	14.7875	15.3171	12	0	0	2	1	6	3	0.537273	0.000258893	0.00330585	12262.1	13540.4	9524.41	16117.1	80559.7	14866.9	1645.49	1702.49	2094.57	5723.06	28153.1	7987.58	10211.7	0	15538.4	11461.9	12327.7	11459.7	11353.9	11430.8	11696.7	13550.6	15004.1	14867.8	11227.1	14895.9	9856.59	10584.9	10926.8	10403.9	5319.67	10054.6
182	M163T3_1	163.018	163.018	163.018	3.32202	3.11958	3.40257	7	0	0	0	0	3	1	0.678045	0.000262482	0.00330585	9369.43	7309.62	5780.74	6861.61	24298.1	9122.15	781.178	1132.04	762.542	4651.31	8834.5	6185.22	4742.78	0	8046.5	8965.86	9780.66	10093	9297.56	10033.1	9114.5	7570.15	8010.82	6535.43	6257.89	6368.9	6378.71	6853.09	5951.95	5556.01	5052.9	4891.77
183	M503T10_3	503.373	503.37	503.374	10.019	9.97463	10.0385	23	4	4	2	4	4	5	0.0882694	0.000262999	0.00330585	48882.2	56546.6	36878.4	24920.5	19878.5	38065.6	9856.84	8881.62	7128.1	12845.9	7694.9	3360.03	16528.5	0	62699.9	42660.7	46430.5	59500.2	38435.1	43566.7	67667.1	53774.1	50760.6	66264.5	44940.8	55872.3	31825.4	32574.5	44030.4	32343.1	32647.3	47849.7
184	M783T13	782.568	782.567	782.57	13.0928	13.0799	13.1199	10	2	0	0	2	3	3	0.321215	0.000264035	0.00330585	59119.9	40587.1	37053.1	67899.2	65282.9	55776	19734.6	3427.69	6352.88	19974.7	3202.95	17916.1	6873.26	0	64801.3	44539.3	57036.9	47018.4	45312.4	96011.2	42733.5	35833.1	40379.7	39002.2	45893.8	39680.4	27491.6	33468.1	39225	35073.6	41952	45108.3
185	M496T7	496.388	496.385	496.391	7.4815	7.46702	7.52532	9	3	1	0	2	0	3	0.162084	0.000265076	0.00330585	8017.26	12834.1	7869.1	6641.93	2852.51	8656.18	1614.49	1559.54	1634.13	2860.2	1301.39	1403.03	2379.34	0	8203.87	5892.79	7697.29	7221.37	8301.88	10786.4	10260.4	13050.5	14900.8	12040.7	13348.1	13404.1	6638.44	8291.3	10043.6	6541.75	6242.25	9457.25
186	M270T9	270.279	270.272	270.28	8.54943	8.42932	8.58735	7	0	0	1	0	5	1	0.0942046	0.000265598	0.00330585	1683.47	4503.2	2924.61	2244.13	9702.43	3997.27	266.74	1003.5	1555.88	1004.68	2955.69	376.561	1920.98	0	1642.17	1780.97	1344.92	2142.94	1555.36	1634.46	4756.55	5634.12	3578.89	3993.39	5663.11	3393.12	4822.34	3063.86	1788.31	4619.82	937.91	2315.42
187	M806T9_1	805.547	805.545	805.55	8.78135	8.76568	8.81462	28	5	3	4	3	2	11	0.0902244	0.000265598	0.00330585	56922.6	51591.6	52318.4	31899.4	12398.1	45717.1	8098.46	20872	5686.24	8814.37	6291.43	4124.8	19130.7	0	56797.8	47365.9	68912.3	57125	48972.7	62361.7	40737.9	81708.8	32562.7	47551	73086.3	33902.7	51438.4	50386.1	61271.4	46160.5	47906.6	56747.7
188	M434T20_3	434.37	434.365	434.372	19.6152	19.5752	19.6805	37	5	6	6	6	5	9	0.376012	0.000267695	0.00330585	5928.59	6212.26	9653.06	9714.25	4980.22	5671.06	684.203	1352.22	1389.65	1440.64	1088.87	2132.38	1707.21	0	5609.08	4893	5875.42	6761.08	5826.27	6606.67	6161.94	6696.85	5241.33	6150.87	4539	8483.56	9468.31	11231	8583.46	7792.46	11241.5	9601.65
189	M428T10	428.361	428.36	428.362	10.3182	10.2901	10.342	42	6	6	6	6	5	13	0.0753375	0.000272475	0.00330585	181751	260921	190052	166338	82067.3	174336	15660.6	45497.8	49440.6	36844.5	14093.4	13134.1	87965	0	205963	174711	174454	189737	185349	160292	329425	238281	248553	297868	201766	249632	136391	213357	215828	119650	213992	241093
190	M163T3_2	163.018	163.018	163.018	2.75522	2.67702	2.91917	6	0	1	0	0	3	0	0.664653	0.000273011	0.00330585	12863.2	10119.6	7805.97	8962.25	26025.1	12473.5	1151.93	2162.2	1101.82	5755.48	5274.4	8290.53	4739.82	0	11207.2	11891.4	12750	14312.1	13536.5	13481.6	13821.5	10792.1	10773.9	8934.19	8190.23	8205.67	8176.82	9667.16	7921.85	7491.37	7169.29	6409.31
191	M398T17_3	398.386	398.385	398.387	16.6832	16.6593	16.7097	44	6	6	6	6	6	14	0.126472	0.000273548	0.00330585	48895.3	51694.7	67984.8	70585	31249.9	41750.8	6446.66	11951.2	11850.7	8917.83	6649.81	5280.3	11442.6	0	57496.1	46104.1	42107	56408.2	44588.9	46667.7	63981.5	43052.7	42460.6	69599.2	47385.3	43688.8	51738.5	70705.2	80412.9	55008.2	72906.4	77137.9
192	M283T17_5	283.227	283.226	283.227	17.4202	17.263	17.514	6	0	0	3	0	0	2	0.281669	0.000276251	0.00330585	27933.9	30446.5	20476.2	31535.9	32741	25676.3	694.823	2155.93	9188.24	665.118	856.828	7232.24	2366.94	0	28113.7	27054.2	28705.6	27255.9	28666.4	27807.4	28732.1	27286.4	30734.7	30895	31657.7	33372.9	12364.4	27144.9	29213.5	29935	13788.1	10411.1
193	M582T9_1	582.342	582.339	582.345	9.47603	9.45313	9.50008	39	6	6	6	6	2	13	0.0626358	0.000279528	0.00330585	169381	176205	111157	164355	35875.4	131696	32774.6	19086	23385.7	49610.5	5165.21	8248.88	39982.1	0	149866	143446	213958	153426	146695	208893	195211	150787	193013	165657	161783	190777	96768	134447	115063	81458.9	141341	97864.2
194	M879T13_1	878.622	878.616	878.627	12.8801	12.8602	12.947	36	5	6	4	6	3	12	0.179055	0.000282289	0.00330585	22706	77095.5	33253.3	31281.9	6076.01	24262.2	11458.3	6680.21	24218.8	14172.8	1304.07	4344.28	19697	0	15951.3	37266.5	17002.4	13538.4	37581.1	14896.4	74011.2	70022.1	82137.8	88079.9	74532.4	73789.6	7578.49	63844.1	36300.6	5796.55	56867.5	29132.7
195	M992T9	991.66	991.657	991.667	9.4611	9.44568	9.50008	35	5	6	5	4	2	13	0.119399	0.000283401	0.00330585	34381.4	30241.9	18737.1	25721.2	2652.13	22488	9058.38	6303.27	5246.65	6554.61	1779.11	2685.04	8671.78	0	31463.2	24577.8	43443.6	31661.9	27676.9	47464.9	21771.8	31995.2	39780.7	26595.4	27554.6	33753.7	14268.4	27279.4	15283.2	17068.3	23097.9	15425.6
196	M437T10_2	437.362	437.355	437.363	9.68163	9.40492	9.6887	8	1	1	0	0	6	0	0.204733	0.000284517	0.00330585	6632.11	16248.7	8355.53	1401.94	43479.5	17914.7	6831.29	8169.27	6808.04	2278.87	7460.37	3667.74	13532	0	12985.9	9774.96	984.412	15214.6	775.009	57.7223	6613.59	20278	18890.3	6048.9	26501.9	19159.3	15877.3	279.578	12938.8	13762.2	881.398	6393.89
197	M445T8_1	445.234	445.232	445.235	8.24837	8.22882	8.27517	28	5	6	5	3	4	5	0.193159	0.000284517	0.00330585	193623	173330	169030	136127	112924	180667	23939.7	29402.9	36545.8	6734.97	20966.2	34897.5	70183.1	0	215609	178276	163282	223061	203853	177659	146948	152219	223650	180402	151798	184963	136295	226492	151772	133834	196743	169046
198	M163T5_3	163.018	163.018	163.018	4.598	4.4056	4.72073	9	0	0	0	0	4	2	0.627013	0.000285638	0.00330585	15412.7	11979.1	9169.26	11383.8	31888.6	13725.2	1063.54	1955.53	1035.76	7165.69	13771.9	8605.87	4905.72	0	13813.6	14727.2	16564.3	15147.5	15755.6	16468.3	14866.9	13178.9	12814	10829	9771.89	10413.9	10083.2	10093	10104.4	8615.51	8185.9	7933.48
199	M409T11_2	409.346	409.345	409.348	11.3847	11.0798	11.4145	45	6	6	6	6	6	14	0.203158	0.0002862	0.00330585	168398	252906	200520	205416	111905	184797	26217.3	23189.7	42840.9	36941	19322	37543	57732.4	0	153584	179053	138570	206822	185257	147104	228582	247298	266052	233063	250873	291571	151850	226788	200111	145683	246282	232403
200	M242T10_2	242.284	242.283	242.285	9.75955	9.71043	9.8779	19	0	2	4	0	6	7	0.301534	0.000288458	0.00330585	1011.15	2333.04	1868.7	1011.68	4801.41	1393.37	451.625	1232.9	235.412	229.266	1110.22	420.149	925.744	0	751.912	1777.57	773.196	948.584	1284.21	531.442	3475.97	1567.42	1108.93	4082.62	2490.24	1273.05	1508.36	2176.08	2005.63	1938.18	1698.66	1885.32
201	M131T0_2	131.001	130.999	131.002	0.0317917	0.0154167	0.10695	6	1	0	0	0	3	1	0.281701	0.000289594	0.00330585	1082.73	1743.41	1631.45	2127.19	3529.37	1597.37	608.556	147.575	539.669	132.566	2785.78	449.981	862.466	0	1369.54	127.374	1588.25	524.83	1320.53	1565.83	1614.28	1518.67	1794.28	1856.83	1902.57	1773.83	1704.16	587.518	1588.22	1902.84	1933.99	2071.99
202	M477T11_1	477.358	477.356	477.36	10.5026	10.4876	10.5193	13	2	2	2	3	0	4	0.160001	0.000292454	0.00330585	22224.5	26579.4	15621.4	19090.8	8730.41	23641.9	3688.12	3538.66	4274.46	5419.84	2050.9	3782.73	4396.54	0	21146.7	16443.5	26601	21001.1	22358.2	25796.7	25176.4	33002.5	24350	27606.7	26412.7	22928	16383.7	22255.5	10499.8	11323.4	16711.3	16554.7
203	M600T9_2	600.372	600.369	600.374	9.49916	9.4912	9.52275	24	2	3	4	5	2	8	0.11463	0.000296504	0.00330585	92698.9	88280.5	54626.1	72484.5	13684.4	65814.1	20564.7	6978.84	14391.9	21837.2	4706.52	7544.28	29512.4	0	85502.5	79025.7	125394	83637	72331.8	110302	81837.1	85401.3	101160	85230.7	84993	91061.2	44263.5	76657.6	57410.5	37020.5	63954.1	48450.2
204	M563T16	562.518	562.515	562.523	16.308	16.2837	16.3326	33	3	3	6	3	6	12	0.191095	0.000300019	0.00330585	6621.61	12592.2	10603.8	8164.34	25059	11549.2	2544.88	4438.35	1887.03	1870.7	7791.5	2207	4325.43	0	9960.67	6329.67	5482.06	5156.4	9367.25	3433.6	15791.6	6449.37	10800.7	18463.4	9554.46	14493.6	10865	13687.2	10224.6	10336.6	7775.89	10733.8
205	M856T11	855.594	855.588	855.597	10.8133	10.7802	10.8292	15	3	5	0	3	0	4	0.21701	0.000300609	0.00330585	2414.35	3752.03	1890.06	4340.96	664.81	2325.95	488.907	912.075	549.506	2077.28	331.901	504.756	1583.04	0	2854.26	2936.89	2697.03	1890.79	2292.55	1814.58	4026.34	4956.94	2413.34	4157.02	3992.81	2965.74	1668.87	2066.96	2726.96	1278.1	1388.42	2211.05
206	M370T15_2	370.355	370.355	370.356	15.2889	15.1138	15.3352	45	6	6	6	6	6	14	0.408495	0.0003012	0.00330585	96533.7	122614	132542	164436	225424	114006	13378.5	18347.2	23010.5	37576.6	35495.3	46570.6	19018.2	0	108264	76650.3	96340	108805	84480.7	104662	153683	108077	122592	107095	110603	133632	141985	142242	167965	119098	121546	102414
207	M520T12_3	520.472	520.461	520.474	12.4093	12.2413	12.7068	36	3	6	6	6	6	9	0.758857	0.000302386	0.00330585	9038	62482.2	40618.3	35280	18609.8	22675.8	7441.6	26220.9	16146.4	16291.4	5294.08	17207.7	7629.19	0	5784.98	17821.8	3515.23	4586.27	19289.8	3229.99	85765.7	73700.2	32898.4	90146.2	63489	28893.5	21756	45239	58539.8	20199.8	44078.4	53897
208	M594T18	594.459	594.457	594.462	17.9658	17.9383	17.9943	44	6	6	6	6	6	14	0.079754	0.000304173	0.00330585	38094.2	58649	49982.6	69701.3	22522.2	49189	4794.76	9147.56	16163.6	20450.6	8013.33	3923.02	20518	0	45248.5	38300.6	34126.2	37565.3	41331.1	31993.4	64564.8	66317.3	49274.1	64800.3	61989	44948.4	41283.2	38690.9	71988.5	37686.6	40721.4	69525.2
209	M888T10_2	887.712	887.708	887.714	10.3433	10.3291	10.3756	12	1	2	3	4	0	2	0.172359	0.000305971	0.00330585	5781.51	10725.3	6126.77	4561.11	1047.51	5012.91	1134.76	3096.17	3067.44	2302.81	561.609	864.022	5473.83	0	6492.69	5057.57	4765.48	7691.19	5754.2	4927.96	13948.6	7418.72	10392.9	14239.9	7014.37	11337.2	2116.38	9813.42	6329.95	3190.85	9076.18	6233.85
210	M571T16_2	571.44	571.438	571.443	15.6892	15.6629	15.7145	32	6	5	6	6	0	9	0.197646	0.000306573	0.00330585	25959.6	38028.6	40831.3	46529.9	15567.4	22047.4	3908	11999.4	16558.4	9357.44	1394.13	4357.58	6328.38	0	22595.7	30293	25607.6	23819.5	31215.5	22226	26849.3	35914.9	40464.2	28804.3	60272.4	35866.4	31138.3	46587.7	38594.2	27031.3	71420.3	30216.3
211	M842T15	841.605	841.603	841.606	15.1612	15.1121	15.2126	5	4	1	0	0	0	0	0.121492	0.000307779	0.00330585	17043.1	15483.9	11740.5	10853	7207.2	13650.9	3285.6	3732.86	3611.18	1544.1	1055.84	1658.47	2633.99	0	15186.7	17633.7	17984.3	16154.7	22536.9	12762.5	13034.3	11713.3	20291.3	20064.9	14311.2	13488.6	8680.25	15775.2	9159.32	10113.8	16894.3	9819.98
212	M490T8_2	490.352	490.351	490.355	8.31813	8.08098	8.35915	44	6	6	6	6	2	14	0.201089	0.000308384	0.00330585	214624	315131	133741	319820	64514.8	239798	68436.2	78942.6	41231	196639	42685	48220.8	103549	0	122375	145808	295884	221830	229931	271919	231669	375817	209796	374229	391718	307557	114920	192514	105191	109571	180193	100060
213	M376T12	376.342	376.341	376.343	12.095	12.0696	12.1204	38	5	4	5	5	6	13	0.0633717	0.000310207	0.00330585	13963.2	24322.2	15272.3	13290.9	60252.9	25920.4	4685.84	5177.49	2787.24	3476.74	17695.3	1642.62	16979.7	0	21222.8	8684.15	11565.1	17764.1	10988.2	13555.1	26476.8	18434.3	29653	28015.4	17279.7	26074	12682.8	12449.7	18325.2	13156.2	17933	17087
214	M466T12	466.39	466.388	466.399	11.9754	11.5625	12.2662	17	2	2	3	3	1	3	0.42787	0.000310207	0.00330585	25308.7	62283.6	37564.9	41809.6	10289.6	29111	10232.7	8209.29	8810.88	21060.1	1452.03	12455.7	13116.2	0	26259.1	30855.8	29588	4971.95	32760.6	27417	55069.4	57185.5	71480.2	60188.3	56046.6	73731.8	35096.9	51218.4	30593.7	32703.1	45737.4	30039.9
215	M399T11	399.325	399.323	399.327	11.2913	11.2471	11.3153	40	6	6	6	6	2	14	0.214617	0.000311427	0.00330585	73061.7	119204	80348.6	104451	33076.1	72050.4	17805.5	17587.8	23324.4	26803.9	4188.6	15463.3	25823	0	53639.3	84849.8	62810.2	55642.7	86398.2	95030.1	100752	112739	143888	104697	115710	137437	61659.1	118146	98712.7	64888.4	77206.3	61479.3
216	M570T16_2	570.436	570.434	570.439	15.6893	15.4359	15.7159	50	6	6	6	6	6	14	0.191582	0.000311427	0.00330585	105680	133599	150118	167421	59798.9	111579	19770.2	31123.8	34944.8	18178.3	14245.8	21376.5	27826.6	0	81269.7	132014	98388.6	92692.4	126577	103140	110989	119375	173759	99953.4	127246	170270	121326	194269	137470	122429	194924	130289
217	M778T11	777.638	777.634	777.64	11.1234	11.1149	11.1355	13	1	3	2	2	0	5	0.071081	0.000311427	0.00330585	6162.07	31400.6	10302.9	14746.4	1236.87	11900	4142.1	15142.1	5738.37	13616	253.285	845.863	17724	0	2093.21	4406.33	11234.4	3071.47	4656.96	11510.1	36710.7	46317.7	12240.4	36716.5	43700.5	12717.8	4790.81	8597	16598.9	4565.45	9353.52	17911.5
218	M586T13_3	586.419	586.414	586.422	12.8833	12.8602	13.1271	46	6	6	6	6	6	14	0.0817505	0.000312653	0.00330585	197210	388714	230666	247970	76363.6	211395	42193.9	37391.7	119249	54790.3	25008.6	17281.6	61465.3	0	165798	262607	182711	164750	237536	169859	368325	336947	415240	432930	364566	414276	85197.4	305569	265104	91224.9	382825	254075
219	M163T2_2	163.018	163.018	163.018	2.35087	2.18168	2.58453	13	1	0	0	0	4	2	0.824062	0.000313883	0.00330585	8921.13	7311.75	5583.18	6679.32	22324.1	10283.5	642.43	1342.1	818.939	4592.79	6521.91	8474.25	5046.95	0	8136.87	9251.61	9183.09	9157.49	8119.8	9677.89	9736.95	7495.17	7481.06	6858.97	6426.69	5871.63	5940.88	6933.27	5794.89	5227.27	4735.31	4867.47
220	M411T10_3	411.357	411.356	411.36	10.3235	10.291	10.3586	13	3	3	1	0	0	6	0.111504	0.000313883	0.00330585	22060	38743	24332.9	26653	8053.67	22684.3	4689.85	6670.69	4628.26	8599.67	3514.74	2529.39	7781.1	0	20902.8	27727.1	16942.4	25014.7	25293.6	16479.5	41859.6	39824.4	35788.8	49751.6	34436.6	30796.6	21321.6	30688.3	19732.7	23436.4	29493.5	21324.9
221	M169T17_4	169.122	169.12	169.123	17.3183	17.1027	17.532	17	2	3	3	0	0	6	0.489115	0.000318227	0.00330585	22741.6	20017.6	20342.2	35687.6	36444	22975.3	10602.9	13177.1	13964.2	1142.34	1722.43	11237.6	2080.96	0	6136.56	29097.9	31091.9	29019.3	28528.4	12575.3	29840.2	6276.44	32108.9	4962	13806.9	33110.9	7712.19	32055.9	8157.88	32984	6972.15	34171.2
222	M384T16	384.37	384.368	384.371	15.816	15.7916	15.8656	44	6	6	6	6	6	14	0.177109	0.000318853	0.00330585	21933.6	24576.9	33437.7	33135.5	14258.7	19652.1	3209.08	2679.26	7813.05	5732.26	3524.76	3480.56	5696	0	26732.9	22117.8	17305.8	23896.1	21258.5	20290.4	29122.5	23769.2	22618.5	24525.7	21562.7	25863.1	21836.2	38994.7	34243.4	26148.5	41636.1	37767.7
223	M466T10_2	466.392	466.389	466.396	10.4145	10.3427	10.5085	8	1	3	0	1	1	2	0.0765621	0.000321367	0.00330585	16499.1	28122.5	16394.4	18344.8	4755.03	15672.9	1825.34	3928.56	4303.58	7223.48	1225.9	1199.95	3369.09	0	14666.6	18117	17049.6	14906.4	19005.6	15249.6	30173.2	28750.1	32786.2	30354.7	23350.4	23320.1	11952.7	21774.7	13572.2	12533.8	20776.5	17756.7
224	M724T7	724.44	724.437	724.444	7.37001	7.34952	7.41335	12	3	2	2	0	1	4	0.162953	0.000321367	0.00330585	18313.7	17815.9	14921.9	12271.3	6878.1	15386.6	2067.35	5746.34	2661.24	828.023	2665.98	2507.28	10622.3	0	18556	16809.5	18884.4	20039.3	20554.2	15038.8	12362.6	15614.4	24619.4	13129.5	15740.6	25429	13332.9	17078.9	17351.8	12476.4	11800	17491.4
225	M660T19	659.565	659.559	659.567	19.3734	19.3458	19.419	38	6	6	6	6	0	14	0.0935951	0.000322631	0.00330585	28704.4	15160.9	29096.5	20069.5	4882.06	18657.9	9426.36	2800.48	18719.1	2416.73	739.784	1746.29	7479.29	0	40269.7	23761.7	25340.9	40930.5	19316.8	22606.9	14686	12277.3	20111.2	13597.1	13782.9	16511.2	17165	17884.9	55743.2	18376.9	14914.5	50494.3
226	M905T10	904.709	904.705	904.714	10.3124	10.2901	10.3423	15	1	2	1	5	0	6	0.130656	0.000322631	0.00330585	5949.95	10846.7	5610.41	6214.55	874.9	5205.75	849.414	1557.58	2262.48	2935.04	513.071	680.162	4530.68	0	4765.26	5549.71	6959.9	5755.32	5747.47	6922.04	10369.6	12706.2	8683.55	9790.04	12458.7	11072	2906.55	9043.8	6648.23	3346.05	6148.09	5569.75
227	M476T9	476.372	476.371	476.379	8.62278	8.5947	8.94295	14	1	3	3	1	1	4	0.247489	0.000323265	0.00330585	112301	106108	76109.4	71187.7	25436.1	82450.2	30209.7	12527.1	13252.5	20018.4	16417.3	20405.5	31138.7	0	121766	68784	134248	132607	79459.9	136943	110985	93929.4	124706	114411	94626.7	97990.1	65338.5	90361.3	64172.3	76100.9	94138.4	66544.9
228	M487T12_1	487.341	487.339	487.344	11.7584	11.7294	11.7818	23	4	1	4	2	3	9	0.109649	0.000323265	0.00330585	44608.4	38543.8	27798.2	30930.3	18585.9	35029.6	5685.61	5968.29	6054.38	7709.65	3954.05	3840.97	14113.9	0	45085.2	52204.2	37730	39570	49967.1	43093.6	44265.2	37645.7	35635.4	47218.3	31701.8	34796.5	20124.2	33159.5	27439	20884.3	33531.9	31650.2
229	M373T16_2	373.31	373.306	373.312	15.9402	15.8926	16.0902	18	0	2	2	1	5	8	0.313128	0.0003239	0.00330585	12003.3	17448.2	12077	13039.8	41313.4	12329.9	510.017	2365.94	1420.82	3916.44	25943.6	3860.84	14921	0	11941.1	11773.7	12078.2	11175.9	12590.8	12460	20579.3	14537.1	17514	16583.6	15641.2	19834.2	10028.4	11250.8	14114.5	11662.6	12935.1	12470.9
230	M805T9_1	804.544	804.54	804.549	8.7816	8.76568	8.80945	27	5	5	4	2	2	9	0.0713598	0.0003239	0.00330585	172949	151620	164840	103457	33221.4	140470	21556.3	52562	17662.8	27377.4	18369.3	10023.9	57301.1	0	158324	150869	205200	172084	158771	192445	123997	213967	105396	138772	221088	106497	151626	168170	190171	138875	168864	171335
231	M158T0_1	158.002	158.002	158.003	0.04935	0.0143333	0.0825333	21	2	1	5	3	2	8	0.523224	0.000325175	0.00330585	17213.7	17243.4	37547.3	62458.8	6216.87	10984.2	13359.1	2490.93	17859.2	51581.2	2062.35	5747.19	4903.55	0	9824.23	14973.6	12034.3	44214.5	9996.36	12239	12721.4	18815.6	16567.7	19723.8	18463.5	17168.5	48997	49470.8	13737.3	18469.4	37299.8	57309.4
232	M477T10_1	477.376	477.365	477.378	10.0894	10.0609	10.1999	14	1	2	3	2	1	5	0.0960058	0.000326454	0.00330585	70648.9	71159.1	56414.2	35949.8	27074.2	57980.9	6113.08	18096.8	14258	14962.7	7876.62	5566.5	17805	0	78691.7	60974.3	70659.1	74172.8	67020.4	72375.3	89472.3	41523.6	77072.4	83614.8	57415.5	77855.8	41076.9	65205.6	71963	38241.3	67702.4	54295.8
233	M391T12_3	391.404	391.402	391.406	12.0065	11.8983	12.1874	22	0	5	6	4	3	4	0.644601	0.000326454	0.00330585	1366.59	7061.67	6307.87	4957.25	3014.7	2794.96	238.514	2293.22	3996.88	697.798	783.044	1801.63	1692.17	0	1382.73	1682.79	1607.99	1278.1	1137.18	1110.73	5734.02	5117.32	10813.5	5462.04	6300.75	8942.36	2058.01	4821	9355.74	2903.49	6179.59	12529.4
234	M595T18	595.463	595.459	595.466	17.9664	17.9193	18.2133	42	6	6	6	6	4	13	0.126502	0.000328382	0.00330585	11547.3	17513.8	14665.4	19290.6	8640.23	15212.7	1581.78	3437.48	3532.28	4697.04	1445.33	1924.43	5147.08	0	13457.2	10791.5	9884.28	11926.3	13251.3	9973.02	20392.7	18498.7	15629.1	21568.8	16907.6	12086	12386.9	13379.6	19359.6	12540.3	11388.7	18937.6
235	M163T5_2	163.018	163.018	163.018	5.3255	5.13897	5.5669	10	0	1	0	0	3	1	1.21776	0.00033097	0.00330585	5721.63	5577.14	3574.36	4374.82	13885	7252.9	732.626	3264.67	340.132	2893.95	1976.67	8832.29	4579.4	0	5429.49	5819.75	5585.61	4817.98	7042.98	5633.97	12202.8	4649.87	4638.1	3957.31	4227.15	3787.61	4022.25	3544.63	3890.28	3574.24	3269.88	3144.88
236	M434T13_2	434.38	434.376	434.384	13.4812	13.4578	13.5978	19	1	2	1	2	5	8	0.219727	0.000332272	0.00330585	6288.35	9423.64	6245.4	5842.24	16152.6	7891.8	751.11	980.18	2158.79	1891.98	2278.1	1734.04	4462.27	0	6982.03	6961.56	5601.3	5756.82	6962.83	5465.58	9162.33	9984.39	8915.79	10824.8	7964.52	9690.07	3832.3	6057.94	5291.44	9896.31	4932.32	7462.08
237	M866T10	866.499	866.494	866.502	10.1513	10.1216	10.1619	6	0	4	1	0	0	1	0.103987	0.000332272	0.00330585	5820.64	8223.81	6363.75	5253.1	4053.77	6200	934.05	1695.08	1115.37	656.192	482.347	644.722	1941.53	0	4827.94	5571.43	6440.64	4918.54	7273.73	5891.53	9726.31	7973.08	7026.93	7261.8	10831	6523.7	5284.3	6967.17	4972.4	6049.58	7826.55	7082.49
238	M243T13_3	243.21	243.209	243.212	13.0962	12.9072	13.1184	12	1	2	2	2	4	1	0.135569	0.000334234	0.00330585	10186.5	12743.8	7808.96	8732.54	86634.2	24162.8	1517.35	2656.99	3874.95	872.964	84797	3275.71	33310.6	0	11557.8	9885.81	9324.06	9175.62	12518.4	8657.61	15404.3	9775.74	9933.82	15888.7	11829	13631.1	9441.49	8646.63	5475.09	1419.92	9218.54	12652.1
239	M585T13	585.415	585.411	585.417	12.8819	12.8602	12.9074	44	6	6	6	6	6	14	0.0825359	0.000334234	0.00330585	443266	929444	538645	567593	149833	482638	114761	92093.9	289854	127552	56044.5	39835	148269	0	332244	596928	417041	345805	574458	393123	845708	816571	1.00691e+06	1.05489e+06	905126	947457	195448	744911	583331	194858	905821	607503
240	M407T18_2	407.367	407.36	407.368	17.9892	17.8943	18.1885	21	3	3	4	1	2	8	0.396255	0.000335549	0.00330585	26679.2	38811.6	33809.7	36162.6	14255.9	26349.8	5558.51	10473.6	5137.14	4054.3	5592.86	10441.2	5623.24	0	22662	31370.3	23437.9	19232.4	31341.4	32031.2	35219.5	35820.7	60018.2	32583.7	33414.2	35813.5	27412.1	31462.6	38537.4	30324	34180	40942.4
241	M878T13_1	877.619	877.614	877.625	12.8791	12.8573	12.904	37	6	6	5	6	0	14	0.0833465	0.000338193	0.00330596	27940.5	100637	45692.1	38081.2	6898.73	31045.8	15557.8	9073.31	33025	13039.4	2167.09	2587.56	24057.6	0	19676.2	51394.6	21773.7	12459.5	43279.3	19059.9	98921.6	84325.5	110340	107021	99900.7	103316	6827.32	78575.1	50957.9	5714.57	80314.4	51763
242	M567T13	567.404	567.4	567.406	12.8824	12.8616	12.911	44	6	6	6	6	6	14	0.0949327	0.000342198	0.00330613	433287	805740	510770	536521	169168	444133	92173.6	53960.2	236212	105203	54028.7	42162.8	115720	0	318091	519008	419283	334572	534478	474292	720934	800775	850097	865199	769220	828215	209153	656682	524232	270757	835822	567974
243	M459T10_2	459.345	459.343	459.347	9.72093	9.70072	9.75592	31	3	4	5	2	6	11	0.127877	0.00034287	0.00330616	310432	407039	247586	295402	113362	256421	66173.7	72426.2	38238	99334	42934.9	32790.3	83274	0	272580	239734	415411	308889	265938	360041	319098	480553	400428	324728	480282	437148	247970	275888	208923	228769	308059	215905
244	M490T14_1	490.388	490.383	490.39	13.9847	13.965	14.1095	41	6	6	6	6	4	13	0.147871	0.00034625	0.0033063	68806.4	86287.8	55020.1	61379.6	34873.9	53088.3	12202.2	20658.9	9084.69	8978.53	8659.53	7850.2	14566.2	0	59014.4	70046.4	55369.5	80128.3	86001.9	62277.7	70911.3	82641.1	106733	72845.3	67668.2	116928	56398	41365.5	57743	47204	62131.6	65278.4
245	M595T9	595.439	595.437	595.441	8.99891	8.98053	9.01995	40	6	6	6	5	5	12	0.110815	0.000348978	0.00330642	18525.3	36359.1	20691.8	15767.7	10144	20016.8	1662.33	7745.2	5084.5	2149.07	5367.89	2218.16	11797	0	17769.6	17825.2	21072	16811.6	17584	20089.6	41206.4	43016.7	27969.5	39598.2	41277.1	25087.1	13511.7	24134.2	24658.8	14843.1	23749.4	23253.7
246	M675T11	674.503	674.497	674.506	10.9983	10.9672	11.0259	38	5	4	6	5	4	14	0.110105	0.000348978	0.00330642	8068.1	12744.6	16444.6	10021.8	6809.53	10157	1368	1804.34	2664.05	2564.13	2557.57	1118.34	4002.5	0	8794.46	8819.63	7152.77	8968.99	9001.36	5671.38	13145.2	10163.2	14599.2	12609.9	11258.9	14691.1	19819.4	13516.6	16103.4	19465.6	14046.7	15716.2
247	M796T15_2	795.556	795.554	795.56	14.9628	14.7362	15.3465	17	0	0	2	5	6	4	1.0995	0.00035035	0.00330647	6507.22	5743.26	10845.1	16822.7	137494	15470.3	1671.19	963.151	9437.74	10363.4	57964.7	17009.5	18695.6	0	9757.49	5360.8	5831.7	6313.64	6533.89	5245.77	6879.36	6791.52	4428.52	5772.42	5053.61	5534.16	5572.29	5672.84	5987.31	6061.28	12444.9	29331.8
248	M409T10_2	409.346	409.345	409.348	10.3158	10.2901	10.3409	44	6	6	6	6	6	14	0.0528281	0.000352418	0.00330655	88639	132891	90797.4	80766.4	38916.1	78836.4	13347.4	20190.6	25885.1	25380.8	8141.92	4164.78	41721.3	0	108350	99791.1	81847.3	83830.4	86853.2	71162.2	158237	104881	119039	141007	149707	124475	73070.5	97781.8	94477.4	53067.3	96657.9	129730
249	M437T11_2	437.365	437.359	437.367	10.9278	10.9088	10.9538	9	0	0	3	2	0	4	0.160808	0.00035311	0.00330658	8928.18	6491.45	9075.19	5350.72	2237.59	6669.16	2128.51	2676.07	1735.83	1585.08	753.363	1072.46	2111.95	0	8283.5	10364.3	6169.5	7901.23	12299.7	8550.82	5383.33	3681.85	10213.2	3786.36	7133.32	8750.64	9285.25	10558.9	8120.67	11591.4	7820.88	7074.07
250	M554T12	554.35	554.348	554.352	11.5876	11.4484	11.7615	23	0	6	5	6	0	6	0.262903	0.000354498	0.00330664	33322.8	53875.9	40170.9	61920.4	21716.7	34053	8259.74	12598.5	3390.54	18598.9	1010.89	8952.61	7798.71	0	28215.9	23664.5	40778.3	32113.3	29569.6	45595.5	38821.9	53661.3	62585.4	39109.5	69316.6	59760.8	36274	45857.5	41690.1	37518.2	40287	39398.4
251	M814T9	813.568	813.567	813.57	9.15722	9.14507	9.18643	4	0	0	0	0	4	0	0.27927	0.000354498	0.00330664	863.246	1590.08	888.762	809.336	7215.04	1791.83	320.528	481.057	202.254	330.588	4610.84	500.403	2293.38	0	608.79	878.131	1205.51	1226.11	416.529	844.408	1214.7	1370.9	1672.34	1146.01	2459.95	1676.6	898.824	921.031	1122	753.966	572.497	1064.26
252	M352T14_3	352.322	352.317	352.323	13.7676	13.7438	13.8199	8	0	1	0	1	5	1	0.103171	0.00035729	0.00330675	9614.73	12002	11365.9	6789.26	23639.9	12532.3	1248.66	3577.39	856.93	2752.31	4868	1292.98	5116.31	0	9454.96	10635.7	7387.53	10793.6	9283.96	10132.5	16184.9	6946.33	10360	15917.3	10320.4	12282.9	12254.7	10962.4	10243	12488.4	10923.2	11323.7
253	M394T15_2	394.369	394.366	394.37	15.1381	15.115	15.1686	5	0	0	0	0	4	1	0.195428	0.00035729	0.00330675	4087.1	6367.76	5550.13	4785.37	14984.2	6584.32	582.011	1666.22	823.79	1294.14	4647.2	1286.76	4648.39	0	4660.25	4052.37	4132.03	3773.71	4735.48	3168.76	8019	4734.86	5844.1	8735.06	4774.66	6098.89	5225.67	5683.27	6193.9	4239.64	6599.72	5358.59
254	M427T10_2	427.357	427.356	427.36	10.3184	10.2945	10.3524	44	6	6	6	6	6	14	0.0952121	0.000359399	0.00330683	579115	793906	589630	521165	268824	546037	25720.5	146471	158971	95196.4	47927.5	51989.3	272049	0	596338	617682	549684	586933	564507	559545	1.00579e+06	733919	736704	920444	596631	769950	422657	640387	647386	362845	717186	747317
255	M900T10	899.672	899.669	899.681	10.3691	10.3566	10.3996	5	0	0	3	0	0	2	0.263243	0.000361519	0.00330691	3531.48	8054.33	3470	6103.63	385.885	3404.77	764.103	943.669	1399.81	3743.36	326.699	896.283	3456.51	0	3967.16	4183.27	2771.43	3485.38	4308.76	2472.88	9267.66	6903.74	8449.9	8640.41	6979.33	8084.91	3238.3	5336.86	2166.35	2821.76	5058.16	2198.56
256	M430T17_1	430.376	430.375	430.378	17.1387	17.1098	17.1673	44	6	6	6	6	6	14	0.116868	0.00036294	0.00330696	153158	190691	152790	150795	107776	149923	19435.2	24710.7	15045.8	18340.7	5633.93	17521.2	41717.6	0	141581	176819	130041	161217	171836	137456	220000	175344	175285	224855	177389	171271	143737	171443	144527	138634	172451	145952
257	M771T11_1	770.628	770.624	770.631	11.1649	11.1349	11.1911	23	3	3	4	3	4	6	0.135432	0.00036294	0.00330696	26270.6	31988.1	21795.2	17288.7	12056.6	22456.7	3262.44	10543.1	3493.42	4742.37	1490.78	3041.35	14485.6	0	22468.9	30570.4	24438	28559.3	28162.3	23424.3	21321.9	48814.5	35053.4	21398.9	36938.1	28401.8	22847.3	18068.1	22764.8	27724.5	20392.2	18974.5
258	M798T15	797.561	797.558	797.568	15.0503	14.8315	15.3963	10	0	0	0	0	6	4	0.733423	0.000364366	0.00330702	12542.7	19124.1	10401.5	9247.1	28367.4	13642.1	2967.34	4790.09	2422.37	1685.79	14045.1	10005.4	4021.64	0	11375.4	17388.8	13487.7	8722.85	10842.4	13439.1	21679.9	23136.3	24404.6	18241.3	14927.1	12355.3	7604.77	13695.7	11031.8	7926.44	12347	9803.25
259	M398T8	398.29	398.288	398.292	7.50128	7.4695	7.5295	9	2	1	1	3	0	2	0.0706264	0.000367236	0.00330712	75844.2	40218.6	27235	46334.4	9923.58	44214.3	26792.7	13088.6	14635.4	12054.3	5702.51	3122.7	32933.6	0	47931.3	73760.9	105087	47732.1	70992.9	109561	25353.1	53997.5	40668.1	24576.4	54203.3	42513.2	13667.6	49615.9	23196.6	15049.4	40782.4	21097.8
260	M272T9_1	272.194	272.192	272.195	9.47592	9.43055	9.47625	4	0	0	0	0	3	1	0.142392	0.000370127	0.00330723	4113.53	5610.45	4527.26	4839.42	9100.17	5488.87	642.422	883.039	336.451	811.145	1364.25	781.57	2519.35	0	3817.15	3876.44	3796.23	3398.99	5100.04	4692.34	6861.84	4693.46	5493.94	6520.62	4963.66	5129.17	4972.85	4037.85	4276.35	4756.85	4631.02	4488.61
261	M283T16_5	283.227	283.226	283.228	16.3579	16.1919	16.4507	9	1	1	5	0	0	2	0.231615	0.000374507	0.00330739	24421.4	26416	13398.2	30146.8	30990	25616.7	7655.44	6474.81	9222.78	1611.29	1135.04	5933.2	2204.32	0	27861.1	27602.9	27649.7	26263.6	8856.69	28294.3	28446	13282.3	30033.4	28014.8	29479.2	29240.1	12750.8	19856.4	27732.7	1547.31	8057.49	10444.3
262	M400T11_4	400.33	400.328	400.336	11.2848	11.1491	11.3009	15	2	3	0	4	0	6	0.135946	0.000374507	0.00330739	22763.2	35246.9	24694.2	30309.8	15268.3	25597.9	5878.31	4491.07	3013.68	5659.52	4098.83	3479.95	9255.3	0	13830.8	29250.8	24700.3	19650.2	28504.1	20642.8	27784.5	33396	34308.3	39719.2	39577.2	36696.2	21917.5	28210.5	21661.5	22875.8	28230	25269.8
263	M593T18_1	593.456	593.453	593.458	17.9657	17.9393	17.9943	43	6	6	6	6	6	13	0.0676361	0.000374507	0.00330739	90843	134177	114657	161867	52523	114595	11683.9	21037.9	34746.3	51908	17287.3	7750.77	48533.3	0	101326	93118.6	75022.7	99656.1	98527.1	77407.7	150588	148485	111291	152651	137272	104777	94752.2	91188.8	160962	92392.2	90685.4	157959
264	M269T13_3	269.246	269.245	269.247	12.9497	12.7863	12.9957	9	3	2	1	1	0	2	0.156672	0.000375242	0.00330741	19695.7	22718	24369.2	26878.8	33512.4	22509.6	3064.68	3879.84	2410.66	2388.2	6016.42	3526.62	4457.42	0	14288.5	21183	22857.8	19701.7	21688.6	18454.3	24352.3	15135	24368.3	22281.4	24389.7	25781.4	23241.1	22441.5	23988.6	25652.5	28604.8	22286.9
265	M399T7_2	399.292	399.291	399.293	7.49035	7.4695	7.52432	7	2	0	1	3	0	1	0.0920189	0.000375978	0.00330744	24221.8	18203.3	11980.1	15789.7	4171.22	17957.1	7989.18	5596.91	4431.77	3610.58	1703.6	1652.39	8157.92	0	18942.8	18582.5	37053.6	20746.1	18618.9	31386.8	11052.8	20877	20400.9	11661.5	25044.8	20182.6	9062.62	18711.2	8166.68	9586.9	16436.3	9916.87
266	M413T9_3	413.341	413.34	413.343	9.08738	9.06497	9.11543	35	5	6	5	3	5	11	0.106707	0.000377455	0.00330749	30407.2	31237.7	21954.6	25960.4	12067.9	24765.8	2127.91	3354.25	6180.2	3408.64	4215.41	2642.7	8686.11	0	32596.3	30308	32086.6	29772.1	26637.6	31042.9	29006.3	29856.8	36718.5	27440.4	30967.3	33436.9	14687.7	29075	20827.1	15995.9	22068.8	29073.3
267	M820T9_1	819.514	819.512	819.52	8.79042	8.7682	8.81757	15	2	3	4	1	1	4	0.0792673	0.000377455	0.00330749	26455.6	21822.6	25043.6	17858.3	6205.83	21735.8	4701.21	6406.37	2157.68	2805.46	2827	1722.94	9194.61	0	23614	22605.8	30973.3	24976.2	22881.3	33683.1	17889.1	31170.3	16806.9	23755.2	26604.7	14709.5	22521.7	24009.2	25557.3	23181.6	27286.1	27705.9
268	M411T14_3	411.362	411.361	411.364	13.5289	13.5071	13.5649	44	6	6	6	6	6	14	0.222643	0.000381173	0.00330762	1.24692e+06	1.76615e+06	1.23005e+06	1.20437e+06	657606	1.20075e+06	237117	283590	195121	179524	257724	267338	420257	0	1.22013e+06	1.5245e+06	1.02789e+06	1.2838e+06	1.48798e+06	937223	2.08933e+06	1.54968e+06	1.53636e+06	2.13476e+06	1.51691e+06	1.76989e+06	1.04065e+06	1.44792e+06	1.18845e+06	1.03227e+06	1.48372e+06	1.18728e+06
269	M441T9_5	441.372	441.371	441.376	8.56718	8.28458	8.59742	12	1	2	2	0	4	2	0.0846833	0.00038267	0.00330767	80576.6	96177.7	63910.6	63022.6	28954.4	68130.2	7244.51	16376.8	19614	11832.8	7023.76	5769.49	33631.8	0	79552.8	86209.3	85762.7	70167.5	74020.6	87746.9	108560	77978	103250	110480	72893.4	103904	37307.1	86583	68450.7	42522.7	76279.9	72320
270	M171T16_1	171.101	171.101	171.102	15.7144	15.5136	15.84	19	1	2	0	1	3	7	0.369999	0.000383421	0.0033077	22237.8	23429.3	24949.1	26385.7	29491.1	27602.6	683.016	1435.28	953.811	1438.96	4939.9	10212.9	2045.52	0	22163.3	22087.6	23094.2	21064.5	22663.2	22354.1	20963.6	22788.5	25007.7	24216.3	23339	24260.6	24295.5	24100.9	24208.6	25394.5	25125.7	26569.1
271	M462T8_4	462.364	462.358	462.366	7.92438	7.72243	7.97337	38	5	6	5	4	3	10	0.127288	0.000383421	0.0033077	22519.4	26404.5	17004.4	15345.9	6129.57	18663.5	6040.76	5661.03	4141.25	5477.38	2864.75	2375.65	5721.84	0	30624.7	17934.2	26821.2	19342.9	14888.8	25504.8	28475.1	19456.2	22952.4	30599.7	22572.4	34371.2	15597.3	12656.7	19177.6	23140.9	12626.6	18827.2
272	M286T11_2	286.274	286.273	286.275	11.2964	11.2636	11.3211	18	3	2	3	0	3	7	0.0946463	0.000384927	0.00330775	11166.3	12776.5	12015	8075.62	23591.1	13530	2603.73	1428.86	3329.81	756.853	1773.34	1280.56	5698.97	0	10477.2	13855	8500.79	11095.9	14601.5	8467.66	13630.4	13516.7	13000.7	10204	12159	14148.4	16020.1	8831.36	11493.3	16005.6	8480.43	11259
273	M412T14_1	412.366	412.364	412.368	13.5289	13.5076	13.5649	44	6	6	6	6	6	14	0.216083	0.000384927	0.00330775	408481	588234	411864	402680	223350	404623	73590	86832.8	76372.8	61352.6	88211	87432.3	130099	0	401252	502799	337531	414212	477618	317472	684473	521825	517326	705935	516678	583165	331504	493842	395227	340964	513948	395698
274	M452T11_3	452.373	452.372	452.375	11.2959	11.2471	11.3225	38	6	6	6	6	1	13	0.211763	0.000384927	0.00330775	112980	173875	112270	121252	21835.3	121826	17077.2	29791.1	29764.6	45436.1	5449.65	25798.3	38614.2	0	111311	126900	82691	121815	128160	107006	150602	162608	219914	201864	160703	147560	155587	110419	120207	81271.1	129112	77023.5
275	M512T11_3	512.427	512.421	512.432	11.1468	10.9988	11.3934	28	2	4	4	4	4	10	0.248339	0.000384927	0.00330775	9415.94	12402.9	10902.1	5565.22	5831.31	10089.7	2817.94	2673.47	2482.11	1850.89	1125.4	2505.67	3488.02	0	8439.54	11266.8	5895.02	8085.16	13978.3	8830.89	14559.9	9088.91	13872.6	14429.1	8877.51	13589.6	10507.2	15474	11613.2	8393.24	9953.59	9471.61
276	M379T14	379.358	379.352	379.359	14.1066	13.9594	14.1333	6	0	0	0	0	4	2	0.278756	0.000387957	0.00330785	5915.96	7677.95	6557.59	6976.64	12330.3	6823.82	478.379	691.493	1351.29	861.658	2310.33	1902.18	2805.9	0	6406.31	5915.61	6222.51	5734.31	5066.4	6150.63	7140.54	6869.1	7661.43	7495.9	8782.88	8117.82	7628.31	5571.92	5968.14	6406.51	8677.92	5092.71
277	M343T12_3	343.32	343.315	343.321	12.2204	12.1689	12.2452	10	1	0	1	0	6	2	0.0721467	0.00038948	0.0033079	10226.2	15981.8	14874.7	11956.3	40242.8	18913.4	3108.64	1712.34	4629.94	1107.79	10611.5	1364.54	8572.16	0	12880.6	4390.53	10309.2	10709.8	12867.4	10199.9	17355.1	15755.9	15594.5	18592.4	14099.2	14493.8	20860.6	12017.2	12288.2	20717.2	12677.3	10687.5
278	M471T13_1	471.221	471.219	471.224	13.0985	12.8807	13.1064	6	0	0	3	0	1	1	0.238495	0.000392545	0.003308	13226.3	16164.9	17256.3	16223.8	22144.8	15469.9	1169.75	1389.62	2115.08	1505.47	2425.93	3689.5	3434.65	0	14789.3	12840	12345.9	11669.2	13499.6	14213.8	16569.9	14129.8	15350.9	15643.7	17548.9	17746	17806.9	17325.1	15304.1	15614.3	16384.9	21102.5
279	M332T10_1	332.286	332.284	332.287	9.63365	9.61438	9.64037	19	0	2	1	1	6	9	0.282524	0.000393315	0.00330802	13264.5	10064.2	10743.9	7589.26	27308.9	13575.1	2349.1	1189.17	3442.43	2268.02	4219.41	3835.31	5777.93	0	14529.7	16489.5	11254.8	14285.4	12993.4	10034.1	9610.72	12035.1	9887.57	9445.36	10776.9	8629.5	7875.93	8786.47	15467.2	6789.76	12056.4	13487.5
280	M594T13_1	593.929	593.923	593.932	12.8641	12.853	12.8984	13	0	3	3	1	0	6	0.288782	0.000395634	0.0033081	3347.16	8182.18	3533.06	3110.29	149.918	2648.11	1272.57	1677.83	2572.92	1606.9	118.961	764.726	2568.77	0	3098.31	5499	2351.15	1875.07	3837.13	3422.32	6475.12	9294.48	10399.7	6342.77	7396.1	9184.94	115.607	7069.07	4093.65	933.43	4473.35	4513.23
281	M604T16_2	604.46	604.458	604.461	16.1542	15.9863	16.2828	9	0	0	1	6	0	2	1.13994	0.000395634	0.0033081	15630.3	18322.4	66510.1	164670	24220.8	29692.6	2108.4	5826.32	65494.8	27529.5	9447.98	33847.8	13319.7	0	16447.2	15029.1	13581.7	13060.3	17238.5	18425	12705.2	13159.4	16834.1	16155.4	25082.6	25997.7	30857.6	18086.2	38294	46556.4	69811.8	195454
282	M431T18_1	431.38	431.378	431.381	18.3613	18.3342	18.4025	44	6	6	6	6	6	14	0.333609	0.000398747	0.0033082	144833	115031	111147	134462	79328.8	180431	31387.5	14806.3	11068.8	16506.9	8937.27	60193.4	45221.6	0	145224	112594	162280	143274	111267	194359	104281	131826	102546	107478	135951	108108	106528	110460	115041	95637.1	109811	129403
283	M477T12_2	477.412	477.409	477.415	11.7582	11.7348	11.7818	42	6	6	6	6	4	14	0.158786	0.000398747	0.0033082	31852.8	30115.4	24951.3	25177.3	16145.7	27579.3	5150.33	3433.73	2550.89	1542.08	3298.93	4379.19	6019.51	0	28183.7	38735.9	33720.6	24527.4	35436.7	30512.7	28638.4	34300	30938.9	30188.9	32318	24308	20421.1	25166.9	25919.1	23863.5	27090.2	27247.2
284	M480T10_2	480.403	480.395	480.405	10.377	10.1989	10.4225	11	1	1	4	3	0	2	0.167412	0.000398747	0.0033082	6753.48	10115.9	6593.05	8241.54	2711.83	6089.09	1575.09	1109.21	2299.58	2435.28	348.451	1019.39	2041.37	0	5096.89	8398.66	7353.99	5026.64	6105.01	8539.71	11691.7	8794.47	8865.79	10327.5	10569	10447	5961.98	7635.26	10036.5	5655.25	7130.35	3138.97
285	M660T10	660.488	660.483	660.492	10.2696	10.2514	10.3443	10	2	1	4	1	0	2	0.158544	0.000398747	0.0033082	3987.7	5443.99	5522	3858.51	3483.64	4867.88	603.416	672.232	736.072	1035.61	504.78	771.773	1360.42	0	3853.98	3725.07	4439.14	2959.8	4465.14	4483.06	5824.73	4862.26	6102.61	6142.44	5171.1	4560.8	6216.5	5337.43	5108.21	6501.67	4492.69	5475.49
286	M889T13_2	889.113	889.108	889.118	12.8734	12.8563	12.8992	35	6	5	4	6	1	13	0.28858	0.000400313	0.00330957	14162.6	37657.7	19883.3	13482.6	1001.17	15625.3	10951.8	6839.88	14836.9	2861.16	1287.82	4509.15	8798.21	0	10296.8	29385.9	5790.91	6466.78	26828.1	6206.8	43062.4	29132.7	45034.2	42004.2	30060.5	36652.2	2950.1	32966.9	22519.8	1096.77	36320.2	23446.2
287	M191T14_2	191.179	191.179	191.18	14.4083	14.4046	14.4298	3	0	0	0	0	3	0	0.151439	0.000403462	0.00331315	4539.81	5621.8	5688.2	5474.66	11262.5	6118.21	660.577	376.629	474.546	512.709	4515.03	926.535	3433.6	0	3573.17	5457.94	5011.9	4138.5	4629.42	4427.95	5566.85	5104.92	5455	6074.42	6052.43	5477.16	5958.01	4925.94	5479.4	6012.64	6231.77	5521.43
288	M289T12_1	289.274	289.272	289.274	12.4823	12.4596	12.4945	13	0	1	1	3	3	5	0.148059	0.000406636	0.00331671	5900.66	7596.46	7594.9	6342.42	16407.2	8097.33	478.419	493.648	1087.92	1529.62	4894.1	1198.88	5845.97	0	5482.11	6721.11	5625.38	5790.51	6214.95	5569.89	8012.8	7125.55	7702.32	8091.21	6866.11	7780.74	7949.8	5907.57	8163.05	8999.15	6803.07	7746.75
289	M187T0	186.992	186.981	186.993	0.0483333	0.00966667	0.0813333	16	0	2	3	3	6	2	1.53763	0.000409033	0.00331937	3022.33	2670.51	2998.16	7447.85	29352.8	5047.45	320.383	1296.9	904.662	4174.81	20711.5	7761.11	1905.43	0	2592.98	2705.06	3217.23	2979.82	3242.39	3396.5	3397.49	361.204	3615.7	3328.56	3441.6	1878.48	4152.89	2293.69	3189.13	3483.35	1611.51	3258.38
290	M521T14_1	521.368	521.36	521.368	13.6927	13.6713	13.7438	3	0	0	0	0	3	0	0.231687	0.000411444	0.00332202	24567.5	23864.5	16641	17026.1	9544.71	21129.8	3498.91	2773.82	4090.79	5472.51	1908.35	4895.48	11827.4	0	24926.6	30737.2	20909.9	24052.7	25205.7	21573	28108.4	23056.2	21595.1	25247.7	20411.1	24768.4	18296.5	15623.2	16352.4	10834.4	23319.8	15420
291	M414T14_2	414.372	414.366	414.373	13.5402	13.5237	13.5508	9	0	3	1	3	1	1	0.127715	0.000416308	0.00332727	17193.7	22375.4	18442.6	17174.5	12395.7	16612.4	1426.5	2519.3	3542.59	1507.38	2269.97	2121.65	4846.12	0	17610.5	18834.9	16047.2	17353.4	15016	18300.3	20114.7	21931	25474.2	21688.5	19666.2	25377.5	19745.2	18857.5	15414.8	18960.6	23894.9	13782.4
292	M690T17_2	689.601	689.6	689.611	16.625	16.5338	16.6755	6	3	0	0	0	0	3	0.287866	0.000417124	0.00332815	15022.6	10192.3	13039.1	9447.95	5515.58	9882.07	4022.93	2366.22	1680.03	2295.81	1159.49	2844.71	2386.64	0	13315.6	21014	12120.4	10253.5	18329.6	15102.1	8872.85	11712.7	7225.1	9368.58	13989.3	9985.51	12000.9	13456.7	14574.9	10619.6	12465.3	15117.1
293	M597T13_2	596.908	596.904	596.914	12.8814	12.8573	12.9197	20	4	4	2	4	0	6	0.289273	0.000419582	0.00333075	2459.54	5646.97	3464.87	2317.24	280.486	2897.34	1230.61	880.369	2444.45	852.092	350.023	838.125	1748.64	0	1886.29	4228.8	1577.2	1713.61	3834.28	1517.07	4654.46	5128.13	6608.09	6730.6	4943.96	5816.59	702.121	4525.39	3977.49	704.045	7088.02	3792.16
294	M108T19_2	108.081	108.081	108.082	18.7998	18.5807	19.034	19	3	0	1	2	2	6	0.20557	0.000421228	0.00333249	21711.5	27926.5	29950.4	38142.7	41439.1	24420	3452.17	1305.2	2127.52	12481.6	21623.4	5020.01	2729.91	0	21924.7	18646.4	24991.4	18059.2	26552.6	20094.7	26126	27705	29184.6	26862.8	29489.4	28191	34138.8	28843.7	30092.8	28858.1	28449.4	29319.8
295	M463T10	463.378	463.374	463.384	10.3638	10.3183	10.4005	30	2	5	5	3	3	12	0.140689	0.000421228	0.00333249	14712.4	20446.4	13197.8	16339.9	4318.3	13651.4	3981.44	2126.85	3155.31	4486.39	1168.63	1920.6	4680.65	0	13597	18133.8	15753.3	14287.3	18764.1	7738.96	20954.7	16490.8	20149.2	21108.4	22834.6	21141	12393.2	16305.9	11399.9	12723.3	17425.7	8938.71
296	M577T9	577.408	577.405	577.412	9.01318	8.97442	9.04328	44	6	6	6	6	6	14	0.0878714	0.000427879	0.00333936	14949.9	26418	15890.2	14108.6	8278.02	15116.5	1173.63	4051.92	3605.38	1082.71	4507.39	1328.31	6206.88	0	13324.7	14288.9	16602.2	15178.9	14465	15839.4	30235.2	24409.7	20349	28275	30806.7	24432.2	11459.3	17994.3	19306.3	11496.4	16042.4	19042.3
297	M587T13_2	586.92	586.916	586.923	12.8762	12.8573	12.9034	33	6	5	3	6	0	13	0.147276	0.000427879	0.00333936	8570.91	25430.7	12569.8	11062.6	787.959	9809.5	4562.45	2822.12	9706.16	3683.64	652.357	1444.7	5301.61	0	4421.45	14183.6	6273.84	5206.9	14539.9	6799.71	24298.8	23888.3	28270.3	25847.9	21414.1	28864.6	888.743	18723.6	14684.6	1030.05	24909.4	15182.5
298	M163T1_2	163.018	163.018	163.018	0.641492	0.576567	0.788417	14	1	2	0	0	5	5	0.855141	0.000429558	0.00334107	47042	41771.8	28022.2	32904.9	101691	43628.2	6573.41	7920.73	1833.92	19915.3	33139.6	37308.2	6607.11	0	41594.7	44989.5	48301.3	40807.6	47627.1	58931.8	47541.6	54533.3	40403.3	37583.2	37926.5	32642.8	30219.4	28552	29535	28054.3	25503.9	26268.3
299	M468T10_4	468.383	468.381	468.385	10.3057	10.2901	10.3278	13	1	2	3	0	0	7	0.0659677	0.000432935	0.00334447	16878.9	22547.4	15315.8	15842.1	7028.95	16468.6	1446.34	3418.92	3496.04	3730.62	2084.22	1086.4	7809.6	0	16627.5	18019.9	16056.8	18094.6	17986.4	14488.5	25733.3	20020.9	23479.8	25842.8	17083.8	23124.1	11547.6	15693.2	16686.6	10726.8	19618.7	17621.7
300	M428T9	428.361	428.355	428.362	9.23312	8.8981	9.26043	44	6	6	6	6	5	14	0.0812471	0.000439769	0.00335121	70301.8	88104.9	66582.6	46159.3	37338.6	60071.3	11625.7	6575.54	13115.1	22836.8	7237.25	4880.62	27325.2	0	66540.2	86192.5	59719.1	77062.9	76562.3	55733.9	91647.5	79979.3	96285.9	90662.2	80273.3	89781.5	58063.7	50116.6	83147	72476.2	57746	77945.9
301	M108T17_2	108.081	108.081	108.082	16.7232	16.5835	16.9118	17	1	0	2	2	3	6	0.47086	0.000439769	0.00335121	20648.1	24246.7	22873.4	27173.2	34315.8	24023.5	1035.4	1314.1	5853.49	849.11	13720.1	11311.7	2226.09	0	19406.2	20117.3	21869.5	19859.4	20805.8	21830.3	22015.3	24481.7	23568.2	25286.9	24463.6	25664.5	11145.9	25748.6	23335.6	24915.4	26748.1	25347
302	M335T10_2	335.342	335.34	335.344	10.4987	10.32	10.5191	5	3	0	0	1	0	1	0.235075	0.000439769	0.00335121	4098.98	7069.17	6762.44	5505.23	17537.3	7586.5	1805.26	1577.43	925.762	1329.94	9002.27	1783.39	2674.6	0	3402.96	1176.85	5056.18	3513.69	6331.9	5112.32	8730.16	6354.7	5621.17	8712.25	5133.8	7862.92	6019.72	6038.89	7767.68	7328.75	5741.99	7677.59
303	M836T9	836.481	836.478	836.486	8.80233	8.78397	8.81375	13	2	1	3	2	0	5	0.252584	0.000439769	0.00335121	15922.7	14046.6	14814.3	10286.8	4865.5	14801.8	2526.27	2804.94	1326.22	2684.04	1579.85	3738.7	5323.94	0	12987	16085.7	20463.7	16216.9	14427.2	15355.5	14428.8	18336.5	10264.5	13822.3	15476.2	11951.2	16185.8	15212.7	14201.2	14380.1	12731.1	16174.7
304	M630T11	630.477	630.473	630.481	11.0426	11.0104	11.0719	41	6	5	6	6	5	13	0.122274	0.000441494	0.00335288	9573.19	14771.8	21223.1	11409.4	7898.48	13709.8	1603.42	3605.96	2876.56	3579.85	2105.82	1676.35	5365.69	0	11944.7	9230.9	9365.99	10134.9	9780.22	6982.42	17942.6	10128.1	17953.5	17275.3	10649	14682.5	24944.2	17491.2	20646.4	23900.1	18778.9	21578
305	M886T13	886.13	886.126	886.134	12.8804	12.8529	12.9108	6	0	3	0	2	0	1	0.583797	0.000442543	0.00335389	792.99	4886.75	1265.39	1729.16	0	778.259	758.627	930.805	1271.18	1572.01	0	454.345	1776.52	0	69.5992	1804.29	634.803	384.331	1674.28	190.628	3786.01	5273.53	4895.09	4176.54	6450.23	4739.08	0	2026.08	1587.32	0	3243.7	735.251
306	M141T19_3	141.128	141.127	141.128	19.2842	19.1268	19.3468	5	0	0	4	0	0	1	0.193087	0.000444094	0.00335538	15782.4	16678.9	12507.7	18304	19314.9	16348.6	887.457	919.496	4897.53	823.276	853.989	3156.7	1171.24	0	14516.2	15397.4	16443.9	16157.6	16932	15247.2	15187.4	16609.1	16273.8	17918.5	17170.8	16913.7	10485.3	17419.6	17803	14890.6	6185.45	8262.29
307	M334T14_4	334.332	334.33	334.332	14.0336	14.0142	14.056	31	6	4	5	4	2	10	0.154453	0.000445835	0.00335704	15243.1	25636.7	20742.4	16602.5	75974.5	33917.9	2128.95	7355.94	3483.38	5255.57	13866.7	5238.73	24382.1	0	14117.2	14044.8	19023.2	13326.3	16445.5	14501.6	32023.3	28670	18607.6	27291.9	32564.4	14663.2	25110.1	21565.1	21965.3	18815.2	14918.6	22080.1
308	M659T19_1	658.561	658.558	658.564	19.3737	19.3443	19.419	37	6	5	6	6	0	14	0.0709305	0.000447584	0.00335869	60363.5	32918.5	63069.8	40763	8228.56	39072.5	22257.7	5401.38	42223.4	6085.27	1879.68	2771.43	17209.2	0	91442.3	44179.1	47370.4	86444.1	44287.2	48457.8	32223.2	26559.8	36442.2	40486.9	27217.9	34581	36831.4	33932.6	120732	40504	32362.9	114056
309	M555T15	555.404	555.401	555.406	14.5866	14.5631	14.6178	42	6	6	6	6	4	14	0.0591656	0.000448461	0.00335952	413966	641131	406482	317408	105150	331693	24977.4	83538.3	247637	84742.3	71498.1	19624.8	128079	0	415338	394476	421810	459256	394031	398882	572783	668381	745211	512780	669568	678063	191064	307790	720590	195853	305322	718272
310	M317T14	317.305	317.304	317.306	14.0342	14.0301	14.0566	24	5	3	5	2	4	5	0.12293	0.00045022	0.00336117	103336	168416	140883	116105	591267	224004	8934.76	48439.5	19435.9	44458.5	60459.1	27536.8	183766	0	88620.9	104783	110187	102056	114338	100033	212119	196112	106834	196238	193073	106122	172254	125951	153537	143269	128345	121945
311	M358T16	358.369	358.366	358.37	15.815	15.7686	15.8177	23	1	1	2	1	6	12	0.249272	0.00045022	0.00336117	890.504	1978.51	1917.35	767.131	8449.39	3029.64	447.101	1142.27	893.433	303.387	1710.67	755.202	2839.61	0	1252.54	1485.51	509.032	1077.42	362.204	656.325	3859.86	1290.48	727.975	2788.03	1535.56	1669.14	2846.2	2140.99	983.4	2865	1894.62	773.887
312	M429T10_1	429.366	429.364	429.368	10.3194	10.2847	10.3521	40	5	5	6	6	5	13	0.103619	0.000451985	0.00336281	49959.5	80981.8	48287	59705.7	18225.3	47166.5	6781.84	14066.2	8682.67	25468.7	3659.04	4887.35	19065.8	0	57994.3	48223.2	39847.3	54057	54470.9	45164.1	103460	81524.8	69124.4	91422.9	70772.3	69586.2	40813.6	46121.5	48004.9	38840.8	62417.1	53524.4
313	M303T19	303.253	303.251	303.254	19.3742	19.3472	19.418	10	3	1	3	1	0	2	0.277567	0.000454647	0.00336526	3663.64	1756.52	4896.27	2499.02	738.144	1949.42	941.063	338.126	3972.18	1073.99	145.342	541.093	1650.78	0	5171.87	2713.99	3272.61	4339.5	3620.09	2863.75	1862.89	1166.99	2093.62	1836.2	1576.87	2002.54	2946.8	1248.47	10507.7	2565.97	2723.9	9384.78
314	M471T8_4	471.387	471.385	471.388	8.19855	8.18015	8.21745	12	3	0	0	2	2	5	0.128585	0.000455537	0.00336608	64979.5	16495.1	13547.8	5734.6	21608.2	23846	25392.5	11269.7	9675.28	3523.85	4869.11	3066.24	27244.5	0	77947.8	35845.4	87616	73220	30070.3	85177.6	5102.64	13079.1	28805	7341.73	12564.7	32077.4	11215.1	31085.4	5018.12	10719	17407.8	5841.35
315	M869T9	868.665	868.659	868.67	9.45327	9.43055	9.82903	18	3	3	2	3	3	3	0.16095	0.000461819	0.00337176	8638.43	10185.9	7013.42	6279.17	4175.85	7622.26	2691.26	1447.85	823.201	1064.69	1252.84	1226.8	2944.81	0	7677.8	9049.27	6985.86	12971.4	9955.03	5191.18	12782.5	9518.07	8990.47	10930	9777.55	9116.57	7284.88	7389.04	6248.96	7785.77	7628.82	5743.04
316	M325T17_3	325.288	325.286	325.29	17.0504	17.0102	17.075	38	6	6	6	6	2	12	0.175952	0.000462724	0.00337256	14200.4	18372.5	17721	19782	10777.1	14833.1	2188.21	1793.39	3608.04	1649.51	1213.97	2609.91	4428.69	0	12551.5	14908.7	14629.9	11860.5	17970.8	13281	16915.8	18335.6	18635.7	18212.3	16528.4	21607.1	13832.3	22472.1	18753.3	13231.5	20203.1	17833.8
317	M463T19_1	463.148	463.147	463.149	18.5235	18.3453	18.5775	12	4	0	0	0	1	6	0.600226	0.000464538	0.00337417	28343.6	18013.9	16228	20736.1	25525.2	31540.8	6398.65	2224.91	887.156	2029.5	10964.1	18931.6	3396.22	0	30634.3	38785	28462.2	28426.4	23719.2	20034.7	18611.8	19702	21263	16092.5	16826.4	15588	17006.9	14955.8	16759.6	16030.9	15477.9	17136.8
318	M479T10_2	479.359	479.356	479.364	10.0609	10.0465	10.0837	17	5	2	2	2	0	6	0.12664	0.000464538	0.00337417	12643.2	16395	10677.5	14354.3	4216.3	11285.4	1286.47	2988.29	1724.73	5337.95	1391.47	1429.18	4307.52	0	11280.9	13867.5	14218.1	11133	12959.6	12400.3	19270.6	12465.8	15113.1	18032.5	13882.7	19605.2	9417.82	11588.4	9309.27	9782.91	13768.6	10198
319	M634T18	634.48	634.475	634.488	17.7639	17.7347	17.794	12	4	1	0	2	0	5	0.230745	0.000466359	0.00337577	7539.08	11012.5	8926.48	14495	5589.12	9027.94	1453.1	2040.77	1103.81	8266.02	729.393	2083.15	5298.51	0	6848.3	5673.06	7291.33	6907.61	8914.25	9599.92	9982.06	9136.52	14464.1	9986.46	12509.9	9995.64	8106.36	9537.64	9588.56	8363.4	10445.1	7517.83
320	M902T10	901.69	901.688	901.695	10.3239	10.3137	10.3423	14	3	2	2	2	0	5	0.094283	0.000467273	0.00337657	9037.04	17449.8	8064.61	13353.1	863.994	8451.36	1550.71	1485.63	3394.28	7980.75	405.404	796.82	7596.48	0	10100.9	9676.44	7234.2	8812.61	11087.1	7310.94	17604.5	17540.2	17318.9	15588.4	16592.2	20054.8	5618.92	12902	5972.3	6561.73	11896.2	5436.54
321	M449T8_3	449.361	449.361	449.364	8.48178	8.47488	8.54847	6	0	1	4	0	0	1	0.26919	0.000468188	0.00337737	1661.52	2913.89	1912.23	1495.5	639.416	1309.3	488.651	667.706	629.118	734.425	267.958	352.451	803.612	0	1573.63	1317.5	2009.26	2177.05	903.573	1988.09	3597.98	2414.95	2315.83	2966.22	3831.33	2357	2238.22	2846.87	1585.76	1096.4	2184.71	1521.43
322	M413T14_3	413.37	413.366	413.371	13.5284	13.5071	13.5522	38	5	5	5	5	5	13	0.189299	0.000470023	0.00337897	91232.4	117575	84812.4	85291.8	51523.3	80777.1	15428.9	11880.9	18319.6	12971.3	9328.23	15291	26807.7	0	91935.6	110114	75641	82280.7	109487	77935.9	129777	101873	109541	128949	110026	125284	70683.3	101908	80784.9	69960.4	113051	72487
323	M442T14_2	442.355	442.353	442.355	14.3505	14.279	14.3733	3	0	0	0	0	3	0	0.0944389	0.000470023	0.00337897	42573.4	44240.7	40890.3	36351.1	31729.4	38788	3121.79	3958.08	1893.51	3370.45	2458.38	3663.1	5477.25	0	43922.3	41473.3	38939.9	44838	46789.9	39476.9	47977.8	39911.3	43662	48239.4	39270.2	46383.5	38819.9	43943.8	39823.3	39575.1	41105.3	42074.5
324	M793T11	792.621	792.614	792.624	11.1282	11.1101	11.1494	15	0	2	4	3	0	6	0.0671159	0.000471865	0.00338056	6714.13	28605.6	13467.3	12509.2	1751.48	14938.4	4658.89	13273.9	9371.61	6018.01	598.366	1002.6	14653.6	0	3339.47	3767.75	12869.3	2670.79	5257.61	12379.8	41591.1	33998.3	12413.7	39957.3	31852	11821.5	4274.27	11379	24360.7	4087.01	11426.8	25275.9
325	M286T10	286.31	286.309	286.312	9.63091	9.56722	9.73242	44	6	6	6	6	6	14	0.0449873	0.000473715	0.00338214	21689.5	33541.5	26722.1	19280.7	51639.8	28085.2	4710.49	11297.1	2597.82	4067.49	4463.04	1263.48	9507.36	0	16431.6	27040.2	22271.6	16870.1	27117	20406.9	46004.6	32640.2	23388.1	47143.8	32407.9	19664.1	27377.1	23514.6	29888	28795.5	23782.6	26975
326	M805T10	804.567	804.564	804.571	10.1199	10.0817	10.1791	30	6	5	2	3	0	14	0.114475	0.000473715	0.00338214	20473.9	18174.8	9749.16	9240.19	1515.98	11085.9	7943.1	7462.07	6632.63	5787.5	732.194	1269.05	2529.16	0	10471.7	20539.8	27340	11838.7	22777.2	29876	7764.82	25028	20942	11853.5	26739.3	16721.4	4696.9	17522	7206.35	4114.55	18838.1	6117.03
327	M401T10	401.341	401.339	401.342	9.68523	9.6618	9.70937	31	2	5	4	0	6	14	0.145766	0.000474643	0.00338293	15731.1	27247.5	16744.4	16219.6	52860.8	21165	1136.54	7631.54	3122.8	2921.85	9104.22	3085.14	14755.6	0	14622.2	17363.5	14914.3	15297.6	16944.5	15244.4	23035.2	35432.6	27067.6	16892.1	36760.2	24297.2	21717.3	16166.5	12666.8	17491.5	17936	14488.2
328	M272T11	272.259	272.257	272.262	10.5297	10.2462	10.5662	36	5	5	4	5	5	11	0.0914203	0.000475572	0.00338372	7797.76	9439.62	9436.33	6891.23	13669.3	9270.42	1283.05	838.335	2104.22	963.235	1750.01	847.505	4319.94	0	6801.31	9954.03	7184.87	6584.69	8640.57	7621.06	8078.76	9013.54	10318.2	9554.29	9400.26	10272.6	11357.1	6846.65	10383.9	10320.9	6688.39	11021.1
329	M418T11_1	418.294	418.291	418.296	11.0646	11.0383	11.0886	31	5	5	5	2	4	10	0.0921591	0.000477436	0.0033853	78889.2	92953	59468.9	91380.5	24178	69363.5	7634.45	27085.4	14604.6	16815.2	8282.24	6392.47	28951.7	0	68473.9	84415.5	87689.7	75019.1	84344.8	73392.3	99908.8	59227.7	119247	98897.7	60717.3	119720	45909.3	73540.4	50309.6	50667.3	81813.4	54573.4
330	M520T12_4	520.463	520.46	520.466	11.9505	11.8514	12.1034	13	0	3	5	3	0	2	0.816612	0.000477436	0.0033853	2023.31	11091.2	8285.05	6633.94	3221.35	3688.18	1040.76	4851.35	3956.08	3824.84	1198.91	3011.81	2034.84	0	939.928	3093.68	871.632	2049.32	3341.36	1843.92	14548.8	14096.5	3897.08	16206.8	11038.7	6759.55	4371.81	8610.09	12309.9	3476.27	7829.91	13112.4
331	M871T9_2	870.686	870.682	870.69	8.57562	8.54653	8.58735	15	5	3	2	1	0	4	0.178752	0.000477436	0.0033853	4718.23	3676.05	2935.41	1414.97	1112.29	2865.21	2289.31	1022.97	819.644	493.664	406.667	512.161	2273.43	0	5177.16	2020.31	7310.82	5941.04	1778.74	6081.31	3020.45	2637.06	4688.78	2633.39	4290.01	4786.62	2103.6	3948.94	2332.8	2373.13	3915.53	2938.45
332	M591T15_2	591.449	591.448	591.45	14.6759	14.6537	14.7598	4	4	0	0	0	0	0	0.130812	0.000481186	0.00338843	35968	20926.4	16743.3	18770.2	15989.9	20303.6	8505.5	1709.95	2851.43	5317.65	1105.3	2655.95	4896.76	0	38352.8	32316.1	49501.4	40084.3	29827	25726.6	23914.7	20227.5	21755.1	20316.2	18966.2	20378.4	16276.8	17553.4	21417.3	14584.4	13170.7	17457
333	M844T13	843.554	843.551	843.557	13.3322	13.3038	13.5501	11	4	0	0	0	0	7	0.513526	0.000481186	0.00338843	21054.8	8020.75	6481.34	7134.19	6211.31	17482.5	12395.7	1178.49	631.657	661.642	719.056	8977.72	6463.23	0	18471.7	10490.9	44694.8	23466.1	13585.6	15619.6	8112.44	9186.03	9077.48	5994.31	7481.17	8273.09	5696.93	7169.44	6247.19	6171.46	6276.95	7326.06
334	M887T13	886.629	886.626	886.638	12.8708	12.8602	12.9007	10	2	4	3	0	0	1	0.141523	0.000483072	0.00338999	6812.45	12522.8	6444.98	7915.73	4034.34	7046.76	1796.22	2663.81	2825.3	2557.12	468.101	997.281	3137.92	0	5087.84	7109.33	7254.76	5282.62	9989.76	6150.4	11229.5	8425.2	13915.8	11467.8	14276	15822.7	4676.7	10924.8	6081.47	4015.16	8796.32	4175.42
335	M807T9_2	806.56	806.555	806.568	9.49892	9.47588	9.52275	22	2	3	2	4	4	7	0.177388	0.000484965	0.00339155	27374.8	18799	21063	16410.2	7042.82	22014.8	1886.19	6805.61	8626.56	3477.21	2073.12	3905.17	10377.4	0	28826.3	24383.9	29133.5	28561.3	25882.2	27461.4	13647.8	27271.4	23231	11409.8	24046.5	13187.7	22448.6	33850.6	10538.9	20042.9	26508.6	12988.7
336	M412T10_3	412.365	412.363	412.368	9.97988	9.92067	10.0085	13	3	3	1	2	2	2	0.0530748	0.000486865	0.0033931	11733	22892.3	11461.9	19429.4	3336.51	13824.2	1148.68	7754.77	2615.87	11053.6	1423.21	733.719	3154.06	0	9952.69	11503.6	12755.4	11122.5	13115.3	11948.7	21900	26418.1	15209.4	27487.3	33342.3	12996.7	11869.7	15088.3	7693.17	12493.7	12360.3	9266.07
337	M614T13_2	614.481	614.478	614.486	12.6598	12.4277	12.6873	19	1	1	3	3	2	7	0.134497	0.000486865	0.0033931	15537.6	21899.1	29177.2	18863.1	15774.4	18889.7	3906.02	3031.38	2152.44	4164.9	3226.77	2540.6	5671.21	0	12631.8	15980.4	12066.7	22425	17023.9	13097.7	22835	17474.8	22791.3	24252.1	18927.7	25113.8	32543.9	26682.3	27257.7	30544.6	29034.1	29000.7
338	M673T17	672.528	672.523	672.537	16.5458	16.5121	16.6843	10	1	0	1	1	0	7	0.156699	0.000486865	0.0033931	26780	27427	20009.7	23239.4	8038.31	19719.4	3950.78	3642.75	3441.08	4039.01	1117.39	3090.01	5191.7	0	21107.3	23399	28352.3	28417.4	32172.2	27231.6	32211.4	28127.8	25459.3	30933.3	22882	24948.3	18664.8	23155.9	24553.4	17020.2	20810.3	15853.5
339	M443T10_2	443.352	443.351	443.354	10.3693	10.3437	10.3989	44	6	6	6	6	6	14	0.0711345	0.000492611	0.00339773	909010	1.18055e+06	815989	866225	403990	856565	91633	158523	144954	241266	83553.9	60931.3	345587	0	1.03646e+06	791668	825042	969083	891237	940572	1.28906e+06	935971	1.17902e+06	1.33891e+06	1.05025e+06	1.29008e+06	620486	947770	800456	673300	972998	880923
340	M347T16_2	347.342	347.341	347.345	15.6388	15.6139	15.6656	31	3	4	4	3	5	12	0.17459	0.000495509	0.00340002	4324.04	7169.41	6104.07	5643.63	18528.2	6645.07	426.193	1594.01	880.446	3265.03	4887.64	1160.16	6404.35	0	3933.88	4284.06	4417.85	3909.57	5081.51	4317.38	7417.84	8832.39	4833.65	8736.36	7408.44	5787.78	6227.21	4833.46	7400.5	5871.84	5641.61	6649.77
341	M707T12_1	706.601	706.596	706.603	11.7555	11.7341	11.769	24	3	4	3	2	1	11	0.510944	0.000496479	0.00340079	8151.39	8084.56	5867.02	5798.46	2928.63	6622.35	1696.25	2001.16	810.465	1380.76	1399.47	3383.65	3523.95	0	7152.78	10954.4	8125.86	6243.34	9186.12	7245.8	6981.55	7122.14	6642.74	9999.74	11211.5	6549.68	6054.94	4901.5	5856.37	5118.02	6099.9	7171.39
342	M374T14	374.314	374.309	374.315	13.9905	13.9832	14.01	23	1	2	0	0	6	14	0.114716	0.000498424	0.00340231	16288	18812.4	20512.5	20512.9	194556	48508.8	4080.2	2684.31	1655.87	683.158	198359	5564.74	69698.8	0	18255.4	17150.6	16538.5	18382.1	8187.63	19213.9	16085.2	18445.1	21394.5	15180.8	20801.7	20967	18685.6	19005.6	22250.9	21584.3	19397.1	22151.4
343	M567T14	567.42	567.417	567.421	13.9903	13.965	14.4101	19	4	2	2	4	2	2	0.139243	0.000498424	0.00340231	73411	79192.3	58241.8	55775.1	29190	56890.2	31031	13017.9	13009.2	2422.58	9394.92	7921.58	13128.2	0	59006.3	74646.5	51631.2	61133.3	134875	59173.9	66080.3	76998.8	91572.1	63484.6	95472.9	81545.3	41164.5	69861	67815.9	43957.5	69332.2	57319.4
344	M122T14_3	122.097	122.096	122.097	13.9361	13.9118	13.9604	15	1	4	1	3	3	3	0.265483	0.000500377	0.00340383	111228	136280	137504	167239	155660	124172	12827.5	18472	5459.61	5742.21	17804.8	32965.6	16054.7	0	91570.3	117081	125026	99373.7	116518	117796	125413	126774	141001	138336	169333	116823	135688	132606	131982	136731	142274	145745
345	M556T15	556.408	556.405	556.411	14.5866	14.572	14.6288	42	6	6	6	6	4	14	0.0646128	0.000501356	0.00340459	175725	273280	174898	137683	52439	142763	8276.73	45402.9	99091.2	36402.2	32999.7	9224.34	50245.8	0	175718	160122	179795	184392	175883	178441	212103	317244	305186	219956	289127	296063	88747.1	137822	302345	86773.8	136945	296757
346	M477T7	477.355	477.352	477.357	7.43026	7.39662	7.48333	20	2	5	4	3	0	6	0.0765302	0.000502337	0.00340534	34435.8	59509.4	39094.2	38237.6	6303.7	37447.4	7824.91	2965.27	4082.05	18346.2	3291.95	2865.86	7296.6	0	38151.7	24665.9	42176.9	32550.8	26368.2	42701.5	61506.6	58537	61647	61757.2	54086.5	59522.2	37129.8	45831.3	35288.4	35494.4	41667.4	39154.1
347	M670T18	670.468	670.465	670.469	17.812	17.7863	17.844	18	2	2	3	3	2	6	0.0557959	0.00050332	0.0034061	57206.1	51392.6	68733.8	57831.3	33322.7	50491	6046.2	7265.05	7560.87	9559.02	8165.78	2817.19	15622.4	0	58806	51919	62944.2	57937	48234.4	63396.3	42714.6	54767.5	60318.3	43410.6	50084.8	57059.7	62736	76014.2	67301.6	60400.3	79660.2	66290.2
348	M429T19	429.373	429.371	429.374	18.8793	18.7995	18.9397	16	1	2	3	1	6	3	0.224659	0.000507271	0.00340911	84649.3	96305.8	101234	116695	111005	104078	3854.23	5609.7	2797.73	14895.9	25404.4	23382	14332.4	0	88240.8	78179.6	85582.7	81926.6	86568.9	87397.1	93394.4	92973.4	91913.2	95352.7	107121	97080.6	97466.1	103488	101123	98220.2	103493	103613
349	M395T13_3	395.365	395.355	395.367	13.0271	12.8688	13.0579	19	3	3	2	1	1	6	0.236139	0.000513255	0.00341359	18329.7	32054.2	28373.3	29428.7	11486.5	24922.4	5237.9	14395	9609.51	1501.9	2940.98	5885.15	13241.4	0	13045.2	23616.5	14738.9	15642.8	26022.5	16912.2	28727.7	20063.9	31667.9	59890.1	21947.2	30028.5	17147.9	34319.6	27744.2	19554.5	43277.9	28195.9
350	M410T10	410.349	410.348	410.351	10.3274	10.3094	10.3524	33	4	4	4	3	5	13	0.0504135	0.000520325	0.00341876	45314	62228.3	47413.1	38768.7	19731.6	41723.7	3974.32	11838.8	5513.67	10767.2	2513.18	2103.44	15326.5	0	42430.3	41769.5	51587.1	47377.3	41843.2	46876.7	54939.2	60331.9	69769.8	79894.4	45651.7	62782.8	45766.1	56518.8	50627.6	42294.1	47320.8	41951.3
351	M423T13_1	423.362	423.359	423.364	12.8841	12.8616	12.9072	43	6	6	6	6	5	14	0.132748	0.000520325	0.00341876	400711	746895	513811	516183	206331	430039	72830.5	63030.6	244324	68040.2	61184.8	57086.8	103617	0	344214	468855	375462	322204	508584	384948	640291	779113	802556	806223	723452	729737	207933	604700	631106	230356	826669	582104
352	M604T16_1	604.46	604.459	604.463	15.7018	15.6114	15.8843	8	0	2	5	0	0	1	0.999287	0.000520325	0.00341876	17466.7	75394.5	121847	26683.6	16886	22068	1827.52	43263.7	30020.6	24308.2	1998.92	22052.3	10697.9	0	17649.2	17142	15562.1	15470.5	20110.7	18865.8	22121.6	49521.6	68670.2	57661.9	135097	119294	143130	119125	167263	120353	94410.6	86800.9
353	M276T13	276.289	276.288	276.291	12.5106	12.4984	12.5348	27	2	5	4	3	4	9	0.161064	0.000522362	0.00342023	935.855	2224.94	2383.02	1223.89	7103.52	3388.68	423.423	630.714	1437.44	506.803	1249.84	545.793	2723.61	0	915.563	1389.94	671.442	815.998	1460.79	361.401	2867.9	2408	1128.11	2650.06	2418.36	1877.2	4426.59	2026.9	1248.24	3801.17	2025.02	770.21
354	M692T9_1	691.569	691.564	691.572	8.81046	8.7743	8.89437	22	2	1	3	6	2	8	1.23671	0.000523384	0.00342096	6727.94	42943.1	81609.9	68745.4	119982	47869.9	2344.75	14861.9	32368	25065.6	56624.6	59201.3	76913.4	0	2794.59	5620.95	9019.36	6583.24	7357.89	8991.6	35602.9	54554.1	21289.3	39950.4	63860.8	42401.1	31859.5	93457.3	110154	52090.9	91532.7	110565
355	M388T16_1	388.129	388.127	388.13	16.2043	16.0108	16.3862	13	4	0	2	0	0	3	0.377342	0.000525434	0.00342243	17229.6	12195.2	12021.2	9296.58	9318.43	15828.9	10998.3	1171.42	1028.82	954.005	724.871	5972.92	1463.55	0	38992.1	12420.8	11256.2	17864.4	9915.29	12929	14090.2	12731.3	10677.9	12014.2	12263.9	11393.5	12871.1	12018.2	13559.7	11274.8	11590.4	10812.8
356	M335T13_2	335.295	335.293	335.295	13.33	13.3013	13.339	9	1	0	0	2	4	2	0.186504	0.000529556	0.00342534	7709.45	10208	9718.25	8591.34	17552	10620.6	1950.34	1223.99	1229.79	297.792	4953.19	1980.79	3378.2	0	9171.85	4144.75	8164.32	8153.31	9545.21	7077.28	12019.9	8889.11	9770.31	11117	9023.97	10427.8	10607.5	10164.1	8363.14	11006.2	10150.4	8018.11
357	M779T11	778.64	778.638	778.643	11.1248	11.1179	11.1421	11	1	3	2	0	0	5	0.0972065	0.000530592	0.00342606	4389.63	18387	6478.12	8284.28	893.899	6898.56	2618.06	8016.47	3427.84	6448.19	195.316	670.585	9128.13	0	960.578	3876.82	7431.13	2872.13	3627.11	7570.01	21911.4	24582.1	8578.63	22465.1	25044.6	7739.93	3210.35	5665.72	10406	3038.97	5655.91	10891.7
358	M111T17_2	111.081	111.081	111.081	16.5771	16.5144	16.6857	13	1	0	4	3	0	5	0.564612	0.000530592	0.00342606	13710	15000.2	15947.3	17706.9	16197.5	17903.7	1294.94	491.991	1509.23	2492.06	816.783	10108.7	1269.8	0	13458.7	14200	14875.2	13583.9	14787.2	11354.8	14862	15429.7	14246.5	15422.8	14659.9	15380	14506	15467.5	18869.3	15821.4	15240.6	15779
359	M628T13_1	627.529	627.526	627.533	13.4999	13.4742	13.5234	40	6	6	6	6	2	14	0.179155	0.000530592	0.00342606	63243.8	80651	50495	50777.4	27898.5	50739.7	6933.09	8395.33	20278.9	12053.8	13975.7	9090.27	23128.1	0	67550.2	58502.8	66473.6	73401	57725.1	55810.2	65672	88857.4	87015.5	83504.7	77301	81555.6	25877.1	68416.6	65418.4	23484.2	60238.2	59535.6
360	M100T19_3	100.077	100.076	100.078	18.5211	18.4123	18.6632	16	1	2	3	5	1	2	0.284681	0.000532669	0.00342751	14889.3	16329.7	16857.8	29540	20468.1	17419.8	2217.21	2293.34	2430.16	10009.2	1869.85	4959.08	1403.78	0	14169.8	15094	15135.8	11054.1	16295.7	17586.2	13143.5	17380	16352.3	19522.3	17250.8	14329.6	18328.4	17248.9	15343.5	18126.8	19366.3	12732.7
361	M302T13	302.305	302.303	302.307	12.8824	12.8633	12.904	14	1	2	1	1	5	4	0.223693	0.000532669	0.00342751	3146.77	3739.54	3523.36	2070.67	12167.5	4754.41	469.125	1468.24	1224.21	425.548	3980.15	1063.53	3902.16	0	3225.24	2459.21	3464.77	2742.66	3734.6	3254.12	1466.33	4137.68	3816.16	5684.05	2756.84	4576.17	3105.29	3651.52	3699.18	5671.37	1963.72	3049.11
362	M297T14_2	297.243	297.242	297.244	14.034	13.7947	14.0587	21	1	2	4	2	6	5	0.121314	0.000534755	0.00342895	54660	74857.8	58424.5	63413.9	238178	89776.8	7430.71	11507.4	20142.4	3011.62	85505.3	10891.2	41742.3	0	53731.2	54323.6	44614.7	62266.2	63910.8	49113.7	89104.7	63635.3	64975.3	89245	71391.6	70794.6	44747.3	50525	87615.7	46605.2	40798.1	80255.8
363	M461T13_3	461.38	461.377	461.382	12.8337	12.5984	12.8556	27	5	5	5	2	3	5	0.120926	0.000534755	0.00342895	50578.7	45710	36021.2	33400	25480.9	46837.4	5721.66	6255.15	6277.95	8257.21	9352.44	5663.85	12520	0	59510.4	55423	44953.5	46762.4	49967.6	46855.4	55177.8	39436.3	46547.5	48572.9	46384.3	38141.5	40283	34090.1	45696.3	27759.3	35923.8	32374.9
364	M158T0_2	158.003	158.002	158.003	0.375	0.334667	0.414633	18	2	4	3	0	0	9	0.445457	0.000537898	0.0034311	74915.1	91278.4	59864.4	102099	30219.4	78348.5	16560.7	9066.64	28511.5	18173.3	2647.81	34900.9	5656.01	0	93679.5	94631.7	73983.6	52560.8	64633	70001.9	106117	85761.5	88100.4	97703.9	88866.6	81120.5	36588.8	59244.5	86432.6	60254.7	20838.5	95827.5
365	M812T8_1	811.532	811.528	811.539	7.51612	7.46712	7.53943	12	3	0	2	3	0	4	0.295005	0.000540004	0.00343253	6934.54	16162.6	5534.58	6698.28	1932.84	7331.91	3073.39	8095.75	2108.76	3354.83	661.777	2162.95	14078.2	0	5636.2	6652.11	11285.3	3683.04	4360.52	9990.06	10709.7	18006.4	30269.7	13143.3	17830.5	7015.77	3317.89	5233.93	7551.45	3517.16	5072.65	8514.37
366	M280T8_2	280.263	280.263	280.264	8.40108	8.21628	8.47035	11	1	0	0	1	4	4	0.237252	0.00054106	0.00343324	9911.77	19559.8	14515.7	13739.9	38993	18165.4	1698.94	4853.81	5577.69	3969.79	9272.44	4309.77	8022.69	0	11551.4	11015.6	8632.66	8921.5	11649.1	7700.38	19054.4	16133.8	24419	18821.1	13076.8	25854	8292.27	13142.9	19193.1	8513.23	16040.7	21911.9
367	M367T16	367.32	367.319	367.322	15.6151	15.3886	15.6514	27	1	3	3	2	6	11	0.123718	0.000543178	0.00343467	15641.5	21316.8	18635.7	18076.8	80310.8	27702.5	1491.01	4570.12	1524.58	5256.04	39696	3427.29	16531.6	0	15488.8	17341.4	16635.3	13877.1	16631.9	13874.8	22126.3	29023.2	18386.4	23323.9	18733.8	16307	18461.3	17298.2	17973.2	21505.7	18953	17622.8
368	M864T12_1	863.6	863.596	863.607	11.5129	11.4967	11.525	15	0	4	1	3	0	7	0.125232	0.000545304	0.00343609	2801.86	10030.5	3670.33	9181.51	1358.79	5264.33	720.31	6457.02	1989.68	7469.43	445.947	659.265	4870.15	0	2185.99	2194.04	3308.38	2545.95	2563.82	4012.96	3218.41	17900.2	8740.9	4038.68	17789.7	8495.1	2348.04	5783.46	1751.32	2415.88	6517.81	3205.48
369	M396T13_2	396.37	396.369	396.372	13.4011	13.3833	13.4255	17	5	3	3	3	0	3	0.111574	0.000547438	0.0034375	11497.4	15332.9	14892.4	17458.9	6967.78	12246.9	1277.73	3109.19	4369.78	1348	2563.7	1366.44	4659.46	0	10131.8	12929.2	10345.7	10661.6	12892.6	12023.6	14522.9	12442.4	19261.5	15217.4	11821.9	18731.4	10654.6	19261	15296.4	10181.5	20678.8	13282.1
370	M994T9	993.668	993.66	993.672	9.45332	9.44568	9.47668	13	5	3	1	1	0	3	0.391907	0.000547438	0.0034375	7816.61	6351.41	3685.76	6030.2	629.311	4968.45	2500.9	1873.42	1397.17	2264.82	546.887	1947.17	2653.26	0	5492.03	7057.55	10477	7963.74	4941.78	10967.6	5777.3	4140.62	9447.89	4949.45	7199.17	6594.06	4162.87	5582.8	2874.03	3459.8	4489.12	1545.96
371	M637T10	637.448	637.447	637.451	10.0117	9.98418	10.1041	34	4	4	6	3	4	13	0.105485	0.000549581	0.00343891	24756.3	37765.3	20001.8	22385	11164.7	22486.9	6011.26	6994.83	6234.4	3357.26	5947.3	2372.03	8565.52	0	26547.7	33865.1	16713.8	19566.8	26209	25635.2	47551.8	27895.3	37362	42968.4	32849	37965.2	13153.4	26454	19438.2	13166.2	27666.4	20132.3
372	M364T13_3	364.291	364.288	364.294	12.5446	12.4984	12.5877	4	0	0	0	0	3	1	0.156381	0.000553891	0.00344172	8229.9	9992.4	6026.64	6010.14	37656.1	11459.6	1657.76	2001.18	1667.81	1538.44	32491.6	1792.06	6671.16	0	10670	7181.78	6625.09	9947.59	7599.7	7355.23	12452.7	9457.6	9802.06	12273.3	8420.83	7547.86	5127.28	3705.92	8286.48	6905.59	5110.57	7024.01
373	M367T15_2	367.337	367.333	367.341	15.2696	15.2386	15.2968	10	2	2	3	0	2	1	0.274882	0.000553891	0.00344172	15716.1	16095.4	18722.8	21962.2	89420.5	28857.7	2591.64	3881.04	3600.16	3106.45	24461.7	7932.46	16985.8	0	15326.9	19158.4	13426.9	14398.7	18681	13304.6	13332.3	16907.2	15779.3	10693.6	17889	21971	17555.7	18491.9	22684.1	17517.5	13283.4	22804.4
374	M368T13	368.319	368.318	368.325	13.0713	12.8672	13.0867	10	4	0	1	1	4	0	0.0746081	0.000553891	0.00344172	12704.6	16696.9	12528.2	12061.9	29367.7	16802.9	5594.58	2255.33	2253.13	2675.49	5118.1	1253.63	5041.91	0	18983.1	13992.8	2972.78	15704.5	14670.8	9903.87	14529.6	14337	19121.2	15392.1	19344.2	17457.6	10935.6	14141.7	15689.3	10639.9	13591.3	10171.4
375	M441T10_3	441.336	441.335	441.337	9.73317	9.70998	9.76087	21	3	4	3	2	0	9	0.119199	0.000553891	0.00344172	76558	110521	72524.8	87193.2	35531.9	72133.5	6549.36	18178.7	6081.43	31726.6	7431.18	8598.22	28557.5	0	71007.7	74469	85249.2	71664.8	72460.4	84497.2	90424	111715	124568	85942.6	127721	122758	68217.8	68815.7	67109	70667.4	81384.5	78954.1
376	M571T16_3	571.439	571.433	571.442	16.4072	16.3781	16.544	27	6	4	6	6	1	4	0.226119	0.000558235	0.00344451	23017.2	26759.7	28694.9	33429.6	10970.5	16404.1	5733.46	2714.73	8648.72	3364.94	3075.08	3709.28	4510.67	0	15784.9	30778.5	18052.5	21630.4	23891.6	27965.2	24184	27213.1	29874.5	27142	22972.7	29172	32317.1	31781.5	29016	13082.6	38930.8	27041.5
377	M255T13_4	255.268	255.266	255.269	13.1303	13.1053	13.153	9	1	1	2	0	3	2	0.444358	0.000559326	0.0034452	1024.24	1870.31	2203.99	992.438	6521.73	2142.3	506.913	483.732	1205.79	328.617	2380.37	951.947	3352.34	0	978.564	1453.46	624.129	906.345	1768.02	414.907	2400.43	1815.17	1497.9	2514.16	1332.62	1661.57	2551.74	2030.76	519.547	3723.62	3192.14	1206.16
378	M401T16_1	401.342	401.34	401.343	15.6153	15.3397	15.6419	46	6	6	6	6	6	14	0.0544531	0.000562613	0.00344728	81565.8	108386	123385	78046.8	306028	123254	17927.7	26748	52198	9640.04	91028.1	6711.57	92686.3	0	88001.1	110280	65886.9	82247.8	83567.1	59411.7	135299	82883.8	107050	144848	80022.3	100211	89305.1	225481	125781	96540.1	88133.5	115072
379	M281T8_3	281.266	281.264	281.268	8.41648	8.37853	8.47338	12	0	5	2	0	1	4	0.251057	0.000563712	0.00344797	1396.83	2511.82	2793.98	2793.53	7772.05	3097.16	337.579	630.729	1868.18	715.452	1911.72	777.566	1710.95	0	1492.58	1334.01	1865.82	1261.64	1567.87	859.059	2318.75	2868.15	3128.85	1964.71	1647.7	3142.76	1696.02	1159.83	6014.78	1942.44	1877.7	4073.13
380	M554T15	554.394	554.391	554.404	15.1882	15.1459	15.2658	37	6	6	6	6	4	9	0.331036	0.000564814	0.00344866	41662.6	55456	35623.9	29370.8	20737.8	43211.6	2748.66	8077.07	15212.2	7291.6	8861.05	14304.6	7167.42	0	43564.7	37096.9	42985.1	44451.6	39768.9	42108.3	47030.8	62151.2	57012.3	57266.4	44554.4	64721	13422.3	40513.4	50450.7	21816.3	36805.1	50735.6
381	M356T13_2	356.316	356.314	356.317	13.1277	13.075	13.1595	37	6	3	6	4	5	13	0.111884	0.000567024	0.00345003	44485	45426.1	42525.8	31764.3	81481.4	44059.3	2566.06	8201.62	16840.9	4417.03	10838	4929.51	18817.6	0	47326.3	43685	40969.2	44717.1	47454	42758.6	57055.4	36158.8	46408.3	52886.8	39702.2	40345	39823.5	26828.5	57568.2	39241	24571.6	67121.8
382	M457T13_2	457.349	457.346	457.354	12.8992	12.8763	12.9197	39	6	5	6	5	3	14	0.083644	0.000567024	0.00345003	70663.7	87888.8	96023.2	82912.5	30267.1	78121.6	5400.87	9015.96	20959	21359.2	1872.87	6534.4	38574.6	0	70250	64485.3	71056.9	76477.6	64795.3	76917.3	75687.7	86766.4	102331	93045.3	83898	85604.6	122514	71797.7	87419.5	121517	86052.9	86837.5
383	M378T11_2	378.356	378.355	378.356	10.7936	10.7525	10.9295	8	0	2	0	0	5	1	0.808815	0.000567024	0.00345003	683.216	2664.31	1213.1	869.421	5801.58	1023.93	454.158	1186.76	678.799	525.566	3148.04	828.172	958.304	0	556.202	68.4061	615.679	1332.67	448.493	1077.85	1336.48	4030.09	2572.96	1582.94	4123.88	2339.49	976.632	779.42	917.143	709.882	1382.3	2513.25
384	M469T10_2	469.386	469.384	469.388	10.3158	10.2887	10.3409	14	3	1	0	3	1	6	0.105624	0.000570355	0.00345209	7235.41	9980.8	6750.72	6461.7	4110.93	6601.75	1323.58	1924.21	1284.87	1308.87	1009.79	697.305	3293.2	0	8701.75	8534.08	5193.39	6525.01	7581.29	6876.95	11641.2	8808.63	11431.3	11978.6	7493.67	8531.34	5478.19	7350.32	8080.07	4829.3	7292.45	7474.01
385	M131T1_3	131.002	131.001	131.002	0.7925	0.389417	0.894483	37	6	5	6	2	6	8	0.765192	0.00057147	0.00345277	4111.48	3459.37	1669.15	3659.32	15633.4	7056.25	2790.47	2065.85	731.572	608.517	2861.89	5399.38	5674.43	0	2110.2	2069.02	6838.1	2588.32	2618.82	8444.42	1910.25	6938.1	4059.63	1286.28	4200.48	2361.45	1487.15	1561.89	3127.33	1233.32	1150.25	1454.95
386	M476T10_2	476.368	476.364	476.369	9.68532	9.66322	9.70937	15	0	3	2	5	0	5	0.149394	0.00057147	0.00345277	145165	184994	124271	126110	40421.4	132621	32970.5	40850	14700.5	39112.9	8226.69	19812.8	44147.5	0	124360	128093	172299	122469	123803	199967	157842	245155	165148	148993	228321	164505	121137	152443	113943	112428	119231	126443
387	M241T13_4	241.253	241.251	241.254	12.5231	12.4896	12.5375	11	1	2	3	2	3	0	0.334071	0.000573705	0.00345413	868.531	1789.1	1985.92	1230.16	7756.69	2006.3	210.873	465.717	1154.04	325.152	1526.75	670.246	2874.42	0	1038.93	1168.58	631.68	820.872	893.082	658.048	1329.64	1554.39	2190.85	1299.66	2416.31	1943.78	3080.04	1505.64	943.851	3390.9	2418.01	577.108
388	M616T9_3	616.366	616.363	616.368	8.8949	8.85837	8.92842	35	4	6	6	6	2	11	0.0939263	0.000573705	0.00345413	69282.7	88706.8	55235.3	63715.4	15481.3	60795.5	17512.7	12600.3	23226.9	12381	2979.36	5710.29	20230.5	0	41964.3	75781.8	86373.4	54748	72297.9	84530.9	66608.1	91880.9	101785	83338.2	90273.5	98355.7	33396.9	84460.2	58351.4	23725.2	74200	57278.2
389	M267T14_2	267.268	267.261	267.269	14.4156	14.4011	14.437	39	4	5	6	6	4	14	0.165166	0.00057595	0.00345549	10517	12224.8	13878.6	14025.6	23604.9	31431.2	749.366	3117.33	2026.03	2902.32	6260.9	5191.37	11168.7	0	10769.9	10209.5	10364.4	11885.2	9736.33	10136.9	15882.4	7969.22	11562.7	15921.2	11132.6	10880.8	15977.2	12163.1	11633.8	14296.1	16460.9	12740.5
390	M360T13_2	360.348	360.339	360.35	12.9003	12.8807	13.0526	29	4	4	4	6	1	9	0.117401	0.000577075	0.00345617	8912.83	13060.5	13828.5	13434.2	5632.08	11137.3	1183.03	1476.04	2484.23	5512.01	1816.91	1307.53	5337.89	0	8758.4	7447.83	10414.5	9397.74	7663.83	9794.69	11142	13445.7	11839.9	13784.8	15298.1	12852.7	16870.3	11809.2	12701.5	16518.5	10850.7	14220.8
391	M636T10	636.445	636.444	636.449	10.0243	9.99878	10.1041	26	5	5	5	1	2	8	0.0864711	0.000578203	0.00345684	55736.4	79270.4	44586.6	46639.1	26310.9	49722.1	9492.95	15034.3	15114.7	11597.8	6454.68	4299.52	18007.6	0	63840.8	62669.8	41290.4	58668.2	61502.6	46446.7	90703.1	60974.9	89000.9	92405.2	59661.5	82877	26983.1	59263.7	49440.8	27095.5	61488.6	43247.8
392	M484T17	484.472	484.471	484.473	16.9068	16.8732	16.9413	9	0	0	1	3	2	3	0.37083	0.000580465	0.00345819	27093.8	18702.7	14149.5	10001.9	11849	11920.4	10618.5	4313.98	2009.36	1518.12	2014.55	4420.44	2890.31	0	12105.9	34527.1	31038.2	15745.7	38291.5	30854.6	24617.9	19854	21354.6	18652	15088.6	12649.5	14040	17552.6	15194.4	12095.1	13587.9	12427.1
393	M462T10_2	462.146	462.145	462.149	10.2076	10.1001	10.4321	10	3	2	1	0	0	2	0.246374	0.000583874	0.00346021	30921.8	23831.1	17567.9	22198.1	21835.8	27029.9	12523.8	3844.22	1609.26	1224.57	1780.24	6659.46	1726.68	0	29399.6	26392	56110.4	26305.4	23351.1	23972.3	22336.9	22157.6	21374.7	31598.4	22446.7	23072.4	18877.2	18779.8	15918.1	19339.7	15792.7	16699.9
394	M499T13_1	499.339	499.337	499.341	13.1754	12.8734	13.2044	44	6	6	6	6	5	14	0.155299	0.000586158	0.00346155	52670.5	73207	49413.2	53566.2	18650.3	54406.4	5601.38	11442.6	9636.5	19308.4	7753.92	8449.24	16490.8	0	50053.5	61531.3	53644.1	47525.5	56214	47054.5	86237.2	69853.8	63357	88518.7	69350.3	61924.9	38536.1	49601.4	63551.9	38531.4	53248	53010.5
395	M377T19_2	377.342	377.341	377.342	18.5122	18.4943	18.5275	4	0	0	0	0	4	0	0.186868	0.000587303	0.00346222	9695.15	9761.34	11487.8	11787.1	25241	10965.5	1197.87	2161.21	611.23	1000.21	11804	2049.09	4122.41	0	11517.7	8047.93	10099.8	8786.68	9639.82	10079	11081	8473.21	7451.94	13277.5	10005.4	8279.01	11764.4	10835.4	11409.4	11259.3	11095.9	12562
396	M383T17_3	383.367	383.366	383.368	17.4202	17.3433	17.4885	43	6	6	6	6	6	13	0.400548	0.000587303	0.00346222	58515	76081.1	75823.7	92036.3	52336.6	56789.6	5316.19	11602.4	5606.68	12932.7	16466.8	22747	6474.8	0	50180.8	59193.3	56005.5	65975.2	61567.5	58167.5	61515.2	71207.6	84358.6	65835	82631.2	90938.9	69425.2	69995.3	75889.7	83046.1	75301.1	81284.6
397	M328T9_4	328.321	328.32	328.322	9.34313	9.30828	9.45328	10	1	0	1	0	6	2	0.161006	0.000594221	0.0034662	6999.38	10088.9	6901.24	5548.03	22880.4	10914.5	1243.4	2808.79	1871.66	1518.19	6445.44	1757.31	6124.91	0	5490.02	7807.33	7214.41	8549.55	7411.99	5522.99	9508.75	13032.3	7084.11	10362	13534.5	7011.45	7170.77	6579.26	9447.39	5016.93	4709.73	8483.35
398	M676T18_2	675.594	675.583	675.597	18.1504	18.0672	18.1903	32	5	4	5	6	3	9	0.408722	0.000594221	0.0034662	58697	27803.1	29333.1	20415.8	15155.7	27171.9	33197.7	2001	12570.8	7069.17	7659.78	11105.7	7023.59	0	35782.2	100061	32020.2	53279.5	100450	30588.9	28768.4	24043.9	28399.9	29947.4	27848.1	27810.8	29504.4	22062.1	24761.2	52660.7	30723.8	16286.4
399	M785T17	784.544	784.538	784.547	17.4593	17.3385	17.662	50	6	6	6	6	6	14	0.337574	0.000596544	0.00346752	22720.2	35250.3	31292.4	30717.4	62574.5	26204.3	2744.97	8100.47	3654.52	11237.5	15795.4	8845.9	6546.01	0	21913.4	20835.6	25351.1	18609.6	24115.4	25496.3	47179.8	23838.5	41235.2	31151.4	34185.4	33911.3	32447	34730.1	30857.2	33070.3	32366.2	24283.6
400	M488T11_3	488.371	488.368	488.372	11.0014	10.9741	11.0205	9	4	2	0	0	0	3	0.0807396	0.00060357	0.00347145	33152.2	45309.8	35109.3	41099.4	23787.1	35335.8	3729.48	7595.92	4037.01	8796.48	2242.82	2853	6597.64	0	29800.4	29083	38140	32256.1	32522.4	37111.3	50951.2	38540.2	52472.4	52056.2	34897.9	42940.8	32668.6	40006	34201.9	29891	39839.3	34048.8
401	M542T16_1	542.43	542.426	542.433	15.8732	15.8445	16.0804	36	6	6	5	6	2	10	0.24485	0.00060357	0.00347145	39192	53704.9	42155.1	38468.7	16226.2	31774.1	14620.8	2545.96	7713.94	8290.84	4752.17	7779.89	5579.39	0	21797.6	59543.1	33326.9	28557.1	53476.9	38450.2	55676.5	49456.9	53674.8	55046.1	52161.1	56213.6	31580.3	45418	47344.1	33223.1	45779.8	49585.2
402	M163T0_2	163.018	163.018	163.018	0.385083	0.347883	0.448817	10	1	1	0	0	5	3	0.642873	0.000604749	0.00347211	33770	31864.4	18011.6	20635.9	68702.9	26748.9	12211.4	17445.3	1632.14	9710.86	42005.4	17196.1	6623.32	0	28045.7	29994.5	28455.3	24803.6	58053.2	33267.5	66852.3	30353.6	26719	22793.2	21523.6	22945	18073.3	16656.5	20878.5	18684.1	17267	16510.4
403	M427T11_1	427.356	427.354	427.357	11.3803	11.3589	11.3993	44	6	6	6	6	6	14	0.196864	0.000614262	0.00347729	666656	897941	761764	763846	405031	703268	64274.4	106712	170557	86835.9	58998.2	138448	210953	0	625278	711762	656753	671587	758891	575663	853029	734559	884899	887277	991247	1.03664e+06	594009	908747	709679	542846	942998	872306
404	M585T15	585.429	585.427	585.431	15.2652	15.0621	15.3004	72	6	6	6	6	5	14	0.0680334	0.000615462	0.00347793	104917	133577	135253	151620	53542.8	95596.5	18506	29321.5	37719.8	9071.83	12795.3	6503.75	33691.5	0	87705.7	128553	94220.3	94613.2	128493	95914.4	108241	114355	170214	125356	112092	171205	99283.7	166145	140302	101845	191753	112189
405	M413T13_1	413.325	413.324	413.326	13.2309	13.2049	13.231	3	0	0	0	0	3	0	0.105536	0.000616663	0.00347857	11665.5	14712.8	16563.4	14464.7	41757	18765.1	2896.61	3461.94	893.766	1905.44	12804.1	1980.4	15787.7	0	14402.7	10585.6	15364.7	9632.62	7772.85	12234.8	12023.7	11577.7	19014.2	14231.6	12388.8	19040.7	18147.3	15593.5	16422.6	16943.4	16045.8	16227.8
406	M293T15_3	293.284	293.283	293.286	15.2595	15.2194	15.4971	39	4	5	5	6	6	10	0.446573	0.000619074	0.00347985	5490.5	11624.5	10722	8243.55	20410.3	8446.71	904.129	2061.76	3193.56	3162.87	6984.92	3772.07	5697.04	0	4482.81	5673.37	4366.03	6631.7	5625.19	6163.9	10893.3	13537.6	8021.87	11240.4	13038	13015.6	7804.76	9744.73	13591.3	6977.68	11119.4	15094.4
407	M299T9_3	299.362	299.362	299.364	8.81142	8.79073	8.81757	3	0	0	0	0	3	0	0.69086	0.000621074	0.00348091	136.386	847.598	721.108	669.151	2186.96	619.868	151.136	257.418	611.417	469.696	878.317	428.242	1189.28	0	273.965	308.243	0	0	236.106	0	909.961	559.422	736.884	764.749	1319.32	795.249	0	1093.11	552.091	41.8778	1364.65	1274.92
408	M283T17_6	283.227	283.226	283.228	16.861	16.6594	17.1168	10	0	1	4	0	0	2	0.300408	0.000622708	0.00348176	39833.1	36822	27242.2	44595.2	44133.8	36474	2229.42	14809.7	12817.2	822.161	1135.03	10957.1	2403.51	0	39106.9	40721.4	36472.9	38475.8	41997.6	42224.1	42023.7	6670.46	42707.2	44313.4	41437.6	43779.5	16576.2	42271.3	40640.1	31221.5	21377.3	11366.8
409	M781T9	781.477	781.47	781.482	8.68587	8.4749	8.71267	33	5	5	3	5	0	9	0.198685	0.000622708	0.00348176	8758.02	15664	12512.3	8765.55	2895.38	8981.43	2897.87	4038.67	5178.56	2311.24	980.261	1784.47	6088.75	0	5169.84	9797.83	11074.1	5030.3	10055.7	11420.4	18644.1	15799.6	12805.8	20252.3	17222	9260.44	8052.01	14795.2	13415.5	5525.61	13090.7	20194.6
410	M412T13	412.365	412.363	412.367	12.9247	12.9016	12.945	39	6	6	5	5	5	12	0.187233	0.000622708	0.00348176	237543	295928	223231	118189	108741	189326	48356.3	29999	84817.8	50528.1	27459.4	35448.1	52860.2	0	157678	281293	225393	233029	294250	233613	310595	261252	274220	335977	319185	274339	296983	109227	235742	194401	165068	337963
411	M177T14	177.091	177.089	177.092	13.8206	13.7958	14.0319	9	3	0	2	1	0	3	0.304226	0.000626362	0.00348367	3790.41	5279.49	4949.48	5921.49	3813.75	4489.57	775.353	317.925	860.807	780.407	331.906	1365.84	1794.31	0	4463.23	2390.75	4225.15	3771.36	3523.88	4368.09	5210.29	5284.43	5482.07	4820.48	5754.01	5125.64	4656.74	5432.25	4231.95	5737.15	5872.27	3766.53
412	M358T11_2	358.346	358.343	358.351	11.4112	11.3341	11.4886	14	1	1	5	4	0	3	0.478949	0.000627585	0.0034843	16019.5	17595.3	4792.02	12106.8	41129.6	18598.1	7112.7	7534.43	5143.98	10893.7	14855	8907.54	19079.4	0	20175	18657.4	15221.9	21820.2	18022.4	2219.87	28456.3	17024.7	18025.6	4862.22	19378.9	17823.9	1805.91	2211.82	3949.76	1185.44	14940.6	4658.61
413	M401T11_2	401.269	401.267	401.27	11.0651	11.018	11.0886	39	6	6	6	5	2	14	0.0372023	0.000627585	0.0034843	125441	157037	104905	173252	45790.9	119951	19029.6	45426.8	33721.4	42211.7	18095.4	4462.44	53327.8	0	103414	145766	131688	101245	142150	128379	167928	103718	206090	167535	100032	196917	79999.7	145640	85826.1	76389.3	150151	91424.5
414	M447T11_1	447.347	447.344	447.349	11.1953	11.1661	11.3936	41	6	6	6	6	2	14	0.13853	0.000627585	0.0034843	46669.1	58131	43385.7	52001.8	14845.4	44392.4	4386.2	7395.47	10799.6	9545.24	1975.94	6149.7	12078.7	0	43707.5	53680.6	45192.3	49446.7	41343.3	46644.2	66157.7	54581.3	60433.8	45175.7	59766	62671.8	36927.8	56785.6	31712.6	40300.3	56926.2	37661.7
415	M487T10	487.371	487.368	487.374	10.344	10.3167	10.3756	41	6	6	6	6	3	14	0.091947	0.000627585	0.0034843	21220.7	24039.2	18236.9	18026.9	8285.61	19379.9	1249.23	4083.3	2939.54	4066.11	3189.5	1781.92	5976.52	0	21809.8	22710	19757.5	20900.5	22287.8	19858.5	25329.2	21015	22970.6	30813.8	19084.2	25022.6	16191.5	22131.2	19077.3	14823.8	20969.2	16228.3
416	M504T12	504.403	504.401	504.405	11.5379	11.5106	11.5619	24	3	3	3	2	2	11	0.0912731	0.000627585	0.0034843	35806.2	38533.6	26325.4	19126.6	12164.1	25552	4811.75	7813.65	5088.38	10183.9	5885.61	2332.21	11437.6	0	38575.3	38886.2	30607.3	38206	39811.8	28750.8	37336.3	30453.3	46981.7	39078	29542.8	47809.3	18504.3	31276.8	28524.1	23701	31621.4	24324.8
417	M605T16_2	605.463	605.45	605.465	16.1063	15.9302	16.2828	10	0	0	2	5	2	1	0.620306	0.000627585	0.0034843	12750.7	14366	34132.2	76196.2	11082.1	19917.4	1104.56	2610.58	23571	20969	6775.56	12354.9	5850.59	0	13471.9	11830.1	11187.1	12468.6	13532.1	14014.6	16101.7	14232.5	10749.3	12050.9	15259.2	17802.2	14025.4	14643.4	24008	27326.5	51270.8	73518.9
418	M580T9	580.328	580.326	580.33	8.90818	8.89128	8.95095	13	0	4	3	4	0	2	0.106084	0.00062881	0.00348493	32628.4	47379.9	27415.7	28670.7	16770	28261.1	4272.8	16201.8	6662.65	7827.33	2667.23	2998.05	7907.63	0	24515.8	34768.9	35980.7	31758.5	33188.7	35557.6	34750.5	41139.8	43635.7	33011.6	55630.3	76111.5	20694.2	32318.2	34716.7	22482.4	33262.9	21019.7
419	M205T10	205.158	205.158	205.159	10.3133	10.2892	10.3302	40	6	6	6	6	3	13	0.120927	0.000630038	0.00348556	9732.47	13313.8	10216.3	9088.13	5733.49	10044.3	1042.85	2167.01	2374.12	1880.47	977.953	1214.62	4671.4	0	11342.3	9833.03	8253.94	10052.5	9900.91	9012.05	14590.3	10616.4	12926.7	16617.3	11472.2	13659.7	6151.09	11425.2	12007.7	8512.94	11245.4	11955.6
420	M429T9_1	429.243	429.239	429.245	8.80227	8.77655	8.81375	12	2	2	3	2	1	2	0.129617	0.000630038	0.00348556	12378.4	10640.3	11064.1	8876.34	5279.81	10890	1101.75	2119.71	1571.2	2125.48	483.697	1411.53	3135.66	0	12121.1	12056.3	12831.6	14117.8	10745	12398.7	11762.3	10718.8	7599.92	13940.1	9879.65	9940.72	9066.6	10272.5	13145.6	12692.4	10204.7	11002.5
421	M301T15	301.262	301.253	301.265	14.5827	14.2591	14.6129	13	0	3	0	2	2	5	0.193171	0.0006325	0.00348682	1707.39	4356.81	3668.67	2873.5	12021.3	4634.86	541.391	2172.96	1895.76	977.819	7293.54	895.318	5622.57	0	1486.36	2241.9	746.94	2136.6	1833.22	1799.3	6744.84	3683.83	3183.4	7433.95	2720.45	2374.42	2198.37	2634.28	6581.23	3011.67	2091.45	5495.02
422	M412T15_1	412.366	412.364	412.367	14.5855	14.572	14.6183	38	6	6	5	6	2	13	0.122994	0.000633735	0.00348745	125451	209485	148542	115507	48915.6	109221	8644.77	21320.3	82946.4	26880.6	19001.6	13433.5	36502.2	0	119222	119349	120088	135754	137375	120920	182252	228935	231679	185102	217300	211640	81100	115936	245412	77090.8	109980	261736
423	M813T9_2	812.565	812.563	812.574	9.15462	9.11348	9.1664	6	0	0	0	0	5	1	0.205436	0.000638698	0.00348995	1381.1	2255.67	1614.94	1402.42	15196.6	4079.51	777.135	339.745	671.933	433.155	9323.88	838.076	4989.3	0	1799.02	797.788	1080.82	2449.75	341.092	1818.13	2214.72	2913.25	2236.02	1946.86	2165.24	2057.91	1251.11	1912.2	2105.22	949.218	2549.55	922.354
424	M338T9_3	338.305	338.303	338.307	9.25865	9.2085	9.35613	9	1	0	0	3	0	5	0.583413	0.000639945	0.00349057	3408.29	8442.12	8477.91	2973.51	12816.7	5102.49	1197.02	1927.31	5293.75	1531.69	4430.16	2976.86	5548.88	0	3606.76	1030.41	3757.29	3630.86	4154.31	4270.09	8543.38	10682.5	6354.37	8872.28	10193.6	6006.61	3924.43	5243.44	15413.2	3652.6	8044.17	14589.6
425	M141T20_2	141.128	141.127	141.128	19.6583	19.5387	19.865	8	0	0	5	0	1	1	0.158307	0.000643699	0.00349243	11877.5	13611.2	7858.82	15229.2	13922.9	12451.3	774.522	934.028	3026.34	1268.12	2317.74	1971.12	1176.52	0	11316.6	10928.8	12725.4	11516.3	11935.2	12842.9	13354.4	12292.9	12884	14569.2	13960.6	14606	6328.41	9230.41	13480.9	5949.02	6050.39	6113.83
426	M583T9_2	583.345	583.343	583.348	9.47605	9.45163	9.50008	34	6	6	4	6	1	11	0.0910351	0.000644956	0.00349305	71382.2	74174.8	46808.2	68923.4	14536.2	56513.9	14853.9	9970.87	12813.1	21755.5	2444.52	5144.75	15062.9	0	67135.5	59839.5	90282.7	60927.9	59913.5	90193.8	80120.1	64984.9	80288	61491.4	70992.7	87171.9	32803.5	62164.8	48396.7	32995.5	60505.7	43982.9
427	M356T7_2	356.19	356.188	356.192	6.83092	6.8093	6.87535	27	6	3	4	4	2	8	0.100252	0.000650006	0.00349551	19899.7	12211.3	16350.7	20026.7	7380.66	15710.9	8463.77	3118.99	1753.34	4772.21	684.157	1575.05	8471.23	0	17335.3	32063.9	13548.4	12971.9	29105.9	14373	15953.3	9815.61	8614.78	16018.4	11791.5	11074	14655.3	13972.7	18449.3	16323.8	17817.1	16885.9
428	M362T16_3	362.363	362.362	362.365	15.6394	15.6153	15.6448	35	6	5	4	6	5	9	0.10183	0.000651274	0.00349612	26711.6	42536.7	33376.1	27438.9	92668.4	42397.4	3204.88	11504.3	3598.64	15367.3	27727.4	4317.32	35736.5	0	23804.1	28274.3	26624	30114.8	29395.7	22056.9	52021.1	47910.3	32053.3	52160.9	46546.6	24528.1	32123.7	32021.4	37100.3	36362.5	27442.3	35206.3
429	M295T19_4	295.227	295.226	295.227	19.2815	19.185	19.3737	5	2	0	0	0	3	0	0.131599	0.000652545	0.00349674	18767.1	21166.9	21276.1	22928.9	36949.1	18995.5	2159.21	1122.37	1224.29	948.156	33061.8	2499.8	1738.22	0	21908.4	15195.2	19416.3	19092.7	18562.7	18427.6	19975.8	20480.9	20832.3	22665.1	22471.9	20575.5	21494.4	20817.2	21649.3	19057.7	22330.5	22307.4
430	M614T12_2	614.441	614.438	614.445	12.1079	12.0337	12.1452	30	5	4	3	3	3	12	0.211304	0.000655095	0.00349796	31367.7	39508.7	22537.6	22313.9	16900.1	24056.9	7091.55	6628.04	5714.38	6166.16	3117.55	5083.34	5122.35	0	37255.8	36795.6	26560.7	20178.8	37453.9	29961.2	46224.8	31457.4	45568.5	37312.2	32544.6	43944.9	18620.5	19339.4	29890.4	17249.3	20430.8	29695.2
431	M661T16_2	660.576	660.572	660.578	16.4593	16.3823	16.5144	23	6	2	4	3	1	7	0.458329	0.000655095	0.00349796	62394.8	30073	42986.8	34292	14467	36969.3	27643.9	5734.77	14977.2	6800.18	7767.1	16944.1	6198.29	0	36615.8	96549.3	41676.5	71002	91461.1	37063.8	33315.5	24367.2	29840.7	39783.3	25465.2	27666.1	30047.8	48000.7	34454.6	69355.4	45508	30554.4
432	M429T17_1	429.373	429.372	429.375	17.1387	17.1098	17.1653	44	6	6	6	6	6	14	0.124493	0.000660223	0.00350039	475753	551420	438357	440662	305417	421693	78862.6	75246	45744	54662.5	19628.1	52497.8	126300	0	404356	516730	377169	458177	506919	591169	639840	507874	510415	656221	493455	500716	411429	498534	420582	394367	494200	411032
433	M557T15_1	557.411	557.408	557.415	14.5853	14.5757	14.6234	39	6	6	6	6	1	14	0.133601	0.000660223	0.00350039	50456.4	75882.1	53874.5	45100.4	19792.7	42464	3613.33	13725.5	24256.7	10613.5	6319.81	5673.24	14333.1	0	50077.2	56154.8	45834.7	50583.2	52384	47704.3	70292.4	84402.4	95011.9	54224.7	74448.5	76912.8	29529.6	55581.1	80155.4	31726.3	40835.3	85419.6
434	M692T18	691.568	691.566	691.572	17.9142	17.8875	17.9427	22	5	4	2	3	0	8	0.157288	0.000660223	0.00350039	23958.4	19394.3	13904.4	19220.5	6323.28	17679.4	4824.47	5821.26	2764.31	7422.72	1002.35	2780.75	4346.29	0	21499	21662	32147.7	18050.7	25316.2	25074.9	25435.1	13404.4	20848.6	24552.3	11259.2	20866	12137.9	17011.6	17686.1	11195.9	13360.6	12034
435	M853T9	852.642	852.636	852.649	9.4305	9.42185	9.47645	13	1	3	2	1	0	6	0.107014	0.000660223	0.00350039	26181.3	30978.4	16240	19739.3	8202.99	20375.5	10373.6	4053.54	6440.2	4456.9	3988.69	2180.47	16351.2	0	5571.17	27416.5	34428.7	30157.4	28671.4	30842.8	28092.4	36645.3	31005.4	26031.8	34782.3	29312.9	12389.7	24645.9	10532.7	15985.5	23586.5	10299.7
436	M169T18_4	169.122	169.122	169.123	17.9845	17.89	18.14	11	2	2	3	0	0	4	0.438502	0.000661511	0.003501	18911	20307.4	18042.8	29737.5	29665	19744.4	8887.77	10063	10698.6	750.481	1451.62	8657.95	1960.24	0	7481.85	23586.6	24812.4	24254.8	25857.6	7472.56	24716.8	9638.25	27942.2	5455.5	25749.5	28342.3	7832.9	27753.6	5566.31	26383.6	12060	28660.5
437	M221T14_2	221.226	221.225	221.226	13.5508	13.5033	13.6236	7	0	0	0	0	6	1	0.285024	0.000662802	0.0035016	30609.4	28628	28049.4	26485.6	9211.75	27957.5	1762.72	3723.94	1223.51	1748.14	1797.35	7968.56	3521.4	0	32903.7	29343.6	30488.8	31231.7	31728	27960.5	33624.1	26655.3	24676.4	28509.8	25664.9	32637.5	28941.3	28288.3	26541.8	29281.7	26509.2	28734
438	M296T11_1	296.259	296.258	296.266	10.9742	10.9359	11.0605	18	4	2	3	3	2	4	0.0570583	0.000665391	0.00350281	18650.1	29271.3	16896.7	11458.6	10728.1	16979.4	4834.07	3582.26	2203.04	7463.71	2810.97	968.814	10245.3	0	22724.3	19406.3	12188.6	23461.8	20914	13205.7	27873.5	32011.1	29711	23515.6	33855	28661.8	17905.9	18755.9	13318.7	19102.8	16856.5	15440.4
439	M420T15_4	420.378	420.375	420.382	14.7665	14.6921	14.7859	12	0	4	2	0	1	5	0.147395	0.000665391	0.00350281	3219.54	5129.16	4926.51	3896.88	6943.87	4103.27	495.743	1150.18	1284.28	629.942	764.891	604.801	1911.61	0	2509.39	3965.01	3237.63	3082.59	3531.69	2990.96	4352.46	6356.31	6353.53	4171.5	5727.69	3813.49	6589.81	4075.5	3803.66	6364.01	3733.02	4993.06
440	M476T11_2	476.373	476.37	476.378	10.8529	10.7006	10.8781	12	2	0	5	0	2	3	0.103003	0.000666689	0.00350341	78324.3	78128	54832.9	59064.9	35645.8	66790.8	5606.57	8520.39	19456.3	15141.3	8760.09	6879.66	15804.8	0	76913.8	78915.2	72819.2	86950.7	82044.6	72302.1	81803.6	67570.3	82166.8	84123	67044.4	86059.8	56100.2	62666.5	73818.2	53103.5	65308.3	18000.8
441	M465T10_3	465.393	465.388	465.395	9.99145	9.68652	10.0157	33	2	6	6	4	1	12	0.0863764	0.000670599	0.00350521	24720.1	42303.9	21405.7	36146.1	7744.59	27639.9	3535.73	12652.5	6355.69	21845.3	2314.91	2387.44	5768.4	0	20190	28937.6	25281.4	20990.3	27859.5	25061.7	45331.1	56465.7	25894	45272	52791.4	28069.1	24298.1	25322.3	13156.5	24468.3	27648.7	13540.3
442	M351T13_2	351.29	351.289	351.292	13.4109	13.4011	13.4462	15	1	2	2	0	4	6	0.161768	0.000671907	0.0035058	13315.4	15663.9	14396	13892.3	44233	16785.3	674.093	2083.8	562.602	694.006	21381.4	2715.33	21790.1	0	14443.5	13023.1	12533.3	13717.7	13222.7	12952.3	16863.4	11755.7	16510.6	15964.1	15225.9	17663.8	14115.5	13767.8	15433.3	14434.5	14218	14407.2
443	M411T9_4	411.36	411.359	411.36	9.19007	9.18643	9.20955	3	0	0	0	0	3	0	0.102884	0.000673218	0.0035064	12560.8	20428.9	13390.5	12969.3	9085.99	12194	2086.62	2147.67	1218.71	1542.15	3621.32	1254.57	4480.06	0	12012.8	12231.4	11740.3	16571.7	10423	12385.8	20146.2	24262.1	19535	18786.7	21384.4	18459.1	12812.4	12353.2	15318.5	12881.4	12483.7	14493.8
444	M398T12	398.328	398.326	398.333	12.4338	12.1974	12.5341	22	0	1	0	1	6	8	0.139588	0.000675848	0.00350759	29335.7	32213.7	20782.4	23389.9	159588	60582.4	8290.24	12199.9	2214.88	2358.33	116745	8456.58	38745.5	0	23835.3	37493	21953	28727.2	41430	22575.6	35447.5	30267.5	22425.8	54677.8	29233	21230.8	18527.7	20096.2	23063.1	19525.8	19465.3	24016.4
445	M594T9	594.436	594.434	594.438	9.00601	8.98053	9.0209	44	6	6	6	6	6	14	0.0706884	0.000675848	0.00350759	43726.8	91722.7	48350.7	37334.1	25892.3	49120.6	3343.9	18531.8	11869	3699.74	16582.5	3472.26	28005.3	0	41078.9	43363.1	49506.1	40194.3	42970.4	45248	98382.5	104888	67788.4	107728	103090	68459	32031.8	59756.8	56449.8	34678.9	54078.5	53108.2
446	M693T19	692.581	692.578	692.584	19.0208	18.9885	19.234	35	6	5	4	2	1	13	0.164459	0.000677166	0.00350818	23066	17652.8	10636.8	14121	6059.75	15879.5	6858.21	4375.62	1384.87	7423.58	2955.46	2611.53	4277.07	0	18744.1	14838.7	34034.8	20612.4	22405.8	27760.4	21139.5	17959.3	14065.1	24443.7	14058.2	14251.2	11993	10845.1	9245.47	9334.05	9890.87	12512.2
447	M653T17	653.44	653.437	653.444	17.088	17.0603	17.115	41	6	5	6	5	5	14	0.0995515	0.000678487	0.00350878	35916.7	40762.7	52449.1	42018.1	24582.4	37526.9	6477.05	9853.71	6430.23	7690.11	1458.72	3735.86	13619.1	0	33431.8	31455.1	41171.2	32259	30579.7	46603.5	27356.4	46773.8	49083.8	29397.4	43091.4	48873.3	44049.5	56075.7	58267.4	44757.6	57764	53780.7
448	M345T16	345.337	345.336	345.338	15.6395	15.6161	15.6468	35	4	5	5	6	5	10	0.134679	0.000679811	0.00350937	125510	214738	185239	164557	551713	204621	7578.22	54506.5	20344.3	95365.1	146138	27558.2	193320	0	119471	127862	133158	130139	129223	113204	231988	261915	147115	252293	251212	143901	189909	153848	203165	204973	167693	191845
449	M420T10_1	420.356	420.354	420.361	9.68523	9.6618	9.6887	19	0	3	2	0	5	9	0.155723	0.000679811	0.00350937	5090.74	9568.04	7073.27	2882.68	24341.1	9654.3	2976.13	2358.64	4835.63	1166.82	3259.96	1503.39	7315.65	0	8419.74	4034.11	2284.12	9219.46	3887.06	2699.96	7609.74	13985.3	8711.66	10200.2	9098.39	7802.98	7171.4	1062.31	12447.3	8513.16	1652.01	11593.5
450	M462T18_2	462.147	462.146	462.148	18.1417	17.9638	18.2837	11	1	0	3	0	1	3	0.378401	0.000681137	0.00350996	39673.9	34708	26338.9	37010.7	33939.5	45620.5	4207.49	4026.31	4558.23	1675.12	1984.85	17262.8	4114.23	0	47130.3	39140.7	40210.4	39478.4	34321.1	37762.3	36098.7	36312.2	41164.1	30550.5	33398	30724.7	27170.7	28856.4	22661.7	19269.3	28305.8	31769.2
451	M581T16_1	580.53	580.526	580.532	16.3042	16.2807	16.4857	43	5	4	6	6	6	14	0.12911	0.000682465	0.00351055	25689.4	44113.8	41602.4	29659.6	83529.6	45118	4827.48	18723.2	6643.9	9686.18	18890.5	5825.21	16309.1	0	24255	30713	19581.5	28143.5	30512.1	20931.2	55438.2	19814.1	53362.2	62897.7	21055.6	52115.2	37188.9	34754.5	50932.8	37251.9	40960	48526.2
452	M521T12_2	521.475	521.471	521.478	12.4176	12.2688	12.7315	28	0	6	4	5	6	6	0.916321	0.000682465	0.00351055	1556.15	22571.9	13756.2	13483.6	5805.21	7273.58	594.494	10876.6	8037.6	7601.22	2422.62	6664.94	2888.47	0	2516.53	1446.6	831.506	1065.18	1745.5	1731.57	33429.6	27052.4	6987.14	32286.8	23814.7	11860.7	3510.03	15639.3	21027.1	4478.26	15641.7	22240.5
453	M153T16_2	153.163	153.163	153.164	16.2577	16.2314	16.2762	3	0	0	0	0	3	0	0.296662	0.000683796	0.00351114	349.886	931.853	857.526	446.061	2400.48	776.31	176.147	757.842	411.439	301.221	289.598	230.302	677.818	0	213.869	425.871	243.597	445.906	617.284	152.791	1846.09	246.459	438.426	1945.97	475.741	638.432	484.362	676.609	1167.97	796.254	496.263	1523.7
454	M462T9_1	462.146	462.144	462.149	8.84643	8.63055	8.9907	11	3	2	2	0	0	2	0.439388	0.000686467	0.00351231	20864.8	16035.9	15253.2	17435.1	17677.6	24423.1	2846.66	837.756	1165.28	1353.38	1216.16	10731.2	2473.39	0	22918.9	24820.4	20612	21338.4	18440.2	17059	16564.1	16663.3	14716.9	16385.6	15251	16634.5	17009.5	15221	15475.1	15806.1	13667.1	14340.3
455	M510T7_3	510.378	510.377	510.378	6.78617	6.76788	6.79745	4	0	3	0	0	0	1	0.136923	0.000686467	0.00351231	15013.9	30262.7	15214.8	11774.2	5935.18	16353.8	3660.06	13329.3	3349.89	3661.06	4144.69	2239.22	6264.85	0	13013.3	13440.8	15929.3	16826.2	10144.4	20729.6	16245.8	46232.3	34252.4	16981.2	44363.2	23501.3	14769.5	13960.5	17188.9	12251.2	12198.2	20920.7
456	M253T13_2	253.18	253.179	253.181	13.1423	13.0932	13.2509	18	0	3	2	1	6	6	0.148476	0.000689147	0.00351349	17922.5	19802.5	18899.1	27562.6	33687.1	21076.4	760.893	1805.62	1357.07	15797.4	8978.77	3129.33	3954.6	0	16576.5	18290.8	17798.6	18034.4	17953.7	18880.9	22501.7	21236.9	18774.2	17785.7	20045.9	18470.6	18943.8	18413.2	21166.5	17795.6	19621.6	17453.7
457	M733T17	732.589	732.586	732.59	16.8613	16.8372	16.8905	13	4	1	3	3	0	2	0.287319	0.000690491	0.00351407	50114.5	26074.4	30921.3	27223.1	17792.7	28651.2	21009.4	6113.02	7221.79	5362.16	3853.35	8232.04	5845.75	0	37518.2	71798.8	36264.9	36851.3	82017.2	36236.8	30684.5	25396.4	19175.9	30934.6	31914.4	18340.4	30670.1	34636.2	22082.6	41916.2	32118.2	24104.8
458	M863T8_2	862.673	862.668	862.675	8.19226	8.17435	8.20445	4	3	0	0	0	0	1	0.138999	0.000697251	0.00351698	7226.55	1356.83	722.207	462.216	1195.03	2445.8	3540.31	829.157	360.13	230.487	294.253	339.965	3801.14	0	8027.46	2335.2	11072.7	9615.06	3388.11	8920.74	352.753	2091.65	1898.09	242.54	1772.8	1783.13	839.487	995.144	407.304	589.675	1220.84	280.787
459	M890T13_2	890.114	890.108	890.12	12.863	12.8398	12.8807	16	2	6	2	4	0	2	0.388468	0.000697421	0.00351705	2276.95	9120.25	4513.45	2788.49	31.4885	3114.14	1439.98	1765.17	3728.26	902.923	50.0195	1209.74	2701.05	0	1508.78	4082.25	819.847	962.692	3907.06	2381.06	10475	7226.13	8777.15	11175.1	6932.71	10135.4	0	8999.75	5741.17	0	7074.11	5265.64
460	M336T11_2	336.262	336.26	336.272	10.8006	10.5586	10.8363	28	3	1	2	1	6	13	0.117915	0.000701338	0.00351871	4797.44	6172.48	3542.12	3797.22	36558.4	10199.7	950.255	1463.81	2566.7	644.617	26095.3	1202.7	11933.3	0	4104.58	4124.64	6382.5	3919.77	4923.06	5330.1	8206.09	7207.06	5242.59	6285.92	6070.1	4023.13	710.566	3564.1	6487.48	958.303	2953.16	6579.12
461	M165T15	165.091	165.091	165.091	15.1237	15.0886	15.1589	44	6	6	6	6	6	14	0.222217	0.000705449	0.00352043	98242.7	126457	117052	131046	33043.2	85673	12636.3	12665.8	11453	46974	8388.77	19038	38220.6	0	78123	107753	95505.9	95736.6	115216	97121.9	126250	141740	107814	135673	131381	115886	101147	118238	117754	136553	115999	112625
462	M318T14_2	318.309	318.308	318.31	14.0341	14.0142	14.0544	22	2	5	2	3	2	8	0.124146	0.000705449	0.00352043	21511.3	33964	30030.4	24565.7	128008	46812.4	2507.2	9994.99	4322.16	9663.57	12675.1	5811.55	41613.9	0	17411.4	20542	24031.8	20598.2	23743.9	22740.2	43864	36304.6	21792.1	42303.1	38214.8	21305.2	36589.9	28288.1	34169.6	28565.8	26276.2	26292.7
463	M416T15_3	416.359	416.359	416.36	15.3382	15.3196	15.3416	3	0	0	0	0	3	0	0.315202	0.000705449	0.00352043	9091.91	3328.7	3366.95	4340.33	14983.8	6182.36	5342.85	1257.92	937.497	2126.57	3355.83	1948.69	6181.76	0	16153.3	8976.42	5483.65	15075	4978.69	3884.41	3750.45	4038.89	3055.23	4599	984.614	3544	2651.53	5112.42	3317.22	2599.74	3593.74	2927.08
464	M605T15_2	605.461	605.459	605.465	15.3379	15.2378	15.4397	5	1	3	0	0	0	1	0.750026	0.000710967	0.00352272	21452.3	29672.3	11242.8	7855.05	8600.7	11270.9	22051.1	22276.8	1508.05	1218.07	1327.06	8453.45	5139.8	0	11270.7	13232.6	17031.3	12232.4	8819.18	66127.5	21437.8	56078.3	59588.5	19416.3	11205.5	10307.4	12864.5	12960.2	11716.7	9281.95	10373.3	10259.9
465	M395T13_5	395.367	395.366	395.368	13.4013	13.3792	13.4243	12	2	1	3	2	0	4	0.143924	0.000712353	0.00352329	37943	47482.5	46726.7	55522.1	17092	35009.1	6914.19	8759.15	15479.7	7135.61	5409.44	5038.65	17976.8	0	33068.9	46999.6	39289.8	27251.2	41902.2	39146.5	44665.7	38464.7	60347.2	47391	39000.5	55025.9	29478.9	58706.5	44788.7	30979.3	69201.9	47204.7
466	M582T15_2	582.407	582.405	582.414	14.9635	14.936	15.0379	15	2	3	6	3	0	1	0.21859	0.000713742	0.00352385	15926.3	33941.1	32637.2	32871.7	13522.8	15598.4	7738.86	8619.2	9215.98	1588.36	3110.08	3409.65	5744.42	0	17654.3	21376.6	6607.26	5795.52	23058.8	21065.3	25236.1	27011.3	35917.2	30234.1	36330.3	48917.7	32326.6	36943	17527.6	31615.7	45883.3	31527.2
467	M346T7_7	346.258	346.258	346.26	7.48409	7.46765	7.51945	4	0	0	0	0	4	0	0.103977	0.000715133	0.00352442	17650.5	17209.9	10781	12282	29841.9	17111.9	1564.74	2383.99	1951.35	5723.94	10848	1779.25	3346.49	0	17749.2	18676	14901	18356.8	19271.8	16948.3	19659	14958.1	18560	18739.1	13615.6	17727.6	7525.55	11934.5	11991.3	9486.82	12763.2	10984.5
468	M119T0_1	118.979	118.977	118.98	0.0676917	0.01905	0.225783	16	1	2	2	1	4	1	2.41594	0.000716528	0.00352499	910.236	989.287	511.91	949.346	9333.4	3320.79	370.162	209.792	277.741	539.278	7612.49	8022.83	1430.89	0	841.966	824.91	924.754	300.902	1180.52	1388.37	970.742	1221.04	1112.76	602.648	1010.53	1018	445.662	220.787	791	159.911	760.169	693.933
469	M461T8	461.362	461.352	461.365	7.93116	7.85097	8.44027	48	6	6	6	6	5	14	0.155468	0.000716528	0.00352499	61039.8	78837.3	49537.6	45082.5	18941	55150.1	14327	10076	11093.9	21708.8	11743.7	8574.05	18889.3	0	56171	44359.6	76345.7	70919.3	45330.9	73111.9	93739	72314.3	70846.7	89505.2	71851.8	74766.6	53624.5	33212.7	54538	51545.3	40122.3	64182.9
470	M242T9	242.284	242.284	242.284	9.26305	9.23493	9.28523	3	0	0	0	0	3	0	0.328616	0.000719324	0.00352612	760.752	1099.29	929.155	1077.74	2221.22	892.672	104.196	331.724	103.992	267.786	480.063	293.346	292.073	0	631.539	814.464	831.751	654.416	894.314	738.027	1435.05	1105.78	1038.82	1499.02	614.023	903.071	995.779	860.039	757.094	1039.18	938.365	984.472
471	M587T13_3	587.422	587.417	587.425	12.8853	12.8602	12.911	39	6	6	5	6	2	14	0.172074	0.000727779	0.00352948	58780.5	91667.3	60453	56502.3	26589	59481	17288.1	10775.8	25825.6	6709.59	6760.3	10235.1	11337.4	0	41047	88738.6	52784	44677.4	65596.6	59839.2	108925	79106.7	90334.8	98601	83192.4	89843.8	29995.8	69586.2	79405.1	30309	92947.9	60474.2
472	M396T13_1	396.33	396.329	396.338	13.4799	13.194	13.5037	33	4	2	4	2	6	14	0.132357	0.000727779	0.00352948	15916.6	21753.6	9072.97	11433.5	84224.9	38367.3	4932.29	15808.3	2782.9	2289	29615.5	5078.19	16960.8	0	15757.3	22309.2	12733.3	15446.7	20417.4	8835.95	40226.6	11348.9	10946.8	43799.8	14423.3	9776.44	10533.2	6094.17	7535.94	6337.01	11227.8	12709.7
473	M662T16_1	661.578	661.577	661.58	16.4667	16.4007	16.5038	5	3	1	0	0	0	1	0.402497	0.000727779	0.00352948	31182.3	13552.7	21255.9	17423.6	8009.83	17598.6	13939.2	3123.36	7023.62	4893.69	2753.97	7083.39	2859.54	0	20158.2	44475.5	17760.6	38094.6	48073.3	18531.6	9892.25	14454.9	11942.5	19040.1	12207.8	13778.9	18316.8	19334.7	14307	33035	26133.8	16408.3
474	M307T7_3	307.263	307.26	307.265	7.10267	7.0443	7.15672	12	0	4	4	0	0	4	0.125294	0.000730619	0.0035306	2581.05	2967.75	1849.82	1715.07	640.772	1884	307.492	867.981	856.791	565.639	282.318	236.053	676.138	0	2504.14	2164.2	2926.52	2327.3	2662.7	2901.47	2598.8	2985.68	4015.8	2512.42	1775.55	3918.23	818.931	1741.85	2872.09	912.539	2134.7	2618.84
475	M349T11_1	349.238	349.237	349.238	10.8254	10.8	10.8384	8	0	1	0	0	6	1	0.0582472	0.000730619	0.0035306	10529.1	11698.7	8813.96	9212.72	34912.3	14363.1	1650.86	3121.72	533.509	873.167	22398	836.609	12646.3	0	9873.84	12932.6	9469.98	9998.56	12182.4	8717.01	15894.4	8430.93	10459.8	15326.6	9689.84	10390.6	8715.23	8518.3	9326.99	8461.12	9605.92	8256.19
476	M185T14_1	185.154	185.153	185.154	14.4038	14.3107	14.5629	25	2	1	5	2	6	7	0.503249	0.00073347	0.00353171	17921.9	17697	22724.4	20686.4	33668.5	21451.6	1867.88	1079.59	5408.44	2439.06	13440.8	10795.5	7186.23	0	17490	17322	18279.6	21469	16661.3	16309.6	17592	18253.3	16261.8	18527.4	16601.9	18945.4	20451.1	18462.9	30683.4	18628.2	28489.4	19631.1
477	M696T12_1	695.562	695.556	695.565	12.258	12.2365	12.2802	13	3	3	1	2	1	3	0.208468	0.000734899	0.00353226	8160.96	9345.35	6577.38	4546.16	3031.63	7104.64	1401.86	3708.41	1611.6	1849.13	1477.76	1481.09	5127.35	0	7812.61	10802.4	7591.5	7228.35	8546.79	6984.15	16305	7754.06	9408.97	8366.07	5259.33	8978.72	4712.06	6391.27	8120.1	5101.59	6356.13	8783.13
478	M160T1	159.969	159.969	159.969	0.615417	0.311033	0.894483	20	1	2	0	3	1	2	0.471956	0.000736332	0.00353282	2707.98	3175.08	3598.44	7668.5	3592.1	3584.28	675.524	723.806	1088.05	4281.23	257.574	1691.62	682.187	0	2686.14	3068.07	2976.28	1371.45	2957.25	3188.71	3223.12	3552.1	1847.78	3505.39	3930.43	2991.65	3942.41	1395.03	3846.42	4030.88	4153.41	4222.48
479	M381T7	381.244	381.239	381.251	7.11463	7.0443	7.14618	20	5	4	3	2	0	6	0.1957	0.000737767	0.00353337	19039.4	21087	14812.1	13184.2	7559.77	16127.7	5600.45	5276.09	4884.92	2837.97	1160.02	3156.19	5866.24	0	14198.9	13410.3	26560.2	19368.7	15788.2	24910.1	13820.1	24324.9	20274.8	17027.9	28631.5	22442.9	12110.2	23630.2	12349.1	12290.4	17501.3	10991.6
480	M158T2	158.003	158.002	158.003	2.14133	1.73658	2.38155	27	2	4	2	2	0	6	0.491052	0.000739205	0.00353392	9033.49	13166.8	10867.5	12231.9	3182.78	9823.21	1094.22	3321.67	1443.74	4390.88	357.9	4823.71	4152.75	0	10589.5	9925.3	8756.36	9082.76	8260.27	7586.76	13202.4	9377.32	15254	18130.2	9732.33	13304.6	10153.8	13329.9	9134.35	11577.1	10703.6	10306.2
481	M411T15_2	411.362	411.36	411.367	14.586	14.5205	14.6183	43	6	6	6	6	5	14	0.0853313	0.000739205	0.00353392	382510	664399	440560	341014	148545	336591	28549.3	51148	251394	76636.7	67289.8	28721.7	109918	0	353794	400303	361816	395201	424881	359068	585909	731000	707504	642831	652006	667145	217500	324728	736579	241861	341650	781045
482	M459T8_2	459.347	459.343	459.357	7.50705	7.45712	7.84003	23	2	4	3	3	3	7	0.284949	0.000740645	0.00353447	63397.2	112427	64669.1	64597.8	20456.7	59900.3	26735.8	27514.3	24291.1	29104.3	9852.42	17068.5	13669.5	0	69189.7	42207.9	88668.9	66443.6	22585	91288.1	97174.7	82410.8	161900	103858	122386	106829	50976	22109.1	80140.5	85455.3	68338.8	80994.7
483	M427T17_1	427.357	427.356	427.358	16.6343	16.6114	16.6596	44	6	6	6	6	6	14	0.131313	0.000742089	0.00353502	242077	303779	247498	247781	160756	251813	39183.4	49101.5	27087	31214.4	20105.6	33066.2	65644.8	0	220970	276551	215829	216968	305802	216340	327529	380914	261526	321820	281113	249775	247935	235429	240113	244039	298759	218714
484	M514T9_2	514.316	514.314	514.319	9.18297	9.16057	9.2098	10	0	3	0	2	0	5	0.129791	0.000742089	0.00353502	35803.6	39229.5	26765.2	35281.5	16177.6	31555.1	6517.46	7439.93	3103.33	13824.9	3041.97	4095.57	12496.5	0	34098.2	30463.9	43998.1	33087.8	29333.8	43839.9	33904.8	48011.4	36334.5	31232.6	48918.5	36975.3	23759.9	30065.7	25343.4	23575.3	30755.8	27091.4
485	M519T8_1	519.383	519.38	519.386	8.31082	8.12163	8.3446	9	3	2	0	0	3	0	0.0848124	0.000744984	0.00353612	7260.37	11907.3	6433.78	9739.23	4078.66	7868.86	2008.21	2818.3	1362.69	4062.45	612.581	667.377	2987.36	0	4936.71	9889.57	9575.19	6484.9	6028.87	6647.01	16652.8	10434.4	11676.9	8485.86	13360.7	10833.3	5824.87	7976.84	5650	5041.55	8321.41	5787.99
486	M835T13_2	835.107	835.101	835.11	12.9152	12.9062	12.929	9	2	3	1	1	0	2	0.363189	0.000747907	0.00353722	2623.22	6300.89	1800.52	1706.44	514.366	2335.26	828.623	2503.39	1399.95	702.254	626.047	848.14	2820.73	0	1654.36	3684.87	2041.95	2777.6	3479.38	2101.15	6796.27	3361.83	8520.09	6006.39	3618.85	9501.91	460.616	3888.72	571.084	899.376	2918.56	2064.75
487	M360T14_4	360.347	360.346	360.349	14.2391	14.2327	14.2594	28	3	5	3	6	2	9	0.071349	0.000750808	0.0035383	32105.6	35268.9	34072	21955.5	176639	66521.2	3673.68	8763.91	7709.71	9133.89	28847.2	4746.22	47508.9	0	27005.7	33062.2	35628.8	28030.7	33945.9	34960.5	38928.4	43813.7	25160.7	43515.5	36178.6	24016.6	35286.2	27040.6	35058.4	40601.7	23191.7	43253.1
488	M687T17_1	686.592	686.589	686.595	16.6115	16.5604	16.6755	42	6	6	6	6	6	12	0.531868	0.000752271	0.00353884	410616	167723	227357	173549	61490.5	204602	250529	53345.3	129596	29388.9	55065.6	108821	71019.1	0	207102	736456	266006	254689	728991	270449	195847	208441	106184	184399	216671	94793.3	197416	204149	144375	485737	192894	139568
489	M374T13_2	374.327	374.325	374.328	13.0785	13.0597	13.0932	37	5	6	6	6	3	11	0.114089	0.000756677	0.00354047	100316	103711	83342.4	77905.6	33453.9	62832.6	14133.5	11791.7	32247.6	10092.9	6079.3	7168.48	39549.3	0	110175	84319.3	116564	110562	84242.9	96030.2	100355	114995	97365.8	94894.5	121689	92967.6	53229.4	77116.4	121418	51485.5	72559.5	124245
490	M464T12_1	464.382	464.375	464.389	11.7584	11.5126	11.8045	13	2	3	2	2	1	3	0.119793	0.000756677	0.00354047	14414.2	25950.2	14481.7	15869	6472.27	15200.6	4872.44	11037.7	2429.64	5936.97	2221.09	1820.94	5614.34	0	14666	16733	11651.2	10349.5	22869.1	10216.5	23686.7	22076.5	48296.9	21600.5	20472.2	19568.6	16033.5	9971.45	14095.4	14210	16250	16329.7
491	M483T7	483.129	483.126	483.13	7.2786	7.24045	7.32753	16	2	4	2	1	0	7	0.1203	0.000756677	0.00354047	1473.73	2112.7	1308.11	4274.43	278.849	2124.98	1085.24	963.636	400.97	2294.69	125.034	255.635	1977.86	0	531.581	3070.39	866.994	639.237	2601.2	1132.97	2169.82	3185.58	716.357	2504.63	2879.76	1220.03	1836.62	1483.97	1026.92	1391.01	1428.99	681.149
492	M693T9_1	692.573	692.571	692.585	8.80424	8.7743	9.09333	18	1	2	3	3	4	4	1.19349	0.000756677	0.00354047	2101.15	12320.2	18958.3	19305.8	30853.4	12967.8	1155.79	2463.39	10065.5	7461.7	14318.4	15477	19572	0	941.568	946.208	2261.27	1555.71	3579.52	3322.65	12265.4	16432.6	8771.53	12719.3	12228.1	11504.4	10277.4	23382	27558.5	2850.56	22717	26964.4
493	M326T14_1	326.306	326.304	326.307	13.717	13.6725	13.747	27	1	3	3	3	6	11	0.197169	0.000759628	0.00354155	7748.36	10347.9	8306.29	6559.08	18749	10473	2327.23	2081.59	743.957	2446.4	3004.27	2064.96	5222.99	0	7335.73	12121.1	6833.63	7275.88	7769.28	5154.51	13787.5	8156.57	8964.37	11619.5	10433.8	9125.66	9118.99	7608.66	7910.61	8872.15	7421.13	8906.22
494	M219T17	219.21	219.21	219.21	17.4187	17.396	17.4777	3	0	0	0	0	3	0	0.0963752	0.000762591	0.00354262	17946.3	20939.1	17675.9	22418.2	11211.3	18458.6	1176.32	2073.77	1909.31	4555.44	6436.35	1778.95	1530.28	0	18498.4	19519.7	17874.9	18573.8	16873.5	16337.5	21001.4	22001.9	18906	23622.2	21983.1	18120.1	15738.6	17348.5	16507.3	17695.8	21276.7	17488.3
495	M541T16	541.425	541.423	541.429	15.8801	15.8424	15.8954	42	6	6	6	6	4	14	0.10223	0.000762591	0.00354262	80967.7	109104	75274.5	80181.1	23927.8	58326.2	27554.9	6698.48	20549.4	21021.6	10515.1	5962.69	11122.1	0	61385.6	114953	65863.6	58605.3	117637	67362.5	105414	98572	115701	111170	107608	116159	48416.5	83498.9	90655.9	49930	85414.7	93730.8
496	M443T9_2	443.352	443.35	443.353	8.62252	8.59043	8.65962	40	6	6	6	4	4	14	0.0672288	0.000765565	0.00354369	97100.2	145441	102491	80170.2	38299.7	94034	3725.72	15756.5	17311.1	46721.1	7102.56	6321.79	30914.9	0	97058.1	95349.9	95631.4	92720.4	98109.2	103732	140451	161795	134209	135279	168749	132164	101323	80770.3	116231	108897	83967.9	123758
497	M269T15_6	269.284	269.283	269.285	14.939	14.9298	14.9664	25	2	4	3	2	4	10	0.414581	0.000767057	0.00354423	7123.5	17157.9	8118.4	6717.58	21760.3	9233.16	882.991	3415.64	4290.8	4854.27	7327.8	3827.9	7644.28	0	6028.93	8459.11	6715.48	6833.15	7881.82	6822.52	12807.6	18633.6	16207.3	13862.2	20483.8	20953	12139.4	4998.77	5208.41	14896.9	5308.07	6158.83
498	M503T10_5	503.428	503.426	503.43	10.0564	9.97933	10.1965	6	1	0	1	1	3	0	0.0585247	0.000767057	0.00354423	44758.6	64771.8	34715.1	33531.6	11960.8	45215.1	21981.9	8792	16992.2	15813.6	10106.7	2646.2	15879.3	0	2268.2	46954.5	56348.5	64798.6	45071.8	53110	76253.5	56890.8	59875.4	74233.2	55907.5	65470.4	40125.6	38146.9	2329.76	38716.6	35916.8	53054.9
499	M417T13	417.357	417.356	417.357	13.4704	13.4563	13.4805	4	0	0	0	0	4	0	0.267548	0.000768551	0.00354476	2567.42	3662.6	4512.49	2666.7	20624	6688.15	717.085	615.83	2851.35	474.385	5487.19	1789.4	6029.39	0	2331.76	1358.09	2607.29	2756.76	3547.17	2803.42	3628.14	3287.31	3646	3096.75	4844.82	3472.59	9601.41	1502.42	3381.09	5328.04	2583.59	4678.37
500	M693T7	693.218	693.216	693.229	7.02363	6.98403	7.07363	12	3	3	0	3	0	3	0.123309	0.000768551	0.00354476	2814.64	2588.69	927.53	3114.49	412.66	2063.71	1747.53	674.323	365.027	1338.32	245.448	254.474	728.066	0	731.149	4462.29	4552.94	831.603	3871.83	2438.03	1751.11	3144.07	3535.32	2524.15	2591.55	1985.97	492.736	1384.01	953.363	556.345	1286.82	891.904
501	M365T11_1	365.136	365.135	365.139	10.6548	10.6237	10.688	44	6	6	6	6	6	14	0.145563	0.000770048	0.00354529	12753.8	13270	16255.2	15896	18138.3	14727.4	2145.62	799.095	1934.4	1868.67	821.174	2143.76	2442.11	0	10687.1	13213.1	11973.5	16334.9	13639	10675.4	12714.1	12029.8	14300	13768.8	13412.7	13394.6	16076.4	19588.6	13829.6	16837.1	15107.5	16092.1
502	M786T11	786.459	786.455	786.463	11.1273	11.1101	11.3098	12	2	2	0	3	0	4	0.188088	0.000770048	0.00354529	12635.7	8248.28	8672.02	10501.5	5115.49	8852.33	5831.51	1911.24	678.918	1735.27	741.483	1665.01	3566.83	0	8243.62	19579.8	10385.6	6549.99	20201.9	10853.5	7407.44	7873.73	12086	6948.73	7837.28	7336.54	9331.91	8040.26	8102.89	8054.43	9467.64	9034.97
503	M458T12_2	458.368	458.365	458.373	12.2426	12.2193	12.258	32	2	6	4	6	4	10	0.0749406	0.000771549	0.00354582	214386	261667	198254	174496	148336	204630	31478.4	38086.7	21087	17090.7	36848.7	15335.1	46907.1	0	194105	261413	196820	196839	247553	189584	316775	225532	255494	292047	217527	262629	173602	203936	210567	170021	219299	212100
504	M518T12_2	518.456	518.454	518.458	11.944	11.8307	12.1899	31	1	6	6	6	6	6	1.11815	0.000771549	0.00354582	17030.8	171260	111409	88502.2	51801.1	46659.6	24663.1	66506.5	46365	46225.2	13416.6	52172.6	27374.1	0	3913.99	10038.1	2601.01	4073.44	15124.6	66433.6	251626	183522	95771.1	236282	163383	96976.5	63081.6	110381	164171	54309	116735	159776
505	M569T13_2	569.408	569.405	569.412	12.8845	12.8573	13.1026	40	5	6	6	6	2	14	0.175186	0.000771549	0.00354582	45610.1	88663.3	60493.4	65782.4	23354	57931.7	6415.82	9535.05	36083.7	10521.8	7640.1	10148.8	12239.4	0	35561	46514.4	50181.7	46980.5	53380.3	41042.9	75340	90686.7	102035	94575.9	88369.9	80972.7	14981.1	80171.7	60363.7	22971.8	109963	74509.1
506	M772T11	771.632	771.628	771.635	11.1608	11.1414	11.1742	26	5	3	4	2	2	10	0.126951	0.000771549	0.00354582	13695	16934.3	11454.6	8675.12	6070.75	11523.1	1899.51	5740.7	2086.04	2914.73	891.541	1462.87	7255.17	0	11851.1	17036	13219.1	14303.6	13761.5	11998.8	11787.8	25442.1	19573.9	9826.43	19463.5	15512.2	11545.9	9157.23	12732.3	14827.2	10721.7	9743.59
507	M531T12	531.487	531.485	531.489	12.1344	11.9467	12.5165	12	0	4	3	1	0	4	0.486358	0.000774557	0.00354688	998.153	3161.49	3576	1348.45	789.499	1573.3	513.09	1317.98	2178.36	397.17	164.123	765.187	988.128	0	866.041	1048.55	498.509	900.528	1972.71	702.57	1026.1	3722.5	3412.76	2849.67	5054.55	2903.35	957.379	2966.95	6679.27	2014.48	3192.54	5645.38
508	M585T11_1	585.424	585.417	585.425	10.6814	10.6637	10.7293	5	0	0	2	3	0	0	0.0965992	0.000777578	0.00354794	14933.4	19488.3	11967.2	19178.8	5825.15	13444.9	4190.17	3446.62	4209.58	6699.81	784.315	1298.77	2198.35	0	10847.1	14192.1	20599.5	11481	12841.9	19639	17868.6	16991.1	24001.7	15500.3	19307.6	23260.4	7891.26	16437.3	7163.94	9570.58	15499.2	15241
509	M427T14_2	427.357	427.356	427.358	13.8427	13.8192	13.8673	44	6	6	6	6	6	14	0.133493	0.000779092	0.00354847	7.27682e+06	8.82866e+06	7.47364e+06	6.20951e+06	4.11922e+06	6.94564e+06	1.00765e+06	1.29435e+06	841982	1.23363e+06	913197	927192	1.5924e+06	0	8.20846e+06	8.14498e+06	6.13499e+06	7.21033e+06	7.97405e+06	5.98809e+06	9.89299e+06	6.99918e+06	8.93296e+06	1.03017e+07	7.58997e+06	9.25518e+06	6.79067e+06	7.68358e+06	7.96559e+06	6.22801e+06	7.59299e+06	8.58102e+06
510	M692T17	691.549	691.545	691.551	16.6235	16.5354	16.7	22	3	3	4	4	0	8	0.423648	0.00078213	0.00354952	70099.2	38404	43659.8	36823.2	17563.6	39775.1	32431.2	11280.6	17951.6	4211.12	7276.13	16850.6	9528.74	0	43365.2	106555	53559.6	49403.1	116527	51184.9	44907.2	44908.9	26393.2	49435	42718.6	22061	36388.8	37725.4	33200.8	79293.3	43693.4	31657
511	M311T7_1	311.132	311.131	311.138	6.8488	6.80165	6.89583	43	6	6	6	6	5	14	0.0714294	0.00078518	0.00355057	19067.4	13150.5	12686.2	19306.8	5697.5	14888.4	5931.51	2097.83	2007.57	3665.82	1504.17	1063.47	5900.19	0	11940.7	22454.9	23572.2	10984.4	21935.9	23516.3	11511.1	15040.8	12118.9	10930.8	16271.1	13030	10758.4	15390	10879.2	11758.2	14906.5	12424.7
512	M621T20	620.545	620.543	620.547	19.8448	19.8443	19.8713	3	0	3	0	0	0	0	0.238703	0.00078518	0.00355057	11877.3	9799.97	6586.29	5677.04	3935.27	6004.26	3258.83	3879.66	1361.96	2282.59	577.356	1433.23	1580.49	0	15750.5	12991.2	7270.2	14184	12364.7	8703.43	6309.3	14656.6	7285.86	5513.04	12614	12421	7087.75	5317.28	9038.18	5633.07	5885.23	6556.25
513	M476T10_3	476.373	476.367	476.375	10.0797	10.0609	10.4589	29	4	6	4	3	1	10	0.110156	0.000789777	0.00355213	173851	179524	159925	108169	66244.8	131889	37022.4	34983.1	82444.1	30752.2	20916.6	14528.3	50805.4	0	193265	165822	162417	220887	111855	188861	216535	144520	183974	217418	134060	180640	95834.4	145139	316942	91163.8	144452	166021
514	M619T10	619.419	619.415	619.422	9.97356	9.95148	10.0092	24	5	5	2	3	1	8	0.151514	0.000789777	0.00355213	16149.2	21779.7	14860.7	14590.9	10552.5	15283.8	1333.5	2176.56	3380.98	3843.43	2313.05	2315.71	3308.56	0	14689.9	16528.4	14244.3	17032.3	17199.5	17200.9	23109.3	19419.2	24752.2	22396.1	19111.5	21889.9	13469.6	17132.1	11247.2	11019	17587.5	18709
515	M648T18_1	647.524	647.52	647.526	17.6825	17.5692	17.7833	38	5	6	6	6	1	14	0.0804034	0.000791315	0.00355265	42111.4	33023.1	24854.7	34657.2	9886.96	28331.7	8779.48	7355.28	4645.84	18108.3	2079.21	2277.96	7556.99	0	33024.1	39653.6	56303.7	34064.5	41980.9	47641.8	39638.3	24884.3	37255.8	37103.1	22455.9	36801.3	20106.9	24686.8	28657.5	18859.6	26207.8	30609.3
516	M278T13_2	278.219	278.218	278.221	13.4802	13.4617	13.5064	34	4	3	5	2	6	14	0.110104	0.0007944	0.00355369	21874	32839.3	12275.7	26782.5	156640	39851.4	8275.96	16103.3	10546.7	9739.95	73810.3	4387.8	46795.1	0	15669.6	18613.5	31723.2	14007.6	18319.5	32910.8	51203.4	30718	31996	46484.4	31472.9	5161.12	5029.4	3024.46	13866.8	5634.61	31394.6	14704.6
517	M572T9_2	572.429	572.427	572.432	9.1153	9.01607	9.18548	30	6	6	3	4	0	11	0.257673	0.0007944	0.00355369	14851.8	14933.8	8332.74	12050.2	6675.02	10145.6	2779.91	2722.96	1861.21	1269.1	3409.78	2614.25	2501.42	0	14749.5	17372.6	11266	12047.2	18191.2	15484.2	12724.5	14638.3	17833.7	11063.8	17828.9	15513.9	7374.57	5887.47	11284.2	8667.08	7499.07	9284.09
518	M697T13	696.526	696.524	696.526	13.4623	13.4609	13.4799	4	0	0	0	0	4	0	0.159203	0.0007944	0.00355369	9083.13	11697.2	9961.17	10379.1	28269.1	9589.75	800.358	1014.85	1298.22	1691.12	17739.8	1526.72	16560.1	0	9439.16	9565.94	8245.78	8257.65	10243.8	8746.47	12606.1	10359.5	11589.2	13015.1	11796.7	10816.6	8965.36	8107.99	11624.5	10357.3	10974.7	9737.14
519	M444T10_1	444.356	444.355	444.358	10.3691	10.3437	10.3989	43	6	6	6	6	5	14	0.0440902	0.000797497	0.00355473	310153	401921	280998	296718	135086	284968	31868.6	64461.8	55733.4	88112.1	24624.6	12564.3	117150	0	353257	283562	272115	341767	307925	302292	453891	323684	399252	467325	324505	442868	210300	328802	280678	219677	344645	301888
520	M429T18_1	429.373	429.372	429.374	18.3626	18.3342	18.4025	44	6	6	6	6	6	14	0.327673	0.00079905	0.00355524	2.34788e+06	1.88054e+06	1.85303e+06	2.16742e+06	1.30632e+06	2.88221e+06	473675	226333	225486	294273	187509	944423	768881	0	2.22929e+06	1.74172e+06	2.70621e+06	2.47057e+06	1.93719e+06	3.00228e+06	1.73552e+06	2.12733e+06	1.68902e+06	1.77029e+06	2.21007e+06	1.75101e+06	1.77582e+06	1.91751e+06	1.78301e+06	1.63972e+06	1.72733e+06	2.27481e+06
521	M607T19	606.531	606.529	606.534	18.883	18.8512	18.927	23	5	0	6	4	0	8	0.144347	0.00079905	0.00355524	14208.8	7471.94	14950.8	9334.46	3874.9	8200.67	3379.7	777.537	9311.43	4186.91	681.305	1183.74	3963.15	0	12054.6	11432.8	15413.7	12261.3	13622.3	20467.9	6311.19	7928.62	7185.72	7557.54	7228.43	8620.14	7329.19	7359.42	28751.7	11342.4	10330	24592.3
522	M158T3_2	158.003	158.002	158.003	3.44507	3.20798	3.59942	12	1	0	3	2	1	3	0.587416	0.000800605	0.00355576	10227	12173.5	11060.7	12564.9	3603.34	12136	784.308	1257.4	1807.46	3875.6	581.863	7128.88	3507.23	0	9298.58	11341.8	10551.5	10503.1	9343.78	10323.1	11028.9	11217.9	13714.7	13820.1	11585.8	11673.4	9488.41	8767.53	10162.3	12936	12737.6	12272.5
523	M338T9_2	338.274	338.263	338.277	9.16097	9.00795	9.47588	27	3	3	0	2	5	12	0.267838	0.000800605	0.00355576	6161.56	9862.92	9752.55	5339.97	31275.6	11003	1857.46	3012.66	5557.71	1176.52	17624.6	2947.02	7512.81	0	4055.97	4908.15	4992.74	6690.65	7265.02	9056.82	13893.7	7782.28	7360.04	11962.8	11632.3	6546.36	5330.2	6830.3	16339.9	4679.63	8183.17	17152.1
524	M886T10	885.695	885.69	885.696	10.3761	10.3633	10.3989	6	1	3	1	1	0	0	0.307572	0.000800605	0.00355576	3608.98	5649.3	3298.96	2891.13	483.788	2459.34	642.176	1364.08	1865.36	1563.9	553.497	756.423	2534.38	0	3848.67	3860.27	3539.22	4582.58	3000.48	2822.64	7062.47	4427.13	5322.53	7263.54	3908.22	5911.89	1950.88	6001.5	3030.35	1908.5	5215.47	1687.03
525	M430T18	430.377	430.376	430.383	18.3623	18.3342	18.7002	45	6	6	6	6	6	14	0.325272	0.000805291	0.0035573	782822	638656	627956	739990	443712	981635	160168	82158.2	63718.5	98774.4	62854.7	319298	250349	0	751882	590937	898051	782411	647904	1.02575e+06	598149	742283	564793	598694	744730	583285	608223	647626	631096	555347	585833	739615
526	M252T9_2	252.268	252.266	252.269	8.8472	8.79025	8.9016	12	0	0	2	1	3	6	0.181737	0.00080843	0.00355832	1012	2213.22	2289.79	1554.35	5060.75	2446.23	717.844	598.905	675.931	920.756	1775.2	444.571	2422.57	0	1680.14	716.933	500.343	464.839	2144.41	565.359	1425.97	1516.7	2770.48	2685.62	2279.46	2601.1	1965.81	2346.15	2200.48	1346.53	2474.42	3405.35
527	M450T11	450.358	450.356	450.359	11.4954	11.487	11.525	17	4	1	1	2	0	9	0.0673193	0.000811581	0.00355934	26553.6	56519.6	29882.5	29217.2	11356.8	29439.6	8313.73	27650.2	11665	11004.5	4099.46	1981.85	25885.5	0	21589.3	37493	21106.4	19805.6	36968.6	22359	90726	53951.6	27550.5	86951.6	52869.2	27068.8	25352.9	20448.1	44990.9	24902.1	19342.2	44258.6
528	M346T16_2	346.34	346.338	346.341	15.6394	15.6114	15.6514	32	4	4	5	4	4	11	0.143965	0.000816331	0.00356086	29486.6	49875.5	42269.1	38030	129927	47998	2225.17	13408.5	6235.53	21821.3	34494.4	6910.01	43569.2	0	26530.4	28470	30623.5	29952.6	32980.9	28362.2	52499.8	61930	32898.4	60263.2	58438.5	33223.4	42357.9	31606.2	49120.6	47221.4	39595.2	43713.1
529	M359T11_2	359.295	359.294	359.302	11.168	11.0443	11.1922	30	5	6	3	5	4	7	0.392218	0.00081792	0.00356137	187143	238131	210934	170582	156021	163670	16234.2	42832.8	23464.2	18300.5	17456.7	64194.4	78897.6	0	162763	207777	179985	180622	200953	190761	178425	279765	234202	198053	281945	256399	239001	176657	209965	210986	194953	234040
530	M521T17_2	521.398	521.392	521.404	16.8098	16.7692	16.8255	9	2	0	3	2	0	2	0.203146	0.00081792	0.00356137	12155	13016.9	8895.08	10555.7	6982.73	10563.1	2483.68	2975.42	1588.11	1765.55	607.453	2145.84	1958.22	0	13595.1	16413.2	9685.37	10798.3	10531.5	11906.5	16737.5	10742.8	12613.2	16574.9	9756.28	11676.4	10415.9	8942.99	9317.75	5810.24	9477.02	9406.57
531	M919T19	918.651	918.647	918.657	18.94	18.9113	19.0268	22	5	3	3	1	0	10	0.216661	0.00081792	0.00356137	7565.84	5687.63	6779.33	4915.19	2625.32	4667.73	595.303	1760.64	2824.26	785.874	681.535	1011.32	1641.61	0	7411.06	7787.56	7548.74	6640.54	8482.69	7524.42	6625.99	3637.02	7554.02	5403.55	3616.96	7288.23	5031.04	4174.56	9874.21	6448.08	4484.56	10663.5
532	M571T12_2	571.392	571.387	571.396	12.1188	12.0945	12.139	26	4	4	5	1	3	9	0.288642	0.000824307	0.00356338	36211.5	46818.8	30250	25114.2	13262.2	27567.6	10827.3	13651.7	8478.19	7097.45	4157.17	7957.17	8912.7	0	33137.3	47138	32875.9	37113	48177.1	18827.6	37045.7	37114.5	63667.6	41271.4	36869.7	64944.1	23596.1	38966.7	37388.8	17060.6	30473.5	34014.1
533	M274T8_2	274.274	274.273	274.278	8.1942	8.14755	8.25133	31	5	4	5	4	4	9	0.265412	0.000825912	0.00356388	19076.3	24293.8	20166.4	19242	25956.3	21079.9	3519.99	1330.16	3261.02	3032.82	1293.33	5594.86	3913.59	0	18001.4	16934	22871.6	15630.6	16917	24102.9	22843.8	25243.8	25027.6	25697.4	22477	24473.4	23675.8	19902.6	15484	20464.6	23746	17725.3
534	M417T11_2	417.336	417.335	417.338	11.2773	11.2683	11.2927	13	0	4	3	3	0	3	0.125353	0.000825912	0.00356388	40226.1	42216.4	33161.6	42563.4	25149.5	37021	4734.05	4573.46	4246.25	11688.2	3133.61	4640.69	11704.2	0	41000.3	40721.4	36654.2	32975.4	44649	45356.3	46657.2	44607.1	47038.8	38881.7	40311.7	35802.1	27710.7	35129.8	37711.1	28435.7	36840.4	33141.6
535	M549T13_2	549.393	549.39	549.397	12.8845	12.8607	12.9469	29	5	4	2	5	0	13	0.225655	0.00082752	0.00356438	21737.1	40658.2	25773	31146.5	17784.9	22227.8	6968.39	1845.78	7440.13	7110.89	2118.69	5015.83	4963.49	0	11092.2	30771	22425.2	16583.1	25863.6	23687.2	40552.4	41884.5	39066.5	40259.2	38598.5	43588.1	17379.6	32051	26676	17628.7	35742.7	25160.2
536	M887T10_1	886.698	886.695	886.7	10.3739	10.3384	10.4005	7	1	3	1	0	0	2	0.29494	0.00082752	0.00356438	1786.08	3799.73	1884.59	2221.92	354.454	1427.74	412.465	1217.36	797.692	1047.11	363.824	421.097	1652.94	0	2553.83	1411.54	1534.97	1892.71	1749.9	1573.53	4166.7	4323.02	5314.08	4313.75	2036.55	2644.27	898.296	2637.97	1122.08	1538.69	2697.68	2412.81
537	M615T9	615.363	615.361	615.368	8.89653	8.87003	8.93422	38	5	6	6	6	4	11	0.0761968	0.000830744	0.00356538	155213	195249	127710	132927	20613.8	129316	40788.4	33653.5	58265.7	32860.9	10411.7	9853.44	48821.1	0	102477	181764	188738	104039	169100	185161	148706	204862	234243	159795	206066	217823	62712.5	184836	130782	54256.2	189416	144258
538	M286T13	286.281	286.273	286.283	12.8832	12.8217	12.9829	7	0	0	0	0	5	2	0.265131	0.000833981	0.00356637	1451.64	1629.49	1842.31	1179.05	3969.01	1717.06	293.046	280.056	299.803	354.378	1524.88	455.248	1845.02	0	1608.35	1650.88	1454.02	1068.19	1134.21	1794.17	1873.53	1882.16	1647.41	1253.93	1802.55	1317.34	2024.77	1866.11	1359.18	2072.1	2119.06	1612.66
539	M410T9_1	410.057	410.054	410.061	9.45333	9.43055	9.47758	10	1	1	3	2	0	3	0.299219	0.000833981	0.00356637	4469.44	3452.4	3241.71	3015.86	1803.93	3388.48	426.727	481.89	1265.78	640.123	485.913	1013.9	1867.76	0	4722.94	4749.5	4285.3	4260.72	3815.82	4982.36	2802.39	3705.67	4198.74	3133.37	3524.17	3350.04	4092.03	3954.17	2625.66	3160.01	4544.13	1074.24
540	M924T8	923.658	923.652	923.667	7.84907	7.79477	7.88682	30	6	6	3	4	0	11	0.214436	0.000833981	0.00356637	4335.72	10940.9	5027.06	12267.2	626.342	5463.39	2420.96	5654.5	3089.98	8201.47	658.423	1171.55	3869.96	0	3875.38	1487.44	7955.66	4962.58	1989.97	5743.28	7164.63	5984.17	17914.4	8303.71	7857.6	18420.6	3041.74	9606.14	3164.6	2688.58	8340.79	3320.53
541	M606T16_2	605.684	605.683	605.69	16.335	16.33	16.4064	3	3	0	0	0	0	0	0.396031	0.000834137	0.00356642	2559.72	1814.27	526.545	420.659	78.1221	786.197	1550.58	856.8	580.92	557.636	85.961	311.359	690.614	0	1024.9	3200.45	2094.82	1145.46	5209.97	2682.75	926.281	1708.15	2007.09	1324.14	1522.05	3397.92	211.099	1368.71	96.032	222.663	1168.59	92.1735
542	M673T13_2	672.533	672.528	672.537	12.6713	12.4886	12.9497	19	0	4	6	4	0	5	0.273018	0.000837231	0.00356737	17772.2	40040.2	31753.9	30964.2	17628.5	19930.6	1524.5	12859.1	7405.33	10965.8	2543.37	5441.41	6506.72	0	16155.8	19769.9	18046.7	18202.1	18672.7	15785.8	52303.1	44225.4	27348	53184.8	41134.7	22045.2	26826.2	25102.1	43985.4	28148.6	28831.7	37629.2
543	M380T11_1	380.228	380.227	380.228	11.3403	11.1183	11.3934	18	3	0	2	1	2	3	0.48023	0.00083886	0.00356786	64361.2	55487.5	54354.2	57278.2	47689.9	65813.6	11247.6	2773.88	2279.1	5890.48	3541.31	31605.7	4732.26	0	59231.1	62526.9	55515.5	65765.7	86036	57091.9	53982.7	53859.3	59110.6	53961.5	53042.1	58969.1	51022.8	57778.6	54722.6	52976.3	54224	55400.9
544	M688T17_2	687.596	687.592	687.6	16.6044	16.5604	16.6755	41	6	6	6	6	5	12	0.523994	0.00083886	0.00356786	186188	78422.9	100077	80107.2	28374.1	92964.6	109786	23551	56214.6	13197.8	28899.9	48712.9	31464.3	0	101185	330433	120530	122141	324709	118130	87241.4	98273.5	52480.4	87367.8	99792.6	45381.4	92095.2	91094.7	61313.3	211700	80238.2	64018.8
545	M889T13_1	888.61	888.607	888.618	12.8763	12.8542	12.9072	35	4	5	6	6	0	14	0.234012	0.00083886	0.00356786	18372.1	39179.4	22809.2	17277.6	5370.35	19533	10165.4	6022.07	14381	2811.39	1088.83	4570.96	8504.94	0	12748.7	33357.1	12041.6	10034.8	29296.8	12753.8	40769.8	29168.8	44554.7	45388	35845.3	39349.9	5757.71	35861.4	26527.3	4803.05	37770.6	26135
546	M262T7_1	262.165	262.164	262.166	6.82902	6.58168	6.87183	44	6	5	6	6	6	14	0.0801988	0.000840493	0.00356835	31149.1	28126	32994.7	26141	25283.6	29510.7	3671.1	778.121	10587.6	1117.45	1395.12	2366.72	4626.11	0	28145	27567.7	30806.7	37784.7	30475.6	32114.6	27542.7	29154.3	27777.6	27395	29064.8	27821.7	26248.1	36473.5	53179.5	27175.6	27461.9	27429.7
547	M765T11	764.625	764.623	764.627	11.0995	11.0898	11.1173	7	0	3	3	0	0	1	0.0697188	0.000842128	0.00356885	3209.13	13385.4	9243.09	6873.24	1382.09	6931.44	375.639	8114.91	7329.16	6866.92	907.332	483.251	8634.01	0	3704.84	3218.68	3515.52	3209.69	2668.89	2937.17	23427.3	9519.26	7254.46	23776.9	10759.6	5574.87	5312.49	3489.87	18436.9	5447.92	3904.94	18866.4
548	M379T10_1	379.283	379.282	379.284	10.1048	10.0978	10.1286	9	0	2	0	1	6	0	0.0960191	0.000843767	0.00356934	7611.46	9787.5	6971.74	6803.84	29850.4	11182.4	809.919	1995.68	2018.06	1702.81	9843.38	1073.73	5373.04	0	8487.05	8169.93	6234.44	8024.92	7484.51	7267.9	13327.1	8374.47	9198.05	10493	9673.39	7659.05	5693.29	6595.6	9312.89	5585.75	4982.59	9660.3
549	M261T8_3	261.262	261.259	261.263	7.72168	7.67443	7.793	26	5	4	2	2	5	8	0.206645	0.000848703	0.00357081	1593.54	3311.94	1949.11	1902.02	5215.49	2626.66	201.563	456.74	457.444	1073.49	1567.79	542.787	1332	0	1740.48	1396.16	1604.15	1906.48	1517.2	1396.77	2955.87	3163	3297.12	2759.96	3933.85	3761.84	2540.5	1268.05	1965.26	2077.74	1594.18	2248.95
550	M375T12_1	375.251	375.25	375.252	12.435	12.4034	12.7367	23	1	2	0	0	6	13	0.141951	0.000848703	0.00357081	17278.8	20528.3	18088.6	18700.2	49044.6	16689.1	4008.48	1723.05	1005.46	1705.07	27277.7	2369.04	17817.7	0	19407.9	18249.9	20253.3	18629.5	9286.88	17845.4	19373.7	17972.2	20277	20887.9	21944.1	22714.8	17628.9	17679.4	18418.8	16660.6	19616.8	18527.2
551	M425T17_3	425.378	425.376	425.379	16.7173	16.6953	16.7358	42	6	6	6	6	4	14	0.0592173	0.000850354	0.0035713	85180.3	103527	93459.4	103080	44810.5	84182.8	10629.1	8864.72	18625.1	5656.2	7065.23	4985.08	11753.6	0	73415.8	100655	83354.7	74498.6	93508.6	85649	103704	90253.6	112675	108106	95732.8	110690	73477	118279	93503.3	74755.1	112071	88671.1
552	M438T11_2	438.393	438.391	438.395	11.0483	11.0211	11.0671	17	2	3	3	2	0	7	0.155503	0.000850354	0.0035713	9237.11	14030.1	8640.49	8527.51	3878.72	8875.1	1415.71	4987.83	3843.64	2494.68	234.939	1380.11	2738.81	0	10544.5	8667.42	7796.72	10384.1	10514.7	7515.24	11263.1	10608.6	23357.8	11149.9	11699.2	16102.4	6766.79	13345.6	6588.87	6310.39	13738.8	5092.51
553	M444T9_3	444.355	444.354	444.362	8.62742	8.39228	8.74157	20	2	3	4	3	1	7	0.0912251	0.000850354	0.0035713	33120.6	48277	31950.4	28245.3	10776.2	31931.7	2185.62	5856.63	6964.61	18160	4945.04	2912.97	10088.7	0	35327.9	31740.2	35990.2	32685.7	30192.9	32786.4	46773.1	55934.7	43789.3	44058.1	55444.1	43662.6	34377.1	22790.3	36258.1	34679.5	23839.9	39757.4
554	M454T12	454.38	454.379	454.384	12.0201	11.9795	12.0464	11	3	1	2	1	0	4	0.235295	0.000853667	0.00357227	12693.6	15180.2	11467.2	12169.3	6495.87	14634.1	1015.85	1845.3	2828.45	2204.21	700.329	3443.33	4124.62	0	11991.3	13502.4	13445.7	11004.2	12756.8	13460.9	12968.3	16386.7	16741.2	12686.9	15878	16420.1	11137.9	15363.3	9331	8491.79	14487.1	9991.98
555	M463T14_2	463.378	463.376	463.379	13.9882	13.9832	14.0099	39	6	6	6	5	2	14	0.0550149	0.000853667	0.00357227	149432	192913	138351	144265	43968.8	142120	22615.2	26442.1	34347.1	31057.5	3878.94	7818.74	46842.8	0	146340	173967	116872	158600	170402	130411	227421	188034	182003	223393	171724	164907	108961	181813	129472	97261.2	175462	137134
556	M296T9_1	296.23	296.229	296.231	8.99047	8.96677	9.14507	30	4	4	1	0	6	14	0.0581482	0.000856992	0.00357325	19275.1	17435.7	10503.6	9749.26	35441.5	18606.3	5462.59	8045	1768.13	2684.76	7800.97	1081.92	7640.88	0	20236.4	23729.5	12185.7	22282.7	24449.2	12766.9	28188.9	7833.76	20098.3	22299.7	8229.42	17964.5	9983.97	13695.5	9643.05	10018.1	11128.3	8552.59
557	M364T14_3	364.233	364.232	364.233	13.7491	13.6142	13.7718	11	0	2	1	2	4	2	0.11296	0.000856992	0.00357325	52595.5	58961.9	59019.7	68227.4	75060.5	56295.5	1977.14	4087.42	2522.47	9989.26	13216	6359.12	7139.79	0	53006.1	50625.6	54014.6	51522.5	50794.3	55609.9	64611.4	53916.5	62534.9	55568.5	59457	57683.3	62195.6	56384	57758.5	58550.9	57138.4	62090.7
558	M391T13_4	391.342	391.341	391.343	13.227	13.204	13.2399	13	0	1	2	1	3	6	0.170511	0.000856992	0.00357325	13279	15543.2	18930	13401.5	64155.4	20487.3	1234.16	2013.2	5376.66	2766.76	13165.7	3493.32	22901.7	0	11625.2	12667.4	14330.9	12908.6	15073.1	13068.6	15277.1	17483.6	11954.5	15620.9	17425.2	15497.6	23941.5	13130	19831.7	26161.3	13567.9	16947.5
559	M419T20_2	419.379	419.376	419.381	19.6171	19.5698	19.6593	38	4	5	6	6	3	14	0.223667	0.000856992	0.00357325	5642.14	6483.13	8522.69	7590.37	4800.37	5486.06	1403.59	870.376	1004.83	998.202	859.791	1227.05	1543.57	0	3892.44	4958.03	5693.11	5136.89	6113.43	8058.92	6265.47	6062.92	6989.01	7090.45	5056.75	7434.18	8167.57	10024.2	8530.1	7419.55	9348.73	7646.02
560	M428T17_1	428.361	428.359	428.362	16.6332	16.6114	16.6596	42	6	6	6	4	6	14	0.161475	0.000856992	0.00357325	82220.5	100825	83601.4	88531.9	56397.1	90091	13841.6	13833.2	5150.25	9455.34	5386.04	14547.4	21413.1	0	77890	92750.7	68533.9	76064.2	105011	73073	121839	97617.5	90144.8	113405	95355.3	86588.5	89198.6	89750.7	83820	78351.6	77662.3	82825.1
561	M170T18_2	170.154	170.153	170.155	18.0797	17.9078	18.2897	28	4	3	2	3	5	7	0.654176	0.00085866	0.00357373	20249.2	14383.9	13993.2	12297.8	10845.8	22673.9	4307.95	3431.94	430.661	2070.67	1890.14	14832.7	1566.69	0	26541.9	17118.6	18722.4	24679.2	18450.1	15983	11616.6	13429.5	20466.2	13927.5	11054.1	15809.6	13791.9	14588.5	14475.1	13713.8	13546.3	13843.3
562	M389T13_1	389.306	389.304	389.307	13.1182	13.1041	13.1363	14	0	0	0	1	5	8	0.126382	0.00085866	0.00357373	15401	18524.5	17839	17920.6	116261	33131.8	1677.59	1669.08	1576.68	2527.38	102960	4187.26	28748.9	0	14731.5	15769.6	13807.8	13526.9	16873.7	17696.2	19969.2	17633.5	17477.3	21188	16938	17940.9	15843.7	18558.4	18834.2	17187.6	16561.4	20048.9
563	M424T13_2	424.365	424.363	424.367	12.8842	12.8616	12.904	42	6	6	6	6	4	14	0.145595	0.000862004	0.0035747	139696	247902	169555	166959	61302.9	158130	25367.6	19790.6	88094.1	22341.6	26904.5	23023	34046.3	0	105468	152341	123742	124947	170701	160975	213925	256766	262090	269289	245112	240229	61508.7	208635	180230	63730.4	271880	231349
564	M227T14_4	227.164	227.163	227.164	13.7954	13.7717	13.9964	5	0	0	1	3	0	0	0.114053	0.000862004	0.0035747	18812.1	20201.2	21248.8	16181.5	25189	19826.3	1172	1779.54	4962.71	4706.22	1925.79	2261.25	3505.5	0	16928.7	18743.3	20363	18269.6	19576.2	18991.7	20996.9	22050.1	17179.5	20428	21414.3	19138.8	23113.8	11326.9	21707	23075.2	23422.8	24847.1
565	M552T16_1	552.428	552.425	552.431	15.6901	15.6661	15.7144	42	6	6	6	6	4	14	0.200987	0.000862004	0.0035747	54899.1	69677.3	74287.2	78729.7	15621.2	40681.7	9964.84	12591.7	23075.5	9338.01	3405.32	8176.51	20078.7	0	46577.7	64958.5	50068.2	56791.2	67714.7	43284.6	56625.6	67229.6	85321.4	70291.7	55677.8	82917.8	56804.6	103699	64115.2	57062.5	104065	59976.5
566	M772T12	772.481	772.476	772.486	12.3028	12.27	12.3211	15	3	3	0	3	0	6	0.0965575	0.000862004	0.0035747	13480.3	16724.3	9879.66	13986.8	7281.84	11787.2	3159.36	2752.85	2924.42	3460.04	831.757	1138.14	6824.92	0	12085.2	11071.9	16439.8	11989.1	10876.1	18419.6	13382.2	17032.8	14753.6	16758.8	21488.6	16929.9	5394.66	10470.6	12893.2	7513.75	10419.3	12586.5
567	M304T10	304.285	304.283	304.286	9.72067	9.71193	9.87818	9	4	0	1	2	0	2	0.146727	0.000863681	0.00357518	3814.95	7372.85	7008.32	4424.31	2143.88	5296.86	1026.68	1691.38	2282.59	1992.41	960.777	777.194	2403.46	0	4101.28	4401.95	2170.99	3852.02	5148.88	3214.58	6825.73	6363.98	9487.61	6279.01	5746.34	9534.44	9252.99	7180.03	3763.78	9721.25	6878.28	5253.58
568	M312T13_2	312.294	312.291	312.296	13.02	12.9976	13.0476	14	1	2	3	1	3	4	0.175097	0.000867045	0.00357614	16202.9	25906.4	21116	18937.1	34553.8	24154.7	2046.45	5509.73	3031.37	3537.02	9148.03	4229.41	10109.8	0	16418.3	12512.9	15998.9	16708.6	18775.9	16802.9	32548.1	21423.7	25237.7	32414.3	24436.3	19378.1	22866.9	25796.3	19081.6	19335.2	22071.2	17544.8
569	M388T18_3	388.129	388.128	388.134	17.508	17.1103	17.7672	17	4	1	0	0	0	5	0.367701	0.000867045	0.00357614	23376.6	10260.6	9125.34	9114.08	8403.43	14251	13482.7	1122.31	959.489	945.087	1164.78	5240.1	1442.84	0	14132.8	28481.7	17011.1	17067.2	48750	14817	12013.5	11042.2	9701.9	10116.3	8795.33	9894.25	9619.38	10132.3	9712.03	9437.54	8033.85	7816.91
570	M181T0	180.99	180.988	180.991	0.0441333	0.0102167	0.398567	11	1	0	0	0	4	1	0.195339	0.000870422	0.0035771	562.702	698.731	528.496	707.124	814.855	613.077	104.581	86.3491	118.512	77.6117	109.38	119.758	1051.42	0	626.705	571.454	671.104	369.307	543.47	594.169	562.718	638.873	720.493	796.665	770.227	703.411	592.319	289.437	579.578	547.179	596.76	565.705
571	M263T15_1	263.237	263.236	263.238	14.9713	14.9575	14.988	14	0	2	2	0	5	5	0.254637	0.000873812	0.00357806	11711.8	12788.9	11435.7	13473.7	24096.7	11935.2	832.261	1210.22	1831.07	1197.31	5999.14	3039.14	4607.85	0	11299	11811.7	10637.7	11655.9	13169.8	11696.9	13161.6	12188.4	10617.9	13514.8	13928.7	13322.1	13088	12692.8	8770.89	12240.6	12352.2	9469.84
572	M367T20_2	367.332	367.329	367.333	19.7937	19.788	19.8128	3	0	0	0	3	0	0	0.23011	0.000873812	0.00357806	4558.24	6562.84	5088.4	6634.13	6072.38	5010.21	666.178	563.486	867.233	620.794	556.871	1152.9	1133.53	0	3774.94	4382.33	4016.37	4515.14	5122.14	5538.54	6591.61	6495.25	5979.64	5945.42	7397.94	6967.16	4898.95	3735.52	5267.95	5749.3	6207.11	4671.58
573	M706T12_1	705.598	705.594	705.602	11.7581	11.7347	11.7761	28	4	5	5	4	1	9	0.266453	0.000882344	0.00358043	16838.5	15032.4	10325.4	11327.2	4919.16	12120.6	3204.73	3247.68	3414.23	3541.84	2406	3229.55	4453.14	0	12928.9	22025.8	16966.3	16444.5	18391.3	14274.3	20044.9	16763.6	13400.7	14246.2	15316.4	10422.2	9308.81	14053.5	8230.71	6930.79	15148.1	8280.21
574	M295T15_5	295.264	295.263	295.264	15.0377	15.0161	15.0384	3	0	0	0	0	3	0	0.183855	0.00088406	0.0035809	4156.2	4664.54	5034.2	5308.06	11888.7	5520.1	772.408	426	867.563	309.182	3200.48	1014.9	2537.88	0	3391.82	4507.98	4041	4422.65	5325.29	3248.45	5045.48	4105.6	4364.91	4817.29	5203.79	4450.19	4255.61	4089.1	6490.61	5001.49	5404.08	4964.28
575	M384T12_2	384.383	384.38	384.385	12.153	12.0421	12.35	23	0	5	5	6	3	3	0.509396	0.00088406	0.0035809	1026.52	13514.1	8241.58	4142.14	5522.27	2559.89	895.715	6509.42	4956.27	1454.28	2523.85	1304	2630.41	0	2221.86	728.204	56.7766	2016.12	290.916	845.217	16289.6	13206.7	5441.33	22904.5	16287.5	6954.88	2731.44	13236.6	11025.9	4019.02	13691.6	4744.96
576	M416T15_4	416.371	416.361	416.373	15.421	15.3426	15.4382	5	3	0	1	0	1	0	0.295538	0.000889228	0.00358232	19194.1	4385.54	6042.69	5448.72	14194.6	10692.4	12010.2	1815.22	2142.13	1616.42	2596.44	3160.02	10384.4	0	34128.7	15841.5	4725.16	33237.6	16626.8	10604.8	3045.76	4291	3261.18	5456.44	2767.94	7490.94	4162.64	5606.31	9187.51	3573.52	5892.01	7834.13
577	M368T16	368.323	368.321	368.325	15.6121	15.5686	15.6671	17	1	0	2	3	4	7	0.0801731	0.000890958	0.00358278	4266.52	5456.79	4609.99	4197.32	18585.9	6730.26	641.635	614.66	1686.6	974.186	10015.5	539.586	4187.95	0	4687.06	4652.78	4360.92	4209.91	3018.5	4669.94	6294.85	4889.98	4687.18	5941.42	5601.75	5325.53	5604.89	2497.24	6451.58	2519.66	5486.68	5099.91
578	M571T12_3	571.399	571.396	571.401	11.6136	11.5957	11.6371	40	6	6	6	6	2	14	0.0451409	0.000890958	0.00358278	65671.4	77853.7	48320.4	45048.9	20039.1	48411.4	14972	22845.7	16006.3	12948.5	12123.3	2185.33	15069.2	0	76998.4	78951.4	46411.8	64533.3	78315.5	48818	70244.2	61178.7	105319	70342	53060.7	106977	32482.9	57467.7	52840.4	24272.1	62854.2	60005
579	M227T14_5	227.2	227.2	227.201	14.4079	14.3278	14.5698	31	4	4	4	3	6	9	0.190468	0.000892691	0.00358325	20765.1	25689.5	27317.2	23339.8	63413.4	25929.3	1173.23	8043.57	6867.11	1789.29	21605.9	4938.69	13016.8	0	22185.8	19989.8	19880	21656.5	21551.1	19327.3	24362	26885.3	21052.7	41124.3	18999.5	21713	22901	39919.8	28763.1	21223.4	23101.3	27994.4
580	M316T7_2	316.155	316.154	316.155	7.35977	7.35737	7.41335	10	3	1	0	2	1	3	0.0630816	0.000894427	0.00358372	39798	42554	39617.1	28147.7	16633.4	34837.2	10742.1	11155.8	8601.97	5052.35	7106.26	2197.59	22284.9	0	37728	49920.4	27077.1	35767.6	55424	32871	43550.2	32897.1	41570.2	47085	29403.6	60818.1	35367.5	33924.4	51095.9	31742.7	35518	50054.1
581	M394T14_1	394.355	394.353	394.36	13.5292	13.5237	13.8191	35	4	4	3	5	5	13	0.192525	0.000894427	0.00358372	47571.7	71402.4	51584.6	50029.5	31422.4	47194.4	8040.92	12096.2	10643.5	9566.41	9828.68	9086.11	17341.9	0	50086	56913.4	40122.6	49188.4	53319.1	35800.6	76462.6	62951.5	63812	93506.8	62202	69479.5	40461.1	62637	50064.3	38857.1	63926.4	53561.5
582	M576T18	576.465	576.463	576.475	18.19	18.1638	18.289	25	3	4	3	1	2	12	0.495659	0.000894427	0.00358372	10722.4	15693.1	21859.5	45283.4	17350.6	18229.5	2844.21	3640.79	11370.9	14564.7	3369.56	9035.6	5676.45	0	7327.85	12546.8	10311.8	8296.87	15143.3	10707.8	10988.7	14696.9	19421.9	12186.2	19417.8	17447.2	15614.6	17879.4	21664.4	7499.38	27989.8	40509.2
583	M447T14_2	447.375	447.372	447.378	13.9609	13.7478	14.0069	39	5	6	5	6	3	12	0.225551	0.000897909	0.00358465	106685	142521	93629.1	129074	39168.7	100993	15687.6	32210.7	23815.9	53848.9	8473.53	22779	27851.3	0	102139	95698.3	91552.5	105708	135896	109117	194380	108857	116309	131343	165696	138539	55723.8	108205	105110	86013	123454	83268.1
584	M461T12_1	461.362	461.353	461.364	11.8738	11.6555	11.8994	45	6	6	6	6	6	14	0.211215	0.000897909	0.00358465	147186	159900	106486	151843	33063.1	163167	19949	27040.7	28093.9	66118.4	5244.79	34463.4	42125.6	0	124652	129185	149252	168701	139126	172203	164684	184131	129587	156741	194588	129670	89847.9	137622	87356.1	90499.1	147340	86250.6
585	M322T8_2	322.186	322.185	322.187	7.65587	7.6026	7.69467	44	6	6	6	6	6	14	0.100523	0.000899655	0.00358512	92432.5	91583.1	90297.6	78282.2	76940.3	89485.9	9447.81	7150.37	18467.3	2834.87	3226.84	8995.37	16418.2	0	89538.3	96077	88525.6	107639	93671.8	79143.2	90219.2	85286.3	105614	87947.1	89822.1	90610.1	85494.1	127521	86623.2	80164.4	79104.7	82877.8
586	M483T9	483.344	483.342	483.346	9.08483	9.0621	9.11543	32	6	6	4	3	0	13	0.0495928	0.000899655	0.00358512	32412.9	36284.4	25878	23905.9	15292.4	25082.2	7475.16	7125.28	4644.76	6876.32	1759.82	1243.9	6641.18	0	35889.7	38626.4	31026.1	31085.6	38941.7	18907.9	44914.8	28748.2	40539.9	40739	27107	35657.6	21483.4	29313.6	26829.9	19420.1	31683.8	26537.3
587	M357T18_2	357.279	357.278	357.284	17.9193	17.6323	17.9643	39	6	5	6	6	1	14	0.242072	0.000904914	0.00358651	73478.1	64418.5	49733.3	79612.8	16786	52252.8	21477.8	21051.4	4620.55	20451.4	5447.96	12648.9	13302.5	0	50099.5	69300.4	78653.2	52509.5	108122	82183.8	93455.5	40988.7	70171.2	70195.5	38380.2	73320	47012.7	51244.3	50794.4	41795.5	53432.6	54120.1
588	M654T17_1	654.445	654.44	654.448	17.0875	16.7457	17.115	39	3	6	6	5	6	12	0.154892	0.000904914	0.00358651	23908.3	20278.2	25864.3	23287.8	12838.1	21198.1	6268.61	2733.8	3719.35	2802.55	1050.57	3283.41	7023.23	0	26355.3	26283.1	32331.5	18085.6	15076.1	25318.3	17837.6	19019	23589	17901.1	19494.6	23827.8	18736.5	27607.9	26831.9	27311.9	29334.1	25363.8
589	M167T15_2	167.143	167.142	167.144	15.289	15.1345	15.4386	21	3	3	4	2	2	5	0.474395	0.000908436	0.00358743	9464.72	10192.2	12934.2	13295.1	12641.4	11459.5	1300.19	1063.1	4065.71	1835.71	1051.42	5436.34	1191.16	0	7503.92	10002.8	11166.4	10336.2	8863.64	8915.39	11541.3	9516.17	9431.88	10997.4	8861.29	10805.4	11292.4	11196.3	10859.5	10275.8	12949.8	21031.3
590	M402T11_1	402.273	402.271	402.274	11.0615	11.0352	11.0754	38	5	5	6	6	2	14	0.0755232	0.000908436	0.00358743	44013.4	55560.2	36242.7	56190.1	19400.3	40252	6074.73	15418.7	11401.3	13015	3084.67	3039.96	16629.7	0	35415.3	49797.8	44775.9	47648.2	48792.7	37650.2	52637.4	36736.9	71007.3	59742.7	39773.9	73463.1	28729	50172.2	26254.3	27611	51025.8	33663.6
591	M702T16	702.211	702.208	702.215	16.4007	16.3772	16.4106	21	2	2	5	1	4	7	0.180828	0.000908436	0.00358743	10332.4	8281.66	9607.58	5768.85	6379.96	12803.8	1094.99	1761.98	1942.73	1577.01	1503.58	2315.28	4539.26	0	8613.62	9587.32	10162.4	11269.7	10916.6	11444.6	7312.87	10423.1	7529.39	7275.61	10605.4	6543.59	7959.23	12384.2	11141.8	7185.86	9800.66	9173.69
592	M939T8	938.673	938.668	938.679	7.80198	7.74643	7.84752	12	1	3	0	2	0	6	0.328413	0.000910444	0.00358796	1107.06	3010.48	974.504	4635.51	69.0936	1608	1046.29	1499.39	725	3273.2	131.205	528.087	2118.03	0	1010.95	282.115	2651.64	444.462	137.069	2116.11	701.212	3715.3	4165.61	1822.18	3015.58	4642.97	765.8	1846.97	188.417	488.751	1904.89	652.203
593	M203T7_2	203.143	203.141	203.143	7.46348	7.43328	7.51085	29	5	5	5	4	1	9	0.185381	0.000913746	0.00358881	8937.5	12086.8	7566.51	8184.27	5252.06	8118.02	2578.76	2750.56	912.982	554.2	769.806	1504.93	3764.63	0	11839.8	6538.97	7065.69	12422.6	7109.9	8648.01	8214.7	13864.3	11343.4	16342.7	11328.4	11427.2	6755.2	6756.42	8401.72	8296.38	6694.3	8495.04
594	M402T14	402.345	402.343	402.347	13.866	13.8427	13.8895	42	6	6	6	6	4	14	0.0717253	0.000915522	0.00358927	140829	157172	166760	188744	46432.3	141714	19034.7	17194.3	50817.8	24522.1	10585.1	10164.5	45416.2	0	147854	161805	136250	120146	160313	118605	155441	134990	174595	166099	138677	173230	146338	225595	118974	139539	236728	133389
595	M367T9_2	367.299	367.297	367.301	9.06263	9.03325	9.09095	40	5	6	6	6	4	13	0.177277	0.000919086	0.00359019	10620	11964	8589.66	8154.86	5364.7	8243.77	2384.13	1372.14	2070.08	1481.71	2332.16	1461.43	3097.78	0	9908.12	8426.13	9596.5	10410.7	10096.2	15282.1	10208.7	12159.5	13002.9	10347.4	12634.7	13431	5734.02	9713.67	9550.29	6485.55	11150.8	8903.59
596	M473T8_2	473.326	473.324	473.328	7.78333	7.42582	7.83413	44	5	6	6	6	3	14	0.0713809	0.000919086	0.00359019	230172	517085	264304	940354	28043.2	433119	229619	261184	91112.6	690871	13629.9	30916.4	393231	0	115536	46232.8	552461	128887	45898.5	492018	243515	845382	515805	253289	804953	439569	221422	376613	200275	210320	385707	191484
597	M285T19	285.243	285.242	285.244	19.3898	19.3573	19.4148	6	3	1	2	0	0	0	0.0933713	0.000920872	0.00359064	26489.2	36678.2	34883.7	39725	39273.9	35365.4	10035.2	995.255	4909.96	1080.19	691.171	3302.11	3416.95	0	19396.2	34168.2	36323.4	18488.2	14541.9	36017.4	35725.3	35456.6	36248.6	37625.1	37728.3	37285.1	40575.8	36536.5	28241	35503.5	38696.3	29749.4
598	M408T10_2	408.311	408.309	408.312	9.52177	9.49863	9.54542	44	6	6	6	6	6	14	0.130285	0.000922663	0.0035911	2.13248e+06	1.74393e+06	1.34272e+06	1.23128e+06	519059	1.5584e+06	633207	919078	132492	312277	215946	203036	930226	0	1.45081e+06	2.17014e+06	2.96727e+06	1.55087e+06	1.86576e+06	2.79004e+06	1.38159e+06	2.96774e+06	990680	1.3164e+06	2.85052e+06	956653	1.29826e+06	1.52294e+06	1.40589e+06	1.1214e+06	1.34703e+06	1.3608e+06
599	M463T12_2	463.374	463.367	463.376	11.8269	11.7811	11.9048	19	2	2	2	2	0	11	0.324219	0.000924456	0.00359155	28174.3	39579.2	25618.1	33413.8	9730.95	22167.1	2754.41	5432.52	9734.73	11351.2	1894.73	7186.97	5683.88	0	27906.9	32199.2	27651.9	27560.3	29828.2	23899.1	42259.5	41160.9	39594	42435.1	43233.6	28792	26979.1	36384.2	20143.8	22384.2	36354.2	11462.8
600	M447T10_2	447.383	447.381	447.387	10.0079	9.99453	10.1646	26	4	4	5	4	1	8	0.068492	0.000929858	0.00359291	18191.4	33113	17796.6	29749.3	6957.85	21143.3	3515.04	10307.1	4089.44	17579.7	1398.93	1448.15	5122.26	0	15463.8	22020.3	17626.4	13253.7	22018.6	18765.6	35459	44145.9	21998.9	34881.9	42697.2	19495.3	19209.4	20817.3	11931.2	20347.7	21171.3	13302.4
601	M463T19_2	463.148	463.147	463.15	19.1845	18.7837	19.423	18	3	0	1	1	1	4	0.542534	0.000929858	0.00359291	15931	11712.2	10049.5	14056.9	13168.8	18446.5	2546.13	1632.19	1731.99	1243.44	2223.95	10007.9	1933.8	0	16008.5	20765	13351.3	15764.2	14933.7	14763.5	13176.7	10698.1	12463.1	12977.6	12050.2	8907.3	10176.6	7017.4	10457.7	9666.1	10674.9	12304.4
602	M830T13	829.675	829.672	829.677	12.9804	12.9462	13.0179	27	5	5	1	3	2	11	0.267531	0.000929858	0.00359291	8230.5	8914.72	4095.41	7829.2	1715.58	5735.32	2891.87	3799.06	1669.19	1933.67	1802.56	1534.37	2696.34	0	5853.1	6406.55	11851	6379.03	6863.87	12029.5	5000.98	12764.7	8682.9	4322.95	13473	9243.72	2812.79	5634.85	2719.35	2344.98	6178.67	4881.84
603	M236T1_2	236.149	236.147	236.151	1.08198	0.900817	1.15252	18	2	1	2	2	2	7	0.689544	0.000931666	0.00359336	4995.93	7370.7	3413.94	3193.43	3694.04	5393.92	1282.21	2934.05	1086.81	411.758	573.92	3719.34	2023.93	0	6671.48	3969.88	3873.91	6516.83	4126.46	4817.02	4632.79	12498.7	7522.17	4415.01	8028.16	7127.34	4156.46	4340.05	2003.38	3567.91	4303.01	2112.83
604	M459T11_3	459.347	459.346	459.348	11.1729	11.148	11.194	25	3	3	2	4	4	9	0.174851	0.000931666	0.00359336	102153	102024	74938.8	90708.7	45590.5	93678.5	17036.5	10781.8	12187.2	32303.4	10014.5	16379.7	18128.5	0	81405.3	103276	131217	100596	89807.9	106619	113711	91426.5	97257.6	114329	89932.1	105488	64199.3	86777.4	59421.7	80028.4	89009.1	70196.9
605	M366T16_1	366.214	366.212	366.214	15.6646	15.4382	15.861	21	2	2	3	0	1	6	0.280161	0.000933477	0.00359381	33254.7	42042.3	32723	35228.6	42556.1	34768.3	6858.89	5263.86	4135.88	2334.54	8718.98	9740.72	2835.46	0	35774.2	19380.3	37432	36593.3	35627.1	34721.3	40239.6	51191.8	38079.2	39105.4	45503	38134.6	36025.9	30757.5	37189.3	28768.8	27708	35888.7
606	M550T9_2	550.446	550.444	550.448	9.26043	9.18473	9.3318	19	3	2	2	4	1	7	0.199941	0.000933477	0.00359381	13409.3	18768	12549.6	11790.3	6922.74	12010.3	3730.57	4500.65	3339.95	1389.57	1007.12	2401.36	4881.52	0	9115.37	15175.2	17664.3	10645.1	10630.4	17225.3	19861.7	11120.7	19008.1	16788.5	21642.4	24186.8	8554.93	17086.1	15225.8	9736.44	13775.9	10918.7
607	M590T13	590.413	590.409	590.419	13.1029	13.0777	13.1313	27	5	3	4	3	3	9	0.150665	0.000933477	0.00359381	24720.2	32658.1	30486.3	31539.8	18081.9	24848.7	2594.17	6318.34	3076.53	1096.39	5242.11	3743.82	8629.06	0	24863.6	28062	25442.9	22292.8	26518.9	21141	35384.5	24706.9	37064.1	35857.1	38413.2	24522.7	27495.5	30823.3	28308	29173.2	31017.5	36100.1
608	M293T13_3	293.212	293.212	293.212	12.7532	12.7367	12.8734	3	0	0	0	0	3	0	0.0591582	0.000937109	0.00359471	15550.3	17997.4	16220	16651.8	40785.9	18878.2	828.42	2497.32	372.626	796.767	21029.4	1116.8	11710	0	15376.7	16368.4	15214.8	16690.1	14457.9	15194	20583.1	15268.7	16655.4	21572.3	16573.7	17331.2	15887.7	16826.5	16520	16115.3	16034.5	15936
609	M296T12_2	296.259	296.257	296.266	12.2959	12.2732	12.5792	42	5	6	5	5	6	14	0.109855	0.000937109	0.00359471	72179.7	64003.8	50456	36221.9	43805	54264.5	3680.8	8654.95	13154.8	8632.28	22180.7	5961.24	24297.3	0	71740.9	77585.3	72866.5	73926.9	66553.3	70405.3	62774.4	59084.6	68054.3	51241.5	65996.6	76871.4	39365.5	47976.9	70460.6	37306.2	45433.2	62193.4
610	M404T13_2	404.341	404.334	404.343	13.2707	13.1303	13.2832	10	3	1	0	0	0	6	0.65044	0.000937109	0.00359471	21424.6	28687.4	34312.2	35916.6	37948	21409.1	11685.4	10390.5	1187.42	2196.32	3431.83	13925.3	5717.56	0	15746.5	31099.6	30965.4	11202.7	6427.06	33106.2	31003.8	35162.1	7666.63	32057.8	33276.2	32957.9	35976.8	34314.4	35049.3	34125	33992.2	32415.3
611	M442T9_2	442.34	442.339	442.342	9.08903	9.06985	9.11543	41	6	6	6	6	3	14	0.159238	0.000937109	0.00359471	164571	156400	117895	112068	66214.8	129174	24067.3	26891.7	30432.2	38191	22032.6	20569.5	48566.8	0	135190	154003	188083	176158	142272	191718	136588	139594	160195	139602	207792	154632	73788.9	131688	143367	98631	105612	154285
612	M671T18	671.471	671.467	671.473	17.8152	17.7807	17.8412	21	2	3	4	1	2	9	0.106756	0.000937109	0.00359471	27220.2	24832.5	31452.1	28461.5	14951.1	23577.8	2834.6	3254.69	4262.05	4422.78	4636.18	2517.06	7475.94	0	29947.7	24820.8	30366.2	27084.5	23154.1	27947.8	20465.1	27241.1	26270.8	22601.3	23271	29145.8	29390	37736.4	29068	26332.9	35307.1	30878
613	M683T19	683.48	683.475	683.484	18.9083	18.877	18.9425	10	1	1	4	1	1	2	0.168604	0.000938931	0.00359516	6057.62	6294.71	5698.77	7939.73	4584.13	5172.49	897.43	1384.74	1260.85	567.431	653.638	872.101	1411.57	0	5955.23	6591.58	6058.86	5673.16	4695.09	7371.77	5592.98	5282.78	8918.78	6004.7	6658.62	5310.41	6453.97	6177.02	3781.93	4967.53	7390.99	5421.17
614	M352T8	352.284	352.279	352.285	7.74077	7.72595	7.97443	13	1	1	1	3	4	2	0.15751	0.000942584	0.00359605	7394.14	14107	9975.06	11573.3	3373.43	10022.2	3219.09	4292.46	4396.66	6244.34	1558.44	1578.6	3922.31	0	6153.98	5523.79	7811.64	6679.63	4609.79	13586	13825.3	21077.2	9944.03	15122.7	15404.8	9267.96	8922.91	7443.26	14590.3	7414.21	5257.69	16222
615	M368T19	368.34	368.337	368.343	18.8978	18.8725	18.927	43	6	6	5	6	6	14	0.355779	0.000942584	0.00359605	7143.59	9970.91	11129.7	8992.9	13877	7196.69	1862.85	2658.5	999.173	1852.35	1629.7	2560.43	2373.45	0	5728.73	8240.19	8471.82	3976.65	8337.66	8106.5	10349.5	7230.2	7685.79	14694.1	10207	9658.94	11285.1	9788.02	11045	11767.7	10316.4	12576
616	M450T10_2	450.357	450.356	450.36	10.3946	10.3811	10.6814	35	4	6	5	6	0	13	0.264804	0.000942584	0.00359605	65607.5	114773	104223	71166.8	21114.2	87598.6	11312	17899.2	64207.5	23536	3637.17	23196.5	49104.1	0	51850.5	74608	68857	51019.5	76540.8	70769.3	117191	136149	94843.3	117656	130251	92545.8	66542.1	57782	190016	67399.5	59743.5	183857
617	M670T17_2	670.467	670.464	670.47	17.0877	17.0603	17.115	40	6	4	5	6	5	14	0.0587301	0.000942584	0.00359605	159874	171773	221127	179353	105722	160203	30819.3	40032.8	19762.4	39454.8	11310.6	9408.74	56756.7	0	148307	134296	200684	142774	135665	197520	122009	173719	226005	130297	177975	200635	194800	240126	232012	199245	238458	222124
618	M203T11	203.142	203.141	203.144	11.3418	11.3207	11.3646	40	6	6	6	6	2	14	0.217894	0.000944416	0.0035965	8157.01	9729.72	8991.41	7137.84	6164.27	7473.28	1445.43	621.232	1212.91	1211.1	615.765	1628.39	2119.75	0	7669.26	8673.55	6840.6	9944.56	9470.42	6343.66	9994.03	9277.76	8851.41	10663.3	9839.5	9752.37	7265.69	7981.01	9552.27	10272.2	8730.95	10146.4
619	M552T11	552.439	552.435	552.443	10.9126	10.7836	11.1	13	1	4	2	2	0	4	0.224689	0.000944416	0.0035965	4177.62	7033.69	4727.43	8181.45	3155.57	3857.11	913.326	1259.41	1419.2	4939.51	699.371	866.649	1955.3	0	4357.28	2560.66	4305.63	4957.68	5058.29	3826.18	8941.27	6857.49	5594.41	8134.38	6399.45	6275.15	3953.59	4176.94	7311.98	3296.62	5274.83	4350.66
620	M412T12	412.363	412.359	412.365	11.7581	11.7234	11.9477	8	1	1	1	3	0	2	0.213206	0.000946252	0.00359694	22718.1	20841.3	13360.8	10474	11460.4	17101.2	4315.33	7047.32	1604.18	2012.49	2736.46	3646.09	4616.16	0	26316.9	20744.2	24949.8	16071.7	20705.9	27520	23300.7	28725.8	13560.2	25509.9	23116	10835.1	11050.9	12598.4	14101.1	13559.4	12997.9	15856.9
621	M400T12_3	400.341	400.333	400.345	12.0184	11.8502	12.3146	30	1	2	4	0	6	14	0.150337	0.00095178	0.00359827	30288.7	50329.5	29384.4	33223.2	168575	64580	9010.23	19811.4	6338.62	12856.9	57837.6	9708.73	49355.4	0	36667.2	30970.5	20563.8	36078.5	39491.5	17960.5	62923.9	38747.6	36194.8	85281.1	37175.8	41653.8	37074.1	22248.6	31786.7	23106.2	26565.6	35525
622	M312T7_1	312.135	312.134	312.139	6.8488	6.77765	6.8772	33	6	4	5	4	1	13	0.119278	0.000953629	0.00359871	4203.48	3071.88	2942.11	4174.57	1599.74	3170.88	1237.62	459.945	395.401	1098.91	538.613	378.216	1380.52	0	2831.77	4037.34	5804.62	2743.69	4702.1	5101.34	2761.55	3486.67	2452.84	2803.79	3581.59	3344.83	2384.03	3221.72	2850.56	2831.86	3540.16	2824.33
623	M324T3_1	324.217	324.217	324.218	2.67878	2.38155	3.0375	67	1	0	0	4	3	1	0.155015	0.000955482	0.00359916	9408.09	9881.13	8421.48	10166.6	6776.23	8985.32	437.207	500.582	281.15	4241.65	1747.8	1392.86	1981.88	0	9012.13	9260.13	9816.08	9078.02	10084.4	9197.76	8994.14	9749.16	10163.9	9799.73	10408.1	10171.8	8446.65	7996.38	8637.97	8270.05	8379.11	8798.7
624	M442T13_2	442.376	442.373	442.378	12.8817	12.863	12.8933	31	4	6	4	4	0	13	0.0796921	0.000955482	0.00359916	84406.2	159220	111387	120710	56569.8	94778.1	17194.9	24797.7	46830.2	36987	7120.65	7553.07	19043	0	69573	102276	76741.7	69390.1	109423	79032.7	125681	178733	166335	193160	146503	144909	57326.3	113359	147605	56596.2	171503	121932
625	M776T18	776.231	776.226	776.236	18.3059	18.272	18.3375	28	4	3	5	3	3	10	0.205364	0.000955482	0.00359916	7529.78	6937.59	7626.99	3475.38	4140.63	10077.4	2500.44	1142.98	1842.76	1654.53	749.118	2069.55	3283.55	0	5165.68	6357.32	8000.77	8830.18	11639.3	5185.42	8188.78	7772.33	6332.82	7164.69	7177.38	4989.54	7603.99	9703.54	9430.49	5044.52	7972.63	6006.79
626	M402T10_1	402.345	402.343	402.345	9.68632	9.66272	9.7084	9	1	1	0	0	3	4	0.175609	0.000957339	0.0035996	8075.81	10956.4	8838.4	7820.75	17483.9	9648.58	2268.67	2564.88	1219.66	525.361	2626.69	1694.38	5059.09	0	7318.41	11414.1	8987.23	4582.19	7376.35	8776.58	8867.25	13857.7	13715.5	9696.54	11830.5	7770.98	10644.5	9799.38	9000.75	7925.4	7406.1	8254.31
627	M384T13_1	384.34	384.34	384.341	13.4734	13.4617	13.504	4	0	0	0	0	4	0	0.126	0.0009592	0.00360004	12008.4	15354.2	13251.8	12787.5	27346	16508.9	1078.05	2824.78	1423.35	1271.04	9843.82	2080.13	5151.21	0	12936.6	13247.8	11423.9	12625.5	11276.1	10540.6	17529.2	13561.7	13030.6	20105.9	14061.3	13836.4	12676.3	12645.3	14608	12337.1	11821.9	15422.1
628	M462T12_2	462.147	462.145	462.148	11.8502	11.758	11.9755	10	3	2	2	0	0	3	0.206027	0.0009592	0.00360004	23909.7	22374	16425.5	20585.3	20707.4	26784.8	2166.79	3610	1330.53	1602.28	859.671	5518.4	2423.65	0	26854.5	21264.7	26247.8	23128.9	23039.9	22922.6	19783.6	23248.7	19075.6	28967.4	20562.9	22605.6	18475.6	15910.1	14811.4	16824	17151.3	15380.6
629	M476T12_3	476.409	476.408	476.411	11.7581	11.7348	11.7818	43	5	6	6	6	6	14	0.149728	0.0009592	0.00360004	84970.6	84704.8	70081.6	71775.8	45830.3	74767	13862.4	9674.47	9060.66	10262.5	12279.7	11194.7	15378.8	0	72433.9	105721	80651.8	72731.9	98358.1	79927.3	89461.6	92083.6	84191.5	87043.9	89718.1	65730.2	66975.8	79390	72432.7	58109.1	80720.5	62861.5
630	M706T12_2	706.099	706.096	706.106	11.758	11.7347	11.7814	39	6	6	5	6	4	12	0.321434	0.0009592	0.00360004	14375.8	12864.1	9020.05	8291.77	4686.66	11155.5	3522.04	2614.6	1138.01	1959.43	3147.59	3585.77	5130.48	0	8664.77	19177	16186.5	14471.6	15011.7	12743.5	14020.9	13562.9	9522.11	11795.6	17038.1	11245	9692.28	9943.64	7349.66	8837.18	10224.3	8073.2
631	M348T14_4	348.297	348.29	348.299	13.5968	13.1472	13.6243	38	3	4	5	5	6	14	0.298525	0.000961063	0.0036007	34935	43239.4	26718.2	32254.6	238034	64010.7	6787.97	3605.06	11626.5	14017.6	215049	19108.8	70241.1	0	35915.4	32142.8	32938.3	48092.5	30899.4	29621.5	43808.5	41093	45238.6	37286.8	44373.1	47636.6	35326.7	30564.9	34357.5	34055.9	20020.3	5983.84
632	M207T14	207.174	207.174	207.174	13.5403	13.5267	13.5549	4	0	0	0	0	4	0	0.0916972	0.000962931	0.00360136	12304.1	12589.6	11742.4	10639.8	21577.7	13025.8	1130.8	2034.85	1024.22	811.457	5236.9	1194.43	4790.04	0	12389.6	13321.8	11907	13735.8	11890	10580.3	15204.3	10928	11532.2	15180.5	11043.4	11649.2	12179.9	11882.5	11495.4	10242.2	11317.6	13336.7
633	M311T15_2	311.295	311.293	311.296	15.2643	15.2347	15.6898	64	6	6	5	6	6	14	0.259484	0.000964802	0.00360203	50329.8	88782.5	72721.5	47576.4	105985	56555.4	14990.6	20243.6	21361.9	12697.6	26862.4	14675.2	22222.8	0	80737.4	42122.1	45329.7	44212.6	42818.4	46758.5	103501	113976	68140.9	91169.8	61654	94253	49941.7	80862.6	65622	49540	88118.8	102244
634	M501T13_1	501.355	501.354	501.356	13.008	12.9864	13.021	10	3	0	0	1	0	6	0.251292	0.000966677	0.00360269	28343.3	32734.5	23813.8	28276.8	17074.1	30410.6	6082.68	2156.5	2504.62	6102.84	1782.37	7641.92	7774.85	0	23489	23880.5	36469.7	23573.3	27142.7	35504.4	32690.2	31516.4	33489.6	35041.1	34504.8	29164.9	23081.6	21195.4	24317	22016.5	23933.5	28338.8
635	M538T12	538.394	538.391	538.397	12.4662	12.4523	12.7331	30	5	4	5	6	0	9	0.13076	0.000972322	0.00360467	51591.1	34647.2	42423.3	29605	12736.3	29415.9	14280.8	15315.4	15142.3	10331.1	2666.31	3846.43	10805	0	53133.9	39885	44677.4	78481.9	52216.6	41151.7	35465.1	20127.2	36177.6	59078.1	16539.4	40496	36482.7	26815.9	46369.4	68506.5	29945.8	46419.6
636	M325T7_4	325.274	325.268	325.279	7.11577	7.0443	7.40715	21	5	6	3	2	0	5	0.159865	0.000974211	0.00360532	3189.49	3973.13	2465.4	2358.25	687.179	2561.9	776.354	1498.8	754.95	822.322	356.22	409.558	1159.28	0	3552.63	2689.27	4017.64	3489.19	3520.27	1867.95	3259.68	2362.25	5803.52	3722.56	2855.8	5834.97	1560.87	2819.06	3568.69	1664.44	2497.92	2681.45
637	M925T8	924.662	924.658	924.671	7.85672	7.79477	7.89083	25	4	5	1	5	1	9	0.226823	0.000974211	0.00360532	2691.83	5825.32	2757.87	7448.55	465.4	3118.13	1162.44	3235.64	2029.43	4537.73	448.566	707.264	1994.92	0	2000.35	1908.85	3604.38	2791.71	1387.31	4458.38	5439.03	2695.57	9697.37	4669.35	2636.9	9813.7	1280.79	5676.16	1666.73	1334.84	5041.27	1547.43
638	M371T15_1	371.316	371.315	371.317	15.462	15.421	15.4904	42	6	5	6	5	6	14	0.043055	0.000978001	0.00360663	196358	28300	40122.6	24307.5	48923.6	67926.8	150218	8688.43	17616.5	3301.31	15825.5	2924.59	118992	0	380041	164322	41676.1	374694	167723	49693.1	37116	19181	21536.7	40788.5	25304.7	25873.2	28760.2	38538.2	63727.1	26063.5	23664.6	59981.9
639	M598T15_1	598.389	598.387	598.391	14.6579	14.5632	14.7592	6	0	3	1	2	0	0	0.210047	0.000978001	0.00360663	11029.1	25223.8	17016.8	14064.7	9285.5	11602.2	1823.64	5720.37	7700.49	3624.48	1400.1	2437.01	5996.91	0	11037.2	7530.86	11954.8	11825.7	11095.3	12730.5	26085.6	31696.9	20558.4	25045.1	30909.2	17047.7	10574.8	16073.5	27854.3	9494.49	13061.2	25042.7
640	M139T18_7	139.112	139.112	139.112	17.881	17.6898	17.991	15	2	2	3	0	0	6	0.29755	0.000979901	0.00360729	15418.7	16643.8	14983	21641.6	17835.1	18314.1	1675.78	843.999	3863.68	1954.91	674.106	5449.37	1428.58	0	13373.6	16919.2	13384.2	15619.4	17155.5	16060.5	15875.1	15987.2	16954.5	16290.8	18165.5	16589.5	15645.6	15718.9	9148.76	16844.4	12217.9	20322.5
641	M514T8	514.357	514.355	514.361	7.83378	7.79477	7.86315	42	6	6	6	6	4	14	0.0658987	0.000987537	0.00360989	37988.6	39683.9	19837	22474.1	4677.01	26677	17312.6	19590.7	10955.4	19232.6	1738.38	1757.98	8482.13	0	24405.7	27107.3	57466.2	25841.2	30399.8	62711.1	15269.6	54509.6	50944.3	14118.1	55946.8	47315	12133.4	34219.4	15050	10714.9	33493	13411.4
642	M413T9_1	413.266	413.263	413.267	8.80064	8.76208	9.06907	34	5	4	5	5	4	10	0.0770013	0.000989456	0.00361054	53836.9	47698.5	48667.9	44235.1	23898.7	45897.3	3105.53	9898.21	6233.42	6069.18	7027.14	3534.15	12648.7	0	56307.3	54988	51869.2	54654.9	56675.2	48526.9	51207.3	38406.7	42536	63833.3	38366.8	51841.1	42077.2	52946.7	57307.6	46155.6	51466.3	42053.9
643	M348T13_2	348.289	348.289	348.29	13.4276	13.385	13.4525	6	3	2	0	1	0	0	0.0706475	0.000993303	0.00361184	44191.7	49552.3	35410.6	40820.2	200616	80155.3	8276.48	10202.6	3045.27	11493	117973	5662.77	54570.7	0	45867.4	28051.7	48598.9	50905.2	43729.3	47997.6	29788.8	57638.7	49058.8	52046.4	56757.1	52023.9	38371.1	33144.6	38219.5	33093.8	31775.4	37859.5
644	M448T10_2	448.385	448.382	448.387	9.99915	9.97882	10.0157	11	4	2	1	3	0	1	0.0918855	0.000993303	0.00361184	5338.46	12254.3	5842.55	10659.4	2957.09	7223.08	1325.4	3562.69	2093.91	7265.4	271.418	663.696	1627.14	0	4322.97	7659.74	5495.2	3963.87	4822.29	5766.69	13398.7	16554.2	9316.29	11740	15307.1	7209.59	6922.62	7562.39	2345.32	6985.63	7062.13	4177.21
645	M332T7_2	332.15	332.149	332.15	6.82163	6.75365	6.83963	10	0	4	1	2	0	3	0.159483	0.000995233	0.00361248	30717.1	30684.6	25359.4	19992.2	20915.3	26323.3	2597.61	6789.35	4336.62	2140.18	1867.64	4198.13	11324.3	0	30099.7	32321.9	30658.9	33609.4	26057.7	31555	23205.8	31652.9	32823.7	22208.8	34400	39816.2	21024.3	31056	26762.3	20086	24393	28834.5
646	M501T12_1	501.354	501.345	501.356	11.8748	11.8524	11.9043	35	5	6	5	4	2	13	0.156623	0.000995233	0.00361248	44926.9	49321.8	38381	50081.3	19659.9	53160.3	5939.3	6310.31	4317.94	16555.5	4325.64	8326.12	11132.4	0	37398.7	45937	38992.2	50036.5	52496.8	44700	52626.8	59132.3	42283.1	47383.7	51129.7	43375.2	35914.3	45026	38925.9	40176	38140.1	32103.6
647	M618T9	618.456	618.453	618.462	8.79908	8.77807	8.92443	10	0	0	1	0	5	4	0.27372	0.000995233	0.00361248	1706.74	3169.6	2531.6	2302.72	5118.9	3131.72	602.958	840.166	971.417	620.18	1223.94	857.215	1724.11	0	2537.78	1570.15	1102.34	1650.47	2297.89	1081.78	3263.06	2622.8	1891.78	3254.64	4329.39	3655.92	1329.18	3685	3567.4	1911.6	2805.12	1891.29
648	M338T14_4	338.342	338.34	338.345	13.9873	13.9832	14.0098	42	5	6	6	6	5	14	0.125983	0.000997166	0.00361313	17346.8	20535.3	19998.5	18006	27339.2	17092.9	1369.68	1775.13	3637.84	1962.02	6448.28	2153.4	5433.92	0	16707.7	15206.1	16998	17775.1	18229.2	19164.8	20054.7	19014.3	20381.4	19641.7	20092.7	24027.1	14084.3	19644.3	20108.9	18748.2	22690.9	24714.6
649	M389T13_2	389.305	389.304	389.312	13.476	13.4502	13.574	36	6	6	6	6	1	11	0.162719	0.000997166	0.00361313	46091.3	71070.3	50500.6	66275.8	15976.2	40327.1	8120.25	13829	4754.46	44201.3	6036.24	6562	33070.5	0	52217	56958.8	38435	39737.1	50542.3	38657.8	77732.6	72699.7	58029.9	89235.9	76993.3	51730.2	51024.1	55159.4	49791.9	54464.9	50710.6	41852.8
650	M426T17_5	426.384	426.382	426.388	16.7136	16.6862	16.7652	32	5	4	4	4	3	12	0.160713	0.000999103	0.00361377	32176.7	41099.6	38395.9	39791.4	24276.5	33072.6	5997.5	2413.17	6896.2	2965.27	1963.52	5315.18	4308.68	0	30992.2	35436.3	32083.5	21898.5	40050.2	32599.7	42718.6	39513.3	43705.4	41129.1	37155.1	42376.2	33848.8	41146.7	32336.2	32892.9	50238.3	39912.4
651	M388T14	388.378	388.376	388.379	14.4105	14.385	14.43	27	2	2	3	2	5	13	0.132445	0.00100104	0.00361442	10491.3	15829.2	14668.5	7065.42	79206.7	26228.2	4593.8	8311.66	7407.31	2610.83	43053.2	3473.79	29755.8	0	12087	12237.5	5105.1	14919.5	14221.8	4377.12	26204.6	9546.34	11667	26828.3	10000.3	10728.7	8912.45	9220.29	22340.9	12153.1	9690.64	25693.7
652	M253T19_3	253.143	253.142	253.144	19.0317	18.859	19.1528	15	3	1	4	1	2	2	0.378962	0.00100299	0.00361506	14793.3	16753.3	15341.5	18560.6	18419	17620.2	1481.4	597.321	2122.7	1006.3	1353.66	6677.39	1394.54	0	15503.4	14547.1	13317.6	13574.1	17367.4	14450.3	16710.2	15922.8	16653.4	16952.8	17749.9	16530.9	11733.8	14156.7	16011.3	16814.9	15670.4	17661.5
653	M532T12	532.398	532.397	532.4	11.9276	11.8721	12.0932	5	0	0	0	3	0	2	0.111759	0.00100494	0.0036157	12424.5	11906.1	9248.98	12919.7	8269.3	10735.9	957.122	2099.11	667.455	3730.33	2034.94	1199.83	3830.9	0	11817.9	13508.6	11966.4	12086.3	11430.2	13737.7	9516.74	12107	12665.4	10778.3	10821.9	15547.3	8698.02	9144.8	9428.37	9940.5	8310.61	9971.59
654	M754T13	754.337	754.334	754.343	12.663	12.6498	12.6878	17	2	3	2	2	0	8	0.0667488	0.00100494	0.0036157	9063.14	171944	5781.27	6146.71	1738.39	44264.5	4118.81	251169	3464.45	2290.7	874.066	2954.6	181483	0	6080.9	14070.8	8031.45	4636.56	14265.3	7293.76	14204.3	510507	6336.92	12613.8	481409	6592.37	5007.79	11455.3	2627.94	3923.66	8465.09	3207.84
655	M844T14	843.555	843.548	843.558	14.0081	13.5977	14.404	21	1	4	5	5	0	6	0.445499	0.00100494	0.0036157	21313.7	31820.4	19453.5	49347.8	13623.4	20072.4	10977.8	13592.4	4090.37	22140.4	1835.19	8942.23	11894.3	0	13786.9	17145.7	19542.3	17914.7	16115.3	43377.6	16138.5	41098.7	35275.1	17636.2	51154.1	29619.8	20470.3	17733.2	20590.2	21237.2	24375.4	12314.6
656	M498T11_1	498.321	498.318	498.324	11.417	11.3936	11.4401	24	3	4	4	3	0	10	0.132664	0.00100689	0.00361634	22124.8	24121	17685.9	17881.6	9188.28	17728	5368.25	4870.75	2200.26	4703.6	1082.88	2351.87	7684.14	0	16394.9	28179.9	26012.2	14788.4	23061.7	24311.5	28969.9	17602.6	24607.3	29938.5	19828.8	23778.6	19594.3	18611.8	16991.9	17854.9	19406	13656.3
657	M215T12_3	215.178	215.177	215.181	11.7581	11.7234	11.7814	16	4	2	2	5	0	3	0.301353	0.0010108	0.00361761	5934.76	8523.72	7811.28	6598.24	19751.7	12093.1	1538.38	2481.77	1332.3	828.184	6852.51	3644.3	10386.4	0	7088.23	5087.66	4021.51	4680.31	7843.58	6887.26	11528.8	5115.97	8666.86	11184.8	7612.13	7033.77	7645.23	8056.88	9789.56	5627.19	7655.96	8092.88
658	M455T12_1	455.316	455.314	455.317	12.1645	12.1428	12.1766	10	2	0	3	2	0	3	0.183274	0.0010108	0.00361761	25902.3	27309.2	19399.3	24228.1	12487.3	24743.3	2951.48	3863.82	5950.95	2544.56	2069.42	4534.82	8584.86	0	25119.1	25814.1	30648.3	21526.7	25398.1	26907.5	29823	28202.4	28216.3	30809.9	19943.8	26860	9165.54	25407.8	21206.7	15657.8	22508.6	22449.6
659	M394T11_2	394.331	394.33	394.332	11.1704	11.1408	11.1975	38	6	5	5	5	4	13	0.122505	0.0010167	0.00361952	32113.4	32383.4	27234.4	22615.8	19072.4	28164.1	3001.08	7445.06	4127.08	4190.49	1327.51	3450.23	9616.27	0	32565.5	36869.6	29864	32724.9	32608.4	28047.9	25582.4	42227.3	32887.6	23015.3	39103.8	31484	30234.6	22990.4	24436.4	33953.7	25004.4	26787
660	M445T13_3	445.368	445.366	445.368	13.2956	13.2752	13.3151	18	2	4	1	5	0	6	0.0850885	0.0010167	0.00361952	239185	373752	263173	348975	50509.6	207865	54426.1	78211.5	10734.2	224349	11682.1	17686.9	159968	0	216327	285095	187920	218441	326608	200719	430173	387540	275837	472098	390670	286194	271665	263814	262139	260181	276121	245120
661	M485T13	485.361	485.359	485.363	13.2994	13.2779	13.3014	5	0	1	3	1	0	0	0.0884609	0.0010167	0.00361952	43725.2	58282.2	45311.6	51057.8	24135.6	41915.4	6154.44	5196.96	5560.97	16830.2	4166.62	3707.87	14818.4	0	40180.9	48560.8	41744.7	39219.1	53929.4	38716.4	64698.5	52418	58398.2	62472.3	51972.9	59733.3	38397	46702.9	41650.8	45355	44897.5	54866.7
662	M492T9	492.367	492.365	492.37	8.50998	8.37822	8.57263	22	5	4	2	3	0	8	0.364821	0.0010167	0.00361952	88209.5	130136	78034.1	86388.5	32772.6	97647.4	34689.5	41598	25896.7	33292.4	11885.6	35623.8	25589.6	0	81111.6	62648.8	155442	79183	61559.3	89312.9	103827	133184	208713	89771.9	118468	126852	51030.3	113916	73670.4	52981.1	103777	72829.8
663	M753T10	752.513	752.51	752.519	10.4087	10.3811	10.446	43	6	6	6	6	5	14	0.137865	0.0010167	0.00361952	28710.6	16085.8	13586.9	13525.4	12680.7	18423.5	11398.9	2159.22	2041.03	2492.31	2480.95	2539.96	10631.2	0	40821.8	20455.4	21674.3	45633.3	23344.3	20334.7	17471.4	16794.1	14172.5	13035	16141.9	18899.8	13237.8	16153.8	12814.8	11711.5	16028	11575.4
664	M291T9	291.197	291.195	291.198	8.92939	8.90342	9.14803	6	0	0	0	0	5	0	0.0768213	0.00102065	0.00362079	12809.6	12968.6	9425.2	9905.79	27633.3	13851.5	3687.44	3376.26	1001.73	1378.94	8565.61	1064.09	6083.85	0	12990.2	17385.5	7464.59	11880.6	16434.8	10702.3	16897.7	9536.62	12939.5	17249.8	10299.4	10888.8	8579.06	9441.26	10151	8959.8	8407.06	11013
665	M323T12_1	323.258	323.257	323.259	11.6204	11.6109	11.6671	19	0	1	0	0	4	14	0.15196	0.00102462	0.00362205	20163.1	24207.7	18421.9	16999.7	219507	64150.3	2075.19	5475.51	1409.06	2894.27	226241	9748.25	79026.1	0	21898.2	19679.6	17791.7	19151	23393.2	19064.8	27411.3	18117.3	23799.3	28018.7	17327	30572.8	19206.7	17132.9	19784.4	19192.4	16215.8	18999
666	M365T14_2	365.269	365.268	365.269	14.2383	14.2315	14.2488	4	3	0	0	1	0	0	0.0595192	0.00102462	0.00362205	38136.1	60851.4	58702.5	48624.5	1.08597e+06	292786	15599.9	12900.5	10176.2	9945.14	1.23532e+06	17426.4	782181	0	48583.1	25492.6	27005.4	52656.6	55037.2	20041.7	77565.7	48253.8	53025.9	76044.3	50864.4	59354.2	58800.5	46683.9	72781.8	55329.9	50282.2	68336.4
667	M375T10	375.253	375.251	375.254	10.4451	10.4156	10.4697	36	6	6	6	4	2	12	0.112997	0.00102462	0.00362205	53045.8	65281.2	42772.5	75193.6	18016.8	50352.5	11270.7	14085.9	14047.3	29279.2	1969.56	5689.7	33978.5	0	36556.9	65162.5	54834.5	44559.2	64903.2	52258.7	62710.4	51222.2	81656.9	63528.2	50244.9	82324.4	30598.6	56808.8	40565.1	31066.4	63407.8	34188.5
668	M219T18	219.174	219.174	219.175	17.7413	17.7347	18.0128	6	1	1	0	3	0	0	0.115465	0.00102661	0.00362268	13503.9	15325.5	12938.3	19450.9	9861.06	13827.3	1332.89	2098.03	2117.92	6256.28	931.524	1596.57	3902.42	0	12187.6	15890.5	12693	13891.8	13647.7	12713	14803.4	16625.8	12925.2	15835	18470.8	13293	10461.4	14682.7	13106.1	10177.8	14409.9	14791.9
669	M505T12	505.406	505.401	505.409	11.5375	11.5106	11.5578	18	3	4	1	2	2	6	0.176903	0.0010326	0.00362456	15204	16091.7	11665.3	28598.1	7076.96	12710.9	1416.04	1971.92	1571.29	30582.3	1033.79	2248.6	7196.69	0	13706.9	15706.3	13710.3	17321.9	14778.2	16000.4	16256.9	13829.6	17642.4	16882.7	13599	18339.8	9960.63	10800	13732.7	10135.7	12758.5	12604.2
670	M616T9_1	615.538	615.533	615.539	9.0209	9.01512	9.09418	5	0	1	0	0	4	0	0.665877	0.0010326	0.00362456	686.779	1209.68	613.345	601.443	3453.78	594.569	253.665	507.965	334.657	325.487	1524.05	395.91	1489.38	0	1011.42	592.293	1000.27	451.632	476.588	588.48	1557.06	918.266	1023.58	2071.12	701.861	986.185	424.579	399.239	375.89	485.095	762.777	1232.49
671	M462T12_3	462.365	462.363	462.368	11.8743	11.8502	11.9043	41	6	5	6	6	4	14	0.178445	0.00103662	0.00362581	51741.4	64937.4	44504.5	61743	15125.1	60206.7	7435.12	12470.2	9497.39	27008.5	3177.46	10743.6	16249.4	0	44258.3	51001.9	50752.6	44562.6	55872.3	64000.5	71223.5	73788.9	50885.9	59017.5	81767.8	52940.8	44329.8	58087.4	35011.9	34178.8	52669.5	42749.7
672	M536T8	536.429	536.421	536.434	8.33938	8.08008	8.42098	20	2	4	3	6	1	4	0.186208	0.00103662	0.00362581	5806.04	6782.32	4526.95	3626.29	2469.52	5209.23	1407.44	2290.56	1951.79	1045.18	661.216	969.999	1594.45	0	4922.19	4654.11	8483.54	5570.21	5108.48	6097.69	4798.87	4922.91	6607.11	5413.15	8374.68	10577.2	2999.93	5413.76	3773.58	2779.45	8017.74	4177.25
673	M545T12	545.392	545.386	545.397	11.7581	11.7115	11.9945	21	3	3	3	2	1	9	0.436024	0.00103662	0.00362581	18742.9	16575.1	13342.3	14256	10499.6	15025.1	2225.52	2958.08	1973.97	2417.37	2152.95	6551.31	4565.66	0	20569.5	19558.8	16333.7	21725.6	16467.3	17802.8	16997.5	12578.2	16054.3	20446.2	14205.7	19168.7	11934.9	13627.5	15404.5	14945.4	10151.9	13989.6
674	M674T18_1	673.539	673.537	673.542	17.941	17.9128	17.9928	44	6	6	6	6	6	14	0.0327874	0.00103662	0.00362581	200779	155876	123687	142086	34643.7	129160	32461.4	55194.6	22244.6	72196.1	7282.21	4234.81	32406.3	0	158270	211638	238312	167065	200357	229031	187831	86933.9	194231	189613	82500.4	194149	99632.6	130203	153265	96612.4	123079	139333
675	M900T13_2	900.104	900.097	900.109	12.878	12.8573	12.9072	36	6	6	5	5	1	13	0.342569	0.00104065	0.00362705	9955.28	20379.4	11214.2	6975.44	1085.56	10135.2	7826.12	6086.85	7640.36	997.41	1270.38	3471.99	4841.66	0	5318.9	20351.5	5425.79	4425.8	19731.4	4478.24	25032.3	14287	25836.5	25140.5	11777	20202.8	1836.65	20016.8	12835.3	2034.94	17082.3	13479.1
676	M539T12	539.398	539.395	539.4	12.465	12.4421	12.487	17	5	2	3	2	0	5	0.197068	0.00104267	0.00362768	19332.8	18012.3	17429.4	13904.6	9359.25	12764.7	4540.93	8370.82	2636.98	1969.97	987.638	2515.51	3944.8	0	18966.4	26470.6	17108.4	21908.8	18515.6	13026.8	17571	11656.7	17645.2	15587.5	11453.8	34159.7	17481.8	15490.9	19763.8	20148.9	13281.8	18409
677	M242T13	242.256	242.255	242.256	12.5059	12.5023	12.508	3	0	0	0	0	3	0	0.467684	0.00104469	0.0036283	149.576	441.75	394.744	280.147	1648.97	444.184	120.42	182.605	210.375	196.469	502.777	207.738	801.624	0	224.479	268.347	106.714	18.5505	269.272	10.0912	727.103	539.243	354.428	202.385	481.839	345.503	663.594	182.46	284.615	615.266	432.19	190.335
678	M688T9	688.483	688.481	688.487	9.11762	9.09835	9.13962	35	6	6	5	4	0	14	0.0911298	0.00104469	0.0036283	29758.5	31278	16530	17705.8	5043.78	19309.4	10228.9	14107.7	9468.11	10226.8	1831.63	1759.66	4391.38	0	21338.2	25430.5	44859.2	22316.1	24022.5	40584.3	11464	44098.3	37440.8	15389	41634.1	37641.5	9307.92	29415.9	11904.8	8877.09	27843	11831.5
679	M401T14_1	401.341	401.34	401.342	13.8661	13.8427	13.8895	44	6	6	6	6	6	14	0.0657377	0.00104875	0.00362953	433936	485102	511589	588954	147654	436385	61732.8	50803.8	161329	82854.5	18115.1	28687	146234	0	453079	507789	410880	362097	496285	373486	506570	444276	552435	470281	416206	520845	433972	710296	372880	407373	725972	419040
680	M473T9_3	473.326	473.324	473.328	8.72928	8.70198	8.7658	36	6	4	6	4	4	12	0.450209	0.00105079	0.00363015	75881.7	131598	59328.4	189639	71622.5	91862.6	20081.3	60741	17352.3	37538.3	48991.9	41357.4	55597.9	0	52800.5	80872.7	104249	53897.7	88880.6	74590.1	91985.8	165909	88327.1	240728	107853	94782.4	54597.6	77122.7	36341.4	66058.3	78067.3	43783.1
681	M491T8_4	491.355	491.347	491.357	7.78661	7.65567	7.82168	26	2	5	3	5	0	11	0.266513	0.00105079	0.00363015	95958.6	195163	84999.6	288375	12203.1	159327	82387.7	79449.7	47415.2	188585	7626.18	42462.8	119197	0	52926.5	32522.6	200494	54448.2	32626.2	202735	104856	281310	210140	105023	282201	187448	86655.6	166470	78280	80723.6	17821.5	80046.8
682	M383T14_2	383.254	383.245	383.255	13.5739	13.5482	13.5969	3	0	0	0	3	0	0	0.163934	0.00105282	0.00363077	21054.9	27804.9	22285.1	21510.2	72653.1	33448.4	1972.04	5968.2	2133.99	5048.52	18766.4	5483.32	22605	0	21822.2	20347.4	24129.5	21101.5	20850.4	18078.6	38326.6	26314.6	27514.8	29795.9	23768.2	21109.5	23390.6	20755.4	25491	19300.9	22342.2	22430.5
683	M725T7	725.445	725.441	725.448	7.38393	7.33945	7.61332	19	3	3	3	1	4	5	0.128472	0.00105282	0.00363077	10827.6	11491.2	10105.6	8343.99	3652.08	9622.4	1827.57	2502.98	1748.08	1584.37	1243.02	1236.21	4988.42	0	7996.06	10302.4	13480.5	11950.4	10517.9	10718.7	8807.99	12800.1	14503.9	9094.4	9959.61	13781.5	9069.4	12059.1	12342.5	8510.8	10227.3	8424.25
684	M408T17_4	408.371	408.369	408.373	17.0473	17.0313	17.075	44	6	6	6	6	6	14	0.0770318	0.00105487	0.00363138	64350.7	79132.7	73125.5	79911	28020.7	61152.6	9228.66	5953.7	18244.8	6495.82	5697.72	4710.7	19053	0	56473.1	71887.1	58057.6	54519.7	76777.6	68388.9	73798.7	74933.9	84678	76655.1	76308.8	88421.8	51981.1	98370.8	71810.4	56075.5	89895.7	70619.2
685	M411T11	411.32	411.317	411.322	10.7959	10.777	11.0235	5	0	0	0	1	4	0	0.0529584	0.00105487	0.00363138	14819.5	16524.9	13884.3	13680.2	31493.2	18811.7	749.349	1179.56	1405.19	4578.95	11525.5	996.238	5602.07	0	13426.4	15369.1	14627.8	14827.8	15314.9	15351.1	14786.5	16486.4	15958.9	17039	16523.7	18354.9	12148.6	15131.6	15130.5	12712.6	15162.1	13020.6
686	M439T10_2	439.321	439.319	439.322	10.2208	10.185	10.2441	42	6	6	6	5	5	14	0.157464	0.00105692	0.003632	168463	181191	128980	208486	80473.4	151683	42298.6	19029.9	25429.8	57580.3	28506.9	23884.5	48038	0	137898	147934	210655	136243	144717	233332	153598	180717	199855	163231	196257	193487	103060	158421	126562	95075	146207	144555
687	M428T14_1	428.362	428.36	428.363	13.8427	13.8192	13.8673	44	6	6	6	6	6	14	0.13173	0.00106308	0.00363383	2.54552e+06	3.09802e+06	2.62241e+06	2.19798e+06	1.46104e+06	2.41354e+06	331988	489086	291663	451084	337704	317936	535350	0	2.84571e+06	2.80015e+06	2.1731e+06	2.58829e+06	2.77223e+06	2.09363e+06	3.47201e+06	2.42605e+06	3.13149e+06	3.55423e+06	2.56801e+06	3.43632e+06	2.34949e+06	2.74186e+06	2.76577e+06	2.20388e+06	2.68023e+06	2.99325e+06
688	M414T13_4	414.38	414.378	414.381	13.0116	12.99	13.0346	12	0	1	3	2	0	6	0.130703	0.00106515	0.00363444	11604	31140.4	18222.4	36112.3	9119.84	17644.7	4745.92	11611.9	7893.37	27678.3	4182.49	2306.21	18071.9	0	5812.95	10315.9	19252.7	8032.96	14017	12192.3	32567.5	45447.3	14873.8	32463.4	40764.8	20725.6	29913.7	7758.32	13778.3	20703.8	14164.9	23015.3
689	M433T10_3	433.331	433.33	433.333	10.3958	10.3811	10.4242	28	2	4	6	5	0	11	0.435442	0.00106515	0.00363444	24746.5	46368.2	32642.8	27135.1	16406.7	29259.1	2189	29180.6	16663.1	5880.89	870.859	12740.6	14978.2	0	22909.8	26379.3	27524.2	21642.5	25474.2	24549.3	32583.2	105366	33841.5	31277.2	42437.7	32704	20650.9	22810.3	51927.4	21611	22663.8	56193.4
690	M429T11_3	429.365	429.363	429.371	11.3862	11.0919	11.3982	38	6	6	6	3	2	14	0.167408	0.00106515	0.00363444	56721.2	69914.4	53844.4	60883.2	32114.4	50308.6	10121.8	7340.16	12856.5	8875.56	4389.65	8422.08	13710.4	0	48577.8	55657.5	54094.4	50048.3	55435.7	76513.4	61484.5	68648.6	71000	62120.1	77767.7	78465.4	41915.1	69309.9	48544.6	42478.5	70446.3	50371.7
691	M491T8_1	491.21	491.208	491.216	8.4022	8.18063	8.42335	19	2	3	3	2	0	8	0.17805	0.00106928	0.00363566	6543.81	5903.83	5265.3	3816.88	2312.02	5822.52	1966.26	1271.54	1441.68	981.081	212.587	1036.7	1457.13	0	7651.99	4777.14	9323.23	4362.18	5457.17	7691.13	6047.41	6522.64	4308.78	6232.67	7721.18	4590.29	4624.74	4268.07	6545.57	3179.06	6417.12	6557.27
692	M441T9_4	441.336	441.334	441.337	8.63153	8.61887	8.64898	11	1	4	1	0	1	4	0.0572825	0.00107136	0.00363627	75594.2	98234.4	72204.4	107333	40762.3	76623.3	19807.8	11285.5	5793.06	53072.4	4652.84	4389.18	25024.6	0	77084.3	54147.6	96544.6	73453	53195.9	99139.5	89072.3	107558	91955.7	84222	112012	104587	68299.5	82716.9	69084.1	68192.5	75301.1	69632.1
693	M411T13	411.361	411.359	411.364	12.9258	12.9048	12.945	41	6	6	6	4	6	13	0.211367	0.00107344	0.00363687	744258	1.03423e+06	682786	330586	425003	607535	155688	315205	239786	151564	173350	128413	158074	0	479728	868141	718553	737367	931268	730491	960315	1.65099e+06	816504	1.05447e+06	903147	819943	926208	433632	683840	579645	463105	1.01028e+06
694	M620T9_2	620.321	620.317	620.324	8.90433	8.86288	8.92157	11	2	2	0	3	1	3	0.159006	0.00107344	0.00363687	17806.8	21517.5	16907.2	13972.9	5433.45	17192.8	5177.9	3133.81	6692.13	2956.72	1628.55	2733.77	4416.29	0	12469.8	22707.8	22201.4	16295.2	11246.6	21919.8	18369.1	24452.4	25005.5	20287.9	17773.9	23216	10594.5	20667.3	20143.3	8652.21	26290	15096
695	M385T12_3	385.346	385.344	385.348	12.0693	11.7339	12.0923	36	3	6	6	6	0	14	0.153506	0.00107761	0.00363808	25587.1	44277.3	33297.5	40818.5	17210.1	28885.5	8907.45	11696.9	3672.77	13589.8	2820.87	4434.1	9418.35	0	19097.6	35841.6	20345.7	20407.5	38215.4	19614.6	43130.1	35930.7	42589.1	63240.6	29889.8	50883.8	30206	32209.2	33393	31071.3	40442	32463.4
696	M431T8_4	431.315	431.314	431.317	7.81372	7.77043	7.8698	32	4	6	6	5	3	8	0.115353	0.00107761	0.00363808	57077.9	74371.2	52770.3	72948.8	29804.1	61617.4	8216.73	9293.52	8639.44	20220.9	11002.7	7107.78	11841.1	0	58428.8	47180.5	62466.6	59839.9	47249.8	67302	65440.8	69250.7	87871.3	66223.3	74282.1	83159	41333.5	60430.1	56212.7	42877.4	61178.3	54590
697	M675T18_1	674.544	674.54	674.547	17.9412	17.9128	17.9928	43	6	6	6	6	5	14	0.0532665	0.00107761	0.00363808	101345	80051.6	62929.2	75431.4	17275.2	68790.4	18162.9	27779	9756.54	35441.4	3183.38	3664.23	15958.8	0	77850.8	106229	114806	80996.6	105337	122850	95112.1	40957.1	102971	94412.9	48091.6	98764.6	49396.4	66384.9	74476.5	53092.2	64305.1	69920.2
698	M829T8_2	829.013	829.008	829.017	7.7031	7.68042	7.73472	8	3	2	0	0	0	3	0.507705	0.00107873	0.00363841	2583.08	3260.72	972.149	561.411	22.1887	1199.77	2264.83	2372.05	976.518	530.377	43.7104	609.131	2297.97	0	160.951	5614.53	3091.72	250.364	4631.44	1749.46	6211.97	2710.33	1094.21	6057.51	2747.79	742.53	481.898	382.855	1729.92	60.1523	585.717	2592.34
699	M425T11_2	425.341	425.34	425.342	11.3426	11.3092	11.3651	44	6	6	6	6	6	14	0.0945699	0.00108179	0.00363929	590379	763200	615588	553149	295619	564531	112075	120483	89107.6	148644	28958.3	53387.7	206792	0	593938	623664	473513	639338	756155	455667	797139	562718	869704	836510	671622	841506	486157	708110	655193	526302	635452	682317
700	M427T9_3	427.357	427.355	427.358	9.23317	9.20785	9.5222	48	6	6	6	6	6	14	0.0752145	0.00108179	0.00363929	219764	270793	214085	151265	114436	186751	36304.9	34138.4	38622.2	67324.6	22768.2	14046.4	82650.8	0	210715	264863	184237	248010	237009	173752	302934	220521	295429	279652	236063	290163	185544	176145	257126	216007	185369	264319
701	M855T11	854.581	854.578	854.587	11.1119	11.0886	11.1397	14	1	1	4	2	0	6	0.153556	0.00108179	0.00363929	3164.22	4626.34	4207.27	3675.51	2444.91	3528.31	669.139	462.182	981.862	736.354	339.954	541.793	912.504	0	3142.35	2958.63	4006.07	3257.74	3593.84	2026.69	4167.01	5194.41	5010.79	4431.94	4086.99	4866.92	5472.85	3192.4	4242.64	4452.99	4937.78	2944.99
702	M439T19_2	439.391	439.39	439.393	18.616	18.5987	18.6552	11	1	1	4	2	1	2	0.141245	0.00108389	0.00363989	33396	39394	40100.1	37896.2	24795.2	32091.3	3809.63	4129.1	4986.98	5891.21	4175.14	4532.74	4757.67	0	31573.7	36178.1	29845.5	31798.7	39824.6	31155.2	36650.4	36206.2	38778.3	46564.2	36291.9	41872.8	36178.3	38254.1	37966.2	36121.7	48742.9	43337.6
703	M368T12_2	368.281	368.279	368.283	11.8984	11.611	11.9223	12	0	0	0	1	6	4	0.149235	0.001086	0.00364049	4396.63	5588.76	3999.36	3819.8	19066.6	7360.02	902.244	1330.3	409.805	907.311	14019.1	1098.37	10235.7	0	4437.36	5408	2888.39	4232.53	5231.94	4181.57	6649.4	4468.45	5051.71	7740.54	5223.97	4398.5	3838.18	3710.65	3460.33	4059.89	4412.7	4514.44
704	M307T14_4	307.3	307.298	307.302	14.4102	14.3796	14.4298	10	0	0	0	0	3	7	0.214161	0.00109233	0.00364229	5957.86	6562.09	7045.77	6989.53	23649	8206.39	311.34	1193.39	681.727	451.53	7383.09	1757.49	8554.94	0	6088.46	6502.9	5731.31	5712.84	5994.29	5717.34	7394.36	5149.23	6494.66	7428.15	7804.66	5101.46	7565.07	6434.99	7240.99	7541.74	5965.82	7526.03
705	M241T14	241.216	241.215	241.217	14.4075	14.3984	14.4288	8	0	0	0	0	5	3	0.182062	0.00109445	0.00364288	8279.28	9197.13	9328.29	9375.84	21237	10390.9	608.207	662.998	740.825	792.436	8871.12	1891.79	8024.85	0	7457.76	8051.39	7836.15	8432.86	8892.43	9005.12	9410.38	8306.79	9256.33	10011	8518.4	9679.87	8422.29	8863.8	9545.68	8862.69	9879.36	10395.9
706	M806T10	805.569	805.566	805.573	10.1085	10.0732	10.1791	21	6	4	2	1	0	8	0.236945	0.00109445	0.00364288	8519.42	7788.11	4385.82	3875.45	1282.97	5116.74	3785.47	3087.21	3128.69	2137.03	508.091	1212.39	1341.45	0	6964.34	5923.64	12831.7	3315.64	9607.94	12473.3	3869.39	11902.8	7999.85	4496.1	9633.6	8826.97	1858.94	9005.22	1973.53	2072.3	7516.41	3888.53
707	M488T11_1	488.352	488.35	488.355	11.1774	11.1704	11.2171	8	1	3	2	0	0	2	0.0932274	0.00110083	0.00364467	20176.1	23140.5	20096.1	22402.7	13346.5	21919.8	1909.21	2729.9	1771.02	3112.75	1576.38	2043.52	4095.84	0	22649.4	20850.3	18659.5	17641.3	21750.7	19505.7	23136.3	27861.5	22719.8	21289.9	23965	19870.5	18182.8	21683.2	20050.3	22202.4	17894.8	20563.4
708	M137T1_1	137.02	137.019	137.022	0.588917	0.424467	1.07728	19	1	2	0	0	3	0	0.37252	0.00110297	0.00364526	1038.42	658.674	596.7	603.842	1268.55	749.241	604.667	151.725	74.9792	184.706	204.301	279.108	285.706	0	762.477	765.799	2255.29	636.838	908.899	901.234	801.942	765.666	711.811	657.935	375.998	638.69	683.468	495.283	676.627	613.611	544.572	566.638
709	M363T16_3	363.366	363.365	363.368	15.6385	15.6142	15.6439	24	3	2	4	3	4	8	0.0790881	0.00110297	0.00364526	6780.75	10290.4	8442.86	6923.33	22233.4	11000.7	1036.09	2342.99	1295.62	3832.13	6409.79	870.021	7947.51	0	6262.36	6602.89	7508.18	8204.81	6904.92	5201.33	12347.4	11539.4	7823.55	11765.2	11448.5	6818.34	7351.74	7785.93	9200.82	10316.6	6929.73	9072.38
710	M446T9_3	446.371	446.367	446.373	9.25608	9.22253	9.26043	27	6	5	4	3	3	6	0.0660019	0.00110297	0.00364526	80355.3	100391	73820	48648	41115.6	68147.6	14000.1	15003.5	11273.1	26194.3	6612.52	4497.87	34887.8	0	80687.7	92594.2	64686.2	90448.9	91994.1	61720.6	114117	79170.6	111983	102927	84345.2	109800	68210.1	58381.5	83625.6	74643.5	68674.2	89385.4
711	M455T8_1	455.315	455.314	455.317	7.76803	7.69467	7.80555	31	2	4	6	5	0	14	0.327418	0.00110297	0.00364526	34995.8	81854.7	39173.7	188818	14211.2	57943.5	26803.1	51419.6	19133	155590	1813.78	18971.7	65043	0	20232.3	15300.8	78054.4	21897.4	15445.2	59044.5	38556.2	168219	75552.4	32216.7	113785	62799	23840.9	63460.6	28374.9	25078.6	63923	30364.3
712	M701T19_1	700.505	700.5	700.509	18.906	18.8765	18.9573	39	6	5	6	4	5	13	0.114318	0.00110297	0.00364526	18025.2	14460.4	23009.8	19294.4	13009.1	16854.8	2894.72	3344.38	2959.71	3485.98	2298.84	1926.81	4532.26	0	17065.1	14779.9	21870.9	17405.6	15795.6	21234.3	8729.04	16178.6	18080.2	16520.2	12793.6	14460.9	20676.5	26440.3	24920.2	21675.4	25316.1	19030.1
713	M238T7_1	238.157	238.153	238.159	6.78159	6.72982	7.04957	12	3	2	1	1	3	2	0.330056	0.00110511	0.00364585	2970.76	5934.99	3262.68	3936.37	1567.12	4171.16	1060.53	2609.62	1022.72	2477.46	469.624	1376.72	2391.89	0	3909.14	2360.16	2170.78	2271.1	4686.75	2426.64	3798.59	4050.51	5114.4	5334.4	6409.61	10902.5	1850.32	3972.37	2714.96	2870.87	4765.5	3402.05
714	M122T19_3	122.097	122.097	122.097	18.8042	18.7033	18.9343	26	5	6	3	3	1	6	0.524396	0.00110725	0.00364644	295182	373033	486578	767223	508512	435018	71373.7	84521.2	83132.6	587010	20909.3	228122	30289.5	0	291156	181891	390959	337154	312137	257797	518756	394616	291721	392235	293007	347863	611766	430876	567447	436009	407489	465884
715	M379T9_1	379.124	379.122	379.125	9.35655	9.33185	9.3821	8	0	4	2	0	0	2	0.181221	0.0011094	0.00364703	810.24	1994.75	1317.86	708.338	183.782	1042.68	322.226	1274.69	530.212	129.05	144.481	188.956	1073.56	0	595.38	1112.08	1235.89	463.862	544.217	910.016	3508.92	1896.47	1135.41	3599.33	1208.73	619.657	1230.1	1771.42	1590.48	452.76	1845.8	1016.6
716	M426T11	426.345	426.344	426.347	11.3423	11.3205	11.3651	44	6	6	6	6	6	14	0.105804	0.0011094	0.00364703	193798	253409	197678	189018	100833	185980	33180.2	39220.7	32105.4	55422.4	13607.1	19677.4	67591.1	0	193303	199334	162122	209475	244910	153646	267065	188138	289537	276144	223365	276207	162285	226752	201140	154174	214667	227048
717	M436T15_3	436.399	436.396	436.4	14.7863	14.7625	14.8163	21	1	1	4	1	6	8	0.149021	0.0011094	0.00364703	3721.84	5645.82	6520	4263.47	16035.3	6351.43	1071.29	2072.21	3047.59	605.263	944.369	946.494	4563.13	0	2979.86	5515.53	2715.41	3497.48	4478.89	3143.89	3716.43	7530.39	3059.3	5577.29	8384.4	5607.12	10658.2	4613.97	5520.17	10123.8	4116.36	4087.53
718	M457T10_2	457.331	457.33	457.333	10.3593	10.196	10.377	44	6	6	6	6	6	14	0.0736729	0.00111155	0.00364762	354179	583454	414222	668750	110483	422767	53623.9	102486	193452	374634	32365.4	31146.5	242861	0	377623	390204	301733	325070	431133	299313	530969	625648	500511	498899	577093	767606	511862	670923	182737	436455	495113	188243
719	M900T13_1	899.601	899.595	899.607	12.8807	12.8602	12.9089	30	4	5	4	5	0	12	0.243626	0.00111155	0.00364762	11317.8	21172.5	14616.3	9237.25	3011.99	13270.4	5595.92	5982.06	9497.1	1718.33	1192.21	3233.01	4555.95	0	7012.91	18999.8	8386.8	8739.22	17929.9	6838.18	23622	13320	26446.6	28205	15466.7	19974.4	4378.62	23402.9	15836.7	3623.47	26695.1	13760.8
720	M433T11_2	433.331	433.33	433.332	10.6394	10.6114	10.6512	15	2	2	3	5	0	3	0.10338	0.00111371	0.00364821	24955.7	30946.2	22088.1	22625.9	16423.8	23626.1	3220.28	2912.24	2594.76	7765.94	899.529	2442.48	5109.77	0	23655.9	22617.7	25502.7	24616	22289.2	31052.5	25406.2	33181.1	33115.2	30307.4	31957.8	31709.4	21255.7	22701.1	22195.1	24427.8	17465.1	24483.4
721	M901T12_1	900.709	900.703	900.715	12.2458	12.2236	12.2667	18	4	1	3	3	3	4	0.263654	0.00111371	0.00364821	5240.42	6553.57	5614.44	3420.31	1906.15	4264.63	1990.06	2948.2	1110.31	1146.55	694.781	1124.39	3890.54	0	6534.17	7981.54	3307.51	5123.3	5812.36	2683.62	12398.8	4683.36	5732.24	5068.82	4846.32	6591.9	4740.25	6779.63	6229.59	3815.15	6178.1	5943.91
722	M191T11_1	191.106	191.106	191.107	11.0597	11.0247	11.0798	38	6	5	6	6	2	13	0.260237	0.00111587	0.00364879	9112.78	10376.8	7392.92	11424.4	3591.27	8350.33	2048.65	2370.76	1676.43	4054.13	872.614	2173.06	3604.01	0	8337.09	7777.99	12357.8	6890.58	8529.32	10783.9	9098.11	12506.6	11136	10010.9	6557.1	12951.9	6031.46	9285.43	8173.44	5387.81	9108.41	6370.98
723	M463T13_1	463.377	463.37	463.379	13.2845	12.9655	13.3151	24	3	3	4	6	0	8	0.364846	0.0011202	0.00364997	54564	77395.3	54344.3	68363.5	19250.3	42629.9	10591.5	13619.2	3576.13	37751.8	2296.62	15553.4	27321.9	0	49407.4	64281.8	48168.1	50262	71079	44185.4	92107.1	78601.8	62158.5	89111.4	82669.3	59724	57392.5	55562.1	57465.6	50880.8	55827	48937.6
724	M520T10_2	520.399	520.392	520.401	10.338	10.0605	10.3535	37	5	4	6	3	6	11	0.096585	0.0011202	0.00364997	163006	148780	111225	83262.7	49298.7	116697	13839.9	36321.9	25098.7	57059.4	35788	11271.2	54279.8	0	183346	149569	153176	177034	159508	155401	163331	111660	182429	144907	101397	188958	82683.3	140329	119661	82754.9	135397	106526
725	M659T12	658.507	658.504	658.51	11.758	11.6555	11.8517	19	2	1	5	1	1	8	0.317676	0.0011202	0.00364997	19319.6	25198.4	40989.7	19742.4	17094.1	21790.1	2358.16	4179.63	10005.1	5739.6	5351.91	6922.18	3756.51	0	22120.8	19488.7	17983.3	15643.6	21468.9	19212.4	27610.1	21293.6	28877.5	29416.3	24684.6	19308.4	55960.8	33166.2	34434.7	50969.6	38594.9	32812.1
726	M325T10_1	325.144	325.143	325.146	10.2404	10.0675	10.2685	14	1	3	2	1	1	5	0.106169	0.00112455	0.00365113	26124.8	28411.9	20393.7	22450.6	24654.8	24875.3	2929.52	2702.04	5988.26	1035.9	2376.37	2640.98	10727.1	0	30738.1	28051.5	23614.9	23476.2	26784.6	24083.9	30829.2	23977.6	26465.6	30460.2	30137.9	28601	22632	23415.7	8208.6	23182.6	22046.3	22877.2
727	M415T9_3	415.32	415.319	415.322	8.68087	8.64527	8.74898	33	4	4	4	6	6	9	0.053107	0.00112673	0.00365171	57562.6	64705.4	49231.7	77757.2	30324.5	52618.9	14243.5	16360.5	5259.56	17922.6	7327.93	2794.43	10112	0	62752.6	37424.6	65368.3	69423.2	41616.9	68789.9	45934	66116.7	77277	46336.6	65786.9	86781.5	41161.5	47287	54294.5	46032.2	53703.9	52910.9
728	M454T10_5	454.389	454.387	454.39	10.1225	10.1105	10.1369	14	4	1	2	5	0	2	0.0586356	0.00112892	0.0036523	23662.6	25525.5	16144.1	14829	10365.5	17878	5897.65	10697.3	3612.53	1987.79	1934.85	1048.29	8202.71	0	21143.7	29391.3	16864.3	21966.7	32292	20317.5	26127.2	12563.3	38178.1	27593.3	13468.2	35223.1	16964.4	21791	13014.1	15620.6	17791.8	11682.5
729	M285T16_2	285.279	285.278	285.28	16.3991	16.3799	16.6486	24	0	2	1	0	6	13	0.0922252	0.00113111	0.00365288	6015.33	8726.07	6355.42	4136.12	30601.7	10766.5	1557.62	6074.67	1414.82	692.095	17805.2	992.942	9197.36	0	6675.87	7797.41	5001.08	5445.99	7429.34	3742.32	15876.1	3868.09	4732.21	17156.4	5109.44	5614.18	5925.96	5411.4	8722.5	5291.18	5343.19	7438.3
730	M550T9_3	550.445	550.441	550.447	8.80337	8.7434	8.83113	11	4	2	1	1	1	2	0.154246	0.0011333	0.00365345	7989.24	11387.5	8136	8966.7	5974.93	8595.55	994.475	2956.65	1121.47	816.1	1321.36	1325.83	3524.89	0	7772.4	9313.34	6557.49	7752.41	7606.17	8933.64	7896.95	10826.9	11024.1	12661.7	9455.95	16459.4	6813.13	8005.32	9978.01	7213.16	8662.03	8144.33
731	M459T13_1	459.347	459.345	459.349	13.179	13.1588	13.2044	44	6	6	6	6	6	14	0.127326	0.0011355	0.00365403	354068	491835	311316	405470	75174.5	349914	35699.3	109413	64752.5	149432	10077.4	44553	122643	0	343509	392632	329413	320337	405079	333435	603288	494565	361840	605895	522372	363050	227256	326735	364271	239606	324228	385797
732	M917T10	916.7	916.697	916.704	10.3534	10.3362	10.3634	12	1	2	0	3	1	5	0.141909	0.0011355	0.00365403	7783.79	11896.9	7445.78	11346.6	1171.77	7196.57	807.997	1586.19	3926.23	5417.44	589.851	1021.26	5272.66	0	7102.89	7629.03	7548.13	9298.98	7966.12	7157.59	13774.1	10541.8	11725.3	13947.4	10924	10468.9	6477.07	14147.8	3381.59	6085.59	9821.59	4760.98
733	M310T10_2	310.311	310.31	310.314	9.83227	9.52372	9.9471	44	6	5	6	5	6	14	0.0938334	0.0011377	0.00365461	10404.4	20727.4	13817	10700	28700	13927.6	1951.53	7165.17	3681.25	3297.16	10951.3	1306.88	9075.19	0	10581.5	11203.9	8541.54	10369.6	13555.2	8174.43	26295.2	22273.4	13530	29079.1	22405.9	10780.7	10949.1	18342.7	10221.5	11557.9	18386.7	13444
734	M364T10_5	364.34	364.337	364.342	10.4324	10.3192	10.6046	42	5	6	6	5	6	14	0.150864	0.0011377	0.00365461	9897.23	19962	8499.82	5096.86	24179.6	14040.7	5817.08	5941	1745.49	1749.19	12262.4	2118.24	4029.91	0	15320	5038.33	9836.03	17612.4	2405.8	9170.8	13048.3	23559.3	22220.4	11857.2	25762.6	23324	7292.96	8115.78	11081.8	7586.26	6710.99	10211.1
735	M490T8_1	490.352	490.35	490.354	7.7845	7.74643	7.82168	35	3	6	6	6	0	14	0.11619	0.0011377	0.00365461	254411	551058	293647	831604	22442.9	498333	252002	258298	88679.7	556903	13516.4	57901.1	358876	0	116483	54258.1	591865	142573	59910.9	561375	277364	863690	561922	280092	839045	484236	237924	410960	218257	239505	403546	251691
736	M277T14_2	277.216	277.216	277.217	14.1666	14.1554	14.1771	4	0	0	0	0	4	0	0.134129	0.00113991	0.00365519	18008.6	22598	18539.9	17477.9	34085.1	20199.9	2420.7	2200.91	2677.76	1310.16	14078.7	2709.39	9263.89	0	18233	19848.2	15330.6	18439	21141.1	15059.8	22986.4	19177.4	23448.5	23424.9	21034.2	25516.3	15411.7	18794.7	21336.5	15577.1	18513	21606
737	M445T12	445.367	445.355	445.369	11.7804	11.7581	11.8221	14	2	1	2	4	1	4	0.148242	0.00114212	0.00365576	54987	72715.1	56635.5	67811.8	22435	52874.4	8673.29	15940.4	11837.1	21069.2	5067.9	7838.24	9905.28	0	54905.7	65031.8	45339.6	53238.1	65139.4	46267.8	73934.4	103378	65688.9	70010.3	65296.7	57982	53033.1	72673.8	49261.6	46425.8	70578.5	47840.3
738	M480T13_2	480.405	480.403	480.407	13.2947	13.2752	13.3151	44	6	6	6	6	6	14	0.190456	0.00114212	0.00365576	168888	249551	165330	213018	24719.2	138273	42257.5	52696.5	10057.8	144537	5346.67	26334.8	101658	0	148880	217239	134735	150341	227881	134252	303039	269525	185843	300869	251167	186862	175090	164866	164661	163388	175839	148135
739	M334T12_2	334.303	334.302	334.305	11.6853	11.6783	11.7163	5	0	0	0	1	3	1	0.103845	0.00114655	0.00365691	4375.63	6143.91	3768.54	4049.92	12044.5	5997.05	1408.76	1621.34	189.187	1168.97	2728.51	622.763	3233.24	0	5442.46	2228.94	3939.09	6299.32	3853.73	4490.22	6775.93	3588.5	8202.63	7174.76	5219.34	5902.31	3920.05	3821.34	4041.13	3579.3	3653.99	3595.41
740	M401T15	401.341	401.34	401.342	15.0379	15.0121	15.0621	31	3	5	3	4	5	11	0.152234	0.00114655	0.00365691	37153.7	47099.4	38399	32993.4	108653	53210.8	5530.5	11259.5	6294.15	10642.6	46732.9	8100.48	21920.9	0	36858.2	41708.1	28488.3	44297.2	36843	34727.4	45049.2	29990.2	63473	46885.6	54269.9	42928.9	44795.1	40307.2	28247.7	44107.6	38752.7	34183.6
741	M417T11_1	417.3	417.298	417.301	11.4658	11.4391	11.4922	44	6	6	6	6	6	14	0.165516	0.001151	0.00365805	45694.4	56956.3	37093.4	58334.9	12625.2	50700.5	6341.87	21553.3	10162.9	14814.5	821.055	8391.73	15017.7	0	54851.2	37140.5	46883.1	50014.5	41006.2	44271.1	87133.7	43283.1	41736.4	81769.8	48218.8	39595.9	35075.8	47452.4	29305.6	29570.1	52056.6	29099.9
742	M594T12	594.499	594.495	594.504	12.4448	12.2923	12.6885	28	0	6	6	6	4	6	0.817623	0.00115323	0.00365862	3902.39	18512.1	17548.3	27041	8507.02	10449.7	563.234	9045.25	11099.5	12015.1	5935.22	8543.95	4836.08	0	3529.12	4336.81	4221.29	2916.57	4228.58	4181.99	14651	10602.5	30350.4	17859.3	9035.45	28573.6	9709.01	29872.7	13972.3	8264.9	33324.7	10146.2
743	M883T9	882.644	882.636	882.648	8.78245	8.75288	8.81675	13	4	0	5	2	0	2	0.224402	0.00115547	0.00365919	12965.7	17347.7	9711.72	13448.6	3786.79	11103.9	4292.57	3073.89	3411.15	7562.26	1034.3	2491.73	6382.66	0	7244.57	12114.2	17892	8900.51	14936.1	16707	17739.2	22531.3	16873.5	15755.7	13215.6	17970.7	7424.51	11673.6	8109.47	6139.28	15515	9408.47
744	M835T13_1	834.596	834.59	834.603	12.9089	12.9004	12.9258	11	1	6	0	2	0	2	0.184154	0.00115996	0.00366033	9245.31	12768.1	7618.44	7855.64	6206.54	9787.1	1225.86	2612.71	1885.49	1860.56	949.181	1802.34	3343.01	0	9063.48	8972.18	11646.1	8293.73	9096.16	8400.16	9393.89	9977.87	14549	12979	13622	16087	5088.74	10279.9	8292.61	5925.62	8600.03	7523.75
745	M671T17	671.471	671.467	671.473	17.0871	16.7462	17.115	42	5	6	5	5	6	14	0.0696499	0.0011622	0.0036609	74124.6	76480.2	98060.3	82381.5	46566	73576.5	13350	17641.7	10191.1	15453.2	4953.26	5124.6	26296.9	0	70344.1	62481	92476.6	67681.3	62526.6	89238.3	53778.3	86748.2	96140.8	56491.3	77038	88684.3	84540.5	107954	107821	86719.1	99894.7	101433
746	M408T9_2	408.311	408.31	408.312	8.79127	8.7743	8.81462	42	6	6	6	4	6	14	0.145973	0.00116898	0.00366259	955140	920787	904494	634797	272790	808447	252875	333517	167254	161213	87351.3	118012	326285	0	832551	795692	1.29438e+06	821070	725931	1.26122e+06	851585	1.49205e+06	608167	906985	1.06928e+06	596652	669964	1.12953e+06	1.00301e+06	801902	827906	994649
747	M409T10_1	409.315	409.313	409.316	9.52181	9.49863	9.54542	40	6	5	6	6	3	14	0.112185	0.00116898	0.00366259	689845	570986	457223	412702	169833	511679	209673	301108	53432.7	114531	72449.4	57402.5	285000	0	477267	688298	958156	485439	607528	922381	459070	984988	328097	418583	919947	315231	420119	525311	495461	375399	467117	459933
748	M445T10_2	445.362	445.358	445.367	10.3469	10.273	10.3967	40	6	4	6	6	4	14	0.17804	0.00116898	0.00366259	78744.2	118767	83578.3	75091	38270.5	82035.8	22103.5	15681.5	22964.8	31471.9	7700.92	14605.7	23505.3	0	38335.3	86894.1	77393	101211	93666.5	74965.4	137093	100856	113003	134147	102509	124996	37639.3	97263	89481.7	87869.7	99226.4	89989.7
749	M338T12_3	338.333	338.331	338.335	12.0009	11.9934	12.0223	9	1	0	2	3	0	3	0.538448	0.00117124	0.00366316	11713	12590	6065.98	5632.25	57809.9	14926.5	7996.87	7425.58	6767.51	4398	22528.7	8037.17	17891.4	0	2206.11	8738.56	17966.4	8114.51	24378.3	8874.29	20281.8	15625	7847.29	21317.5	4761.09	5707.5	4623.41	1743.11	807.714	4615.47	5208.31	19397.8
750	M345T10_1	345.279	345.277	345.28	9.73072	9.70517	9.82567	22	0	4	2	3	5	8	0.158448	0.00117124	0.00366316	6143.25	12012.5	6167.58	7895.46	13271.2	8622.57	1432.64	2368.6	635.2	3022.3	2375.13	1366.23	3640.74	0	6295.28	5248.43	8532.08	5007.92	4812.58	6963.21	9772.21	13813.4	10179.8	10848.1	15872	11589.7	5036.95	6943.93	6105.6	6526.09	6162.47	6230.43
751	M857T9	856.627	856.62	856.63	8.78397	8.7493	8.80645	9	3	1	0	2	1	2	0.187065	0.00117124	0.00366316	5198.45	7232.93	4233.81	4066.15	1477.61	4515.42	1954.44	1983.32	972.55	1990.92	574.598	844.678	2339.26	0	5818.85	2994.29	6551.47	6097.34	2519.81	7208.96	5560.44	9004.99	6479.17	6021.19	10396.7	5935.07	4278.68	4889.07	3950.3	3079.67	3459.43	5745.7
752	M481T13_3	481.408	481.406	481.413	13.3006	13.1319	13.3072	19	0	3	5	3	1	7	0.324202	0.00117351	0.00366372	60673.3	86847.1	59062.9	74468.6	15249.4	46185.1	13499.1	15903.6	3307.52	48494.5	1698.07	14973.3	35189.9	0	56520.8	73931.2	47979	55479.6	80740	49389.5	103345	92159.2	64869.4	102229	87266.6	71213	62212.6	58530.1	54697.4	59715.3	63104.5	56117.4
753	M567T15	567.423	567.419	567.429	15.1137	15.0876	15.1392	32	6	6	4	6	0	10	0.13856	0.00117579	0.00366428	69630.1	95418.2	86695.4	86852	31544.8	60510.7	13217	20055.6	30972.3	3099.07	11638.1	8384.39	17070.6	0	73346.7	76958.8	69670.3	48064.7	86827.1	62912.9	81416.2	110133	106613	75985.4	76080.2	122282	63855.3	124943	73875.1	55672.2	126219	75607.6
754	M247T14_3	247.242	247.241	247.243	13.9873	13.9833	14.1095	24	4	4	3	5	3	4	0.283993	0.00117807	0.00366484	23737.1	31402.2	27300.3	24192.1	48489.2	27019.2	3225.98	2747.61	5409.78	2783.39	17656.7	7673.25	11487.9	0	20957.6	20825.6	22009.1	28981.6	23604.4	26044.4	30795.6	27737.1	28674.4	33732.3	34030.9	33443.1	22721.2	27748.1	35511.3	20258	27410.7	30152.4
755	M453T11_4	453.376	453.375	453.378	11.2977	11.2842	11.5291	17	1	3	1	2	2	8	0.227018	0.00117807	0.00366484	49199	73293.4	54516.5	52615	34453.5	50811.6	14967.6	14937.8	6545.43	13718	3559.41	11535.2	12760.6	0	47516.4	63191.7	25211.1	49545.6	66734.3	42995.1	82681.9	54671.5	80997.5	88378.8	54227.8	78802.7	63612.9	53057.3	52115.3	61505.3	48353.1	48455
756	M125T16_3	125.133	125.132	125.133	16.2531	16.2314	16.2827	11	0	2	1	0	6	2	0.409135	0.00118264	0.00366596	12025.5	9984.63	12099.9	15423.7	4933.52	11162	638.388	5376.57	4368.84	979.824	889.095	4566.75	1175.67	0	11368.1	12294.9	12692.8	11740.5	11318.9	12737.7	2966.56	12480.1	12971.2	3230.19	14402.9	13856.8	14447.4	13038.3	13555.1	14352.3	13959.9	3246.01
757	M156T1_1	155.974	155.973	155.974	0.518633	0.32575	1.01235	22	0	0	1	3	2	0	0.218693	0.00118264	0.00366596	503.568	673.03	634.269	856.006	757.442	604.195	130.203	68.4969	197.471	102.31	81.6771	132.133	226.684	0	561.119	556.13	597.902	244.806	556.781	504.67	652.796	665.234	636.196	647.419	810.147	626.389	620.3	284.767	717.393	570.692	770.642	841.82
758	M446T14_1	446.371	446.362	446.373	13.9835	13.9591	14.385	45	6	6	6	6	6	14	0.296194	0.00118264	0.00366596	465442	639180	416727	484271	120617	388433	124669	125670	123219	152947	16267	115051	140606	0	674025	507412	327043	422379	498157	363634	751519	521083	544136	640863	550088	827393	289593	574841	393836	301914	557696	382483
759	M521T10_2	521.403	521.401	521.404	10.3406	10.3137	10.3524	35	6	6	4	4	3	12	0.108019	0.00118264	0.00366596	58761.7	53837.1	40161.6	31172.8	18374.6	41711.2	4100.6	14147.7	10391.7	19724.7	12345.1	4505.62	21424.3	0	60862.2	55097.1	55674.9	65924.7	58564.1	56447.1	59777	37423.2	65203	52680.7	37153.8	70785.1	26598.9	52309.6	45043.2	29278.5	48265.7	39474
760	M662T16_2	661.58	661.577	661.586	15.9811	15.8645	16.0332	35	6	5	6	5	1	12	0.412496	0.00118264	0.00366596	104401	38292.6	46728.8	49188.7	17063.4	48120.8	54412.4	16191.6	29224.4	11199.2	12620.4	19849.6	12857.8	0	66286.6	176728	70191.3	67027.7	172353	73822.1	35493.4	50602.3	13468.7	54459	49560.7	26171.6	50783.4	55521.6	20108.5	93119	50218.5	10622.1
761	M446T8	446.237	446.235	446.239	8.24741	8.2144	8.27517	44	6	6	6	6	6	14	0.15215	0.00118264	0.00366596	66235.6	59467.7	59188.2	48697.7	42317.2	62863.9	6822.96	10301.9	10537.1	2658.91	6528.5	9564.73	21426.9	0	68814.3	60246.1	60019.5	70913.4	76374.1	61046.2	56816.1	55989.3	78239.2	57649.4	47082.2	61030.3	48838.8	74657.3	56432.2	46927.4	65098.6	63174.7
762	M697T18	696.526	696.522	696.529	17.9427	17.9165	17.9895	15	4	1	2	2	1	5	0.261059	0.00118264	0.00366596	15063	14404.8	9644.88	14024.5	5943.7	10720.9	3723.42	3522.26	2729.1	4440.39	2378.38	2798.79	2892.58	0	14944.8	10342.7	18606.4	11711.4	14892.6	19880.3	14298	10392.3	19537.8	16183.1	10507.6	15510.2	8735.67	7582.8	14549.6	6862.49	10031.4	10107.4
763	M227T19_2	227.128	227.127	227.128	19.2458	19.1057	19.3358	7	0	3	2	0	0	2	0.0848074	0.00118723	0.00366707	47455.3	43704.8	50783.7	53913.8	52709.1	48493.1	1424.23	10136.1	10270.1	1644.31	919.868	4112.57	3255.3	0	45442.9	49607.5	47103.8	46632.1	47724.2	48221.5	30771.8	46783.8	52184.9	50747.4	50854.8	30886	50175.7	50918.9	67382.8	34937	51030.7	50257.3
764	M458T13_2	458.431	458.429	458.433	12.6582	12.6358	12.6873	31	6	4	4	0	4	13	0.200137	0.00118723	0.00366707	19095.6	30759.9	11547.8	22065.4	29260.8	13739.5	4965.82	4479.31	8161.16	3499.34	7122.1	2749.78	10782.3	0	14108.8	23600.4	17420.6	14660.1	26510.5	18273.3	34249.8	32514.1	27989.1	34821.2	31938.9	23046.1	8205.84	22268.8	3250.38	9633.37	21038.7	4890.01
765	M529T12	529.332	529.33	529.337	11.7433	11.7294	11.9961	12	1	2	4	1	0	4	0.208047	0.00118723	0.00366707	16553.6	11204.9	11712.8	14162.9	9786.86	13581.2	2364.89	4635.6	2343.71	1585.03	1279.39	2825.53	4578.42	0	18988.2	15170.5	14318.7	14986.9	20037.3	15819.8	12380.4	12421	2012.51	14243.3	14459.7	11712.7	13259	8786.82	12714.6	9492.96	11113.4	14910
766	M333T12_2	333.3	333.299	333.301	11.7098	11.6783	11.7227	23	4	4	3	2	4	6	0.10883	0.00119184	0.00366818	13596.2	22145.5	11720.3	13822.3	51441.7	23259	6736.17	8890.87	1151.92	4341	16206.7	2531.29	15956	0	22765.9	8578.34	9212.43	21772	9671.37	9577.35	19765.9	13539.9	33615.1	21334.9	12736.2	31880.8	13311	11987.8	10406.4	12747.5	10843.8	11025.2
767	M428T14_2	428.361	428.354	428.362	14.3868	14.3796	14.5735	33	5	4	6	5	0	13	0.308036	0.00119184	0.00366818	138318	163961	142844	123293	70347.3	100855	39849.6	18837.3	30343.6	13733.2	13519	31067	38701.6	0	156006	159501	89548.8	152323	184199	88330.6	186766	144421	166457	180609	139759	165756	128271	172748	109688	148608	182725	115022
768	M515T10_1	515.381	515.378	515.384	10.3665	10.3409	10.3989	19	3	3	3	3	0	7	0.134721	0.00119184	0.00366818	16964.3	19647.1	13515.2	19474.7	6447.31	16561.7	3806.41	1818.23	2404.86	8331.05	1337.39	2231.22	5555.91	0	16623	23215.5	11282.3	17058.5	17475.7	16130.7	18066.2	19974.6	20057.3	16926.1	21429	21429.2	15512	17040.9	11359.8	12303.4	13862.8	11012.4
769	M585T14	585.429	585.426	585.431	14.3569	14.3356	14.3669	15	2	4	2	1	0	6	0.159471	0.00119415	0.00366874	64385.8	115223	100837	75308.2	33953.4	72580	16107.6	33640.4	48321.3	18576	11152.4	11574.4	30842.1	0	46269.6	61798.6	89599.4	48483.7	67972.9	72190.9	136927	128098	70850.5	148669	132157	74636.6	68824	62970.5	159470	74449.9	72888.9	166418
770	M177T1_2	177.043	177.042	177.044	0.858467	0.77615	0.88415	5	0	0	0	0	4	1	0.50401	0.00119646	0.00366929	1036.02	934.231	842.306	818.738	2748.06	1257.5	176.784	173.586	102.203	131.319	743.384	633.795	942.479	0	905.791	1317.52	1037.79	897.284	886.21	1171.55	1076.65	899.448	1095.41	729.879	729.733	1074.26	916.212	718.397	937.281	880.651	894.057	707.24
771	M475T8_2	475.341	475.339	475.343	8.37663	8.29922	8.41643	35	6	6	6	4	0	13	0.0828303	0.00119646	0.00366929	159399	195096	129947	172639	53797.3	156209	59269.7	23456.6	23302	47475	17319.9	12938.9	33102.9	0	129142	114843	217877	123233	120234	251063	201568	179796	205684	164457	187096	231978	109498	151981	114663	111543	165020	126980
772	M390T11_2	390.389	390.385	390.393	11.309	11.2343	11.5396	10	0	2	3	3	0	2	0.476941	0.0012011	0.00367133	488.977	1557.92	1020.22	836.668	610.267	582.829	151.193	516.612	346.763	233.655	315.945	277.975	522.812	0	275.825	372.45	715.122	510.636	542.606	517.224	1192.63	1105.19	1912.94	1082.8	2346.52	1707.45	774.338	964.914	1486.01	666.399	816.791	1412.87
773	M583T11_2	583.413	583.407	583.415	10.7392	10.6283	10.8974	36	5	6	4	6	1	14	0.101319	0.0012011	0.00367133	29061.2	56451.6	32954.9	69904.3	13416.8	37749.6	8548.99	23878.7	15345.1	42073.7	3999.03	3824.75	11950	0	24902.4	32708.1	38695.3	14472.6	29125.2	34463.4	27691.7	37087.4	84809.8	65012	43231.5	80877.2	24326.3	53445.5	32905.3	14358.4	48880.9	23812.7
774	M143T17	143.107	143.106	143.107	16.921	16.6885	17.2427	19	3	1	1	1	2	5	0.240573	0.00120343	0.00367235	8927.59	9833.12	11763.3	10896.7	12050.1	9610.03	1256.51	583.795	4105.49	549.693	1791.83	2311.91	590.214	0	8253.12	10137.5	7109.3	10263.5	9565.53	8236.57	9552.05	10077.5	10144.5	8791.57	10004.9	10428.1	10368.9	9783.29	9862.87	20128.6	10066.8	10369.4
775	M385T14_3	385.352	385.35	385.359	14.0962	14.0103	14.2333	4	0	0	1	0	3	0	0.464972	0.00120576	0.00367336	5261.33	7488.91	6864.23	2478.29	71956.9	10065.9	2895.38	4681.75	3647.98	2335.37	50564.5	4680.34	13455.6	0	7200.93	3769.48	4355.01	5877.39	9348.84	1016.35	14756.3	3193.12	5466.51	11923	5001.11	4593.37	8174.4	7704.39	11400.6	7928.44	5475.39	502.146
776	M460T13_1	460.351	460.348	460.353	13.1802	13.1565	13.2152	43	6	6	6	6	5	14	0.116202	0.00120576	0.00367336	129994	176452	119845	144667	34215.9	125633	20933.7	39731.8	24574.8	49834.7	4717.23	14598.8	42707.7	0	133075	158023	110643	106778	150160	121283	221674	177403	134376	220877	173707	130674	88381.2	146686	129568	90716.1	125635	138084
777	M298T16_2	298.318	298.31	298.32	15.69	15.5376	15.6931	6	0	1	0	1	3	1	0.243502	0.00121044	0.00367539	736.754	1272.23	1642.16	1416.03	2109.21	1048.72	173.443	380.945	569.737	326.846	453.747	255.366	864.701	0	704.811	574.251	966.504	637.558	597.938	939.46	1214.87	1731.78	1105.99	1365.96	1565.84	648.939	1446.25	765.401	1808.33	1821.76	2501.52	1509.69
778	M586T10_2	586.415	586.413	586.418	9.90607	9.66113	9.92748	13	1	3	2	2	0	5	0.148903	0.00121044	0.00367539	15280.4	19991.9	12312.2	30240.6	7103.62	15966	5835.78	6910.6	3040.22	13303.1	2164.6	2377.38	10021	0	9810.31	14364.1	22140.7	8601.06	14602.6	22164	11768.7	21692.6	21596.9	12998.3	30735.3	21159.5	9936.49	11626.6	10264.9	14095.4	17662.6	10286.9
779	M570T12_3	570.456	570.454	570.459	11.8272	11.7348	11.9036	14	0	2	2	3	2	5	0.244745	0.00121513	0.00367742	25300.1	38917.5	63190.7	31264.2	25010.8	31337	6181.56	10186.2	17624.1	9906.7	9415.81	7669.59	4741.81	0	30590.9	25070.9	15149.8	31856.3	27388	21744.5	44886	25543.1	47353.3	44882	26117.1	44723.7	76823.3	52339.1	53542.8	92964.9	49802.8	53671.1
780	M316T9_2	316.321	316.318	316.323	9.43054	9.35728	9.52223	38	5	5	6	4	6	12	0.266982	0.00121749	0.00367843	3921.4	11091.5	7917.74	3428.46	14521.8	8152.94	1875.94	3256.91	4237.28	727.834	4966.4	2176.69	3335.55	0	3247.63	4997.32	2997.33	2697.22	2334.04	7254.87	12343.4	14473.2	5837.49	13317.2	12047.6	8530.01	12011.7	7952.95	2739.23	10937	11124.3	2741.25
781	M540T11_2	540.415	540.413	540.423	10.6065	10.4886	10.8826	31	3	5	6	4	0	13	0.109094	0.00121749	0.00367843	6208.1	19591.1	2971.87	7359.95	5637.85	7774.83	1221.01	19551.1	1369.37	1169.64	1003.67	848.19	7501.18	0	5022.87	4981.67	8080.09	6377.76	5706.1	7080.08	7019.92	42054.5	5442.5	8142.64	47368.6	7518.35	4906.12	1092.69	1872.36	3913.22	3061.26	2985.59
782	M305T17_2	305.295	305.294	305.296	16.7105	16.6853	16.7198	8	0	1	4	2	0	1	0.155043	0.00122221	0.00368044	5431.52	13878.2	15988.1	11672	7626.9	9354.34	1544.33	2798.76	6550.66	3716.85	2960.16	1450.32	3046.66	0	5547.24	3251.94	7012.97	6870.24	3920.73	5985.98	11179.8	12783	16990.8	10982.6	13903.6	17429.4	8760.12	19699.4	12781.4	9183.13	23222.9	22281.4
783	M446T14_2	446.371	446.37	446.373	13.7478	13.7429	13.7884	31	5	3	5	5	1	12	0.180837	0.00122221	0.00368044	291151	362975	266370	336877	74730	318546	29066.2	32587.5	73658.9	161821	8774.05	57605.1	141031	0	253158	323070	308196	257895	309945	294640	395416	354723	340346	393412	380433	313518	234615	355007	212669	222571	366167	207194
784	M582T9_2	582.342	582.34	582.344	8.85333	8.82817	8.88278	29	5	5	5	4	0	10	0.123414	0.00122221	0.00368044	72372.2	74474.8	49806.8	79225.8	18449.9	59100.7	22481.4	16218.8	8876.92	37320.6	3178.04	7293.85	30269.2	0	66164.7	45262.2	84681	101434	49305.6	87385	53315.5	91211.1	74721.5	56735.1	89464.9	81400.8	37213.5	54718	53254.7	41243.4	60905.5	51505.6
785	M835T7_2	835.11	835.106	835.114	7.4069	7.38388	7.40715	7	3	1	0	0	0	3	0.47078	0.00122221	0.00368044	6285.63	4238.72	3028.67	2517.47	1246.83	4329.53	2258.41	2661.68	538.946	540.389	499.013	2038.26	3062.92	0	6787.2	4072.55	8324.51	7680.2	2897.97	7951.38	1023.58	6089.43	3377.73	1831.72	8037.47	5072.4	2509.8	3973.53	3078.66	3231.84	2778.36	2599.86
786	M462T13_3	462.393	462.393	462.394	13.0975	13.0865	13.1025	4	0	0	0	0	4	0	0.153789	0.00122458	0.00368145	44449.8	52542.1	41262.1	40728	28333.6	47016.7	7712.68	3462.87	3343.47	6921.95	7064.62	7230.66	8423.62	0	38493.4	38430.6	55434.3	41121.3	40103.8	53115.4	52345.2	51455	52742	58432.1	52634.9	47643.6	42774.3	41488.4	45561	39698.4	35661.9	42388.4
787	M161T20	161.107	161.107	161.108	19.5495	19.4775	19.6318	9	0	1	3	2	1	2	0.251286	0.00122933	0.00368345	5662.32	7146.06	7895.3	11593.2	8265.32	6492.82	610.603	844.048	685.799	7816.37	548.125	1631.55	729.996	0	5026.12	5392.5	5923.06	4992.74	6265.65	6373.87	6557.85	8112.79	6175.45	8246.21	6898.38	6885.71	7524.31	6797.56	8218.75	7929.94	8829.01	8072.19
788	M490T10_2	490.388	490.385	490.389	10.1703	10.1448	10.1854	17	4	2	2	2	0	7	0.253772	0.00122933	0.00368345	23033.7	42446.3	24268.1	33965.5	14188.3	26282.2	5890.34	4463.33	7176.9	16443.2	2839.7	6669.69	15239.7	0	23247	29999.4	21471.6	26939.5	23834.5	12710	39190	43035.9	43318.5	37984.7	40653.8	50494.6	18441.9	26263.2	32331.4	14866.4	21712.4	31993.1
789	M270T13	270.279	270.278	270.281	13.1939	13.1759	13.4771	32	3	4	5	2	6	10	0.243896	0.0012341	0.00368545	9997.84	10641.8	13861.2	8759.16	19725	10934.4	2631.67	1459.44	4142.63	1310.15	5283.16	2666.86	7125.17	0	13783.1	9435.75	6840.33	12401.8	9533.16	7992.95	9709.31	10752	12625	10164.2	8660.97	11939.2	15234.4	9281.79	14989.2	10121.3	12847.9	20692.3
790	M322T9_3	322.274	322.272	322.275	8.81462	8.78692	8.96703	39	3	5	6	4	6	14	0.142395	0.0012341	0.00368545	10884	13138.6	11254.4	9215.65	24556	14439.8	1780.79	3655.33	1263.22	1247.08	10155.6	2056.16	5348.91	0	11465.9	13623.7	9847.03	11489	10533.6	8344.85	15550.7	11014.4	13751.2	17834.1	7307.7	13373.5	10335.6	12806.4	10565.4	10579.2	12948	10291.7
791	M161T1_3	161.065	161.065	161.066	0.805192	0.772533	0.894483	16	1	1	1	1	5	7	1.60326	0.00123888	0.00368745	2046.38	1900.53	736.474	1159.32	21248.7	6708.82	1817	1700.15	117.798	427.076	19963.8	10756	15080.5	0	981.98	742.565	3467.1	1221.68	763.889	5101.07	719.163	4751.24	1110.7	628.884	3239.55	953.662	607.207	733.669	899.514	611.097	729.337	838.02
792	M328T9_3	328.285	328.283	328.286	8.71539	8.65265	8.96075	42	5	4	6	6	6	14	0.0816307	0.00123888	0.00368745	15445.7	35642.6	35911.7	40329.6	4174.45	23249.7	10585.5	20751.1	31275.5	8823.44	413.956	1897.89	19934.7	0	7189.56	29218	10199.7	9382.2	28862.6	7822.16	32131.1	13849.2	59434.3	36200	12679.9	59561.4	24774.7	78418.5	7442.07	26702.6	71040.4	7092.18
793	M387T16_2	387.362	387.361	387.364	16.1531	16.1054	16.1818	44	6	6	6	6	6	14	0.338197	0.0012461	0.00369043	41852.9	65990.2	46735.6	28817.9	98866.5	41815.5	3744.94	25156.3	17136.4	12183	37636	14141.9	14521.6	0	42181.7	39814.3	46561.5	36143.3	41282.7	45133.7	52684.3	44712.3	93738.4	56811	46141.4	101854	61248.9	61758.7	27089.1	44124.6	60598.3	25594
794	M446T15	446.374	446.372	446.376	15.1336	15.1106	15.1419	37	6	6	6	5	1	13	0.284858	0.0012461	0.00369043	69371	93559.2	86526.2	126343	24727.4	61558	18347.2	4995.44	4562.28	76719.9	8949.84	17535.3	57805.2	0	64521.6	97129.6	54817.4	56637.8	87458.4	55661.4	99983.3	99445.8	89601.6	93326.9	89215.8	89781.5	88221.7	83948	84198.3	89840.3	92725.1	80223.7
795	M850T9_2	849.622	849.62	849.627	9.07602	9.0527	9.08738	14	3	3	1	2	2	3	0.0883849	0.0012461	0.00369043	26951.5	22047.4	13337.6	13556.7	4512.09	15983.5	13915.6	5551.96	5232.21	8341.14	2952.81	1412.7	14264.7	0	19640.4	16893.6	44856	20352.5	15301.6	44665.1	18164.8	25777.3	24714.1	13213.4	28370.7	22044.2	10051.1	20216.5	9877.58	10237.6	19958.2	9684.49
796	M418T18_2	418.244	418.243	418.247	18.0052	17.9418	18.0697	10	3	1	2	1	2	1	0.0645572	0.00125093	0.00369241	50242.9	62238.7	64730.7	60782.9	52185.2	53259.4	5821.78	16953.8	18071.6	3336.77	1429.14	3438.28	5495.48	0	50615.6	53574.2	55021.4	39300.1	48960.5	53985.3	96644.5	52618.5	57681	55708.6	56735.4	54044.2	100985	53252.9	62345.3	56209.1	55314.5	60277.3
797	M863T11	862.607	862.602	862.614	10.6331	10.5824	10.7062	34	6	5	4	5	0	14	0.200293	0.00125821	0.00369537	11440	9642.17	5211.64	5224.64	1646.68	5940.21	4983	4061.59	3234.31	2954.61	649.713	1189.78	1640.89	0	5702.23	13779.2	15968	5064.68	11733.6	16392.2	4951.28	14128.8	9471.51	5243.1	14216.9	9841.47	2474.07	10087.3	2634.47	2775.34	8120.12	5178.57
798	M231T11_1	231.16	231.159	231.16	11.1694	11.1408	11.1807	4	0	0	0	0	4	0	0.0980528	0.00126065	0.00369636	5043.54	5315.13	4700.91	4844.51	7533.6	5649.96	381.749	473.136	313.61	519.481	1653.58	553.994	1711.74	0	5072.1	4747.97	4671.63	4848.99	5702.12	5218.43	4859.18	5866.22	5265.9	5719.6	4677.47	5502.4	4489.48	4889.61	5247.48	4605.13	4409.67	4564.09
799	M227T15_4	227.163	227.162	227.164	15.4701	15.3442	15.5136	7	0	1	3	0	0	3	0.339591	0.00126309	0.00369734	17339.2	17781	13735.2	21267.6	21607	16728.4	860.118	4453.72	6806.9	2024.85	641.278	5680.83	1878.31	0	17550.4	16661	16731.4	18684.5	16504.3	17903.3	20118.8	17602.9	19217.7	21086.1	19663.1	8997.44	9655.98	6233.99	18229.5	7085.22	20598.5	20608
800	M371T17_1	371.367	371.366	371.368	17.4397	17.3937	17.492	41	6	6	6	4	6	13	0.578772	0.00126309	0.00369734	44402.6	79081.4	56550.6	27721.9	148946	53820.8	13316.8	30813.6	24176.6	27944.7	51110.1	31150	15602.9	0	51038.4	33523.2	56866.2	27367.5	37857.8	59762.3	65125	47085.4	113571	83979.6	48498	116230	73620.5	78928.4	29576.8	42063.2	81959.2	33155.5
801	M364T0	363.79	363.785	363.791	0.0326833	0.0267833	0.0491333	6	0	1	1	3	0	1	0.583339	0.00126554	0.00369832	239.571	320.171	313.705	492.643	516.711	271.991	128.034	80.3424	187.721	79.0165	101.973	158.663	602.639	0	322.872	182.945	354.552	6.61128	294.134	276.314	368.395	214.325	378.375	343.575	222.965	393.391	393.008	8.9016	165.155	416.317	387.915	510.932
802	M169T18_3	169.122	169.122	169.123	17.7327	17.6158	17.8322	11	1	4	1	0	0	5	0.499687	0.00126799	0.0036993	23114.4	17018.3	25746.1	31600.5	30857.3	20459.8	7413.93	10736.1	8708.97	633.502	2271.12	10223.5	1924.46	0	8002.32	26285.8	25391.4	26545.1	26130.5	26331.1	28518.2	7661.96	30214.9	5045.01	19418.4	11251.2	8391.57	29122.9	26274.3	31482.5	28239.1	30966
803	M158T1_1	158.003	158.002	158.003	1.33276	1.03443	1.58713	34	4	4	6	5	2	12	0.588591	0.00127045	0.00370028	64236.6	107137	81337.9	99344	29360.2	88718.2	17126.9	24793	34664.6	43724.9	7205.27	52218.7	5604.12	0	64789.9	47380.4	74638.6	87788.6	68893.5	41929	96940.5	84552.7	139462	98603.2	86124.8	137140	96909.3	37395.6	58413.4	137326	88034.7	69948.2
804	M933T10	932.689	932.684	932.692	9.67565	9.66113	9.68843	15	5	5	1	1	0	3	0.175327	0.00127291	0.00370126	5416.67	13526.5	4695.1	8720.26	212.216	5605.72	2954.76	9258.93	1968.96	5926.1	88.4554	982.834	8078.84	0	3139.56	3390.03	8822.69	4391.13	3227.26	9529.36	6438.42	27402.9	9439.97	5122.68	22790.8	9964.09	4654.7	5815.85	3131.92	4751.12	7700.34	2116.68
805	M380T9_2	380.228	380.227	380.229	8.664	8.64898	8.69307	13	5	0	2	1	1	4	0.128246	0.00127537	0.00370223	44809	40760.5	36565	41485.6	32596.4	41296	7243.49	1940.31	3261.92	5754.76	643.764	5296.03	4843.12	0	57840.5	42520.5	46184.3	36840.7	40156.5	45311.6	40329	43947.8	40328	38615.4	39316	42026.9	41971.5	33215.5	33345.2	36296.7	36478	38082.9
806	M136T18	136.112	136.112	136.112	17.6957	17.653	17.814	5	1	1	0	0	3	0	0.184926	0.00127784	0.00370321	59776.1	63064.4	68942.3	74076	108842	63471.7	4038.63	13405.8	3835.25	1132.23	66607.5	11737.5	4862.77	0	57652.7	59577.6	64046.9	59990.7	53385	64003.8	57693	38275.9	67786.8	71876.1	68453.2	74301.1	64918.9	64448.5	67383.7	72985.6	72267.9	71649
807	M394T19_2	394.369	394.368	394.373	18.5022	18.2487	18.567	9	1	0	0	0	4	3	0.298086	0.00127784	0.00370321	1727.89	1911.34	3272.64	1939.23	10633.3	3241.79	860.06	512.207	1076.4	395.151	5731.01	966.33	1930.97	0	1448.41	2240.23	3045.7	1055.49	1914.66	662.86	1791.67	1598.63	2403.38	2419.01	1108.59	2146.78	3986.14	1968.16	3762.09	3461.56	1943.76	4514.13
808	M486T14_2	486.366	486.363	486.371	13.7717	13.7458	14.0071	18	1	2	3	3	1	5	0.27492	0.00127784	0.00370321	55375.7	66100.6	55460.6	71723.5	28522.7	58616	7460.49	6212.11	7504.13	27335.5	5578.59	16114.7	26230.2	0	51085.7	58013.2	43089.9	56197.2	64699.2	59169.1	65300.9	61991	60163.1	77482.9	68120.7	63545	53980.2	67222.8	46332.1	55144	60392	49692.6
809	M569T16_1	569.432	569.429	569.435	16.4064	16.1081	16.4335	47	6	6	6	6	6	14	0.180696	0.00127784	0.00370321	229433	279265	338836	309595	101815	165439	54873.2	55177.7	121132	51411.4	33566.9	29894.3	54572.4	0	167949	237368	162824	235366	296949	276143	244548	261975	374131	222675	259460	312798	228705	429735	270634	321209	537128	245608
810	M431T14_2	431.337	431.334	431.34	13.7484	13.721	13.7675	10	1	0	1	1	5	2	0.109187	0.00128279	0.00370515	25913.4	35891.1	31248.9	26716.4	76627.7	39898.5	6070.51	1939.65	12485.3	4362.14	31708.4	4356.39	20160.5	0	17770.5	23148.9	27259.9	26481	24590.5	36229.5	35594.5	36896.5	38397.9	33467.4	37113.9	33876.5	21521.7	22369.5	42147.2	23344.7	26750.1	51360.2
811	M880T13	879.625	879.618	879.627	12.8631	12.8558	12.8821	7	0	4	2	1	0	0	0.159842	0.00128777	0.00370709	4444.49	11664.4	5729.15	6131.77	3219.39	5033.33	1136.3	2529.39	2553.01	1819.2	777.566	804.538	2949.97	0	3313.66	5559.69	4048.88	3538.2	6124.92	4081.6	15390.7	7817.47	10771.7	10977.5	11970.8	13058	3132.66	8422.57	6277.5	2090.67	7761.58	6689.91
812	M445T9	445.368	445.365	445.369	9.24134	9.21617	9.26043	44	6	6	6	6	6	14	0.0571647	0.00128777	0.00370709	246742	303393	225189	147729	120846	204144	41746.8	45548.2	35188.2	79991.9	20930.1	11669.8	108499	0	240260	279203	211949	281616	282968	184459	351556	238639	339941	310387	257416	322416	202266	192617	243278	226857	200419	285696
813	M720T11	719.531	719.526	719.537	10.9654	10.9469	10.9923	9	0	2	4	0	0	3	0.156257	0.00129026	0.00370806	3954.42	5358.71	5380.39	5163.09	2688.83	4359.69	873.857	1122.1	827.24	1326.21	436.048	681.23	1486.15	0	5390.07	3452.2	3382.85	3039.32	3924.74	4537.37	6212.88	4051.91	4271.59	6801.62	4864.14	5950.14	5157.19	6203.57	6592.62	4516.12	4787.22	5025.62
814	M451T10	451.361	451.359	451.363	10.3889	10.1221	10.4225	15	1	3	3	1	1	5	0.086713	0.00129276	0.00370902	23786.9	41098.1	33835.8	24184.2	9094.28	26608.4	3410.28	12526.7	20240.8	8765.55	4219.87	2307.3	16018.3	0	21585.8	26656.4	22357.8	18894.6	27861.8	25364.9	40936.6	46061.1	26390.3	39937.4	62140.1	31122.8	21929	20614.7	58705.6	23247.7	17551.5	60966.6
815	M519T8_2	519.386	519.383	519.388	7.788	7.74643	7.82385	33	3	5	6	5	0	14	0.0948087	0.00129526	0.00370999	10162.7	19566.2	13139.8	24262	4687.53	18607.3	6596.13	7060.46	3617.38	12464.7	889.388	1764.14	7770.62	0	6927.85	4510.06	18296.6	6736.72	5600.56	18904.4	11724.5	26662.4	20953.1	10383.4	26545.8	21128.2	14764.7	15585.9	8716.4	12711.6	17816.5	9243.41
816	M296T9_3	296.295	296.294	296.296	9.3065	9.25788	9.66113	32	3	5	6	3	6	9	0.158004	0.00129777	0.00371095	2066.88	5288.48	4318.91	2216.12	6340.24	3368.97	317.959	437.231	1872.4	424.424	1226.3	532.309	1594.09	0	2001.39	1976.76	2036.33	1772.2	1926.71	2687.9	5587.99	5970.19	5002.24	4827.29	5370.94	4972.26	1496.99	5016.23	5333.18	2467.5	5455.17	6144.37
817	M309T14_3	309.279	309.278	309.279	14.3451	14.249	14.3591	6	1	1	1	0	3	0	0.199902	0.00129777	0.00371095	27138.8	31383.3	28968.9	28839.9	60044.8	30757.4	1512.48	2356.6	3081.13	5366.73	10626.1	6148.45	9631.13	0	26271.2	27585	29025.2	28466.7	24947.2	26537.6	30368.6	30395	28583.4	34661.6	30411.5	33879.4	29273.3	26625.2	32791.6	32510.1	25781	26832.1
818	M375T15_2	375.326	375.323	375.327	14.6055	14.5813	14.7866	21	0	1	0	0	6	14	0.15183	0.00129777	0.00371095	9782	10768.4	11477.3	12140.2	173885	40647.7	681.417	2927.2	1289.9	1923.01	231197	6171.54	58383.8	0	10378.9	9994.48	8966.15	9204.22	9461.69	10686.5	5414.4	9857.51	11754.9	12447.3	11327.8	13808.6	9942.69	10854.3	13483.5	10692.6	12444.1	11446.5
819	M338T11_1	338.277	338.277	338.278	11.1429	11.1231	11.1774	6	0	0	0	0	4	2	0.230019	0.0013028	0.00371287	11898.5	21214	11169.9	13808.8	47635.6	22171	855.355	6952.83	3555.79	6310.72	33669.5	5099.74	19723.1	0	10688	13097.6	11539.4	12417.3	12240.2	11408.6	27520.8	22154.6	12955.1	28472.4	23596.8	12584	9867.16	9160.44	16014.8	8449.3	8165.17	15362.8
820	M359T16_4	359.37	359.369	359.372	15.8154	15.7674	15.8402	6	0	0	0	0	5	1	0.304297	0.0013028	0.00371287	370.776	561.628	615.415	444.669	1779.22	733.793	128.975	283.853	73.5609	229.122	441.898	223.291	600.97	0	395.822	586.894	277.3	236.015	297.765	430.863	824.64	480.66	681.064	837.52	460.117	85.765	636.707	639.893	528.553	565.747	737.843	583.744
821	M526T10_1	526.358	526.356	526.362	10.3513	10.3182	10.4603	15	1	2	2	1	3	6	0.139738	0.00130785	0.00371479	9197.85	11926	7296.68	7007.93	4359.85	7345.39	1592.87	2505.39	1524.92	2426.43	2255.1	1026.43	3226.48	0	10372.7	7098.44	8307.14	10978.6	10426.1	8004.05	13532.7	9833.72	13894.8	11764.4	8130.7	14399.7	5591.46	9293.67	7752.48	5391.4	7541.47	8209.61
822	M326T9_3	326.305	326.304	326.307	9.33357	9.30828	9.4305	11	1	0	3	1	4	2	0.26212	0.00131292	0.0037167	2477.55	2797.48	2745.92	1770.07	6103.77	2499.19	1138.65	702.319	759.361	220.276	902.855	655.088	1220.88	0	3571.53	1221.65	2683.62	4018.26	1550.24	1820	3144.94	3127.57	2944.2	1375.8	3183.97	3008.41	2980.22	1870.07	4018.22	2805.53	2084.08	2717.4
823	M397T7_2	397.274	397.267	397.279	7.30414	7.1042	7.47715	12	1	2	1	3	0	3	0.137324	0.00131292	0.0037167	6942.14	9973.15	6011.04	9866.71	5273.79	7200.36	1259.43	1693.57	1245.6	3514.54	1655.31	988.785	2148.86	0	8259.03	5456.33	8120.45	7439.01	5408.23	6969.81	8183.2	12677.5	9063.46	10360.6	10953.7	8600.43	5081.15	5923.58	6191.23	4741.44	5835.26	8293.59
824	M397T11_3	397.3	397.298	397.301	11.3882	11.3386	11.4618	3	0	0	0	0	3	0	0.111921	0.00131292	0.0037167	13515.1	13673.8	11066.6	10244.6	10556.6	11508.2	1288.06	788.941	1049.36	975.647	3107.27	1288.01	2851.78	0	13006.2	12367.4	15926.3	13928	12767.8	13094.9	14188.4	13950	12292.7	13942.3	14442.9	13226.7	10904.1	12638.2	11304.2	11375.8	9401.44	10775.6
825	M458T10_1	458.335	458.333	458.336	9.67463	9.65155	9.70775	38	5	6	4	6	6	11	0.086809	0.00131292	0.0037167	239631	414244	220850	369810	57025.5	262070	88076.5	202769	79112.9	180556	16261.9	22750	186678	0	189973	179667	346284	182387	179568	359907	222238	624130	350855	246877	707725	333638	214158	309071	135030	217888	314103	134847
826	M551T16_1	551.425	551.422	551.427	15.6898	15.6646	15.7136	44	6	6	6	6	6	14	0.203262	0.00131292	0.0037167	119713	151584	158427	167310	32161.2	88086.5	24624.2	31998.6	52674.8	17670.7	7863.63	17904.6	44587.2	0	98500.4	151305	106899	107448	151157	102969	124459	130923	188987	148847	123043	193247	118755	227797	134020	121144	224372	124475
827	M738T19	737.501	737.497	737.506	18.8267	18.8007	18.8575	43	6	6	5	6	6	14	0.153784	0.00132311	0.00372051	29948.7	30975.9	27649.2	27493.9	23028.9	28898.9	1797.87	2285.34	2859.41	2241.9	1300.34	4444.2	3649.81	0	28809.2	27805.6	32873.5	30891	30229.7	29083.4	31320	27155.9	34306.8	31337.8	30590.1	31144.9	27734	32539.9	27464.1	23727.2	26452.9	27977.5
828	M298T9_1	298.147	298.146	298.148	8.71478	8.70062	8.7301	11	4	1	2	0	1	3	0.199335	0.00132824	0.0037224	3662.52	4053.06	3563.55	4499.87	1931.93	3449.72	857.357	524.202	676.834	333.106	522.877	687.65	1500.77	0	3146.17	3410.58	4855.46	2761.19	3195.12	4606.58	3841.85	4406.87	4347.7	3839.51	3217.77	4664.64	3101.31	4109.8	3265.19	3409.28	4641.63	2854.06
829	M810T11	810.457	810.453	810.459	11.3727	11.346	11.3905	6	0	3	1	0	0	2	0.13517	0.00132824	0.0037224	10658.9	12809.6	9974.8	12286.5	8920.87	11284.2	1494.2	1446.01	1688.06	512.313	1216.18	1525.28	3630.3	0	12726.2	9251.25	8837.95	10198	11290.9	11649	13034	11268.9	11444.7	15269.3	12704.6	13136.1	8916.89	11719.1	10398.8	7089.57	10919.8	10804.6
830	M408T17_3	408.37	408.368	408.371	16.7094	16.6798	16.721	22	5	6	3	1	2	5	0.0901909	0.00133081	0.00372335	24530.8	28897.4	27809.3	29145	11643.5	23520.5	3112.28	2946.72	5058.93	2279.25	2453.15	2121.33	3181.21	0	20366.8	26686.5	24445.1	21325.9	28211.7	26148.7	29552.4	26585.6	32560.3	31341.7	24629.1	28715.2	21978.2	33092.3	25956.8	23118.2	34136.1	28574.3
831	M862T13	861.585	861.579	861.587	12.9799	12.9577	13.0227	4	0	3	0	1	0	0	0.227578	0.00133081	0.00372335	6031.4	10138.6	4826	8266.13	4892.34	6424.78	1112.16	2968.39	392.377	2661.3	1212.06	1462.14	2731.34	0	5241	4639.31	5479.36	6246.18	7510.87	7071.68	8320.2	12371.4	7750.32	12132.1	13740.5	6517.36	4787.64	4511.9	4877.21	5242.31	5262	4274.97
832	M603T17_2	603.434	603.429	603.439	17.0598	17.0313	17.0778	18	1	3	3	3	3	5	0.318863	0.00133339	0.00372429	23324.1	22292.7	27552.7	28369.2	11395.3	21100.5	3370.03	5126.17	8883.32	3968.05	4166.92	6728.16	3413.56	0	22178.5	17354.3	23126.6	26000.8	26612.6	24671.9	30279.9	21985	23443.6	14633.7	19859.4	23554.8	45324.2	24054.6	24970.5	23176.5	26534.2	21256.1
833	M629T13	628.531	628.521	628.535	13.4999	13.4778	13.574	22	4	5	3	2	2	6	0.126772	0.00133339	0.00372429	33230.4	40103.3	31509.2	29856.5	15791.7	29845.7	1495.92	5542.27	6318.8	8008.98	7444.1	3783.6	10337.2	0	33112.5	32025	35003.2	33803.9	34411.3	31026.8	37620.5	37991.1	38366.4	37032.1	38235.8	51373.7	23956.9	35031.1	32865.3	29880.6	26030.1	41291
834	M678T19	677.538	677.534	677.542	19.4566	19.4222	19.4972	30	6	4	6	5	2	7	0.156459	0.00133339	0.00372429	22300.3	12871.7	23355.8	16219.6	6748.58	15588.4	11276.6	1546.66	7081.71	7348.97	843.784	2438.94	4303.83	0	36861.4	20137.6	11815	35912.3	15835.2	13240.3	14805.7	11768.1	12124.2	12799	11072.5	14660.9	21477.5	18377.6	25849.4	19915.9	17931.2	36583.2
835	M777T12	776.571	776.566	776.577	11.6861	11.6613	11.7117	18	2	1	4	4	0	7	0.229429	0.00133339	0.00372429	5998.82	7692.32	10632.3	6467.36	5044.35	7328.32	1127.97	864.009	1960.16	2331.31	1098.87	1681.33	2583.89	0	8009.68	6160.82	4611.5	5752.67	5445.3	6012.99	7180.74	7389.78	8408.67	9031.95	6683.8	7459.01	11470.6	10565.6	9271.91	12016.3	7549.41	12920
836	M417T12	417.337	417.335	417.338	12.0235	12.0031	12.0489	44	6	6	6	6	6	14	0.0673438	0.00133597	0.00372523	251532	303458	257693	277218	81268.8	230736	17893.2	34375.3	68641	52924.7	21728.2	15538.6	94345.2	0	264863	271004	236891	250289	261580	224568	272597	277272	343855	299330	279166	348527	236575	315188	186159	238028	365103	205105
837	M225T14_2	225.185	225.184	225.186	14.2663	14.0069	14.3043	6	0	0	0	3	0	2	0.131615	0.00133855	0.00372617	8790.95	10445.9	10482.2	11927.6	13218	9761.22	588.96	687.242	947.926	1806.86	2190.64	1284.72	1706.21	0	7763.34	8905.53	9506.34	8551.32	9024.67	8994.51	10549.8	9436.94	9953.01	10422.8	11355.9	10956.9	10093	10127.4	12092.3	9334.77	10257.6	10988.1
838	M380T10_2	380.228	380.227	380.229	10.4564	10.3257	10.7221	12	4	0	0	0	3	2	0.0895482	0.00133855	0.00372617	58134.1	43926	42189.4	39323.2	34951.2	42547.2	29170.6	2619.7	1391.71	1830.55	2882.64	3810.02	4027.55	0	112359	70696.9	43799.2	37081.8	39716.9	45150.6	47319.2	45134.8	41891.3	39971	45165.3	44074.4	44416.6	41142.4	41130.6	43409.7	41276.3	41760.6
839	M458T10_2	458.335	458.333	458.341	10.3647	10.3361	10.4482	25	5	3	3	6	1	7	0.16877	0.00133855	0.00372617	131459	209350	147141	234515	41110.8	165442	15843.8	37590	56753.3	125846	17405.5	27921.6	77019.9	0	139280	135906	113935	123677	156972	118984	177020	228931	180092	187064	208202	274790	139572	234326	90061.2	153481	181337	84066
840	M514T12_2	514.445	514.442	514.448	11.6508	11.534	12.056	30	2	5	4	5	4	9	0.265659	0.00133855	0.00372617	8952.34	10856.3	9123.88	5353.82	14425.2	7908.43	1780.45	2225.81	2781.8	1927.17	4493.89	2100.95	3304	0	10009.3	9914.88	6591.13	9321.73	10950.3	6926.77	12165.7	8243.98	9790.31	14533.9	9603.93	10800.2	9611.44	13585.5	8135.54	9332.27	9141.16	4937.31
841	M663T13	663.375	663.373	663.378	12.8149	12.6336	12.9334	12	0	0	0	4	4	4	0.28681	0.00134114	0.00372711	20382.6	24187.3	28580.6	37152.3	24127.5	25400.3	2699.36	2889.79	4754.41	6238.58	6386.48	7285.06	6137.07	0	19424.5	18817.5	16568.4	24044.2	20845.9	22595.1	21545.7	23306.1	21928.1	22906	28793.6	26644.3	26628.6	25435.3	23830.1	30891.8	36986.2	27711.7
842	M499T11	499.378	499.376	499.382	11.0948	11.0732	11.124	8	3	1	1	0	0	3	0.180913	0.00134114	0.00372711	12392.5	16252.9	15913.9	13917.9	9847.01	13060.7	1701.62	3212.39	2008.43	2130.4	1565.51	2362.85	2921.36	0	13450.4	12576	13550	9455.44	13929.3	11394.1	15252.6	13692.3	15762	17844.3	13110.4	21855.7	15284.3	17500.2	17698.4	16670.6	12243.8	16086
843	M753T9	752.506	752.502	752.509	9.14655	9.11105	9.16172	8	1	1	0	0	4	2	0.166415	0.00134114	0.00372711	4976.74	7195.15	4162.2	4069.71	10005.3	6495.24	1844.4	1385.01	740.588	1294.86	3536.54	1080.91	3741.33	0	6733.6	2990.05	4604.25	6569.94	2636.37	6326.27	6065.66	5798.96	9071.26	6081.45	8237.18	7916.4	3508.35	3950.56	3777.38	3673.74	4600.47	5462.69
844	M382T10_1	382.296	382.295	382.308	10.3523	10.2118	10.4323	6	0	0	1	1	3	0	0.0602795	0.00134374	0.00372805	12016.5	12632.4	8057.88	10403.4	36572.2	15792.2	3637.69	1806.42	2986.83	5816.14	13279.9	951.945	5480.27	0	10728.9	9412.64	15418.1	9852.5	8987.2	17699.4	14909.6	10880.3	12766.7	14662.3	10897.2	11678	10195.9	7428.19	3022.58	9634.3	6808.69	11257.6
845	M237T13_3	237.221	237.22	237.221	13.194	13.1826	13.2089	15	1	0	1	0	5	8	0.305694	0.00134634	0.00372899	10386.5	14437.6	12022.5	12719.6	31112.7	12151.4	2741.51	3292.42	1426.7	713.778	3534.8	3714.6	8477.04	0	11405.4	5440.71	9553.23	11773.8	13446.5	10699.2	19169.2	12571.6	12247.2	18121	12739.9	11776.4	10767.1	12898	13994.1	12881.4	11118.9	10475.3
846	M622T11	622.443	622.437	622.444	10.5062	10.4658	10.5233	9	4	0	0	0	1	4	0.415142	0.00134634	0.00372899	12423.5	21393.6	18318.5	17288	12993.6	15014.1	5075.58	1593.79	3430.48	1984.74	3743.6	6233	2323.34	0	9325.98	7496.19	17384.5	11421.6	19981.5	8931.26	20184.4	23129.8	21444.8	19322.8	23327.2	20952.7	20208.3	18993.5	17816.3	11877.9	19184.8	21830
847	M829T8_1	828.51	828.506	828.513	7.69672	7.65027	7.78143	42	6	6	6	6	4	14	0.0974752	0.00134634	0.00372899	153933	200527	147955	109564	19898.3	134419	84077.7	78590.6	60695.7	42964.6	16373.4	13102.6	37725.5	0	49949.2	195264	220994	45860.5	180522	231008	261533	237410	96992.3	255987	248984	102257	69573.6	158117	211538	80780.5	161061	206657
848	M505T8_1	505.369	505.363	505.372	8.46502	8.42857	8.52273	31	2	3	5	5	2	14	0.123363	0.00134895	0.00372992	10432.3	20933.4	14937.1	22648.5	4917.91	14900.5	3879.25	9726.74	4401.77	12485.9	2158.87	1838.18	9279.05	0	9373.21	6488.1	14058.5	9920.83	6719.75	16033.3	14112.5	34975.9	18374.9	13197.1	31364.2	13576	9989.96	18613.5	18854.3	9105.76	18024.1	15035.1
849	M781T16	780.597	780.594	780.601	15.7918	15.7637	15.8904	25	5	2	5	3	0	10	0.379899	0.00134895	0.00372992	42571.3	19205.6	26985.3	25058.7	10780.8	25815.4	12746.3	6813.46	7744.27	8195.68	7179.96	9807.25	4858.25	0	22508.3	53464.7	39390.4	42915.2	58793.2	38355.9	27350.6	16976.1	9617.83	26499.3	19530.6	15259	24931.1	32337.7	21093.7	35604	32334.8	15610.3
850	M361T14_4	361.35	361.342	361.352	14.239	14.2305	14.6009	29	2	3	5	5	3	10	0.258287	0.00135156	0.00373086	8835.83	10055.8	8551.97	6156.53	43512.3	15917	1228.06	2968.92	2338.79	2247.88	7760.36	4111.16	11140	0	7256.93	7816.79	9023.01	8625.14	10643.5	9649.64	12891.5	11168.2	7871.7	13606.4	8682.23	6115.01	7234.6	7031.41	9310.96	8590.87	6359.22	12784.8
851	M279T13_1	279.226	279.224	279.228	13.4798	13.4617	13.4839	6	0	0	0	0	6	0	0.0892722	0.00135417	0.00373179	42597	44688.2	41285.1	43008	22835.4	43148.8	787.215	1604.62	3441.15	4056.77	5362.24	3851.99	8313.31	0	42912.3	43344.2	43427	42139.7	42385.7	41373	43636.1	42378.4	44413.2	45934.8	46869.6	44897.3	46236.9	37448.5	40693.2	42022.7	37631.6	43677.9
852	M700T19_1	699.502	699.499	699.505	18.9096	18.8868	18.9325	44	6	6	6	6	6	14	0.0616342	0.00135417	0.00373179	51811.8	48175.9	74639.5	60629.4	37325.8	50748.7	11942.9	11978.9	6557.38	16543.9	2919.04	3127.85	15708.2	0	49235	39982.3	66596	50484.3	39137.7	65435.8	32852.1	48903.7	63947.3	35814.4	50768.1	56769.7	65711.1	83195.3	76435.9	69116.5	79847	73530.8
853	M411T17_1	411.362	411.36	411.363	16.9871	16.9375	17.0217	42	6	6	6	6	5	13	0.350319	0.00135942	0.00373365	184546	219764	205153	208482	108686	167220	16292.5	24593.2	18759.8	45102.7	29791.3	58580.2	26122.6	0	171788	180182	202641	176792	168768	207106	207512	247448	228416	187129	245616	202463	181662	229921	199683	187322	217583	214744
854	M447T18	447.383	447.382	447.385	18.3623	18.3342	18.4025	44	6	6	6	6	6	14	0.271053	0.00135942	0.00373365	49854.6	41115.6	40947.8	41697	27819	61778.2	7595.93	5613.69	5944.51	4931.66	3589.81	16745.1	18171.7	0	49466.4	40926.4	58155.6	48379.1	42901.2	59298.9	38165.9	47305.6	38523.6	36674.9	49213.5	36810.3	42143.9	39080	42816.2	35504.2	35020.5	51121.8
855	M433T13_2	433.358	433.349	433.361	12.6333	12.5141	12.6597	28	5	3	4	1	4	11	0.45334	0.00136468	0.00373551	42018	49819.3	43153.9	42103	9574.45	28422.7	2418.57	7194.85	12084.3	17938.9	1943.16	12885.2	20324.9	0	44367.5	43055.6	37675.1	43645.6	42358.5	41005.5	45563.6	49191.8	60623.6	44113.2	42966	56457.4	38607.3	57682.1	29862.7	39174.1	58617	34980.1
856	M728T19	727.534	727.528	727.539	18.9109	18.8892	18.9343	36	6	4	6	5	4	11	0.117412	0.00136468	0.00373551	8019.94	8308.93	13066.7	11380.6	7844.43	8916.29	1566.27	1839.03	1695.32	2918.79	283.969	1046.88	2795.49	0	8295.84	6152.27	9057.54	7244.86	6932.29	10436.8	6285.05	9079.94	10923.5	8795.98	6073.52	8695.61	10686.3	12444.5	14017.8	11787.7	14391.5	15072.1
857	M215T9_1	215.164	215.163	215.164	9.1391	9.12057	9.18522	11	0	0	0	0	6	5	0.0910134	0.00136732	0.00373644	18507.9	20715.5	15519.9	15921.3	74717.8	30469.2	2833.67	5233.27	2559.47	3392.01	44890.6	2773.11	16292.4	0	19434.2	21013.8	15099.3	21067.9	19614.2	14818.1	28345.3	17243.3	17684.1	26496.4	16942.5	17581.6	14530.7	13812.5	18691.7	14008.8	13211.2	18864.6
858	M388T9_1	388.306	388.305	388.306	9.46503	9.45323	9.63818	5	0	0	0	0	5	0	0.0779453	0.00136732	0.00373644	15742.9	15411.7	16084.5	13330.5	44954.8	20204.3	1919.18	2034.15	3005.86	912.475	20312.9	1574.83	8943.17	0	17369.1	15641.4	13849.3	18709.1	14488.4	14400	18927.5	13585.9	13468.3	15540.6	14701.4	16246.4	12967.2	13440.5	18013.2	13742.7	18854.1	19489.4
859	M406T13	406.355	406.352	406.356	12.8812	12.8586	12.9331	30	4	6	4	6	0	10	0.156866	0.00137262	0.00373828	8485.99	15482.2	10215	11023.5	2793.15	9201.39	3771.53	1997.97	6145.36	2279.13	1015.01	1443.38	2512.12	0	8093.74	14134	3520.59	5348.75	10418.7	9400.2	16554.6	12978.9	18745.4	15231	15231.1	14152.5	2117.53	13653	12498.4	2759.95	16208.5	14052.3
860	M480T12_3	480.404	480.401	480.406	12.0439	12.0031	12.056	23	5	2	4	6	1	5	0.219308	0.00137262	0.00373828	21156.1	27821	20883.4	21173.2	8033.02	21940.5	3298.71	5179.85	6694.7	4448.31	2091.54	4811.74	4967.17	0	20255.1	22825.2	17066.1	17840.1	25201.4	23748.7	27563.6	33882.8	33367.5	25648.6	20090.3	26373.4	24709.4	25413	16465.1	19185.2	28820.1	10707.8
861	M333T17	333.279	333.277	333.28	16.9543	16.9315	16.9742	11	0	0	0	0	4	7	0.256633	0.00137528	0.00373921	3376.96	4052.13	4166.75	3514.65	17397.4	5374.42	487.494	953.529	636.957	580.576	12521.3	1379.26	6342.89	0	2853.71	2948.38	3976.48	3926.96	3435.11	3121.1	5011	3074.68	3679.04	5465.4	3621.69	3461	3104.25	4057.58	4810.71	4070.32	4112.11	4845.55
862	M813T14	813.086	813.084	813.092	14.4827	14.4098	14.5592	7	2	3	1	0	0	1	0.75673	0.00137687	0.00373976	3059.12	2454.07	996.219	620.133	24.3377	634.489	2573.01	1699.45	1039.25	690.758	59.615	480.136	872.584	0	1214.1	5099.6	1311.94	1197.63	7333.94	2197.5	1093.71	1375.58	5598.16	1914.24	1585.04	3157.68	335.742	2478.67	803.837	0	2093.23	265.838
863	M388T16_2	388.129	388.128	388.131	15.6407	15.421	15.9155	13	3	0	3	0	0	3	0.35975	0.0013806	0.00374105	14459	8397.01	11092.5	7972.17	6867.68	11746	7801.19	2153.66	6615.75	991.821	261.043	4225.61	1309.84	0	11604.7	11786.9	11816.9	11088.3	30330.3	10127.1	11423.2	8071.27	8420.46	9162.55	4748.03	8556.55	8624.13	8493.78	24541.8	9314.31	8057.06	7523.97
864	M372T17	372.371	372.369	372.372	17.4401	17.3685	17.492	40	6	6	6	3	6	13	0.613301	0.0013806	0.00374105	12439.7	23028.9	16481	8800.08	43475.3	15927.9	4020.67	9772.43	7668.63	8060.37	15539.6	9768.58	5045.87	0	14875.3	8328.3	16249.1	8317.8	9932.76	16934.9	16765.3	13146.1	34576.7	25521	14111.7	34052.6	21545.5	23940.2	8934.6	12808.6	24238.8	7418.33
865	M603T9	602.535	602.535	602.536	8.52845	8.50992	8.54975	4	0	1	0	0	3	0	0.25474	0.0013806	0.00374105	584.586	1448.87	1349.49	777.709	2065.41	1109.65	164.26	325.075	299.302	317.831	1420.87	282.673	1300.41	0	465.697	772.35	569.145	341.128	616.54	742.655	1095.01	1629.19	1640.13	997.656	1800.71	1530.52	1054.35	1173.1	1759.63	1222.44	1191.15	1696.27
866	M676T18_1	675.548	675.543	675.552	17.9412	17.6498	17.9928	33	6	3	5	4	1	13	0.129247	0.0013806	0.00374105	30796.5	29145.8	20964.7	25764.8	13738.1	23355.3	5756.06	4669.74	4435.84	6708.88	4233.71	3018.61	4517.68	0	27200	31851.6	35043.5	23771.8	27536.4	39375.6	33301.9	22595.7	32056	30798.5	23860	32262.9	15150.2	22234.3	23871.9	18132.2	18927.9	27471.6
867	M518T8_2	518.383	518.381	518.386	7.78813	7.74643	7.82385	36	4	6	6	6	0	14	0.0709584	0.00138595	0.00374288	26856.9	53409	35899.2	64794.8	10072.4	51474.5	17544.7	16741.7	8658.6	34477.3	2773.97	3652.55	18689.2	0	20533.8	11753	48347.7	18644.5	12110	49752.5	33287.4	71441.6	61577.6	33984	68396	51767.3	38202.2	40770.3	27870.6	34292.6	48872	25387.6
868	M661T16_1	660.576	660.574	660.579	15.9862	15.8897	16.0332	39	6	6	6	6	3	12	0.434007	0.00138595	0.00374288	221645	89042.1	109214	105876	31678.1	102902	133601	26934.4	49508.4	24450.8	28805	44660.3	30531.9	0	106917	408823	150166	132482	375513	155968	108900	102283	55118.1	107667	106614	53670.5	99003.3	117617	72215.9	202124	99707.5	64615.9
869	M689T9	689.485	689.483	689.489	9.13237	9.08485	9.14007	28	5	5	3	3	0	12	0.180765	0.00138595	0.00374288	11723.7	12070.4	5975.76	6273.67	2109.57	7562.32	4630.87	5881.19	3588.85	3916.89	619.873	1367	1964.92	0	8709.97	8448.12	16847.4	8144.24	9789.83	18402.6	4287.21	15203.4	16677.7	5157.26	17709.1	13387.5	2347.79	9794.69	4170.71	3228.29	11014.4	5298.71
870	M445T17_1	445.368	445.366	445.369	16.8229	16.8075	16.8617	44	6	6	6	6	6	14	0.245417	0.00139132	0.00374471	519890	367257	409190	509734	236237	487003	169071	74018	15255.2	90687	37529.9	119519	169256	0	417978	411979	732310	429360	385376	742337	434207	310345	318506	484742	313906	341836	424331	399863	392535	425724	394502	418183
871	M378T8_5	378.321	378.319	378.323	7.54158	7.5098	7.56547	16	4	3	3	1	2	3	0.121513	0.00139401	0.00374562	21410.8	21100.2	15215.6	13262.9	6546.69	14702	2322.42	1875.51	7375.27	5561.56	3838.85	1786.48	4463.89	0	21972	18984.6	24926.5	22938.1	19106.2	20537.3	20264.9	24128.2	21579.9	19207.9	22053	19367.3	7503.76	14040.9	25038.7	9077.17	12185.5	23447.5
872	M409T15_1	409.347	409.34	409.347	15.1637	14.9879	15.1865	13	3	4	2	0	0	4	0.151748	0.00139401	0.00374562	85621.1	145262	104013	93997.1	62253.8	90248.7	38476.2	21345.4	36567.3	8785.74	24354.2	13695	17966.4	0	97198.4	104191	97100.3	7533.35	107662	100042	127828	155294	166545	112687	145000	164220	64833.5	111609	154667	59510.5	106161	127297
873	M430T15	430.378	430.376	430.38	15.1367	15.0987	15.1589	44	6	6	6	6	6	14	0.301221	0.00139401	0.00374562	439630	532152	501630	595585	175927	397387	54893.1	33775	48885.9	216109	42963.5	119701	184570	0	376646	490919	389888	460825	508410	411091	536604	550169	489918	557873	567227	491119	425956	475647	511885	569111	496233	530948
874	M476T10_1	476.367	476.366	476.367	10.342	10.3155	10.3477	5	0	1	0	3	0	1	0.0710063	0.00139401	0.00374562	98367.4	110276	75800	107385	34318.7	89517.6	10681.6	15435	15218.6	42318.3	11145	6356.31	18465.4	0	89366.1	95129.1	111800	90114.7	91760.3	112034	107960	128397	116520	82544.6	117198	109035	70507.3	92129	60233.4	76178.7	95373	60378.8
875	M696T18_1	695.522	695.518	695.525	17.933	17.8893	17.9943	27	4	4	3	5	1	10	0.146862	0.00139401	0.00374562	22570.5	20497.9	14379.5	18546.8	6996.28	15135.4	4768.21	4933.78	3784.82	7983.06	1320.66	2222.82	3928.41	0	16053	23034.4	23449.5	17914.7	27155.6	27815.8	24950.4	14917.1	23237.1	21445.3	13784.3	24653.4	9096.11	15911.5	17671.4	10075.9	16185.1	17336.8
876	M298T11_3	298.274	298.271	298.275	10.746	10.4577	10.9769	14	1	0	0	1	6	3	0.167237	0.00140211	0.00374835	19769.8	23043.4	17097.7	13592.9	78261.3	30197	5719.13	8546.76	2191.45	5913.55	13654.5	5050.06	12769.2	0	26545.6	21019.4	13151.2	25104.9	19645	13152.8	21017.1	13911.5	33174.7	23032.5	14220.2	32904.7	14499	20544.8	16826.7	15227.8	18440.8	17047
877	M479T9_1	479.359	479.354	479.363	8.82033	8.79762	8.98882	12	0	1	0	3	2	6	0.195627	0.00140211	0.00374835	10426.7	15040	9768.14	13125.7	5925.04	10350.1	1902.04	2178.56	2795.36	4140.65	2142.52	2024.76	3330.03	0	8850.14	13537.6	11494	8740.32	9096.24	10841.6	13918.4	14501.1	18715.5	13266.2	13261.4	16577.3	6954.49	13107.4	10028.4	6616.15	12848.7	9053.67
878	M917T11	916.712	916.705	916.714	10.8501	10.8288	10.8535	5	3	0	1	0	0	1	0.262269	0.00140211	0.00374835	1823.9	1869.1	1264.89	663.238	408.352	1060.24	908.026	786.6	565.134	313.463	134.407	278.067	916.267	0	2627.48	2453.52	634.042	2765.05	1428.3	1034.99	2606.08	941.287	2239.74	2795.4	1112.81	1519.31	738.186	1654.9	1982.68	642.626	1648.83	922.096
879	M363T10_1	363.29	363.288	363.296	9.71038	9.68433	9.82567	27	2	5	3	3	6	8	0.284929	0.00140754	0.00375017	5533.92	7713.74	4168.31	6982.99	26730.6	7956.3	1807.43	1420.93	857.834	3026.4	19839.7	2266.98	4823.02	0	3400.16	5846.92	7176.94	5190.65	3705.15	7883.68	7111.9	9777.67	5691.31	7054.96	8644.1	8002.49	4857	3383.9	5024.27	3193.82	3610.39	4940.46
880	M416T17_3	416.372	416.368	416.374	16.6908	16.5851	16.715	11	0	1	0	0	5	5	0.20661	0.00140754	0.00375017	3970.79	4404.25	5435.19	3863.08	14567.2	6655.54	973.466	1499.95	1192.06	867.417	6185.28	1375.1	5113.43	0	3769.62	4754.07	2408.91	5124.51	4270.16	3497.48	5036.41	3118.82	2968.8	6738.97	3371.43	5191.09	5822.22	5733.11	5259.35	7185.58	5086.16	3524.72
881	M637T16	636.984	636.979	636.985	15.5376	15.5128	15.6144	5	2	3	0	0	0	0	0.372763	0.00140754	0.00375017	2357.57	4234.62	2536.27	1157.3	542.57	2079.15	939.757	1782.43	2752.6	535.679	256.712	775.03	710.723	0	1148.25	4042.56	2121.77	2269.21	2141.84	2421.77	2486.97	6448.77	4034.68	2593.89	6379.84	3463.57	467.342	6614.86	1041.5	871.673	5488.36	733.898
882	M801T9	800.593	800.591	800.595	8.79123	8.76587	8.809	16	5	4	2	2	0	3	0.0857004	0.00140754	0.00375017	404389	343282	351003	222372	32712.9	279474	219774	205724	91024	112376	18292.4	23951	235424	0	277139	258320	680903	267240	248058	694674	239163	625202	183387	233759	588506	189674	241282	386407	436331	237919	364251	439831
883	M656T12	655.566	655.564	655.568	12.0261	12.0172	12.0441	4	0	0	0	0	3	1	0.391267	0.00141026	0.00375107	454.204	565.812	266.678	533.799	2516.04	744.018	210.079	271.445	114.502	327.125	1055.72	291.11	1227.11	0	210.231	566.426	438.883	721.685	580.44	207.56	273.912	387.745	774.787	760.097	309.463	888.87	262.746	485.979	177.781	223.824	178.988	270.747
884	M454T18_1	454.462	454.46	454.463	17.6642	17.635	17.6933	44	6	6	6	6	6	14	0.0741562	0.00141299	0.00375197	54605	50179.2	50677.4	49125.9	43568.7	49525.4	4459.91	2820.55	4651.16	2764.13	2267.58	3672.61	6888.58	0	52277.5	50835	55457.8	60815.8	49646.6	58597.2	47696.6	49964.2	51820.6	47027.1	49825.2	54741.3	49751.5	47733.5	59503.4	46448.3	51452.8	49174.8
885	M445T14_1	445.368	445.366	445.369	13.9828	13.9364	14.0069	44	6	6	6	6	6	14	0.177144	0.00141573	0.00375288	1.38804e+06	1.95766e+06	1.31869e+06	1.75452e+06	406784	1.3013e+06	381487	426705	428263	1.14029e+06	134108	230518	446609	0	2.02345e+06	1.49517e+06	966529	1.2461e+06	1.52053e+06	1.07648e+06	2.2049e+06	1.56957e+06	1.60696e+06	2.07243e+06	1.6503e+06	2.64178e+06	855183	1.58562e+06	1.83025e+06	867990	1.66665e+06	1.10643e+06
886	M445T14_2	445.368	445.367	445.369	13.7475	13.7422	13.7884	33	5	4	5	4	4	11	0.185625	0.00141573	0.00375288	828698	1.03719e+06	760337	946841	185680	916445	92798.8	103090	222996	459311	20644.3	170116	418644	0	734228	975108	821097	745622	898005	798130	1.12851e+06	997618	949287	1.1281e+06	1.12326e+06	896358	668590	1.05862e+06	620744	620228	1.03086e+06	562982
887	M477T13_2	477.357	477.356	477.36	13.166	13.1354	13.1907	38	6	6	6	6	0	14	0.171287	0.00141573	0.00375288	62365.6	71567.4	54329.7	53010.8	21215.7	54249.8	11296.3	16881.2	8401.73	13771.5	1808.47	9292.25	12819.9	0	53782.5	57613.2	83628.7	56521.5	56160	66487.9	88660.4	71255.5	48216.1	76736.1	88995.7	55540.3	50976.3	46629.5	50296.7	58301.8	50176.1	69597.7
888	M643T16	643.44	643.436	643.444	16.2954	16.2659	16.3102	39	5	6	6	5	5	12	0.0960747	0.00141573	0.00375288	33511.2	31602.9	39018.9	32008	15515.9	28292.1	2018.1	5315.08	6692.81	1318.75	2248.49	2718.15	10920.3	0	35177.2	30388	35872.8	32907.9	32399.5	34321.8	21067.4	34997	33263	31478	34757.9	34054.3	42407.8	45661.6	28799.7	38275.2	45094.4	33874.7
889	M279T14_2	279.232	279.231	279.233	14.0346	14.0095	14.0562	21	4	2	3	2	6	4	0.122756	0.00141846	0.00375378	66705.7	95796.7	81718.9	89964.4	347086	123946	31023.3	30915.5	29735.1	27607.7	152908	15215.1	65975.4	0	53617.2	101532	39394.1	53887.5	110170	41633.2	110127	58134.6	120448	115347	54157.9	116566	45327.8	43355.3	103316	93577.4	93287.5	111450
890	M319T10_1	319.227	319.224	319.23	10.153	9.8757	10.3607	31	4	2	4	4	5	9	0.0477313	0.00141846	0.00375378	26488.4	26518.7	19416.5	17528.5	92857.2	34023.9	8248.08	10369.1	2037.06	3864.97	49740.3	1624.01	30162.3	0	26995.8	33247	16376.8	27916.3	36916.7	17478.1	38425	17093.2	23859.8	39886.9	15787	24060.1	19687.7	17926.1	22379.1	21229.5	17459.4	17816.8
891	M351T18	351.326	351.325	351.327	17.9382	17.8882	18.1908	27	0	0	0	1	6	14	0.238699	0.00141846	0.00375378	9881	11810.6	11564.7	12241.4	83638.5	22240.7	1065.87	1525.53	1493.71	3104.84	80463.5	5308.82	41291.6	0	10211.9	11053.5	8698.41	10593.1	10301.8	8427.26	13600.7	10744.6	10788.2	13855.5	10416.1	11458.2	9933.93	11440.3	11951.9	11295.6	10523.4	14243.2
892	M937T8	936.7	936.695	936.705	7.89856	7.85093	7.93465	22	4	4	2	1	0	11	0.123076	0.00141846	0.00375378	3403.85	4728.41	1850.84	2644.23	291.539	2480.86	2113.57	1963.08	382.309	1611.08	235.303	305.335	2691.59	0	2100.56	1777.98	6202.05	2857.65	1547.39	5937.45	6517.07	3151.53	6024.52	5847.77	1517.61	5311.93	1887.48	2246.53	1686.92	1824.82	2237.54	1221.71
893	M310T15_2	310.311	310.31	310.312	15.2131	15.1858	15.2181	11	2	1	2	0	4	2	0.068526	0.00142121	0.00375468	24038	26754.8	28350.9	15880.8	52683	28031.5	9103.06	8445.38	12804	8691.43	13192.1	1920.89	16954.2	0	29428.2	31806.6	12622	28631	29628.8	12111.3	23135.5	18747.7	36987.1	23090.3	20667.5	37900.5	11627	31880.6	39036.5	12898.1	34753.9	39909.3
894	M457T10_1	457.331	457.33	457.333	9.66424	9.35633	9.70775	44	6	6	6	6	5	14	0.0747428	0.00142121	0.00375468	683828	1.15081e+06	613907	995526	153252	745247	261441	538981	221433	472551	54387	55701.8	565117	0	549875	500247	1.03828e+06	524206	488791	1.00157e+06	625600	1.68513e+06	997035	693538	1.94027e+06	963285	598267	858682	382783	564594	892381	386736
895	M807T9_1	806.549	806.541	806.553	8.78438	8.76955	8.81757	20	3	4	2	1	2	8	0.155623	0.00142121	0.00375468	16369.8	15819.4	14615.2	11373.5	6701.32	14048.1	2530.12	6172.2	2314.48	2172.16	2038.63	2186.21	4928.72	0	14085.3	15610	18730.6	16766.5	13316.4	19710	9520.43	23192	9806.83	17408.3	22601.3	12387.5	11564.8	14590.3	16886.9	12284.1	17175.3	15189.7
896	M231T14	231.21	231.21	231.211	13.5263	13.4847	13.5533	13	2	3	0	0	4	4	0.227236	0.00142395	0.00375566	6664.37	8318.62	7819.53	7777.03	10752.4	7772.28	711.221	1476.18	856.866	677.062	1355.49	1766.14	2343.72	0	7085.19	7032.55	7498.48	5566.17	6104.45	6699.39	10655.4	7669.52	6101.62	8494.28	8445.09	8545.77	6644.55	8367.08	8356.96	6901.35	8742.31	7904.93
897	M750T10	750.476	750.471	750.479	9.99958	9.97578	10.0225	29	4	4	4	5	0	12	0.197742	0.00142671	0.00375665	7678.02	10974.4	6688.98	8270.17	5104.61	7027.91	1424.62	755.308	2270.83	1905.41	1392.42	1389.71	2739.49	0	7121.87	8691.34	6005.34	6236.36	9456.62	8556.58	10483.5	10640.8	10831.3	10158.9	12201.4	11530.3	4573.05	9273.35	6584.7	3508.62	8614.84	7579.3
898	M367T11_1	367.322	367.321	367.332	11.0731	10.8091	11.1067	7	0	0	1	0	5	1	0.256848	0.00142947	0.00375764	20549.3	25960.9	12797.5	16243.1	7439.03	16810.2	7754.86	8682.43	7375.63	1970.96	3607.87	4317.66	10620.7	0	26781.8	19759.1	14138.3	32525.3	17884.3	12207.1	14945	31758.5	30830.8	14631	30882.1	32718.1	11570.2	894.701	14348.4	12847.5	24036.9	13087.2
899	M635T16_3	635.452	635.448	635.456	16.3354	16.3081	16.3605	38	5	6	5	4	4	14	0.0882259	0.00143223	0.00375862	24202.9	35493.8	21038.9	29029.9	11258.5	22978.9	6162.16	9845.58	7483.14	9182.13	3093.08	2027.33	9242.39	0	20729	27257.1	28127.4	13827	30939.8	24337.5	35324.4	27556.7	50426.2	33220.5	23648.2	42786.8	11000.8	31490.8	17136.5	23043.6	26762.5	16799.4
900	M477T8	477.354	477.351	477.359	7.84167	7.80407	8.0191	26	4	5	4	2	4	7	0.183151	0.00144056	0.00376156	72658.5	81673.8	57355.4	67307.8	23164.7	67026.8	31773.9	3366.67	7486.57	20344.9	14659.6	12276	8355.1	0	56964.1	48887.9	81142.9	66539.5	49741.9	132675	76414	83154.8	85058.8	78611.6	83456.2	83347.4	48707.1	59404.3	58370.2	51414.7	70136.4	56099.6
901	M166T15	166.094	166.094	166.095	15.123	15.0834	15.1589	36	5	6	5	6	2	12	0.241151	0.00144613	0.00376351	10482.2	13335.3	13019.4	14480	2853.28	8866.14	2004.31	968.347	1311.35	5194.34	385.912	2138.08	4482.98	0	8436.24	13475.3	9864.2	9179.13	12450.2	9487.93	11896.7	13669.5	12387.5	14338.9	14020.8	13698.4	11838.6	12444.9	13006.7	14743	11644.9	14438.5
902	M170T19_3	170.154	170.153	170.154	19.4787	19.3005	19.6152	20	5	2	2	2	1	5	0.220688	0.00144613	0.00376351	18091.6	13586.6	13525.3	12581.5	11734.9	17421	2049.26	826.209	2036.2	1927.06	810.859	3844.6	1727.46	0	15794	18720.2	16830.2	16666	21321.6	19217.4	15067	13311.4	13226.7	13979.3	12748.6	13186.9	10495.9	16849.3	13747.1	13766.9	12912.4	13380
903	M346T6_2	346.223	346.223	346.225	6.42448	6.41277	6.4662	9	1	1	4	2	0	1	0.0676977	0.00145454	0.00376643	26247.5	29484.8	26272.8	25220.3	21188.4	25527.1	2786.2	3262.38	2308.51	3014.21	561.144	1728.13	3330.86	0	25685.6	22575.1	29509	27650.8	23551	28513.4	29086.6	31466.3	32073.6	24598.1	32866.6	26817.8	22914	28695.3	27724.8	24283.4	25926.9	28092.4
904	M390T9_3	390.321	390.317	390.322	9.11798	9.05792	9.46338	46	6	6	6	6	6	14	0.043011	0.00145454	0.00376643	28226.6	36660.9	20323.5	27148	179460	62099.3	6243.24	12515.5	11862.4	10141	116134	2670.96	54298.7	0	23961.1	23988.1	37624.9	27144.8	22437.4	34203.1	50551	37839.6	21697	49051.2	38579.3	22247.5	9399.46	14930.6	34748.7	12984.3	13745.1	36132.8
905	M533T18_1	533.411	533.406	533.416	18.19	18.1653	18.2368	41	6	6	6	6	4	13	0.0962809	0.00145454	0.00376643	17638.3	31142.3	34579	21723.6	26304.4	34839.3	2545.84	9795.69	7447.71	3423.58	5417.93	3354.36	7208.62	0	17707.8	14844.1	21409.4	17347.4	15024.1	19496.9	23573.3	44305.7	30700.8	19544.4	41210.8	27518.5	27400.9	40579.4	30506.2	26035	43070.8	39881.4
906	M385T13	385.35	385.349	385.351	13.0977	13.0966	13.0985	3	0	0	0	0	3	0	0.0877099	0.00145735	0.00376741	17194.2	21120.6	18202.2	20115.1	37538.8	21520.1	2076.26	4146.19	1998.94	1320.18	13208.8	1887.52	8886.1	0	18375.5	19928.6	14039.4	17875.7	17255.3	15690.5	26871.4	17570.5	19361	25651.7	17169.8	20099.2	16792	18171.9	21092.5	15307.4	18599.3	19250.2
907	M445T19_2	445.368	445.366	445.369	18.9263	18.8947	18.9397	19	3	3	0	5	2	6	0.180686	0.00145735	0.00376741	59198.3	69689.8	72091.6	92748.2	43181.8	58822.3	18210.4	9060.7	4929.59	24478	11549.7	10628.4	10071.2	0	43449	62522.7	91290.9	44500.6	48325.8	65100.6	61169.7	76794.3	56634.5	72575	70925.3	80039.9	68572.2	68436.8	69190	69619.4	77247.1	79484.2
908	M392T10	392.278	392.276	392.282	10.4428	10.3918	10.4697	27	3	3	6	2	2	11	0.0597404	0.00146299	0.00376934	33289.9	38498.8	24980.1	38559	9984.91	27962.4	4967.99	8202.35	7889.36	13765.7	1386.35	1670.48	17871.9	0	26303	34273.6	34019.9	30330.1	41307.4	33505.7	36653.7	32305	46875.2	36705.4	28734.3	49719.3	19010.6	31497.1	20414.8	19867.9	38043.5	21046.4
909	M393T15_4	393.352	393.35	393.354	14.5867	14.553	14.6091	32	6	6	3	4	0	13	0.283231	0.00146299	0.00376934	57484.5	96165.3	73510.5	60580.8	30149.8	54811.3	4176.92	12576.6	36593.6	16652.2	11864.4	15524.3	14125.6	0	52488	52575.2	60438	62216.4	57079.9	60109.3	77258.7	108351	109894	87951.1	100526	93011.3	38035.2	61291.8	119088	44956.8	57823.8	119867
910	M780T15_2	779.532	779.53	779.533	15.1381	15.1377	15.1709	3	0	0	0	0	3	0	0.240746	0.00146299	0.00376934	10711.6	10187.3	8896.48	9388.21	41422	9903.49	1656.3	1531	557.874	1773.8	20692.5	2384.23	5852.7	0	10323.3	13539.8	11762.5	9208.45	9380.19	10055.4	8938.34	9307.45	10098.5	12508.1	11547.5	8723.8	8421.73	9326.24	8067.19	9449.91	9281.13	8832.69
911	M806T9_2	805.557	805.552	805.562	9.4991	9.46867	9.52275	23	3	3	3	3	2	9	0.29749	0.00146299	0.00376934	64850.1	41060.6	38445.7	34903.5	16443.8	45392.3	26233.4	16272.2	12076.1	7271.28	5780.74	13503.8	17987.7	0	40532.4	41583	96556.6	67250.7	47029.4	96148.6	29582.3	51328.3	32717	33795.6	69754.6	29186	43840.7	53087.5	27608.1	44210.9	41523.4	20403.9
912	M464T14_3	464.381	464.379	464.382	13.9855	13.9833	14.0077	24	3	1	6	4	2	8	0.0674495	0.00147149	0.00377224	51203.2	63797.1	47883.7	48247.8	17299.1	49383.7	9584.92	8604.36	13593.6	10087.1	3358.22	3330.9	16591.1	0	48517.7	61845.5	38097.5	53226.3	61658.5	43874	75920.5	58932.6	61261.2	73334.8	57141.5	56191.8	32540.5	65400.4	47548.7	32266.5	59396.5	50149.3
913	M389T14_2	389.382	389.379	389.385	14.4093	14.3868	14.4329	18	1	1	1	0	4	11	0.139065	0.00147433	0.0037732	2736.92	4237.03	4845.98	2690.3	21207.6	7797.74	1151.85	2479.65	2210.15	986.403	11404.4	1084.39	7575.08	0	3510.72	2218.72	1625.88	3071.06	4461.24	1533.92	8082.38	2213.14	3022.87	6506.01	2056.74	3541	4472.57	3697.37	7314.94	3410.59	2380.09	7800.34
914	M446T17_1	446.371	446.369	446.373	16.8222	16.3326	16.8617	50	6	6	6	6	6	14	0.234576	0.00147433	0.0037732	168797	121734	135859	167336	79803.2	160477	53906.5	25163.6	6707.28	29757.5	14075.1	37643.9	55632.4	0	139348	132274	234153	140816	124506	241683	142434	101774	102117	162563	105942	115574	142525	134851	128083	142190	127834	139672
915	M449T12_2	449.362	449.356	449.364	12.3388	12.1981	12.3535	31	4	6	4	4	0	13	0.26204	0.00147433	0.0037732	33258.1	38101	30841.9	33678.4	9912.34	27197.4	1743.8	4138.3	6234.51	7342.15	1678.51	7126.79	8927.94	0	34997.5	31724.9	33540.1	35074	33484	30728.3	37562.9	33883	41762.4	39607.2	32806.7	42983.8	25051.7	39165	26620.1	28313.4	38355.8	27545
916	M454T11_4	454.374	454.372	454.377	11.2221	11.1728	11.2465	34	5	6	6	5	2	10	0.195446	0.00147433	0.0037732	13780.6	22465.9	26034.4	15226.9	13448.6	18769.2	3612.91	5394.98	1710.02	5122.86	4047.37	3668.37	5184.38	0	16562.7	9256.03	12190.5	17725.8	16538.2	10410.7	24594	11911.5	25358.1	26630.1	21933.9	24367.7	26470.6	25673.1	23413.1	28151.4	25054.4	27444
917	M402T11_3	402.358	402.356	402.358	11.2464	11.1844	11.2787	10	0	0	2	1	3	4	0.110575	0.00147718	0.00377416	6185.77	9369.28	15140.8	7677.09	41913.8	15446	2786.6	5751.73	9842.24	4828.21	8123.64	1707.93	14597.5	0	6143.71	8335.6	3001.56	6778.05	9862.58	2993.09	16372.9	4123.55	7426.93	16953.8	5380.78	5957.76	8649.86	9274.4	25560.9	8500.08	8981.56	29878.1
918	M800T9	799.59	799.587	799.594	8.79653	8.76955	8.81462	20	3	3	5	1	1	7	0.0889802	0.00147718	0.00377416	1.29144e+06	1.08967e+06	1.12543e+06	721990	100130	902955	697492	665727	305670	371026	57701.7	80345.1	766482	0	890288	836776	2.24574e+06	851672	790334	2.13385e+06	754469	2.02349e+06	575333	765383	1.85506e+06	564261	766557	1.24644e+06	1.40248e+06	736603	1.16857e+06	1.43191e+06
919	M415T10_1	415.309	415.306	415.317	10.3663	10.3437	10.4332	17	1	4	2	1	3	6	0.231286	0.00148004	0.00377512	35984.3	51823.2	45665	36214.1	22785.3	40627.5	6180.44	5873.54	9086.51	13488.2	3974.79	9396.57	10646.3	0	43073.4	31634.5	31857.6	36988.1	43377	28975.4	42389.7	59721.2	50694.3	50633.1	56096	51405.1	58615.3	36589.8	49417.2	40952.4	36390.3	52024.9
920	M374T11	374.327	374.32	374.328	11.1989	11.0693	11.3098	19	4	3	2	3	5	2	0.134187	0.0014829	0.00377608	14083.6	18246.8	20889.9	16448.7	42517.5	26065.9	5983.11	6810.41	2849.06	4571.81	10176.8	3497.7	10142.9	0	8885.13	14207.6	5259.88	17295.3	21253.9	17599.5	31778	16890.6	14543.2	14416.9	17903.3	13948.8	18979.5	19202.9	24767.3	18259	19900.7	24229.9
921	M413T15	413.37	413.368	413.376	14.5829	14.5262	14.7883	21	3	5	3	5	0	5	0.109856	0.0014829	0.00377608	24905.3	43556	33331	22725.4	14956.6	26020.9	5163.9	4433.94	15271.4	11230.5	3479.82	2858.55	7151.06	0	23272.8	25051.3	23782.4	33458.6	17542.6	26324.3	37793.4	45381.3	45935	47046.8	47175	38004.7	19403.5	25548.2	57660.9	20603.6	31087.2	45682.6
922	M420T19_3	420.383	420.382	420.385	18.6975	18.6802	18.726	7	0	0	0	0	6	1	0.177899	0.0014829	0.00377608	1003.44	1084.23	1354.8	929.936	5033.83	1745.85	295.92	463.543	427.615	340.382	1170.91	310.585	1472.67	0	1051.98	836.746	706.927	1541.59	1047.87	835.515	1741.3	1168.26	750.196	1489.7	556.561	799.377	1073.47	1062.53	1687.94	1119.92	1107.41	2077.54
923	M594T17	594.473	594.47	594.475	16.6846	16.6593	16.7097	44	6	6	6	6	6	14	0.169807	0.0014829	0.00377608	95002.5	79853.6	101187	99236.7	48772.3	80855.6	22545.3	16692.6	12634.9	8805.14	8355.93	13729.8	15343.5	0	114797	85609.1	79210.4	131462	79666.8	79269.9	106373	59979.2	74219.2	91333.2	68440.8	78776.4	85285.8	110208	116238	86507.8	103813	105067
924	M988T11	987.763	987.759	987.769	11.4156	11.3861	11.4403	5	1	3	0	1	0	0	0.608998	0.0014884	0.00377791	502.285	1243.02	268.101	850.877	20.1439	546.227	504.525	689.529	212.542	609.902	49.3422	332.651	768.205	0	134.467	1496.57	336.801	208.551	521.571	315.748	1009.79	1121.14	1052.7	2102.15	224.638	1947.69	45.8466	645.212	128.077	167.144	330.566	291.763
925	M440T19	440.397	440.396	440.399	19.0259	18.9885	19.0568	30	2	5	5	4	3	11	0.110918	0.00148864	0.00377799	24633.4	30332.4	31929.8	27299.8	16421.3	23127.2	4354.17	3122.45	5229.82	5258.19	3904.47	2565.23	3475.03	0	22470.1	31195	21080.6	24981.2	28135.9	19937.8	31487.3	27391.4	33389.9	32196.5	25522.3	32007.1	25247	36597.2	35997.5	30901.2	36525.9	26310
926	M188T0	188	187.995	188	0.0397167	0.00926667	0.13125	6	0	0	1	0	3	0	0.917968	0.00149152	0.00377895	549.694	479.051	404.522	534.753	2496.09	768.744	149.241	87.4295	89.8413	202.584	681.863	705.683	1864.55	0	531.041	546.498	553.554	292.242	629.206	745.621	520.536	616.994	492.902	366.457	464.652	412.767	462.166	281.99	531.998	435.514	343.047	372.418
927	M418T12_1	418.34	418.338	418.342	12.0261	11.8506	12.0515	42	6	6	5	6	6	12	0.0599856	0.00149152	0.00377895	80999.9	96861.2	83615.9	87151.2	26197	75100.2	5957.77	10676.8	19429.9	15839.6	6816	4504.93	28497.3	0	78793.9	86414.4	79871.2	82268.4	87535.6	71115.9	86519.6	89771.4	110188	94341.6	90003.4	110343	77619.9	101067	65463.1	82283.4	111957	63304.1
928	M568T16_3	568.427	568.424	568.429	16.4092	16.388	16.4335	43	6	6	6	6	6	13	0.245982	0.00149152	0.00377895	349954	366903	555159	472517	176934	254772	120670	58358.3	186696	116820	66586.5	62669.4	56689.7	0	228811	295544	232170	366250	524911	452038	285935	395625	419872	314449	355671	429866	329032	727540	556934	530533	805455	381462
929	M572T8	572.4	572.397	572.403	8.24028	8.20352	8.27517	39	6	6	6	5	2	14	0.0879894	0.00149152	0.00377895	35969.6	38805.2	17755.6	21520.7	5726.57	24141.3	14676.4	16865.1	11506.7	15677.7	2722.2	2124.18	7033.06	0	25829	26459.2	54444.4	23483.5	30693.6	54907.7	22311.8	56263.3	46540.7	14651.2	52961.4	40102.9	8895.8	32296.3	9750.45	9726.39	32677.6	13186.9
930	M822T15	821.588	821.584	821.591	15.1628	15.14	15.1842	10	1	4	2	2	0	1	0.205387	0.00149152	0.00377895	5877.28	9127.11	5825.37	8552.43	3556.06	6396.27	1354.76	2008.08	2234.56	2985.43	848.401	1313.71	2521.19	0	5473.87	7454.63	4196.38	5879.65	7466.25	4792.89	10688.7	10818.1	6368.14	6958.35	10721.5	9207.93	4176.58	4027.3	9945.49	4526.69	5857.73	6418.43
931	M580T16_2	580.457	580.454	580.459	15.8164	15.7916	15.8656	44	6	6	6	6	6	14	0.153473	0.00149152	0.00377895	44964.9	37911	49108.3	46679.9	21098	38240.7	5702.24	7717.53	8713.91	4797.96	5315.35	5868.91	8387.61	0	52550.3	44307	40551.3	47498.1	48184.9	36698.1	49250	30483.1	39022.6	44041.1	29780.5	34888.5	36729.1	62402.2	48747.4	43867.1	49095.9	53808.2
932	M854T9	853.651	853.647	853.656	9.45167	9.42973	9.47758	35	4	5	4	6	4	12	0.120499	0.0014944	0.0037799	21455.6	25587.5	20815.3	19686.8	11110.7	19459.3	3040.66	3584.1	5863.62	1944.87	3518.12	2344.82	8366.04	0	25882.5	20152.7	20795.4	23786.2	21004.5	17112.6	30705.3	22651.8	22770.8	29331.1	22884.9	25180.7	13912.3	28473.1	21552.5	14352	25640.1	20961.8
933	M402T10_2	402.357	402.355	402.363	10.0767	9.8492	10.134	32	6	3	3	0	6	14	0.186968	0.00149729	0.00378085	10629.7	11717.7	6841.48	6025.41	34743.3	15224.4	1845.62	7738.83	4869.09	3864.19	4574.89	2846.47	9577.55	0	10767.5	11651.6	8097.01	12621.7	11962.4	8677.86	21659.3	6718.04	4369.88	21346.2	9296.94	6916.03	3084.26	7365.58	939.501	6444.15	8163.62	15051.8
934	M484T7_2	484.362	484.359	484.364	7.47609	7.43328	7.71247	20	3	4	1	3	0	8	0.233584	0.00150018	0.0037818	33739.7	49974.6	17345.1	36513.5	8461.55	32262.3	21733	34972	1623.38	19447.1	3526.63	7535.96	13761	0	24049.8	15927.3	68250.6	24688.2	16383.9	53138.1	20349.4	73992.8	37778.9	26495.4	110040	31190.9	16141.2	20553.5	16597.7	16455.4	17071.5	17251.3
935	M122T14_2	122.097	122.097	122.097	13.6715	13.6174	13.6967	26	4	5	1	3	3	10	0.253065	0.00150308	0.00378275	159475	179079	192663	206013	227099	174195	18778.1	19108.3	22804.4	9595.04	30483.4	44082.5	15699.5	0	187605	149622	148139	136006	162318	173161	165177	210614	160287	166004	188702	183688	181663	179632	176485	235076	180461	202658
936	M349T14_1	349.301	349.295	349.304	13.5403	13.3848	13.601	14	0	2	1	1	3	7	0.223222	0.00150889	0.00378464	12534.3	14433.5	10804.7	13010.9	44785.6	16253.5	1237.54	3551.91	1600.52	2485.92	29059.4	3628.15	11201.1	0	12941.3	10085.5	13454.7	13219.9	12548.5	12956	12740.5	15223.6	9740.71	12771.3	20120	16004.7	12146.1	8932.29	11113.9	12956	9162.45	10517.7
937	M354T12_2	354.326	354.32	354.331	12.2268	12.198	12.4264	11	2	0	1	3	1	4	0.433344	0.00150889	0.00378464	5827.19	10316.6	6444.17	4989.11	41936.2	12795.7	2929.48	5403.63	2121.71	1697.05	32318.7	5544.96	32025	0	4331.23	9741.21	4313.26	2405.16	9108.46	5063.83	18259.7	5333.63	9732.67	15470.8	5365.12	7737.92	6417.7	7516.62	7361.93	5989.36	2593.75	8785.66
938	M837T10	837.493	837.486	837.498	9.52183	9.49747	9.80987	13	4	3	2	0	1	3	0.222413	0.00150889	0.00378464	15508.1	12363.4	9956.72	11041.6	5908.32	13554.1	2765.52	4184.76	3193.45	1774.16	2458.2	3014.6	5038.73	0	13186.6	14919.3	18282.6	14968.4	12361.1	19330.6	14112.4	16898.3	10479.8	6492.01	16622.6	9575.11	6769.99	7556.73	12686.2	10075.6	14780.1	7871.83
939	M253T19_5	253.18	253.179	253.18	18.8965	18.851	19.0458	11	1	2	1	0	3	4	0.167715	0.00151181	0.00378558	16783.2	18106.9	20258	20024.2	22068.4	18900.7	854.028	2077.89	3766.67	1221.53	3292.18	3169.92	1887.95	0	16110.3	16819.1	16532.5	15710.5	17592.6	17933.9	17329.6	19690.1	19377.4	18777.3	19247.6	14219.4	19285.6	18982.5	18622.7	27808.9	19412.1	17436.5
940	M272T9_4	272.295	272.293	272.296	9.03955	8.79203	9.13628	19	2	3	2	0	6	5	0.210548	0.00151473	0.00378653	3925.71	5021.45	3839.23	3537.68	12481.2	5433.85	687.901	1182.91	1059.77	654.732	2278.25	1144.09	2074.67	0	3490.1	3172.08	3289.4	4285.94	4650.85	4665.87	5543.98	4377.91	4129.33	6369.68	6202.88	3504.94	4753.95	4774.1	4384.61	2452.21	4101.9	2568.58
941	M308T9	308.295	308.294	308.295	9.36655	9.36005	9.38077	3	0	0	0	0	3	0	0.337629	0.00151766	0.00378747	743.627	767.906	771.687	499.206	1836.55	736.796	137.109	109.421	394.177	152.868	646.866	248.764	455.185	0	719.529	936.552	700.276	877.699	650.302	577.406	870.658	609.76	856.478	813.035	804.079	653.425	678.727	388.632	1019.56	931.802	289.897	1321.51
942	M393T13_2	393.351	393.349	393.353	12.922	12.8994	12.945	39	6	6	6	4	5	12	0.234909	0.00152059	0.00378841	181200	312066	243494	137158	126871	188820	74586.8	47882.7	62285	73815.1	26921.4	44355.4	74749.1	0	164621	249496	108047	161227	292095	111711	300344	231204	350761	352349	290804	346932	252306	156549	286009	246663	191103	328334
943	M433T13_1	433.332	433.331	433.337	13.1944	12.9465	13.2152	34	6	6	4	5	0	12	0.352547	0.00152059	0.00378841	63284.7	109852	62299	57052.2	40763.5	60407	20941.6	39073	9534.48	3911.82	8613.65	21296.3	19862.9	0	82407.7	91147.3	41285	40390.6	57742.9	66734.7	143395	144290	74263	77656.3	148607	70899.1	56659.9	55753.2	78188.3	58270.1	55007	69915.4
944	M657T18	656.533	656.53	656.536	17.9887	17.938	18.0147	40	6	6	6	6	2	14	0.142268	0.00152647	0.00379029	44477.9	33729.5	30709.6	29550.9	14000.1	32720.4	10146.5	7313.03	7227.99	13718.5	1486.86	4655.07	5757.24	0	37643.9	41171	50825.1	39127	35890.1	62210.7	35868.4	26720.5	45312.5	31355.1	25882	37238.5	22409.2	30403.6	43832.9	29979.3	26335.7	31297.1
945	M666T16_2	666.005	666.002	666.009	16.4298	16.33	16.5859	8	3	1	0	1	0	3	0.524195	0.00152647	0.00379029	2512.36	3934.63	1892.87	691.219	332.148	1551.38	1519.74	3570.4	1782.47	473.746	198.682	813.223	1150.73	0	1120.23	2139.98	2579.89	1186.56	5276.84	2770.68	1087.3	5152.89	1981.78	1982.26	10652	2751.6	469.808	4215.51	611.82	757.195	4132.09	1170.83
946	M293T14_3	293.284	293.283	293.285	13.984	13.9591	14.0099	22	3	5	3	4	0	7	0.123245	0.00153238	0.00379216	7351.56	10437.1	6644.95	8024.36	3884.09	6775.74	2354.54	1945.26	2760.51	2131.62	497.76	835.078	3004.25	0	8448.45	7714.68	5358.57	6384.52	11291.6	4911.58	12159.1	7785.39	9021.77	11428.2	12698.5	9529.35	3762.34	9521.71	5868.76	4300.21	10502.7	5914
947	M479T12_2	479.373	479.361	479.374	11.8744	11.6624	11.9023	44	6	6	6	6	5	14	0.110458	0.00153238	0.00379216	56496.7	70185.7	49925.6	62379	16504.5	63608.8	4670.37	14659.7	13274.1	26765.3	3045.68	7026.08	19730.9	0	49841.6	61047	55761.2	52722	61727.3	57881.3	72673.8	77126.9	51184.6	88635.5	77564.6	53928.9	44992.7	59024.5	41683.2	39660	72871.8	41321.5
948	M646T18_2	646.484	646.481	646.488	17.9014	17.8293	17.98	28	4	4	3	4	0	13	0.184922	0.00153238	0.00379216	16516.2	25610.2	13882.2	31928.3	9530.48	16794.6	3152.47	9398.75	2529.09	29367.7	1423.91	3105.7	14534	0	17416.2	13618.5	14847.1	20881.5	19199.8	13133.9	35983.2	22252.9	20361.6	38762.7	20492.8	15807.8	10711.3	16252.7	16493.5	10986.9	14933.6	13915.3
949	M649T16	648.553	648.551	648.554	16.2084	16.1816	16.238	7	0	4	0	1	0	2	0.183353	0.00153238	0.00379216	19322.7	22233	15393.7	13342.7	8348.41	13408.3	3324.7	9306.58	6753.44	4422.28	1408.22	2458.45	4303.24	0	15660.9	22466.9	22425.4	14799.8	20371.2	20211.8	13838	17918.1	35856.9	14468.7	19550.6	31766	13981.1	24462.6	9490.13	10957.6	23280.4	10190.6
950	M916T10	915.664	915.66	915.669	9.66625	9.66113	9.68552	7	0	1	3	1	0	2	0.181249	0.00153238	0.00379216	2153.87	8299.44	2292.98	3939.56	846.62	4067.41	805.872	5359.03	963.33	2370.12	476.859	737.216	4755.48	0	3064.85	1084.59	2527.24	1903.35	1439.77	2903.41	3591.53	13670.8	7555.75	4208.23	16155.2	4615.03	3518.93	3053.52	874.446	2288.55	2451.42	1570.98
951	M259T9	259.282	259.281	259.283	8.63122	8.57865	8.6953	25	2	2	3	4	4	10	0.0540131	0.00153534	0.00379309	3729.98	4305.3	4087.41	3154.46	5660.8	4227.16	344.8	894.585	287.454	711.576	1729.32	228.322	1922.73	0	3340.83	4022.06	3868.52	3255.19	4044.57	3848.7	5487.3	3843.9	3873.16	5413.49	3632.14	3581.83	4234.74	4196.73	4371.62	4058.5	3542.61	4120.24
952	M441T9_2	441.336	441.335	441.338	9.0894	9.06985	9.11543	43	6	6	6	6	5	14	0.209381	0.00154128	0.00379495	472246	465692	341857	345199	207004	395862	59642.6	78451.6	80470.8	138076	117678	82886.1	144808	0	397649	442820	549940	496526	424651	521889	412843	446739	459752	396151	616482	462188	222611	384818	401046	298830	304276	439558
953	M468T9_4	468.367	468.365	468.368	9.18248	9.16097	9.20585	20	2	5	4	4	0	5	0.100454	0.00154128	0.00379495	37787.6	57377.1	21075.3	54619.9	8278.17	39373.2	26145.7	28300.3	10192.1	34878.4	3030.59	3955.19	30128.3	0	20275.6	27606	67231.2	12498.9	24816.6	74297.1	34716.9	86271.2	46344.5	34515.4	99749.1	42665.5	32393.6	9414.15	26608.2	26869.5	7496.45	23670
954	M583T9_1	583.345	583.344	583.347	8.57855	8.56285	8.62047	13	0	4	1	3	0	5	0.0529997	0.00154724	0.00379681	27909.8	33642.1	23230	35133.6	11232.8	26770.9	6009.18	8356.22	4450.78	15008	2323.02	1418.85	11881.8	0	29028.6	22578.7	33044.3	27796.5	19625.8	35385	24006.1	41420.4	33903.8	23999.8	43710.2	34812.2	17320.5	28640.1	22511.8	19052.3	27007.4	24848.1
955	M870T9	869.667	869.661	869.674	9.45333	9.43043	9.49885	11	3	1	2	0	2	3	0.255109	0.00154724	0.00379681	5524.72	6916.36	5021.32	3337.26	2652.14	4471.48	735.649	1876.71	2342.31	689.856	1237.07	1140.71	2288.74	0	5764.61	5292.99	6331.71	4955.82	6293.07	4510.12	7146.12	6740.99	9955.88	7336.69	4175.27	6143.24	3345.67	5610.9	6012.49	8895.95	2377.02	3885.88
956	M275T13	275.201	275.199	275.202	12.8788	12.8398	12.8975	31	4	4	5	2	5	11	0.15987	0.00155022	0.00379774	13574.8	16117.7	9730.34	13215.4	43028.6	18206.4	1210.17	6775.62	3913.49	1641.18	18420.2	2910.65	8294.89	0	14261.5	14841.9	13360.7	12540.6	14615.1	11829	25075.5	13053.3	11193.8	24518.7	12203.6	10661.3	14661.2	7583.47	12133	3376.82	9668.23	10959.3
957	M663T16	662.583	662.578	662.591	15.987	15.7409	16.0332	17	4	2	2	2	1	6	0.302158	0.00155022	0.00379774	25247.4	8549.3	9232.69	10254.6	4447.82	10261.5	17807.1	2007.17	4121.79	4383.29	2146.75	3100.59	3819.55	0	11546.1	53715.3	14282.2	14278.2	41501.4	16161.1	8164.28	10133.7	8557.06	10450.5	9121.18	4869.15	8545.08	8666.29	4308.1	16451.8	10615.6	6809.26
958	M703T16	703.215	703.209	703.219	16.401	16.3799	16.4296	26	4	4	4	2	3	9	0.245349	0.00155022	0.00379774	6703.23	5374.23	6260.12	3146.16	3950.67	7750.11	709.423	1351.98	1808.1	654.478	985.065	1901.48	3198.62	0	5852.75	6531.1	7237.93	7274.61	5903.99	7418.98	4980.72	7703.53	4060.15	4417.7	6197.78	4885.53	5018.53	6718.87	7294.06	3182.58	7845.85	7500.81
959	M821T9	820.517	820.512	820.521	8.79373	8.7682	8.8106	18	4	1	4	1	0	8	0.144139	0.00155022	0.00379774	15677.3	15323.8	15764.2	12494.8	6575.17	14295.9	1946.74	2671.91	2751.93	2412.12	1296.96	2060.6	4904.54	0	15623.8	13193.7	18533.5	15272.2	14228.4	17212.4	13257.3	16598.9	11225.4	15522.5	18659.1	16679.9	13842.6	18190.1	18790.7	12414.2	17659.8	13687.4
960	M326T17_1	326.292	326.29	326.295	17.0529	17.036	17.0885	18	3	4	4	3	0	4	0.224017	0.00155322	0.00379866	3364.16	4575	4398.21	4978.25	2674.55	3468.36	796.259	733.1	1235.16	642.536	476.456	776.972	1150	0	2800.01	4168.89	2736.07	2418.67	4147.69	3913.62	4645.8	4870.47	4078.52	3388.1	5423.59	5043.53	3499.52	5814.57	4591.75	3191.21	3381.75	5910.46
961	M303T13_2	303.29	303.288	303.291	13.2653	13.253	13.2812	14	0	3	1	0	6	4	0.197584	0.00155622	0.00379959	3301.97	4002.39	3128.4	2296.61	16837	5433.06	593.74	780.534	1120.82	1562.26	2742.16	1073.48	6390.59	0	3315.31	2995.42	3704.21	2719.3	2812.49	4265.09	3081.65	4579.92	4942.53	3521.73	3334.65	4553.83	4879.85	2376.76	2857.59	3671.33	1634.65	3350.23
962	M320T12_3	320.279	320.277	320.281	11.5716	11.5628	11.591	12	1	1	0	2	0	8	0.101661	0.00155622	0.00379959	2386.63	2077.41	2077.01	1578.2	6356.32	8919.71	668.939	486.625	585.418	330.749	3158.45	906.787	3305.48	0	3040.07	1456.18	3124.66	2690.17	1916.03	2092.69	2679.04	1399.25	1667.31	2485.88	2226.22	2006.75	2016.74	1650.65	2868.42	1724.96	1477.44	2723.85
963	M367T19	367.336	367.335	367.34	18.8997	18.8695	18.927	44	6	6	6	6	6	14	0.349321	0.00155622	0.00379959	26692	36718.5	40935.8	32782	47126.1	29936	6349.82	6383.37	6680.07	6758.21	3462.77	10457.3	7548.85	0	20798.5	32168	20934.9	20982.8	33148.5	32119.2	38070.3	31727	30832.5	47090.9	32147.7	40442.8	45289.5	33051.7	42805.3	43530.9	32364.9	48572.2
964	M407T17_2	407.367	407.365	407.368	16.7094	16.6862	16.7248	20	4	3	2	2	0	9	0.0936746	0.00155622	0.00379959	83724	98718.9	90911.3	96427.7	42289.6	79285.3	12837.3	7656.61	18560.2	4533.96	5352.3	7427.02	11136.4	0	70186.6	94777.4	81448.8	68762.2	100478	86690.6	100898	87778	103679	105290	90368.2	104301	73168.5	114024	87939.7	70216.1	111655	88464.9
965	M463T14_1	463.378	463.376	463.38	13.7487	13.7422	13.7884	44	6	6	6	6	6	14	0.121241	0.00155622	0.00379959	280398	317620	230311	300591	72669.1	290313	45975.5	31781.3	68450.9	156611	12301.9	35197.9	127189	0	217908	356203	271190	275298	300972	260819	348245	313805	284881	357250	321836	279704	192308	313583	186577	196950	322108	170338
966	M385T17_2	385.223	385.222	385.225	17.0495	16.9743	17.1528	7	2	3	0	0	1	1	0.0797538	0.00155923	0.00380051	35626.1	53899.1	41399.1	42649.3	38247.8	39449.7	5577.51	19777.8	1870.4	1672.31	4377.26	3146.26	2913.81	0	37348.3	38734.5	42214.8	37773.1	30040.8	27644.9	45117.8	56701.6	41827.7	41865.6	45194.4	92687.4	38068.8	43538.2	42277.5	41513.1	42213	40784.2
967	M407T11	407.331	407.322	407.333	11.3417	11.3181	11.5611	45	6	6	6	6	6	14	0.157492	0.00156224	0.00380143	62021.3	84172.5	74054.2	72673.4	34564.2	62241.6	9636.66	13706.3	12574.1	21053.7	5651.43	9802.56	22147.1	0	61584.8	63532.3	52103.6	65557.9	77653.5	51695.7	85951.2	63060.7	103521	90128.5	75584.6	86788.6	59590.5	83594	83068.5	56747.7	83995.8	77329.1
968	M459T9_2	459.347	459.345	459.348	8.65294	8.61527	8.75778	12	1	1	1	4	2	3	0.0494186	0.00156224	0.00380143	126025	147536	101886	138313	40916.2	117903	33675.5	8791.95	5678.24	69684.7	6235.88	5826.59	39194.2	0	134298	88870.3	161888	144057	79627	147408	143431	152448	158460	152280	133469	145127	102115	108870	95082.2	98498.9	108384	98365.8
969	M485T14_2	485.36	485.358	485.361	13.9847	13.9591	14.0071	31	4	5	3	5	3	11	0.134366	0.00156224	0.00380143	93865.7	125410	95109.7	115605	34688.5	94046.5	19582.6	15513.7	21641.1	40812.5	2582.95	12636.7	32234.9	0	88968.4	119396	81157.6	74572.9	117484	81615.4	139590	106349	113946	145272	116343	130962	82927.9	125549	81595	77218.1	120090	83278.6
970	M492T8_2	492.365	492.361	492.369	7.84452	7.7917	7.9063	33	5	4	4	5	3	12	0.1309	0.00156224	0.00380143	81937	149514	80843.1	125100	28970.7	96505.8	41184.4	66943.5	24229.2	65345.7	11740.1	12632.6	25902.5	0	65402.2	47264.4	133876	67813.3	43809.1	133458	89602.3	274563	153859	97611.4	153239	128209	79240.9	110721	60274	60599	110866	63357.7
971	M910T10_2	909.695	909.693	909.702	9.66395	9.63917	9.68655	7	1	1	3	0	0	2	0.333917	0.00156224	0.00380143	1717.36	3339.1	1791.07	2170.44	269.114	1748.62	980.847	1463.38	894.359	1255.19	159.33	583.894	1537	0	1581.03	625.668	3375.5	1684.17	898.153	2139.63	2181.55	4767.01	2924.86	1705.47	5433.77	3021.95	1464.33	3504.45	1169.26	1696.17	1866.53	1045.68
972	M628T16	627.695	627.692	627.697	16.1204	16.0609	16.1851	4	3	1	0	0	0	0	0.780702	0.00156642	0.0038027	2976.18	1621.92	470.005	679.072	130.894	583.124	2051.69	636.899	461.493	858.062	177.55	455.246	623.526	0	894.999	6636.35	1922.93	1614.5	3449.7	3338.59	1082.86	1747.4	1130.63	1114.36	1992.43	2663.85	144.32	815.33	311.372	153.958	1250.24	144.814
973	M666T15	665.982	665.98	665.99	14.691	14.5879	14.8112	8	3	4	1	0	0	0	0.429619	0.00156807	0.0038032	1508.85	1002.42	985.297	405.729	31.1564	824.543	801.135	495.328	926.899	353.336	57.1833	354.239	557.056	0	913.18	2789.72	1097.66	767.019	1304.13	2181.41	311.344	824.402	1781.49	825.652	1283.61	988.013	228.852	1353.5	309.483	855.909	2677.99	486.044
974	M307T8_1	307.191	307.19	307.192	8.48352	8.32292	8.52413	33	6	6	2	5	1	13	0.100509	0.00156828	0.00380327	41676.6	32609.2	25485.8	36025.4	17289.1	29445.5	5737.07	4332.59	9056.18	12831.4	3804.47	2959.55	8386.65	0	47177.7	43602.3	46852.8	33529	43156.8	35740.9	35840	27611.2	38767.9	33497.7	28269.1	31669.4	16946.3	37725.2	23191.4	18155.2	35891.2	21005.7
975	M415T9_4	415.321	415.319	415.321	9.18322	9.16097	9.20785	13	1	3	2	3	0	4	0.0886443	0.00156828	0.00380327	41391.3	50351	34284.3	46320.1	20967.2	40073.9	5406.36	9668.45	3565.2	15813	5186.72	3552.32	11618.5	0	39394.9	39508.9	51576	39901.5	35737.5	42228.8	45450.8	50179.9	44705.8	43045.6	69254.4	49469.6	30400.2	33417.1	37140.3	32807.8	31989.3	39951
976	M357T10_1	357.243	357.241	357.244	10.4485	10.4298	10.4636	7	2	3	0	1	0	1	0.12323	0.00157434	0.00380628	11799.4	14827	10659	16951	7554	11876.1	2699.9	4172.6	3738.29	6091.55	923.952	1463.49	7487.64	0	8481.82	14807	9391.56	10823.6	14834.6	12457.6	13848	11246.8	19324.5	13161.8	10751.5	20629.3	7348.87	10634.3	10040	8262.63	17873.2	9794.84
977	M532T8_1	532.237	532.235	532.243	8.37208	8.29132	8.39263	10	1	1	2	3	0	3	0.274408	0.00157434	0.00380628	3422.93	3125.92	2858.99	2187.91	1177.43	2741.33	1037.71	1028.48	886.119	317.566	278.44	752.242	1189	0	4295.03	2881.02	4788.39	2630.06	2126.15	3816.91	3100.7	4244.43	2526.71	2618.13	4440.47	1825.09	2947.69	2101.32	2918.13	2800.07	1945.65	4441.06
978	M383T11_1	383.256	383.253	383.258	11.0754	11.0636	11.1048	41	6	6	6	6	3	14	0.0942397	0.00157738	0.00380779	15006.6	19155.8	14612.2	21408.7	10039.4	14377.1	2258.71	5043.22	3242.75	7494.72	572.303	1354.89	5145.91	0	13877	17817.1	14625.9	12968.1	17800.6	12950.6	20486.1	13968.8	23652.8	22631.6	11725.6	22469.7	11363.7	18685.5	16152.8	11812.6	17579.3	12079.1
979	M335T11_4	335.342	335.341	335.343	11.0509	10.9431	11.246	10	2	0	4	2	0	1	0.264464	0.00158043	0.00380929	6311.69	10138.8	5156.34	7563.93	29163.9	11832	3217.96	4296.46	2269.29	2837.47	19034.4	3129.14	5598.98	0	8008.76	9560.53	2228.08	2869.98	9403.24	5799.53	15699.1	8658.02	6235.45	15452.2	7964.5	6823.4	3259.71	6833.46	6766.55	6088.96	1427.87	6561.5
980	M656T18	655.529	655.526	655.532	17.9888	17.9557	18.018	43	6	6	6	6	5	14	0.0841589	0.00158043	0.00380929	56425.4	45742.2	39864.7	36162.4	11601	37428.2	11698.4	14199.3	9500.93	14714.1	2517.04	3149.91	9559.22	0	48872.5	48517.2	71319.3	46897.7	51444.6	71500.7	46446.5	28918.4	57254.6	53011.6	28045.7	60776.4	33500.9	45913.2	46898.2	24659.2	38743.9	49473.1
981	M567T16_3	567.42	567.417	567.422	16.4063	16.3781	16.4333	34	5	6	6	4	2	11	0.244705	0.00158043	0.00380929	46057.9	56405.5	58327.6	62452.1	21346.5	37445.3	14452.9	15753	11854.7	12812.9	6074.92	9163.04	6635.06	0	33314	44822.8	36072.7	54443.7	71010	36684.4	49088.9	55926.5	85776.5	43245.8	44588.9	59806.3	44181.3	55416.4	69731.4	75117.9	55930.1	49588.7
982	M427T14_3	427.357	427.355	427.358	14.3868	14.3785	14.4142	39	6	5	6	6	4	12	0.202523	0.00158348	0.00381081	391516	504206	409109	350834	198926	297063	109040	82331.4	110166	53138.5	33581.6	60162.2	124666	0	413808	472406	252968	481135	473269	255508	588954	372251	497287	539473	576200	451072	396188	539040	286304	382746	542108	308266
983	M463T11_1	463.361	463.36	463.364	11.3705	11.3459	11.3936	22	4	0	3	5	0	10	0.175987	0.00158654	0.00381232	64972.4	79013.5	53222.4	59108.4	24045.9	49020.8	21994.5	20931.4	14521.7	18994.7	2912.23	8627.03	28418.6	0	48721.7	78535.6	52572.6	42884.2	101422	65698.1	82036.3	57951.9	110167	74960.5	55643.2	93321.9	54397.5	78236.3	37048.4	43177.3	58930.1	47544.5
984	M707T11	707.439	707.433	707.441	10.9927	10.7802	11.0259	12	1	2	1	3	0	3	0.0829022	0.00158654	0.00381232	11720	13230.4	9513.23	15346.7	7049.01	11114.5	2892.22	1612.54	1237.13	8275.01	575.133	921.419	5723.15	0	8589.64	11935.4	15221.2	9008.36	10534.6	15031	10607.4	12169.5	14165.5	13406.3	13892.4	15141.5	9136.65	10519.5	7514.43	8978.73	10014.9	10915.2
985	M419T11_2	419.299	419.296	419.301	11.0543	11.0247	11.0754	31	5	5	5	3	0	13	0.117349	0.0015896	0.00381383	26828.5	30411.4	18266.9	29772.7	14746.6	21660.7	1809.16	8528.57	6254.18	4294.65	2667.7	2541.87	9040.83	0	24552.9	27309.3	27067.7	26168.1	29937.4	25935.7	35879.2	20816.9	40805.6	32355.7	19370.2	33240.5	14923.4	23916.3	13143.8	14404.2	28277.7	14935.9
986	M474T10_3	474.358	474.356	474.364	9.66395	9.65155	9.85787	45	6	6	6	6	6	14	0.0808524	0.00159267	0.00381533	917263	1.42974e+06	796753	1.09477e+06	168256	976178	288789	594970	252695	484879	58040.6	78926.3	707779	0	761261	727970	1.24862e+06	743040	695929	1.32676e+06	866123	2.09221e+06	1.26166e+06	891403	2.23889e+06	1.22815e+06	780411	1.10266e+06	541556	692895	1.1027e+06	560295
987	M305T9_1	305.213	305.211	305.214	8.5242	8.49127	8.56212	34	4	4	4	5	5	12	0.128181	0.00159575	0.00381684	16061	13608.4	10357.9	13555.6	9478.76	13643.3	2251.18	2202.42	2399.95	2560.27	2364.67	1748.81	3234.93	0	20457.6	15334.7	14188.4	15633.1	16029.3	14722.9	13260.4	10914	14672.4	14313.1	11559.1	16931.6	11065.2	12854.2	10524	11340.2	10590.6	5773.11
988	M319T18_4	319.311	319.309	319.312	18.2367	18.2082	18.2637	44	6	6	6	6	6	14	0.192894	0.00159883	0.00381834	11773.3	31161.7	32529.6	21651	17735.6	19450.9	4662.37	7582.76	7394.11	3688.75	9876.23	3751.95	6839.34	0	14939.4	5685.42	12985.1	15896.2	6082.14	15051.4	21009.6	29302.5	38245.1	25373.5	32054.8	40984.8	23429.6	40616	37682.8	23948.6	37499.1	32001.5
989	M929T13	928.592	928.589	928.597	12.8617	12.8034	12.9334	4	0	0	0	3	0	1	0.281594	0.00159883	0.00381834	4705.87	6836.07	6096.61	11133.9	3974.88	5936.11	901.488	1761.19	1265.5	5697.44	1228.99	1671.57	1691.75	0	5352.79	4677.91	3339.89	4619.02	4279.28	5966.3	4268.96	5872.17	6788.91	6561.46	9257.55	8267.37	4363.4	5984.31	7162.41	4922.39	6541.05	7606.11
990	M922T8	921.644	921.642	921.649	7.79365	7.74643	7.81433	10	0	1	3	2	0	4	0.120894	0.00160501	0.00382135	2519.57	11239.2	4395.08	23959.1	426.451	6898.14	2718.98	6094.52	2664.15	18250.8	345.882	833.946	11934.7	0	2333.32	175.848	7452.03	1082.99	523.834	3549.4	5515.37	13382.4	19886.3	4177	8941.38	15532.6	2217.99	8266.14	3292.35	2248.52	7262.05	3083.46
991	M443T8	443.352	443.35	443.354	7.96518	7.91775	8.00665	28	2	6	3	5	0	12	0.0417135	0.00160811	0.00382285	90785.9	124490	73325.3	122627	15724.6	90035	47004.5	25740.2	5479.53	102607	7756.75	3755.67	54883.2	0	77001.3	44841.7	152288	81627.6	45221.1	143736	100986	154304	122561	95945	156078	117065	80088.4	68819.5	65511.6	77324.5	72397.2	75810.5
992	M476T12_5	476.445	476.444	476.448	12.3391	12.1949	12.4421	11	5	0	0	0	0	6	0.449091	0.00160811	0.00382285	14039.3	32926.7	30683.4	30778.4	22657	21777.5	10824	2680.52	3866.37	4387.78	2236.8	9780.06	5078.05	0	6854.25	17956.1	2802.88	6945.45	17456.2	32220.9	30931.3	36117	32185.6	33969.7	29095.4	35261.4	25502.9	33773.5	33294.7	26063.2	33679.3	31786.7
993	M362T14_4	362.274	362.272	362.275	14.01	14.0089	14.0103	3	0	0	0	0	3	0	0.150504	0.00161121	0.00382434	11907.7	13381.7	14392.2	13616	34013.6	13667.1	1469.57	2649.9	1982.56	2746.11	10319.5	2056.95	6306.92	0	12497	12540.4	13392.3	10998.5	12652.8	9365.11	8408.8	13893	14190.6	12883.2	16004.8	14909.8	15290.3	14979.3	16356.7	10680.3	13879.5	15167.5
994	M396T16_3	396.377	396.373	396.379	16.0963	16.0649	16.1343	8	3	2	1	2	0	0	0.113357	0.00161121	0.00382434	10914.1	10882.5	13636.5	13095.1	8696.63	10091.3	2189.35	1995.35	704.947	1547.01	1112.87	1143.92	2899.74	0	10675.9	8792.2	7971.69	13379.3	11764.2	12901.4	12449.4	12524	9879.77	11495.7	11641.1	7304.76	12570.4	14088.8	14639.3	13681.5	13274.9	13563.9
995	M630T9_2	630.442	630.438	630.447	8.66462	8.64337	8.71907	42	6	6	6	6	4	14	0.0754493	0.00161121	0.00382434	30657.5	31781.1	17545.7	17490	6227.23	20933.6	11361.1	15337.6	10088.2	12264	2723.14	1579.43	5501.74	0	22352.5	24279.6	46251.6	22624	24152.5	44284.7	12144	45525.5	37430.1	12638.3	44250.1	38698.4	9228.33	30571.1	11379.7	9735.36	30181.2	14178.3
996	M706T10	705.516	705.515	705.517	10.2319	10.2288	10.2387	3	0	0	3	0	0	0	0.188586	0.00162369	0.00383032	2650.66	3520.4	2508.32	3034.19	1915.41	2736.99	444.125	582.525	543.605	352.639	451.92	516.159	537.923	0	2995.54	2340.7	1922.17	3045.86	2940.96	2658.73	3519.44	3402.63	4464.51	3847.8	3043.56	2844.46	1883.97	3125.07	3019.24	2773.84	2324.2	1923.59
997	M439T10_3	439.32	439.319	439.322	9.68487	9.661	9.70775	23	4	5	3	5	0	6	0.164956	0.00162683	0.0038318	51327.2	83155.8	51928.2	78558.6	19587	57849.1	19038.2	27064.6	12344.5	33258.1	4340.54	9542.53	34767.6	0	42860.6	38570.2	67671.9	41637.5	35045.9	82177.1	59835.9	110203	82123.2	55385.5	121193	70194.2	51211.7	70553.9	40315.1	42325.2	63119.8	44043.6
998	M425T10	425.341	425.34	425.343	10.3739	10.359	10.4014	43	6	6	6	6	5	14	0.116018	0.00162997	0.00383329	176758	218638	168098	161617	99963	160223	16007.8	44025.6	30487.3	26587.9	14478.6	18588.7	40377.9	0	197321	169502	156991	194861	174062	167812	253685	166262	221978	260751	162506	246645	131890	189732	171444	132590	207344	175586
999	M504T8	504.367	504.364	504.369	8.46643	8.4304	8.50622	35	4	5	5	5	2	14	0.124514	0.00162997	0.00383329	20350.1	49417	36766.8	57522.7	9729.45	36883.4	9684.31	30532.2	11014.6	37767.2	5808.97	4592.48	23539.4	0	16894.4	12030.4	32241.2	15953.7	12053	32928	25725.5	87600.2	31069.5	23507.6	88701.9	39897.4	25715.1	50654.8	41459.2	23375.8	45742.4	33653.8
1000	M517T11_2	517.443	517.441	517.447	11.3899	11.2512	11.7583	46	6	6	6	6	5	14	0.251696	0.00162997	0.00383329	26161.2	35762.4	24591.7	24557	10631.3	21683.5	15348.9	6404.35	6939.55	8934.36	3823.07	5457.65	5043.1	0	14401.7	48760.8	16271.9	18208	42764.8	16560.1	40661.5	32808.4	27501.3	44674.8	37727.7	31200.4	16635.9	29511.2	26922.2	14936.3	29081.7	30463.1
1001	M432T18_2	432.39	432.388	432.393	17.7059	17.6628	17.7432	38	6	6	4	4	5	13	0.148597	0.00163311	0.00383478	10244.8	13957.8	11280.6	10804	8033.43	9856.11	1271.35	1541.47	1701	3402.89	918.247	1464.59	2858.03	0	8858.42	12028.7	10070.5	8880.73	10348.9	11281.7	14280.2	14735.7	11876.3	12582.6	16178	14094.1	13405.7	9671.76	10266.6	13327.7	9818.97	11193
1002	M463T9	463.369	463.365	463.376	9.07855	8.70672	9.15723	26	5	4	5	3	2	7	0.102768	0.00163943	0.00383774	15641.4	28986.7	18993.5	17375.9	8580.73	19667.4	7610.9	3611.65	3046.96	7175.29	1626.74	2021.17	3914.37	0	21443.7	21600.6	5886.35	9336.01	23967	11614.7	27823.4	33128	30204.8	29045.1	31112.6	22606.3	16332.9	22766.3	20601.5	15840.7	21708.7	16711.2
1003	M891T18_2	890.583	890.578	890.586	17.765	17.7425	17.794	24	0	0	2	2	6	14	0.0786739	0.00164259	0.00383922	4101.01	3838.43	22613.9	14694	126678	34201.6	524.322	741.001	26639.8	15842.2	101312	2690.77	27642.7	0	4769.4	3280.46	3866.16	4503.86	3957.16	4229.04	2945.24	3401.38	4428.77	3241.57	4225.39	4788.23	7412.07	58223.2	3512.08	6360.1	55666.1	4509.87
1004	M890T9	889.727	889.724	889.729	9.24752	9.21617	9.25863	20	4	4	2	2	2	6	0.0733372	0.00164259	0.00383922	22397.5	32380.2	18978	9484.33	5966.09	15614.5	7126.09	10223.8	4098.36	11108.5	2704.99	1145.12	19349.5	0	25875.5	26495.7	13835.5	26335.9	29040.3	12802.3	43549.1	21187.8	36547.4	40405.7	18653.8	33937.5	17939.9	14850.5	26442.9	17885.9	16346.7	20402.1
1005	M137T14	137.059	137.058	137.062	13.8428	13.8192	14.0336	7	0	1	1	3	1	1	0.313258	0.00164576	0.0038407	36549.9	27994.7	26333.8	15101.2	21986.7	31038.7	3755.61	12521.7	11621.6	13294.1	10474.7	9723.13	3088.38	0	31441.9	38939.4	37038.9	39343.7	40173.9	32361.4	33348.7	2672.84	30704.2	33014.2	35941.1	32287.1	29935.9	33143.9	29193.3	29830.6	2867.07	33032.1
1006	M374T2_1	374.1	374.099	374.101	2.46642	2.2253	2.69887	36	0	0	4	1	0	1	0.133737	0.00164576	0.0038407	1412.58	1278.97	1895.02	1275.35	1165.99	1395.03	94.5879	103.926	994.181	86.8257	77.471	186.566	503.464	0	1554.03	1489.81	1408.92	1347.76	1377.92	1297.06	1351.26	1329	1209.09	1109.86	1282.6	1392.02	1442.5	1616.31	1491.9	1257.92	1657.8	3903.71
1007	M839T15	839.475	839.472	839.479	15.3102	15.2882	15.3223	25	0	0	4	3	4	14	0.229302	0.00164576	0.0038407	5066.6	4922.57	86437.3	20535.9	31850.9	27449.2	1024.63	555.263	118758	23314.7	19839.6	6294.14	52455	0	4806.02	5156.71	4634.34	3663.18	5360.93	6778.4	5517.69	4852.48	4749.05	5310.87	5155.99	3949.37	12996	243050	6287.61	13668.5	236300	6321.78
1008	M267T13	267.268	267.267	267.269	12.8839	12.8713	12.8975	9	0	1	0	0	6	2	0.251684	0.00164894	0.00384217	3912.63	4748.05	4612.59	3943.44	14979.1	5370.05	275.681	1422.94	606.821	427.734	3358.09	1351.55	3925.09	0	3814.13	4299.41	3460.89	3940.64	3922.62	4038.12	3903.37	5246.39	4180.44	3152.72	7256.98	4748.41	4758.95	4952.21	3693.2	5484.93	4423.13	4363.1
1009	M385T12_2	385.296	385.291	385.3	12.4786	12.2423	12.4957	6	0	0	1	1	3	1	0.20803	0.00164894	0.00384217	10539.6	13987.6	11469	10032.6	19163.4	12091.5	951.939	3134.63	1488.35	4117.9	5383.55	2515.39	5476.91	0	9693.73	12415.8	10256.8	10220.5	10429.6	10221	17227.2	10778.4	13445.2	18427.6	12577	11469.9	11340.2	9936	9505.72	13234.4	12465	12332.9
1010	M478T10_2	478.353	478.349	478.355	10.0697	10.0458	10.0987	19	2	1	4	6	1	5	0.385003	0.00165531	0.00384512	59316.4	72096.9	39176.6	35800.2	40979.2	49865.5	5949.71	16001.8	16953.1	12500	18161.1	19198.3	19374.1	0	66093.6	53458.8	60305.4	57122.5	66201.5	52716.7	94082.3	64252.5	85832.6	69221.3	70224.8	48967.9	62943.4	47163.8	26086.3	18061.5	50102	30702.4
1011	M562T16	562.448	562.448	562.451	16.1323	16.0227	16.3027	4	0	1	3	0	0	0	0.0990361	0.00165531	0.00384512	21918.5	25932.1	29748.2	22437.8	34720.6	23414	1450.4	2408.82	7600.36	1697.09	6311.19	2318.83	4325.43	0	22987.9	23015.2	20384.3	21335.3	23548.8	20239.2	25271.6	24165.3	25859	29710	23017.4	27569.5	34959.1	38756.1	35768.9	22933	25002.2	21070
1012	M799T9	798.587	798.584	798.591	8.79798	8.76955	8.81462	23	6	3	4	2	0	8	0.0989773	0.00165531	0.00384512	2.37791e+06	2.02231e+06	2.10076e+06	1.33565e+06	187186	1.69572e+06	1.28283e+06	1.19964e+06	558742	684763	105506	167838	1.41648e+06	0	1.67831e+06	1.50361e+06	4.16858e+06	1.60646e+06	1.42664e+06	3.88386e+06	1.45318e+06	3.72701e+06	1.05811e+06	1.43933e+06	3.37082e+06	1.0854e+06	1.46981e+06	2.36397e+06	2.57946e+06	1.37321e+06	2.1398e+06	2.67832e+06
1013	M887T10_2	887.475	887.471	887.476	10.1528	10.1105	10.173	10	0	5	0	2	0	3	0.21144	0.00165531	0.00384512	4616.01	8376.17	5520.73	3592.03	2913.14	5345.21	606.261	4105.29	1765.72	1039.61	690.72	1130.19	1979.59	0	4390.15	3622.36	5134.72	4717.88	5328.16	4502.79	13150.3	8705.64	4302.82	13316.9	6516.99	4264.37	4104.26	7794.07	5144.61	4122.51	7696.6	4262.34
1014	M897T9	896.506	896.504	896.511	8.96964	8.9402	9.01995	28	3	4	5	3	1	12	0.159287	0.00165531	0.00384512	10644.6	17148.6	12613.5	9177.47	3948.7	9911.29	2283.39	7114.25	3262.49	2069.19	689.408	1578.74	3813.71	0	8101.19	11987.6	11783.1	7626.09	11035.1	13334.7	20075.2	22988.9	10055.9	22901.2	20485.7	6385.04	9961.99	14419.8	12762.9	7539.01	16001.9	14995.1
1015	M389T15	389.325	389.323	389.327	15.3225	15.3166	15.3382	4	0	1	0	0	3	0	0.128793	0.0016585	0.00384659	7628.67	8249.45	8371.69	7295.61	12602.2	8048.07	692.668	1219.58	481.55	706.244	2411.39	1036.54	3160.29	0	6569.74	7190.03	8444.68	7865.54	8214.57	7487.44	10230.8	6869.73	7303.44	7982.79	8078.15	9031.75	7929.23	7805.92	9157.63	8369.41	8465.66	8502.29
1016	M410T15_1	410.35	410.343	410.352	15.1638	15.0233	15.1913	10	1	3	2	2	0	2	0.287805	0.00166491	0.00384953	33048.2	43100.1	32846.1	29872.8	25069.9	26638.9	2715.59	5150.68	8292.84	3419.12	3706.34	7666.82	5065.61	0	30292.5	33364.5	30840.3	37894.5	33580	32317.2	37004.6	41392	46292.7	39775.6	42604.4	51531.3	24524.2	32223.9	41545.7	22522.2	33881.3	42379.1
1017	M498T11_2	498.399	498.394	498.401	11.165	11.116	11.1936	38	4	6	6	5	4	13	0.120595	0.00166491	0.00384953	9947.02	16746.9	26401.5	13784.1	13025.6	14679.7	2419.53	4995.96	3843.97	5031.88	4290.95	1770.31	6656.54	0	13621.3	10524.7	6215.39	10530.8	8865.18	9924.77	20295.3	11420.8	18134	21152.2	9521.85	19957.5	32399.8	22690.5	26185	29572.3	23399.2	24162.1
1018	M374T20	374.254	374.253	374.255	19.6844	19.565	19.9693	12	2	0	2	0	3	2	0.143222	0.00166491	0.00384953	12219.8	14636.3	15732.8	16074.7	19908.1	13760.2	1154.3	586.939	3005.21	1648.03	8954.27	1970.76	1445.62	0	11992	13176	13507.4	11621.3	12667.5	10354.5	15015.6	15127.4	13630.2	14236.4	14799.3	15008.9	12028.7	16035.5	13991.4	15444	15852.9	21044.5
1019	M370T15_3	370.356	370.35	370.357	14.8753	14.7624	15.0375	13	2	1	4	1	3	2	0.410178	0.00167134	0.00385246	19892.2	33942.6	55614.6	27616.2	36812.9	20945.8	2844.29	15276	16474.2	6623.33	9976.83	8591.51	6858.61	0	23444.7	21595.8	20159.9	16299.5	16681.3	21172.3	20252.6	30436.5	34159.2	20726.9	36068.9	62011.3	76163.9	43464.6	32935.9	54023.1	72044.3	55055.6
1020	M390T13_1	390.308	390.308	390.309	13.4542	13.4492	13.4775	7	2	2	3	0	0	0	0.115832	0.00167134	0.00385246	16772.6	22186.3	16881.2	22202.6	10494.6	14494.3	4420.11	2908.21	1970.7	9727.77	1991.29	1678.9	10090.7	0	14110.6	21512	14267.2	18002.7	21850.2	10893.2	23385.8	20568.2	17010.6	24775.1	23354.1	24024.2	17178.6	15105.3	15526.3	19327.1	15039.8	19109.9
1021	M669T13	669.076	669.073	669.081	13.0388	12.9327	13.2384	6	0	3	2	0	1	0	3.32263	0.00167441	0.00385385	17.8912	2295.7	1951.86	0	808.195	182.484	43.8244	2481.16	1157.62	0	1979.67	606.326	1467.95	0	0	107.347	0	0	0	0	0	6029.66	642.146	71.4893	4190.45	2840.46	1255.41	1717.93	4275.3	1688.05	1221.3	1553.15
1022	M255T13_2	255.232	255.231	255.232	12.7615	12.7425	12.7863	39	6	6	6	6	4	11	0.313884	0.00167457	0.00385392	26751.5	30192.2	32277.6	26002.5	56505	33311.3	2457.7	3752.03	5652.08	4207.04	17575.7	10455.9	11137.2	0	27691.5	23933.6	29197.8	27275.7	23510.6	28899.8	23515.5	29779.5	30420.3	34854.6	30445.2	32138.1	32545.3	24853.8	34421	33168	27606	41071.6
1023	M256T13_2	256.235	256.235	256.236	13.1938	13.1818	13.2291	13	2	0	0	1	5	5	0.330404	0.00167457	0.00385392	6853.16	10278.4	10112.4	8793.46	27158.8	9986.67	2557.31	2601.59	2240.55	2358.95	2265.94	3299.64	8425.17	0	8883.75	8904.72	8055.11	3303.04	3886.67	8085.64	13135.8	8347.95	8619.17	14028.7	8231.67	9307.2	8318.95	9236.34	13486.3	9379.48	7982.48	12271
1024	M430T10_2	430.375	430.373	430.376	9.9985	9.97298	10.0206	10	2	3	0	2	0	3	0.0941413	0.00167457	0.00385392	9455.96	17531	9683.56	16625.3	4019.44	10155.7	1867.1	6593.64	1660.26	10487.8	715.223	956.071	2371.49	0	6194.51	10875.7	10450.6	8597.99	11202.5	9414.4	21436.4	25282.2	11212.2	17366.1	21604.6	8284.4	10671.4	11585.8	6859.25	10173.8	10044.4	8766.7
1025	M514T9_1	514.316	514.31	514.318	9.45374	9.42185	9.7497	22	4	4	3	4	1	6	0.131678	0.00167457	0.00385392	50537.9	51346.8	34080.7	37942	15551.5	35849.6	22229.8	21282.5	16960.8	11716.8	5011.18	4720.6	16959.2	0	28040.1	88788.2	52578.7	30227.7	45402.9	58189.5	90045.1	51233.1	37865.8	31807.7	58263.8	38864.9	25865.7	66715.9	28008.9	22655.1	38182.9	23055.5
1026	M533T11_1	533.387	533.38	533.389	10.5723	10.3437	10.6159	36	6	4	4	3	5	14	0.300781	0.00167457	0.00385392	21342	13999.6	10690.5	11155.9	9123.83	12780.5	6820.98	3169.01	2108.33	1625.6	2615.78	3844.12	7364.39	0	25316.2	20343.6	14899	32604.6	14520.6	20367.8	14531.5	18425.7	11013.6	14133.3	16044.3	9849.31	10165.9	8001.53	11087.8	9137.53	11734.1	14016.3
1027	M647T18_2	647.486	647.484	647.489	17.9043	17.8543	17.9427	16	1	4	2	2	0	7	0.234621	0.00167457	0.00385392	11968.1	13641.4	9015.97	17942.8	6696.95	9842.33	2702.39	4639.71	1943.2	11128	588.806	2309.22	6810.25	0	10078.2	8777.91	15747.6	10459	12311	14435	17028.1	11130.2	10508.1	20293.4	7829.27	15059.4	10238.5	11586.3	7478.53	6746.38	10300.6	7745.55
1028	M239T18_1	239.128	239.127	239.129	17.9415	17.6642	18.3307	17	0	1	3	3	1	2	0.176192	0.00168104	0.00385684	16532	18837.4	21478.9	27668.9	19929.9	18417.3	1473.93	1452.13	4405.48	10082.5	1205.94	3244.97	1709.92	0	14925	15489.5	18804.3	16404.6	15813.1	17755.3	18838.5	18139.4	19013.6	17567.5	21577.9	17887.5	20898.2	16414.7	20512.4	29761.5	20894	20392.8
1029	M441T7_3	441.336	441.335	441.338	7.49973	7.47593	7.52432	15	3	2	3	2	0	5	0.122689	0.00168104	0.00385684	72364.5	96067.1	69005.1	75704.2	26295.4	70971.8	23786.1	24135.9	11261.5	25112.2	5805.65	8707.48	8694.33	0	68442	48801.7	99484.4	69274.1	46639.9	101545	89629.5	139236	106100	90942	72607.4	77888.4	57599.2	69044.7	85846.4	55527.3	71175.6	74837.7
1030	M206T10	206.162	206.16	206.163	10.3157	10.2935	10.3409	12	3	1	2	4	0	2	0.201659	0.00168428	0.0038583	1451.34	1904.56	1461.35	1326.21	824.404	1328.76	319.193	453.206	336.102	441.076	63.8243	267.956	752.054	0	1774.73	1673.49	1149.88	1087.16	1761.17	1261.61	2151.81	1729.59	2148.67	2095.18	1054.91	2247.19	948.685	1329.35	1889.08	1294.76	1666	1640.2
1031	M365T11_3	365.353	365.353	365.353	10.5553	10.5322	10.5669	3	0	0	0	0	3	0	0.698558	0.00168428	0.0038583	558.811	1553.83	1351.49	596.885	4278.01	834.951	411.99	306.169	1279.91	409.571	2915.77	583.262	1140.44	0	508.012	125.523	380.132	386.407	624.293	1328.5	1502.04	1520.32	1882.25	1306.13	1940.61	1171.63	1075.24	649.763	3272.51	215.824	302.485	2593.13
1032	M590T15_2	590.417	590.413	590.421	14.7017	14.6778	14.7865	6	0	3	0	1	1	1	0.310478	0.00168753	0.00385975	52409.5	14601.7	16149.4	15273.1	11172.7	19940.2	14264.8	7765	1867.23	3409.53	3950.27	6190.98	11305.4	0	63807	53987.1	47800.2	72387.4	43849.6	32625.9	15532.4	13583.1	21216.7	24140.3	2339.47	10798.2	18409.6	15057.2	15272.8	18517.6	15599.8	14039.3
1033	M894T18_2	893.759	893.754	893.764	18.3683	18.3373	18.4025	37	5	5	5	6	5	11	0.38914	0.00168753	0.00385975	48621.9	32066.4	37967	37491.5	17916.5	68322.6	12869.6	9634.2	7627.37	4791.55	3887.25	26587.1	31870.4	0	52898.3	33320.3	54217.6	55803.8	32072.9	63418.6	25259	43930.5	24678.8	27521.4	44941.5	26067.3	37608.3	36186.2	50988	28083.6	34317	40619.1
1034	M429T14_3	429.372	429.37	429.374	13.5287	13.5063	13.5649	25	5	2	3	2	1	12	0.119015	0.00169079	0.00386121	41402.9	58072.5	44097.7	42968.3	36380.8	42381.4	4771.19	5955.89	5772.56	5222.78	8717.32	5044.04	9382.43	0	41027.6	44365	41551.9	35833.9	48729.4	36909.4	68018.5	53819.3	54631.5	62849.5	53855	55261.2	38290.3	51296.1	40057.7	43233.4	51231.6	40477.1
1035	M333T6	333.134	333.133	333.146	6.1676	6.13102	6.43542	41	6	6	5	5	5	13	0.0536477	0.00169079	0.00386121	16696	24373.2	13370.5	22052.3	7202.01	18733.3	7245.38	6478.26	3732.61	6826.83	3493.02	1005	6102.16	0	14462.4	17640.6	28145.1	14212.9	19561.3	6153.83	15768.6	27715.4	30593.3	16551.9	28583.8	27026.1	9191.32	16562.4	14615.3	8094.51	15760.2	15999.6
1036	M445T15	445.367	445.366	445.369	15.123	15.1087	15.1419	38	6	6	6	6	1	13	0.331681	0.00169405	0.00386266	72122.4	88127.7	85945.2	125617	33106.4	66311	21403.8	23448.3	13092.6	58826.5	5401.05	21994.1	40247.4	0	109037	82408.4	51484.1	55949.4	73277.2	60577.7	76091.7	134207	67985.4	81137.1	83553.5	85791.5	83049.1	74687.2	81392.4	83540.6	81128.7	111873
1037	M838T9_1	837.51	837.501	837.513	9.47615	9.45327	9.4989	10	0	2	2	0	3	3	0.293347	0.00169405	0.00386266	16390.8	10043.7	10110.4	10729	5722.94	13379.1	3150.44	4385.03	3791.19	2107.87	1044.1	3924.71	5038.73	0	12806.5	15365.1	21423.5	15871.6	14189.1	18689.2	12688.3	2887.18	8261.5	8984.86	15537.1	11903.1	10792.7	11446.9	11987.3	8748.69	14367.5	3319.65
1038	M696T13	695.521	695.519	695.525	13.4609	13.4539	13.4797	7	0	0	0	0	5	2	0.216469	0.00169732	0.00386459	9501.73	12230.4	10157.9	9667.4	51656.2	10236	1872.86	2392.69	1730.31	1377.32	41927.6	2215.77	34194.1	0	9970.77	9031.82	7717.2	8318.65	12999.3	8972.67	14196.2	9137.77	9975.7	15392.4	12127.7	12552.5	7991.67	9455.98	10901.3	12563.8	11322.1	8712.82
1039	M864T11	863.61	863.607	863.616	10.6323	10.5779	10.6814	13	4	3	3	2	0	1	0.277074	0.00170388	0.00386845	4732.36	4619.48	2832.8	2562.73	1129.59	2637.22	2109.54	1959.49	1448.81	1002.32	273.826	730.706	749.608	0	1667.35	4665.3	7103.81	2858.98	5695.99	6402.75	3266.25	7037.03	5729.67	2266.06	6247.61	3170.25	1271.15	4686.47	1933.47	1602.31	4303.41	3199.98
1040	M209T14	209.189	209.188	209.19	14.4109	14.3631	14.4335	11	0	0	0	0	4	7	0.373217	0.00170716	0.00387037	7825.51	8916.17	8504.73	8625.86	14294.1	6721.41	572.106	350.351	570.388	543.398	5164.85	2508.55	4788.37	0	7085.15	8216.33	7164.62	8384.16	7845.57	8257.23	8798.68	8367.59	8912.47	8831.22	9234.47	9352.57	7877.32	8419.99	9027.66	7803.49	9129.14	8770.79
1041	M465T13_2	465.368	465.363	465.37	13.1218	12.9048	13.2089	7	0	0	0	0	3	3	0.200361	0.00170716	0.00387037	20629.4	25213.1	20589	22234.2	51967.4	27810	1557.27	3206.62	986.092	2553.75	42477.9	5572.03	9389.3	0	19854.4	23139.6	21566.2	19915.8	18670.6	20629.6	22737.5	24728.7	27518	30114.5	21260	24919.8	20180.7	21476.6	20586.6	19198.3	20164	21927.9
1042	M513T7	513.139	513.138	513.141	6.98928	6.92263	7.0333	17	4	3	1	3	0	6	0.0408824	0.00171046	0.0038723	6647.07	9461.34	2475.95	10157.9	580.578	6403.94	6812.05	7832.19	150.878	7335.16	466.84	261.808	4439.15	0	1478.45	15515	2472.8	979.403	15115.3	4321.49	5870.15	18544.6	2852.71	5858.83	20292.3	3349.56	2503.75	2478.47	2302.57	2740.05	2469.76	2361.07
1043	M884T9	883.567	883.561	883.571	9.45328	9.42898	9.47758	25	6	4	3	3	1	8	0.216373	0.00171046	0.0038723	10395.3	9442.13	7343.62	9488.96	4666.75	9301.15	2665.54	2101.8	1220.58	2266.97	1423.7	2012.52	3308.02	0	6644.43	9193.2	14522.9	10371.8	11962.8	9676.51	6906	7310.58	11577.8	8580.89	11300.8	10976.7	6496.62	7271.13	6815.24	8815.87	8794.2	5868.67
1044	M389T14_1	389.305	389.304	389.306	14.3106	14.2061	14.3346	15	0	0	0	0	5	10	0.146678	0.00171376	0.00387422	18163.2	19446.4	17549.7	20121.6	191452	46934	581.354	2581.14	1052.01	1716.72	217138	6884.19	55606.2	0	17921.9	18314.6	17288.8	18073.4	19064.7	18315.8	22649.2	16902.7	20931.2	20823.1	19459.3	15913.2	17226	18256.2	15956.5	18871.5	16929.1	18058.8
1045	M307T12	307.264	307.263	307.265	12.2692	12.2523	12.2973	11	1	0	1	0	5	4	0.284106	0.00172037	0.00387806	17929.6	19568.4	16835.4	15885.6	71009.7	25721.7	1930.98	2696.38	1552.47	2676.61	21856	7307.7	7103.67	0	18980.1	15640.8	19639.4	19302.8	15305.6	18708.6	17115.5	17632.8	18625.7	21761.4	23963	18311.9	16326.7	16030.4	18852.7	15601.3	15455.9	18745.6
1046	M537T18_3	537.392	537.391	537.399	17.9839	17.9432	17.9943	28	2	6	3	5	1	11	0.129073	0.00172037	0.00387806	7206.64	8113.44	7877.08	10940.8	4861.65	8083.14	749.379	1817.72	2094.67	2502.96	1315.7	1043.31	3258.18	0	7092.4	8046.83	6015.21	7127.5	6971.62	7986.3	7705.06	10364	7295.78	10315.1	5966.9	7033.87	5592.27	6937.59	9959.17	7772.45	6186.22	10814.8
1047	M424T9	424.329	424.323	424.332	9.08852	8.83033	9.11543	29	4	4	5	5	3	8	0.302225	0.00172369	0.00387998	39321.3	40373.1	26540.8	30580.3	22736.6	29034.6	8132.47	5917.33	6367.12	7855.84	3685.15	8775	10792	0	40032.9	36038.4	52778.4	29247.8	34642.9	43187.2	29413.6	44359.8	43399	41362.9	45356	38347.2	19195.9	26786.4	36870	20403.8	27757.5	28231.3
1048	M663T15	662.53	662.527	662.531	15.1335	15.0887	15.1597	7	1	3	0	0	0	3	0.222245	0.00172369	0.00387998	14539.4	20330.4	14988	12440.7	11975.5	13493.2	1673.46	4462.17	1663.28	2412.47	1480.72	2998.8	4287.68	0	14730.3	15620.2	15681.6	16257.2	12527.1	12419.7	15351.8	23770	20944.6	27026.2	18177.8	16712	13514.7	14920.5	17968.8	15685.7	13926	13912
1049	M433T11_3	433.369	433.364	433.373	10.8489	10.8134	11.0646	10	0	3	2	3	0	2	0.175614	0.00172369	0.00387998	2076.24	4162.56	3505.23	3826.69	1296.2	2802.12	559.733	1692.46	991.334	1978.19	190.619	492.093	1321.08	0	1679.21	2128.28	2620.61	1258.91	2031.07	2739.38	1991.88	6892.83	4195.56	2961.81	4980.46	3952.8	4630.09	3609.48	2443.44	4452.02	3652.84	2243.51
1050	M443T12_1	443.352	443.35	443.353	12.1966	12.1875	12.2192	14	2	0	0	2	5	5	0.0620921	0.00172702	0.00388189	150118	179761	161428	175313	102856	147842	20778.6	18360.6	19685.8	56333	7298.24	9179.81	41679	0	162413	154847	124283	178414	153166	127583	187912	159257	169190	203191	163109	195908	138912	160246	183169	137315	170261	178666
1051	M575T16_2	575.467	575.465	575.47	15.814	15.7871	15.8177	33	5	6	3	5	0	14	0.0467152	0.00173035	0.0038838	53385.8	49611	26684.2	82830.8	17963.3	45007.3	34059.2	13933.6	7096.34	89825.5	3427.07	2102.53	46777.4	0	32159.8	27674	97008.3	34190.8	31748.9	97533.2	32965.7	44533.5	67160.3	39296.1	48237.2	65473.2	18069.7	26566.8	36387.5	24003.6	21424.5	33652.9
1052	M253T12_3	253.216	253.216	253.216	11.8546	11.8384	11.8791	7	1	1	0	0	5	0	0.130605	0.00173369	0.00388571	9831.47	10844.1	11264.8	12523.3	14420.1	12618.2	1359.54	1710.03	815.419	1630.3	1400.84	1648	4111.57	0	11148.4	7351.93	9280	10359.7	10233.1	10615.6	8167.11	11607.6	10438.3	13369.9	10349.5	11132	10395.1	11854.8	10100.9	12037.1	11452.7	11748.3
1053	M227T14_6	227.2	227.199	227.201	13.6233	13.5758	13.7714	20	4	2	2	2	3	6	0.457717	0.00173369	0.00388571	22672.6	24189.8	27345.7	29412.6	31539.5	28507.2	2891.26	2186.35	3130.82	3302.91	3555.41	13048.2	3505.5	0	21714.8	23203.8	23924.4	26662.1	17864.9	22665.7	27391.1	21839.5	21673.5	24304.2	24426.7	25504.1	25255.6	25611.2	24300.9	32650.8	26904.6	29351.4
1054	M431T18_2	431.387	431.385	431.39	17.709	17.4648	17.7365	34	4	5	4	4	5	10	0.12988	0.00173703	0.00388762	41270.9	51900.5	42434.8	45212.9	31515.8	40177	2669.37	5469.32	2987.92	13173.8	4855.98	5218.17	9144.59	0	38726.7	44318.7	37942.9	41930.1	44087.3	40620	51588.9	59658.3	43754.7	50071.6	56027.4	50302	44691.9	45900.6	38843.6	41705.4	44295	39172.5
1055	M259T0	258.887	258.886	258.888	0.0807833	0.0173	0.39075	19	0	2	0	2	3	5	0.404165	0.00174038	0.00388953	694.681	898.862	987.28	1382.68	1148.36	853.351	254.161	190.108	391.32	133.086	486.2	344.895	839.238	0	737.845	703.258	774.688	198.735	911.197	842.361	809.422	979.761	558.401	948.183	1010.56	1086.84	1096.6	197.171	1108.51	1134.98	1129.53	1256.88
1056	M124T16	124.087	124.087	124.087	16.1177	16.0149	16.2045	6	0	1	0	1	3	1	0.309787	0.00174038	0.00388953	56924.1	76346.4	75529.7	110725	83971.9	64423	6692.38	24330.8	4166.15	61787.9	13912.5	19957.4	7194.97	0	51057.9	55762.9	58241.6	48089.9	65344.1	63048.1	67033.7	57128.5	75743	63139.8	124282	70751.7	71687.4	70647.2	74437.1	80100.9	75669.6	80635.8
1057	M302T12_2	302.296	302.295	302.298	12.0531	12.0439	12.0763	25	4	4	3	5	2	7	0.0384162	0.00174038	0.00388953	9656.83	14870.2	14777	9053.58	16785.5	13105.7	2892.32	1721.31	6207.5	2572.44	1226.74	503.471	6769.28	0	8800.49	14063.2	7465.29	8148.04	12432.7	7031.28	15125.9	12824.7	15896	16667.1	12658.2	16049.6	10919.7	10139.2	22607.3	11229	10821.2	22945.6
1058	M429T12	429.3	429.298	429.311	11.9714	11.7993	12.0001	11	5	2	2	1	0	1	0.292834	0.00174038	0.00388953	11690.2	20808.3	14979.9	17440.4	17966.3	16361.5	2023.51	3520.09	2235.89	2506.99	3665.62	4791.21	5441.47	0	11140.3	10688.9	9534.29	15382.4	11031.6	12363.9	21503.2	21370.3	20854.9	26137.6	19810.6	15173	12889.6	15151.2	16697.8	13742.8	12952.9	18445
1059	M328T10	328.321	328.32	328.322	9.83165	9.58992	9.9471	45	6	6	6	6	6	14	0.0537923	0.0017471	0.00389397	18531.4	44189.1	29199.8	22839.2	58419.4	28733.1	5998.17	17450.7	8463.99	8413.35	22170.5	1545.62	19885.9	0	13847.3	25742.5	15103.6	13426.2	26539.4	16529.5	61647.7	46587.5	25223.9	62436.6	47586.1	21652.7	21803.4	40493.9	25326.9	24629.7	39526.1	23419.1
1060	M474T10_2	474.358	474.356	474.36	10.344	10.1642	10.3882	78	6	6	6	6	5	14	0.0600234	0.00175385	0.0038984	520766	598993	409933	702683	108920	465496	253531	41286.7	152555	387767	40416.8	27940.7	279124	0	391784	446844	1.03195e+06	387528	482780	383711	579472	644463	577194	546488	652095	594247	486185	533198	218071	482388	528128	211628
1061	M567T16_2	567.42	567.417	567.422	15.6921	15.6684	15.7182	38	5	5	5	6	6	11	0.283041	0.00175385	0.0038984	56006.1	70257.6	70086	111379	46294.9	54116.3	20058.4	16618.2	10912.3	34925.8	11517.4	15317.1	12317.2	0	47914.3	94257.9	39198.9	48878.3	60966.9	44820.5	52363.6	64605.7	74436.7	55542.8	97640.7	76955.8	60877.1	85238.9	62264.7	63324.3	82675	66135.7
1062	M487T11	487.339	487.337	487.341	11.1733	11.1408	11.1992	38	5	6	6	5	2	14	0.0971059	0.00176062	0.00390283	31766.5	28308.7	26462.3	24867.8	13731.4	26005.6	5136.27	6911.64	6721.75	4250.58	1781.76	2525.29	7204.77	0	33478.8	38444.6	23386.5	33838.8	32686.1	28764.3	27825.6	19373.4	38549.6	28979.7	22446.2	32677.6	22988	30533.3	20604.2	24510.5	38227.5	21910.5
1063	M302T14_2	302.196	302.195	302.196	14.2852	14.2344	14.3388	4	0	3	0	0	0	1	0.0880368	0.00176401	0.00390504	40670.1	46981.5	44055.7	45785.2	42897	39350.2	1413.95	3547.11	1726.94	1831.63	2157.83	3464.26	3030.66	0	41596.1	40958.4	41399.5	38354	39613.2	42099.1	47383.5	44987.6	53668.7	43428.3	46556.2	45864.8	46808.7	45016.2	41876.7	43548.4	44204.3	42879.9
1064	M462T11_2	462.146	462.144	462.148	11.0709	10.9242	11.2449	9	3	2	0	0	0	2	0.296461	0.00176742	0.00390725	19513.4	14003.2	11915.2	14130.8	14682.4	18379.8	7500.85	2325.08	658.264	782.875	685.664	5448.89	1841.01	0	17819.5	34667.8	16228.3	16112.5	17445.7	14806.5	14449.5	15144.8	16336.8	10537.9	15771.4	11778.9	11934.3	11510.6	12907.4	12176.8	12015.9	10946
1065	M553T12	553.388	553.383	553.39	11.6161	11.5816	11.6385	31	5	6	2	4	1	13	0.120792	0.00176742	0.00390725	15529.8	19775.4	12226.1	11999.5	8324.46	12176	1166.69	5446.03	3919.81	2647.03	2121.68	1470.75	2699.12	0	15556.4	14210.1	14559.6	15195.2	17392.3	16265.5	16839.9	15282.1	27785.6	13669.8	21356.6	23718.4	7830.29	11566.8	13089.7	7842.7	16098.7	16928.2
1066	M650T17	649.581	649.576	649.582	17.2717	17.168	17.3372	9	3	0	1	3	0	2	0.246183	0.00176742	0.00390725	13916.6	9708.75	7267.35	5765.13	5755	7309.59	7327.16	2377.94	946.985	2642.63	516.931	1799.5	2037.55	0	8112.96	23816.8	7464.26	13149.7	22172.8	8782.86	9301.05	9501.42	12059.6	7698.91	6807.64	12883.9	6825.07	7592.42	5888.6	8773.21	7346.1	7178.7
1067	M576T16	576.47	576.465	576.472	15.8146	15.7661	16.1143	16	4	2	2	3	0	4	0.314982	0.00177082	0.00390946	98508.3	22919.1	13085.3	34521.5	15413.2	30109.5	34153.6	3128.44	2466.58	34071.6	7166.5	9483.95	18921.2	0	83360.6	144913	119580	81785.3	113047	48364.3	23477.6	20419.3	26331.6	22444.1	18547.5	26294.5	10146.3	15143	12964.5	10120.1	15729	14408.9
1068	M283T12	283.256	283.254	283.264	11.7115	11.6354	11.8323	19	1	1	3	1	4	9	0.328153	0.00177424	0.00391166	9623.82	16886.2	16955.8	10075.1	34239.2	18810	772.394	2538.47	9636	5454.5	12643.9	6172.55	14723.3	0	9873.96	9563.78	10362.3	10298.1	8260.15	9384.61	18713.9	18603.4	14434.1	19988.2	15654.1	13923.6	12004.7	10558.6	29417.5	10931.2	9532.78	29290.1
1069	M466T14_1	466.335	466.328	466.339	14.1078	14.0833	14.4168	9	4	1	1	1	0	2	0.378089	0.00177424	0.00391166	20493.4	48440.7	41789.6	48058.5	66785.2	46519.5	22617.9	19917.9	16759.9	19999.4	7857.69	17588.5	8128.59	0	5246.95	47434.2	8533.49	5909.95	4110.32	51725.6	49166.2	55260.6	58666	8767.75	56373.3	62410.3	51487.7	49301.2	8882.21	54360.7	41331.1	45374.7
1070	M615T20	615.441	615.438	615.444	19.7159	19.6697	19.7832	44	6	6	6	6	6	14	0.0520698	0.00177424	0.00391166	51236.8	55618.3	59164.5	61077.9	26187.4	48271.6	10249.9	3987.1	12492.4	4317.61	5388.62	2513.49	7614.68	0	46945.4	63237.8	44100.9	38121.1	63042.7	51972.5	62536.7	55854.8	53708.3	50584.1	54383.5	56642.6	44707.9	68520.3	63357.2	43218.7	73503.2	61679.8
1071	M802T9_1	801.596	801.594	801.598	8.78679	8.76587	8.8106	12	2	3	2	0	1	4	0.100798	0.00177424	0.00391166	92373.4	74962.5	74352.4	47648.1	7290.05	59381	53873.8	49345.6	18941.1	25952.9	3868.06	5985.49	54280.7	0	62254.2	53509.5	161421	57432.4	57382.1	162241	49500.2	146689	38154.8	52004.3	128664	34762	54908.4	86242.1	88192.4	49116.8	72285.2	95369.8
1072	M253T15_1	253.18	253.179	253.181	15.1391	14.9249	15.3889	26	2	4	1	1	6	6	0.209947	0.00177424	0.00391166	28390.5	57951.3	33309.6	35953	46832.1	32164.8	2490.94	24294.1	1696.56	5271.48	23695.1	6752.89	3008.83	0	31259.1	24914.8	29967.6	26912.3	26925.3	30364.2	48803.1	54862.3	35178.8	36044.1	97353	75466.3	32928.6	34588.8	33021	30398.2	33623.4	35297.6
1073	M369T13_1	369.279	369.271	369.281	12.9614	12.9322	13.0803	20	1	2	0	2	6	9	0.288366	0.00178109	0.00391606	13484.4	20162	14243.1	14625.8	65069	20119.1	2223.28	7086.61	1218.78	4658.06	26333.3	5801.67	12778.5	0	14186.8	16689.5	12539.4	14776.4	12437.8	10276.4	14463.7	22802.8	12919.9	25168.7	30558.7	15058.2	13732.6	14108.4	13154.7	14674.2	13324.2	16464.3
1074	M583T9_3	583.345	583.342	583.347	8.85202	8.82428	8.88278	23	0	4	1	6	0	12	0.138484	0.00180179	0.00392923	28308.8	32279	21253.6	32817.4	8733.4	25703.9	8902.44	8045.45	4732.14	16128.5	871.607	3559.58	10650.6	0	29828.8	15125	38313.9	33257	19950.3	33377.7	22205.6	41039.3	30180.3	24356.9	40595.2	35296.4	16687.6	18331.4	23455.7	16263.7	26258.4	26524.5
1075	M464T14_1	464.38	464.378	464.382	13.7479	13.7438	13.7884	40	6	6	5	6	4	13	0.116297	0.00180526	0.00393142	116816	127003	93387.2	112150	27625.7	110738	18455.1	14696.6	25703.3	46974.8	5722.1	12878.5	44995.3	0	89300.4	138635	130643	112908	125982	103427	142597	116727	117182	146811	127265	111438	79475.2	126212	78397.6	75071.4	126742	74424.8
1076	M521T13	521.475	521.473	521.486	13.0786	12.8906	13.116	9	3	0	0	0	0	6	0.721109	0.00180526	0.00393142	18359.4	4414.46	3164.09	2899.89	2665.43	8753.61	17690.7	1384.58	1066.47	440.152	394.409	6312.31	2998.35	0	10364.6	39999.1	7487.16	6042.07	42067.5	4195.93	4250.08	4949.83	4775.99	3018.98	6613.26	2878.62	1707.9	4365.48	3571.85	2189.65	2996.1	4153.54
1077	M803T9_1	802.6	802.599	802.601	8.7996	8.78088	8.81462	7	3	1	1	0	0	2	0.133761	0.00180526	0.00393142	16781.2	14909.8	14437.1	9650.29	2985.57	11933.6	8013.45	8834.27	4301.23	5037.85	1048.22	1596.25	8815.64	0	14625.8	10356.7	27274.2	12846.6	9203.4	26380.7	10219.6	27596.9	8092.8	9540.54	24852.5	9156.16	9442	16164	18943.6	8747.57	15666.7	17658.6
1078	M354T10_1	354.266	354.265	354.267	9.65352	9.63838	9.66375	5	0	0	0	0	4	1	0.0554955	0.00180874	0.00393361	14393	14395.8	11871.2	11035	45022	19454.7	2953.29	3858.91	2112.63	916.421	12988.1	1079.65	11070.4	0	13677.6	18092.7	12586.4	17053.4	14892.6	10055	18035.8	9161.38	16408.1	16516.9	9806.99	16445.5	9504.02	11496.2	14209.3	9320.02	13688	13009.7
1079	M359T13_1	359.256	359.254	359.257	13.4789	13.4564	13.4899	25	1	2	0	2	6	14	0.296582	0.00180874	0.00393361	13118.4	20072.4	14864.5	15178.2	121325	21879.9	1911.1	6408.21	2171.73	3183.43	63160.3	6489.19	34667.2	0	14937.7	14630.1	14110.2	12326.2	9800.35	12905.6	29343.9	13309.2	18937	25876.5	13944.8	19023.1	13044.8	13816.4	14937.1	13928.4	14350.2	19110.2
1080	M406T9	406.295	406.294	406.296	8.94463	8.9167	8.97027	33	5	6	3	3	4	12	0.0896753	0.00180874	0.00393361	758050	1.02501e+06	963738	536795	314482	782203	226030	403405	742282	227763	48626.3	70144.3	581029	0	569877	657150	1.06385e+06	573925	656776	1.02672e+06	1.12887e+06	1.38108e+06	528584	1.18649e+06	1.40736e+06	517662	569503	422213	1.9049e+06	538313	415047	1.93245e+06
1081	M585T16_2	585.431	585.429	585.434	15.715	15.7112	15.7173	6	1	1	3	1	0	0	0.0801081	0.00180874	0.00393361	35840.6	45294.3	42619.7	42716.7	19481.7	33202.8	5000.06	10975.4	10293.8	3595.82	4069.12	2659.81	8065.76	0	32877.6	41516.5	31120.3	37359.9	41529.7	30639.4	41183.2	38303	67287.7	40648.6	39750.8	44592.3	35297.8	54620.8	33089.7	37131.1	56671.5	38907.5
1082	M429T15_2	429.373	429.371	429.374	15.1379	15.1126	15.1666	44	6	6	6	6	6	14	0.150597	0.00181572	0.00393797	942656	1.15511e+06	998000	1.17338e+06	260452	791719	189385	114135	73057.8	531484	44668.9	119231	534751	0	789341	1.22068e+06	796252	918531	1.13209e+06	799036	1.25186e+06	1.19078e+06	1.02942e+06	1.26907e+06	1.19077e+06	998758	932377	951223	988958	1.11546e+06	1.05614e+06	943838
1083	M452T10	452.373	452.371	452.374	9.70777	9.66108	9.73742	42	6	6	6	4	6	14	0.103415	0.00181572	0.00393797	50097.5	67289.9	52306.2	34057.8	33538.4	49520	17695.5	14388.1	10833.1	10331.7	7017.63	5121.09	10193.7	0	60303.8	39772.9	45010	80759.4	31675.6	43063.3	57013	85641.7	60370.1	54283.4	85572.7	60858.3	49748.3	55338.8	69789.7	55660.5	37975.3	45324.6
1084	M754T10	753.516	753.511	753.519	10.4095	10.384	10.4253	26	4	2	2	4	2	12	0.107854	0.00181572	0.00393797	12353.1	9150.27	6919.79	6105.65	6642.45	8593.28	4622.06	1674.75	1480.63	1119.8	967.843	926.818	4858.25	0	17249.8	10638.7	7682.3	19028	9960.04	9559.74	7230.71	11896.6	9630.88	8343.9	7953.67	9845.88	6652.09	7240.92	9090.4	5731.2	4965.72	7838.42
1085	M755T11	754.594	754.591	754.6	10.5186	10.4393	10.6461	10	1	1	4	2	0	2	0.519369	0.00182273	0.00394233	1331.13	2575.63	1385.47	3524.02	514.012	1227.74	850.265	408.868	741.79	2118.38	313.792	637.65	1914.86	0	818.095	969.236	2879.2	571.304	1025.92	1723.01	2568.92	1889.72	3133.89	2790.1	2488.17	2582.95	1762.06	2429.96	652.922	1743.69	1253.05	471.13
1086	M245T10_2	245.226	245.226	245.227	10.4012	10.36	10.7753	69	6	6	6	6	6	14	0.262122	0.00182625	0.00394451	18607.1	39320.3	26263.7	23954.7	61147.1	36487.9	1557.36	12307.3	14146.6	6740.43	22784.8	9564.28	24715.9	0	19304.8	16748.9	18677.6	20153.5	16692.6	20065	38972.3	21311.8	31779.4	41313.1	44701.2	57844	23172.5	16252.5	33273.9	16369.6	16706.2	51807.3
1087	M570T17	570.462	570.459	570.466	17.3205	17.3053	17.3637	39	6	6	6	6	1	14	0.110768	0.00182625	0.00394451	46598.9	56166.6	41116.5	50226.3	23073.5	35086.5	12130.4	5311.24	9023.76	11255.1	4917.51	3886.47	7992.97	0	38709	60155.3	49942	26653	55299.4	48834.4	47858	56048.8	60812.9	53463	56085.4	62731.3	24795.3	42915.7	50368.2	37556.8	45900.1	45163.2
1088	M796T15_1	795.558	795.553	795.559	14.5469	14.4098	14.6155	8	0	3	2	0	2	1	1.02726	0.00182625	0.00394451	6601.73	14815	16316.4	7596.85	20275.8	11627.2	587.481	6531.47	10213.6	2352.78	12655.5	11944.2	4675.95	0	7048.88	6247	6800.73	6553.1	5665.32	7295.33	10726.5	6698.27	23874.9	10729.8	16728.4	20132.1	8719.44	16690.6	36031.9	12429.7	8629.95	15396.7
1089	M543T11_1	543.37	543.368	543.372	11.0726	11.0436	11.0934	12	4	3	1	2	0	2	0.148577	0.00182977	0.00394669	12906.2	12158.8	16273.7	12148.9	7268.25	12833.8	3333.82	2924.01	3249.18	2415.92	1036.27	1906.8	3786.47	0	8192.15	16042.3	13318.7	13407.8	16620	9856.5	13562.8	10822.1	16707.2	13341.8	9476.06	9043.17	22217.2	13655.1	15825.4	17560.4	14393.3	13990.9
1090	M864T15	864.118	864.113	864.12	15.0881	14.99	15.1138	7	3	1	2	0	0	1	0.594772	0.00183027	0.003947	1805.58	1927.45	989.611	613.404	54.5777	806.196	1493.39	1185.42	822.34	694.301	84.9987	479.502	1038.9	0	897.894	3966.88	1445.18	767.938	3367.58	387.995	2666.22	490.208	3082.72	1468.95	730.434	3126.15	586.851	2176.38	377.926	360.227	1902.19	534.094
1091	M136T16_2	136.112	136.112	136.112	16.2762	16.1795	16.3081	3	0	0	0	0	3	0	0.190417	0.00183683	0.00395103	66637.5	74580.7	75508.6	81903.6	84620.4	69030	3892.92	4566.63	2632.8	1962.72	11029.9	13144.5	4446.41	0	63756.8	65629.1	64138.3	64152.1	68366.6	73782.1	68075.8	71166.4	74568.7	81274	75841.4	76557.9	71071.4	75037.7	74864.6	78966.7	76857.3	76253.9
1092	M283T17_7	283.263	283.263	283.264	16.6921	16.6049	16.7362	6	0	0	0	1	4	1	0.388662	0.00183683	0.00395103	7008.86	7736.37	7945.5	7685.02	22672.2	9628.34	449.587	1002.73	745.274	1010.6	15387.5	3742.17	3775.6	0	7284.53	6562.72	6506.84	7269.73	6807.96	7621.37	6790.79	6991.06	7019.43	8933.13	7671.77	9012.05	7424.4	8500.08	7423.3	8459.52	7021.57	8844.11
1093	M873T8	872.526	872.52	872.532	8.28083	8.07008	8.33615	36	2	4	5	1	2	10	0.153984	0.00183683	0.00395103	10523.2	19128.2	10582.6	7663.37	2872.48	9423.66	4891.22	10354.2	4426.75	3197.96	1281.52	1451.1	4004.9	0	5011.06	11200.3	15604.1	4165.05	12190.5	14968	32261.6	18593.6	7789.68	28251.9	20920.2	6952.22	5290.08	10399.2	14355.9	6980.55	9449.65	17020
1094	M191T14_1	191.106	191.106	191.109	14.435	14.1046	14.4761	34	6	5	6	6	1	10	0.263101	0.00184391	0.00395537	10590.3	10580.1	12691.5	12333.9	3773.53	9449.47	2169.97	867.968	1815.67	3355.62	1132.31	2486.17	3505.51	0	9537.78	12903.8	8038.09	10460.6	13485.2	9116.3	9268.86	11116.2	10740	11684.4	9890.99	10780.4	13669.7	14002.6	10893.1	13824.6	13875.6	9883.06
1095	M569T15	569.432	569.422	569.434	15.4386	15.2087	15.4662	27	4	5	5	3	2	8	0.457266	0.00184391	0.00395537	100645	124565	128387	144863	53320.2	67890	22881.4	35465.9	42759.8	22733.2	18922.2	31043.8	21099.6	0	83810.8	132386	87525.9	91157.4	127247	81746.2	87444.3	107780	167667	95038	121424	168038	95379.5	180867	83908.8	115290	182242	112633
1096	M704T8	704.461	704.458	704.466	8.22882	8.08078	8.28747	11	3	2	1	1	0	4	0.376231	0.00184391	0.00395537	8144.79	8456.03	5161.04	5042.48	1715.94	6899.82	2807.03	3195.17	3616.83	2736.37	649.282	2595.93	4003.01	0	5338.03	9209.45	11378.6	4105.7	8988.66	9848.27	6441.9	7702.2	14366.9	6160.38	6321.67	9743.14	3443.86	8871.89	3075.83	3074.96	10586.8	1912.96
1097	M136T1	136.062	136.061	136.062	0.999025	0.951183	1.15252	44	6	6	6	6	6	14	0.0524072	0.00185103	0.0039597	55785.5	100700	74900.8	57600.9	20449.8	64357.6	16920.1	56731	22167	13245.1	3180.61	3372.8	57536.2	0	53074.6	39269	76856.7	50615.1	39077.1	75820.4	42876.7	164493	97021.5	41381.2	171170	87256.3	47581.1	84417.1	100419	48668.7	76770.5	91548.5
1098	M295T18_5	295.227	295.226	295.227	17.7991	17.6952	17.939	8	3	0	1	1	2	1	0.136822	0.00185103	0.0039597	21291.1	25657.1	35495.4	34140.3	34955.7	24577	3004.34	570.373	22903.6	15189.2	21767.8	3362.68	2017.25	0	20377.8	23607.5	21771.8	15739.3	22366.9	23883.3	25746.9	24714.6	25307.8	26043.6	25813.5	26316.2	82104.6	24776	28854	23978.7	25734.5	27524.3
1099	M353T11_1	353.269	353.269	353.27	10.811	10.7942	10.8362	4	0	0	0	0	4	0	0.0508989	0.00185817	0.00396402	15099	20003.8	16178.2	13902.7	51620.5	24406.7	2784.51	6319.08	4146.67	920.508	21796.7	1242.28	11092.3	0	17047.4	17042.8	12349.1	15362.6	17755.6	11036.5	27379.3	13367.1	17798	28055.3	14493.5	18929.4	12271.4	15649.2	22523.9	12673.4	14093.9	19857.1
1100	M422T19_1	422.386	422.383	422.387	19.0103	18.9663	19.0993	30	5	6	4	4	2	9	0.197689	0.00185817	0.00396402	9892.53	12574.8	14209.7	13325.2	5506.24	9225.87	2921.53	1483.95	3030.84	3599.47	1288.65	1823.86	1819.49	0	8474.37	11978.6	7577.86	9998.3	14520.3	6805.73	11398.6	11214.3	12869.9	14068	11339.8	14558.2	11853	17164.3	11478.5	13147.2	18803.5	12811.5
1101	M461T16_2	461.362	461.361	461.364	16.2534	16.0844	16.2843	13	3	1	2	2	0	3	0.268425	0.00185817	0.00396402	26138.7	34703.3	32181.7	24742.2	17116.9	26440	7161.87	15286.5	13981.3	3401.6	2246.6	7097.15	6505.53	0	22077.2	35933.4	20864	21016.8	34759.2	22181.3	29531.3	26538.2	65000.5	32083.1	22667.1	32399.8	22262.6	29553.5	27143.1	25991.9	60282.8	27856.2
1102	M770T11	770.429	770.425	770.432	11.0733	11.0436	11.0998	35	5	6	5	5	1	13	0.0612075	0.00185817	0.00396402	18659.1	20574.4	16415.4	20954.9	9586.75	16983.7	5327.2	4585.75	2684.24	2001.37	2612.31	1039.53	6249.77	0	12842.4	22824.9	21389.6	12610.4	25286	17001.2	16469.3	19533.7	24068.5	14446.7	22568.1	26360.4	12706.9	16289.7	18595.3	14572.3	20163.2	16164.9
1103	M695T12_3	695.308	695.304	695.312	11.7349	11.7124	11.769	21	3	3	4	4	0	7	0.219608	0.00186534	0.00396834	51906.1	34883.4	17475.4	46898.1	7352.9	30191.6	49499.3	15860.7	3634.49	44166.7	1802.18	6630.33	18447.6	0	17406.9	15855.4	112015	20764.9	26255.4	119139	21509.1	56324.6	29997.3	17573.5	51844.6	32051.1	21751.7	19243.8	15454.2	12150.2	15744.6	20507.6
1104	M225T18_2	225.148	225.147	225.149	17.587	17.377	17.838	17	0	3	2	2	1	4	0.352592	0.00187614	0.0039748	16813.3	13893.7	17114.8	19910.5	27006.7	16248.2	1102.81	5432.17	3956.23	916.449	14627.4	5728.97	1256.42	0	16488.1	16631.8	17983.3	16209.9	15333	18233.9	8344.58	18135.2	6383.37	16900.3	13933.1	19665.5	21023.2	19803.4	12603.8	19375.9	11713	18169.6
1105	M424T18	424.366	424.364	424.368	17.7792	17.7392	17.8125	41	5	6	6	6	5	13	0.096206	0.00187614	0.0039748	18088.2	17156	16936.1	21587	9734.77	16839.4	2642.85	1805.88	4488.92	3055.75	1629.25	1620.05	4509.53	0	16741.6	18693.3	16496.7	15489.9	22930.9	18176.6	18455.7	16227.9	16610.4	18207.8	14271	19163.1	11337.3	23171.4	17440.3	12412.4	20057	17198.2
1106	M877T8_2	877.481	877.476	877.487	8.3033	8.2379	8.34177	15	3	4	3	0	0	5	0.149095	0.00187614	0.0039748	5467.33	9025.79	7807.76	6067.63	2662.35	6847.88	1497.08	4234.54	2068.07	1207.26	1128.35	1020.99	1839.28	0	4145.98	5834.66	6885.54	3366.32	5402.52	7168.98	16853.9	10117.3	5940.51	7748.99	8427.83	5066.15	5577.99	10644.6	8317.36	5312.62	7815.23	9178.78
1107	M409T9_4	409.346	409.344	409.347	9.23138	8.97418	9.26043	45	6	6	6	5	6	14	0.146307	0.00187975	0.00397695	49954.2	67340.6	39769.3	40303.3	30019.4	45978.2	4811.92	13950	16765.6	16271.1	11595.7	6726.92	15775.8	0	50549	51704.2	42834.8	50867.3	46718.5	57051.2	62869.4	56050.6	65849.7	59461.4	94830.3	64981.9	39281.3	7781.55	50890.7	41099.4	44488.4	55074.2
1108	M465T11_2	465.357	465.355	465.359	11.1979	11.1655	11.222	43	6	5	6	6	6	14	0.0434679	0.00187975	0.00397695	57289	64971.1	50919.5	61006.5	9381.35	49206.6	4078.9	5961.94	13232.5	18775.7	1852.54	2138.91	17313.6	0	54942.5	61291	52385.1	54881.9	62930.1	57303.6	56460.5	72880.1	67836.9	59539.9	66638.9	66470.3	47574.3	64813.8	37334.5	47883.6	69105.6	38805.3
1109	M691T9_1	690.565	690.561	690.568	8.84643	8.77795	8.93168	19	4	0	3	3	1	8	1.1768	0.00187975	0.00397695	15733.7	90583.7	134249	146684	254687	106149	4913.58	29202.4	88921.3	56539.9	122995	124916	164388	0	8725.66	12953.1	22375.4	13513.2	17956.8	18878.1	75233.9	116314	47851.6	89231.6	129463	85408.3	66801.6	209073	232559	114735	179562	2763.54
1110	M711T17_2	711.494	711.489	711.497	17.0863	16.7537	17.115	43	5	5	6	6	6	13	0.166885	0.00187975	0.00397695	28286.3	28730.2	33735.8	28382.8	15720.4	28353.8	5621.86	4564.61	4150.49	5670.12	1639.12	4731.81	9365.47	0	26590.3	22879.6	37510.1	25309.7	24738.5	32689.9	24752.2	30286	34377.9	21849	30526.8	30589.5	31225.6	39857.2	31552	29207.7	37764.1	32808
1111	M188T7_2	188.201	188.2	188.201	7.01168	6.94697	7.05855	18	1	2	4	1	4	6	0.0444954	0.00188701	0.00398124	823.112	3044.97	3244.5	1244.9	3309.8	2353.17	432.533	1584.63	887.117	154.145	3095.72	104.705	2869.47	0	873.506	1341.67	165.637	908.748	1159.49	489.614	1353.6	4972.27	3074.93	1340.64	4774.12	2754.29	3618.16	4050.45	2081.35	3707.74	3859.99	2149.34
1112	M348T7_5	348.239	348.238	348.24	6.579	6.5362	6.60428	7	3	1	0	1	2	0	0.0575937	0.00188701	0.00398124	55617.9	54076.1	51131.6	45886.4	38523.8	48595.6	3501.98	9671.61	5925.29	6677.81	6467.21	2798.8	4345.09	0	56225.5	50149.4	58750.8	56118.9	53051.2	59411.6	53028.7	67506.7	62405.2	50227.8	40174.1	51114.4	48611.5	63125.7	49186.4	47544.3	49837	48484.5
1113	M165T13	165.091	165.091	165.092	13.2994	13.1266	13.4782	15	1	2	0	3	0	4	0.159249	0.00189064	0.00398338	8874.03	11725.5	9888.69	12043.9	7653.99	8190.39	753.131	3302.03	479.103	5705.33	1001.1	1304.31	2493.91	0	8198.15	8317.94	9265.61	8411.25	10178.8	8872.43	11139.7	18266	9941.98	11490.4	9303.55	10211.2	9636.67	9729.66	9216	9955.78	10190.7	10603.3
1114	M444T8	444.355	444.353	444.357	7.96302	7.91842	7.98948	23	2	4	3	5	0	9	0.0800171	0.00189064	0.00398338	29516	39498.6	25068.1	39829.6	6275.59	29258.3	14289.7	6728.81	1625.68	32390.5	2068.3	2341.17	18806.3	0	25693.9	15900	47082.7	26671.9	15052.8	46694.7	34086	45184.4	38510.3	31641.1	49498.9	38071.2	27009.6	23794.7	23769.8	27250.3	23999.6	24584.4
1115	M172T1_2	172.028	172.027	172.029	0.796375	0.764117	0.894483	20	1	3	1	2	6	7	0.74909	0.00189428	0.00398552	2247.58	1835.71	1423.81	1609.87	7828.86	3528.51	747.731	675.63	238.309	617.571	1715.82	2643.17	2916.7	0	2438.61	1148.13	3029.04	2476.47	1532.55	2860.68	1815.12	2944.75	901.488	1475.96	1818.7	2058.21	1342.5	1524.47	1123.13	1412.32	1828.87	1311.58
1116	M258T9_2	258.279	258.278	258.28	8.61887	8.57647	8.69078	41	5	5	5	6	6	14	0.0367884	0.00189793	0.00398766	19663.3	25678.6	23118.8	20294.2	33558	23780.9	2458.39	6368.36	1116.92	3210.23	9418.02	874.862	11554	0	16603.7	22470.4	20271.7	16720.2	21504.2	20409.6	33587.6	23297.4	20232.4	33921.4	22589.5	20443.3	24269.6	22804.1	21994.7	24716.1	22197.5	22731.2
1117	M161T18_2	161.107	161.107	161.107	17.7438	17.519	17.8885	15	0	3	2	1	2	5	0.456823	0.00189793	0.00398766	6988.7	9129.82	9037.18	10819.1	9770.92	9697.38	520.431	1286.61	1130.48	959.117	1417.16	4429.99	930.033	0	6731.59	7222.69	6763.28	6939.75	6383.8	7891.07	8072.57	10690.6	7833.18	8021.18	10127	10034.3	9593.51	9629.52	6796.62	9736.22	9501.58	8965.6
1118	M353T13_4	353.305	353.304	353.306	13.3316	13.3124	13.35	13	1	0	1	2	6	3	0.149027	0.00190159	0.0039898	17772.8	19851.9	18536.3	17105.3	30617	21019.3	1106.34	1721.27	2420.61	2865.11	3938.48	3132.44	7118.86	0	18744.3	18836.8	16896.6	17706.5	18382.6	16069.8	21531.4	16663.7	19753.9	21017.8	19646.7	20498.1	21668.7	18485.4	16615.7	19868.8	19625	14954
1119	M319T10_2	319.263	319.262	319.266	10.2205	10.185	10.2781	37	4	5	6	4	4	14	0.32894	0.0019126	0.00399621	9761.97	18364.8	12520.9	13803.4	30896.8	19750.9	3786.5	5961.79	4658.4	6946.09	7188.52	6496.86	6211.73	0	5913.48	5831.26	13475.1	8811.26	9610.32	14930.3	24790.9	15701.4	10003.4	25717.9	16106.9	17868.1	9988.41	7473.51	17221.5	13671.9	8300.64	18469.3
1120	M410T17_1	410.387	410.385	410.39	17.1227	17.0612	17.192	38	6	5	6	6	5	10	0.386839	0.0019126	0.00399621	81606.7	97148.8	126722	105026	47126.1	72510.9	11077.9	12035.9	36921.1	17435.5	22923.8	28050.1	10249.4	0	64187.4	83066	85495.2	72874.4	91645.4	92372	80690.3	102501	91649.4	106394	112703	88954.9	88066	195345	127856	104969	115182	128915
1121	M431T15	431.387	431.379	431.389	15.1145	15.0635	15.1839	44	6	6	6	6	6	14	0.596965	0.0019126	0.00399621	314619	381381	379833	448425	147437	306112	26189.2	40518.7	57202.2	187456	78346.5	182738	65815	0	262727	325343	322657	334285	315041	327661	301948	407032	399153	396126	376492	407535	269897	373542	420504	425746	398751	390555
1122	M313T17_6	313.274	313.273	313.275	16.6081	16.3998	16.6755	37	6	4	6	6	2	11	0.499073	0.00191628	0.00399834	96802.1	55545.3	76250.8	71168.4	33311.3	55733.5	46265.6	9059.71	33271.1	6949.13	14866.3	27815.1	13741.6	0	74247.5	150139	64699.7	62467.6	162084	67174.4	60740.6	60293	40400.1	62247.9	61330.8	48259.2	55923.5	79212.4	47780.5	133114	93188.7	48286.1
1123	M392T17_1	392.353	392.35	392.355	16.9607	16.9332	16.9935	35	3	3	6	4	6	13	0.122663	0.00191628	0.00399834	13453.4	16169.7	5932.6	11735.4	74049.8	18752.8	8362.51	8240.37	3377.21	10957.9	60176.9	2300.27	32946.6	0	6059.74	6649.31	17824.4	24530.9	5544.47	20111.4	13009.9	22386	20661.6	13964.3	24713.6	2282.55	4678.22	3127.02	11729.4	4228.65	3562.83	8269.46
1124	M434T12_3	434.391	434.387	434.394	11.8504	11.8221	11.8746	13	2	2	3	1	1	4	0.19055	0.00191628	0.00399834	6818.36	9225.48	5061.49	6581.79	2254.44	5991.73	3757.93	3311.84	882.63	1658.79	606.936	1141.73	4408.82	0	11862.1	3208.08	4125.58	11218.8	5790.28	4705.33	8085.11	4508	13317.6	8101.72	8536.77	12803.7	4984.4	6153.66	5087.1	5588.24	3506.46	5049.09
1125	M441T10_2	441.336	441.335	441.337	10.2909	10.0527	10.3181	27	3	4	4	3	4	4	0.118703	0.00191628	0.00399834	161632	166632	118068	140949	51153.7	111565	73093.5	57075	12179.1	65299.1	8820.33	13243.1	44628.9	0	109069	217608	140008	111264	107997	283844	133383	150826	135785	144507	282014	153277	107083	112136	139026	107764	117979	124423
[truncated: 10,403 more rows]
[truncated: 26 more columns]

## Sheet: S. japonicum - Negative mode
Feature ID	Feature name	Median M/Z	Lowest M/Z	Highest M/Z	Median retention time	Lowest retention time	Highest retention time	Number of peaks	Number of peaks in control group	Number of peaks in 1 week-PI group	Number of peaks in 2 week-PI group	Number of peaks in 4 week-PI group	Number of peaks in 8 week-PI group	Number of peaks in QC sample	Coefficient of variation	p-value	q-value	Mean intensity of control group	Mean intensity of 1 week-PI group	Mean intensity of 2 week-PI group	Mean intensity of 4 week-PI group	Mean intensity of 8 week-PI group	Mean intensity of QC sample	Standard deviation of control group	Standard deviation of 1 week-PI group	Standard deviation of 2 week-PI group	Standard deviation of 4 week-PI group	Standard deviation of 8 week-PI group	Standard deviation of of QC sample	Highest intensity	postHoc	Intensity fron Control group: Mice No 1 - Technical Replication 1	Intensity fron Control group: Mice No 2 - Technical Replication 1	Intensity fron Control group: Mice No 3 - Technical Replication 1	Intensity fron Control group: Mice No 1 - Technical Replication 2	Intensity fron Control group: Mice No 2 - Technical Replication 2	Intensity fron Control group: Mice No 3 - Technical Replication 2	Intensity fron 1 week-PI group: Mice No 1 - Technical Replication 1	Intensity fron 1 week-PI group: Mice No 2 - Technical Replication 1	Intensity fron 1 week-PI group: Mice No 3 - Technical Replication 1	Intensity fron 1 week-PI group: Mice No 1 - Technical Replication 2	Intensity fron 1 week-PI group: Mice No 2 - Technical Replication 2	Intensity fron 1 week-PI group: Mice No 3 - Technical Replication 2	Intensity fron 2 week-PI group: Mice No 1 - Technical Replication 1	Intensity fron 2 week-PI group: Mice No 2 - Technical Replication 1	Intensity fron 2 week-PI group: Mice No 3 - Technical Replication 1	Intensity fron 2 week-PI group: Mice No 1 - Technical Replication 2	Intensity fron 2 week-PI group: Mice No 2 - Technical Replication 2	Intensity fron 2 week-PI group: Mice No 3 - Technical Replication 2
[truncated: 11,385 more rows]
[truncated: 25 more columns]
