# Supplementary material for: Identification of trans-genus biomarkers for early diagnosis of intestinal schistosomiasis and progression of gut pathology in a mouse model using metabolomics
Source: PLoS Negl Trop Dis. 2024 Feb 21;18(2):e0011966. doi: 10.1371/journal.pntd.0011966 (PMC10880994; doi:10.1371/journal.pntd.0011966)
Supplement: S3 File — (XLSX) [file pntd.0011966.s005.xlsx]

## Sheet: S. mekongi - Positive mode
Feature ID	Feature name	Median M/Z	Lowest M/Z	Highest M/Z	Median retention time	Lowest retention time	Highest retention time	Number of peaks	Number of peaks in control group	Number of peaks in 1 week-PI group	Number of peaks in 2 week-PI group	Number of peaks in 4 week-PI group	Number of peaks in 8 week-PI group	Number of peaks in QC sample	Coefficient of variation	p-value	q-value	Mean intensity of control group	Mean intensity of 1 week-PI group	Mean intensity of 2 week-PI group	Mean intensity of 4 week-PI group	Mean intensity of 8 week-PI group	Mean intensity of QC sample	Standard deviation of control group	Standard deviation of 1 week-PI group	Standard deviation of 2 week-PI group	Standard deviation of 4 week-PI group	Standard deviation of 8 week-PI group	Standard deviation of of QC sample	Highest intensity	postHoc	Intensity fron Control group: Mice No 1 - Technical Replication 1	Intensity fron Control group: Mice No 2 - Technical Replication 1	Intensity fron Control group: Mice No 3 - Technical Replication 1	Intensity fron Control group: Mice No 1 - Technical Replication 2	Intensity fron Control group: Mice No 2 - Technical Replication 2	Intensity fron Control group: Mice No 3 - Technical Replication 2	Intensity fron 1 week-PI group: Mice No 1 - Technical Replication 1	Intensity fron 1 week-PI group: Mice No 2 - Technical Replication 1	Intensity fron 1 week-PI group: Mice No 3 - Technical Replication 1	Intensity fron 1 week-PI group: Mice No 1 - Technical Replication 2	Intensity fron 1 week-PI group: Mice No 2 - Technical Replication 2	Intensity fron 1 week-PI group: Mice No 3 - Technical Replication 2	Intensity fron 2 week-PI group: Mice No 1 - Technical Replication 1	Intensity fron 2 week-PI group: Mice No 2 - Technical Replication 1	Intensity fron 2 week-PI group: Mice No 3 - Technical Replication 1	Intensity fron 2 week-PI group: Mice No 1 - Technical Replication 2	Intensity fron 2 week-PI group: Mice No 2 - Technical Replication 2	Intensity fron 2 week-PI group: Mice No 3 - Technical Replication 2
1	M163T3	163.018	163.018	163.018	2.8291	2.65935	3.1245	11	1	0	3	0	0	3	0.840402	2.0629e-05	0.00611128	6547.54	3511.74	2600.05	1723.83	1419.15	8638.06	996.439	531.253	754.399	158.602	104.649	7259.44	3893.18	0	7217.93	7517.24	7230.81	6706.94	5292.85	5319.44	4114.96	3966.12	3802.18	3112.03	3308.7	2766.44	2775.13	4024.63	2505.65	2155.81	2160.06	1979.03
2	M256T9_5	256.3	256.299	256.301	9.18049	9.12993	9.21628	44	6	6	6	6	6	14	0.36755	4.73447e-05	0.00611128	16546.8	12757.9	11446	9191.03	6938.93	14721.7	1250.95	1956.8	1416.92	1446.84	917.276	5410.96	2352.87	0	15300.5	17539.2	16137.9	18317.7	16820.3	15165.5	15071.5	13631.5	14607.5	11683.4	10227.1	11326.5	11024.6	14090.9	11561.1	11047.9	11112.1	9839.13
3	M518T11_1	518.368	518.366	518.371	11.1867	10.8757	11.2119	41	6	6	5	6	2	13	0.079525	4.96628e-05	0.00611128	72280.8	111181	59259.8	86741	28524.2	73952.5	9104.88	23139.8	8287.89	10566	17353.1	5881.07	34498.2	0	71133.8	61288.6	84140.2	80348.5	63081.6	73692.1	90355.2	109667	133759	80845.3	112845	139615	61674.5	47974.6	60041.4	62812	51865.5	71191
4	M308T11_1	308.267	308.264	308.276	11.2124	10.9645	11.5035	24	2	2	1	0	6	12	0.204657	5.3141e-05	0.00611128	4927.72	2580.5	3919.89	3585.36	15167.6	6314.85	645.644	996.331	483.991	341.063	4896.12	1292.38	4879.54	0	4328.89	5899.74	4394.39	5403.77	5101.35	4438.18	3212.07	3000.27	3642.37	1085.88	2917.54	1624.87	3402.52	4030.71	3905.35	3324.76	4326.69	4529.32
5	M569T16_4	569.432	569.43	569.435	15.715	15.6922	15.7444	44	6	6	6	6	6	14	0.394989	5.35658e-05	0.00611128	344131	480779	436155	548212	229732	358168	71832.4	42570.1	28013.4	52975.6	30188.2	141472	88863.7	0	287127	411064	322045	281680	455255	307615	425973	525171	475768	453940	536898	466927	432102	449701	407308	450220	475406	402196
6	M536T17	536.165	536.163	536.168	17.3107	17.2695	17.3458	44	6	6	6	6	6	14	0.268722	6.08399e-05	0.00611128	272482	151000	150853	134112	112640	162415	51650	6402.84	10790.1	8014.41	12310	43644.4	26538.3	0	167364	294080	291942	300287	288010	293207	156042	146650	146175	156360	157729	143041	158212	144748	169538	145744	145093	141781
7	M433T20	433.368	433.366	433.371	19.6466	19.6098	19.7067	44	6	6	6	6	6	14	0.15548	7.39227e-05	0.00611128	36665.7	50955.9	45505.4	56976	18103.1	36499.7	1922.49	7728.72	4828.14	7481.14	2868.59	5674.98	9651.45	0	39022.7	35925.4	35726.5	39128.2	34595.8	35595.4	59155.9	52417.7	41606.6	51724.9	58802.7	42027.6	43636.9	38426.5	49116.1	51060.8	42311.7	48480.7
8	M396T14_3	396.347	396.346	396.355	13.8189	13.6699	13.9957	42	6	4	5	6	6	14	0.088277	9.30588e-05	0.00611128	101778	38187.6	34690.7	92746	411828	127097	30996.6	17624.6	12257.1	37836	266702	11219.8	247978	0	145792	68692.6	109759	113906	63024.5	109492	45125.2	29459.4	52581.9	46403.3	6128.4	49427.3	28552.7	55086.3	28916.2	21792	43533.8	30263.2
9	M722T18	721.507	721.5	721.511	17.5405	17.2158	17.6272	45	6	6	6	6	6	14	0.179337	9.41726e-05	0.00611128	391063	349084	323340	289321	241556	331659	27983.4	47270.4	29230.1	10584.1	18675.4	59478.5	27724.1	0	409440	384379	376940	393236	431987	350393	419258	354144	336030	313314	382911	288848	328272	367004	289257	303014	345605	306890
10	M266T11	266.256	266.255	266.257	11.3374	11.314	11.3573	26	5	3	2	0	5	11	0.0876928	9.58681e-05	0.00611128	21129.4	12535.1	8347.79	13292	70122.8	26276.8	1469.99	3679.09	3494.39	6079.13	41007.5	2304.29	36996.6	0	22059.7	19803.2	20526.4	23559.8	21078.8	19748.4	12386.4	9707.3	16129.9	11375.3	8049.46	17562.1	10283.2	4072.55	10019.4	12304.6	3949.16	9457.85
11	M220T1_2	219.897	219.897	219.898	0.813983	0.5618	0.911517	29	3	3	5	5	6	6	0.426654	9.87615e-05	0.00611128	612.717	987.688	897.379	1383.38	1393.1	904.855	185.02	43.4376	317.689	235.606	154.018	386.06	431.61	0	698.113	861.682	465.664	401.769	757.733	491.341	989.381	979.954	941.147	955.089	994.818	1065.74	1160.44	267.384	1007.42	977.803	938.764	1032.46
12	M604T11	603.547	603.545	603.552	11.3313	11.314	11.353	8	1	0	0	0	5	2	0.179884	9.99431e-05	0.00611128	5480.16	2217.98	1496.21	2381.38	30865.4	6945.22	495.524	401.512	766.031	1295.28	23323.4	1249.33	21965.3	0	5313.65	4725.43	6077.3	5969.98	5497.64	5296.97	2298.28	2045.41	2500.92	2202.44	1549.81	2711.01	1756.34	351.921	968.762	2564.21	1469.15	1866.88
13	M283T11_2	283.264	283.263	283.265	11.3369	11.314	11.356	44	6	6	6	6	6	14	0.0504213	0.000101139	0.00611128	538216	308809	217706	318453	1.23993e+06	635265	31313.5	85501.6	89335.6	130059	559580	32030.9	627753	0	537752	499522	553233	587071	541470	510245	323609	234866	413823	285001	200239	395319	283816	106266	260154	305548	104559	245893
14	M284T11	284.267	284.266	284.268	11.3374	11.314	11.3573	44	6	6	6	6	6	14	0.0519687	0.000101139	0.00611128	118100	67408.3	46941.7	70755.4	310960	140884	4856.64	19181.4	18999.5	30880.8	150118	7321.57	136803	0	121417	110737	117991	125044	117251	116162	69694.3	51593.3	91623.7	61424.4	43250.6	86863.4	59593	22995.4	55063.8	66470.9	23106.3	54421
15	M602T11	601.54	601.538	601.544	11.3324	11.3248	11.3538	13	1	1	1	1	3	6	0.0656883	0.000102959	0.00611128	53352	18448.4	11772	24027.9	327421	72412.1	6237.23	8165.83	8594.37	14350.5	248790	4756.63	245919	0	53018	43933.6	58491.9	49929	53170.1	61569.5	18150.5	9221.89	28987.3	16811.8	10566.5	26952.3	21863.4	3357.69	10444.9	22280.7	2770.05	9915.21
16	M301T11_4	301.274	301.273	301.275	11.3363	11.314	11.356	27	5	3	2	1	5	11	0.0624849	0.000107333	0.00611128	58186	32646.4	24738.6	35512.7	154211	70108.8	4047	9323.46	9143.63	14020.9	79829.4	4380.74	75932.7	0	55111.2	53458.5	64425.5	56308	58982.2	60830.8	33954.9	25548	43190	27990.4	21424.2	43770.8	34747.4	13944.9	28197.1	33550.7	14211.7	23780
17	M570T16_1	570.436	570.434	570.439	15.7132	15.4586	15.7444	52	6	6	6	6	6	14	0.387758	0.000107333	0.00611128	121840	164029	143999	176077	72745.3	124414	23431.7	18759.1	9894.78	16562.5	7117.17	48242.4	27647	0	139921	137210	105235	92614	150115	105944	145758	171282	157862	141393	180075	187803	143466	148048	134327	151308	156174	130670
18	M277T10_3	277.216	277.216	277.217	9.90152	9.86368	9.90567	7	2	0	0	0	4	1	0.245286	0.000108186	0.00611128	20615.9	12659.1	15325.9	15320.1	57144	23174.2	2847.88	904.967	2540.29	2507.02	22034.5	5684.3	7505.82	0	17389.8	19483.2	23541.2	19042.4	19540.1	24699	12123.4	12341.2	12079.2	13509.1	14063.9	11837.8	13849	18639	14829.4	11797.9	17837.7	15002.3
19	M370T9_2	370.295	370.294	370.297	8.50132	8.44957	8.55008	24	2	2	2	0	4	14	0.0408816	0.000109047	0.00611128	12756.3	7175.55	7136.85	8457.43	62321	14487.6	3584.23	1052.23	1844.26	909.679	57485.4	592.277	22600.6	0	11010.6	9482.46	17433.9	12322.2	9395.94	16892.4	7524.52	7259.3	8851.98	5963.59	6124.7	7329.18	6968.62	9018.01	4558.78	8110.87	8790.96	5373.83
20	M462T19	462.147	462.144	462.148	18.5529	18.5462	18.6092	22	6	2	2	1	2	9	0.173554	0.000113453	0.00611128	62033.1	40961.6	37293.6	37268.4	26046.2	40530	4701.27	4491.6	4661.95	4950.64	2760.76	7034.13	8259.25	0	58274.6	63866.6	67351.2	56602.9	67124.4	58978.6	39611.9	42590.5	49146.8	36341.7	38462.2	39616.3	44496.3	39235.6	37550.3	36281.4	35991.7	30206
21	M568T16_4	568.427	568.426	568.431	15.7141	15.6922	15.7444	44	6	6	6	6	6	14	0.37311	0.000114809	0.00611128	600257	875714	750900	988361	438457	637196	109695	173928	44733.1	228013	64076.2	237744	132413	0	502503	695066	577482	511953	773036	541506	691759	843307	835731	765089	1.19185e+06	926545	722040	748049	724598	765696	833005	712011
22	M657T11	657.46	657.457	657.463	11.3378	11.3248	11.3546	13	2	0	1	2	4	4	0.124852	0.000114809	0.00611128	11702.7	6966.72	5364.8	6873.09	35441	14016.8	1060.73	1578.41	1388.32	2825.89	20956.1	1750.01	13689.8	0	10821.4	10653.6	12775	11671.6	13196.7	11098.1	6711.71	4372.8	9143.57	7351.62	6503.9	7716.69	6820.01	3346.03	5686.96	6061.24	3964.31	6310.25
23	M603T11	602.544	602.543	602.545	11.3351	11.3253	11.3546	8	1	1	0	0	3	3	0.0608277	0.000115264	0.00611128	21249.3	7551.26	5170.65	10292.1	134801	29028.6	2341.28	3035.48	3533.14	6655.89	103509	1765.74	99502.8	0	20929.5	17533.1	22361.5	20193.2	21969.6	24508.8	8163.29	4703.26	10453.3	5730.84	4579.99	11676.9	9037.73	1508.09	4510.51	9226.56	1059.7	5681.27
24	M318T11_3	318.301	318.3	318.302	11.3383	11.314	11.3578	37	6	4	3	4	6	14	0.103652	0.000117569	0.00611128	64979.9	37103.3	29575.8	34957.4	121914	74721.8	3664.27	11102.9	6377.39	13037.5	41622.1	7745.06	53334.7	0	61742.9	60163.9	67928.1	69831.5	65881.2	64331.9	38890.9	24327.6	53402	37488.9	25091.7	43418.8	37178.3	22602	29691.5	36685.1	22862.6	28435.1
25	M296T9_2	296.23	296.23	296.231	8.54367	8.5067	8.57357	22	3	0	4	0	6	9	0.0496217	0.000118035	0.00611128	11707.6	6444.19	10443.8	8165.98	34930.9	14776.2	3469.67	290.088	2983.02	1188.35	17122.9	733.222	6004.34	0	13217.2	15024.8	7371.8	13401.9	13995.2	7234.61	6850.78	6271.52	6541.39	6423.4	5999.55	6578.49	7436.23	14133.5	10539.6	7050.22	13607.2	9896.13
26	M333T9	333.206	333.204	333.206	8.67562	8.65073	8.89128	5	0	0	0	0	3	1	0.0533783	0.000123045	0.00611128	12039.4	8066.74	9599.61	8511.44	26222.2	13487.1	584.531	650.236	1544.36	1034.35	12632.3	719.92	4871.63	0	11596.4	12471.3	11635.3	12654	12558	11321.3	7147.3	7663.48	8358.99	7773.8	8900.42	8556.45	7206.82	11927.9	9784.67	8890.54	10078.9	9708.81
27	M577T16_1	577.482	577.481	577.482	15.7614	15.7132	15.7618	3	0	0	0	0	3	0	0.0443838	0.000125504	0.00611128	28278.6	18995.6	26071.5	23675	95268.4	39316	3157.64	2650.85	2298.58	3665.77	56861.3	1744.99	15363.3	0	27982.1	30510.6	24497.9	30946.2	31261.2	24473.5	21067.2	17259.1	18535.6	23324	17046.1	16741.5	22672.2	29126.6	26001.9	27381.2	26928.7	24318.2
28	M415T20	415.357	415.356	415.361	19.6472	19.6098	19.7067	44	6	6	6	6	6	14	0.129558	0.000129797	0.00611128	29406.1	40530.5	35971.8	43008.5	15646.2	30039	1720.06	6679.93	4747.39	6034.39	1652.3	3891.79	7066.86	0	26736.1	28923.9	29833.9	31005.9	28544.4	31392.7	46325.3	44321.3	32304.6	38749.5	47960.4	33522.1	37565.4	31468.1	36318.6	39933.2	29228	41317.2
29	M265T11_2	265.253	265.252	265.254	11.3369	11.314	11.356	44	6	6	6	6	6	14	0.0836235	0.000133705	0.00611128	102104	60548.8	42085.5	66206	312232	125176	6025.86	17450	16630.9	28753	169615	10467.7	152037	0	104618	94944	104038	110548	103271	95207.4	59802.7	44725.5	80388.2	59242.6	38658.4	80475.5	52484.2	19880.3	50703.5	59899.5	22873.7	46672
30	M431T19	431.352	431.35	431.354	18.8257	18.8023	18.8737	44	6	6	6	6	6	14	0.0724792	0.000139926	0.00611128	166115	93272.4	115702	118691	248438	178314	61305.4	6046.55	9651.17	15095.2	88674.3	12924	66339.3	0	129633	119584	245793	140093	118187	243400	101200	91935.2	87246.2	99521.6	92995.1	86736.1	102898	125360	122974	107648	111223	124112
31	M551T16_2	551.425	551.423	551.429	15.7131	15.6922	15.7444	44	6	6	6	6	6	14	0.429499	0.00014272	0.00611128	95982.3	140378	122131	160507	33464.6	88464.7	23045.5	23838.8	11715.7	24857.7	7898.66	37995.5	35839.8	0	77661.7	124230	77646.2	79059.3	125655	91642.1	130275	168454	122196	127097	173134	121112	131387	114243	108237	140242	118405	120272
32	M464T19	464.145	464.144	464.147	18.5495	18.3	18.6068	10	6	0	0	0	0	3	0.320038	0.00015385	0.00611128	18578.1	10747.4	10148.6	9088.15	6781	11235.9	2422.45	1013.06	2066.31	1589.06	1183.44	3595.91	3010.36	0	15648.5	19467.7	20855.4	15696.1	21120.7	18680.1	11685.8	10699.4	11152.4	8788.07	10967.5	11191.4	10648.5	9621.13	7784.76	12085.4	12760.9	7990.64
33	M611T10_1	611.428	611.424	611.432	10.4486	10.4217	10.6139	23	2	0	2	2	5	9	0.213897	0.000154764	0.00611128	21043.3	8656.45	16452.1	8155.03	92811.1	28600.7	10645.7	1499.82	6597.29	2099.37	50088.8	6117.6	44762.6	0	17205.1	36652.9	10817.2	16803.8	31932.1	12848.5	10894.4	6342.36	8531.22	8066.65	9374.05	8730.04	8324.08	27116.3	16050.3	10833.5	18073.4	18315.2
34	M374T17_2	374.218	374.218	374.219	17.2127	17.0365	17.4128	19	2	1	2	2	1	7	0.52396	0.00015754	0.00611128	35949.2	33845.7	32591.5	28407.2	26742.2	40447	4815.62	892.104	1183.58	1163.79	5118.4	21192.6	2440.07	0	35184.5	36299.1	33177.6	34999.2	45021	31013.5	33005	32677.9	34274.5	33785.7	35099.7	34231.2	33213.6	32666	31737.6	33218.7	33996.3	30716.5
35	M301T9_2	301.216	301.216	301.216	8.84417	8.83305	8.87077	4	0	0	0	0	4	0	0.0675263	0.000160682	0.00611128	15201.6	12768.2	12487.9	13698.4	59248.8	18752.1	708.083	596.317	899.977	1281.74	28051	1266.26	14228.9	0	15521.3	14313.1	16132.6	14413.5	15549.9	15279.5	12767.9	12464.5	13827.6	12470.8	12969.2	12109.1	12651.9	13003.6	11141	12162.7	13804	12164.1
36	M552T16_3	552.429	552.426	552.433	15.715	15.6928	15.7444	44	6	6	6	6	6	14	0.353747	0.000161957	0.00611128	46131.2	68247.4	56116.7	76429.8	20023.5	44845.4	8753.66	16753.5	4122.52	12051.5	3282.8	15863.9	16580.6	0	38637.9	57433.5	40556.9	38448.1	56534.4	45176.4	59682.7	87732.8	52831.6	60435.2	91370.9	57431	55769.8	55749.8	53019.6	63806.3	52118.6	56236.2
37	M321T11_3	321.242	321.242	321.244	11.2396	11.2315	11.2584	15	0	0	0	0	5	10	0.114189	0.000165513	0.00611128	25011	18390.5	19614.4	17951.1	106881	37293.4	2768.58	1022.04	2614.37	550.82	28648.1	4258.5	19469	0	26693.2	25140.5	22747.6	29317.2	24564.5	21603.2	18994.9	16941.6	19368.2	17343.7	18467.3	19227.4	17417.7	23565.2	20729.3	16386.9	18789.8	20797.8
38	M463T19	463.148	463.144	463.15	18.5505	18.3127	18.5893	12	6	0	1	0	1	3	0.244972	0.00016584	0.00611128	25873.2	14462.9	14047.3	14143.4	8964.07	13902.2	2840.61	1391.97	984.973	1108.11	2755.11	3405.66	4248.64	0	23698.4	25760.7	24305.9	24109.9	31352.1	26012.3	15700.4	13212.2	14212.8	16173.4	14870	12608.6	13289.4	14132.1	15713.4	12836.4	14196.8	14115.8
39	M545T10	545.469	545.466	545.473	10.065	9.87932	10.2169	5	0	0	0	3	2	0	0.607108	0.000171786	0.00611128	516.919	41.8606	79.1448	844.082	1245.3	404.714	384.516	49.6494	45.2111	670.442	899.633	245.705	536.598	0	1098.34	506.576	251.802	859.194	234.966	150.634	20.4846	0	93.7297	114.609	22.3404	0	50.6157	100.448	70.9774	10.7217	102.46	139.647
40	M356T11_2	356.316	356.315	356.318	10.692	10.6692	10.7223	33	5	6	3	5	0	14	0.0566784	0.000175264	0.00611128	59313.9	96721.3	65775.9	85213.1	30719.9	65817	14648.5	6928.2	8742.94	16529.1	15677.8	3730.4	31170.4	0	78524.8	53030.6	44190.1	77004.2	52719	50415	107169	89124.3	91535.3	101278	92218.8	99002.8	79542.6	61469.3	62955.7	73336.5	56652.5	60699
41	M329T11_1	329.247	329.247	329.248	10.6975	10.6593	10.74	7	1	2	0	1	3	0	0.0347302	0.000175957	0.00611128	43665.5	30634.2	33446	35438.1	91571.8	47049.7	4980.27	5657.21	2651.44	2663.27	12241.2	1634.04	7437.65	0	44782.7	46740.6	37939.5	48598.1	46987	36945.2	32295.5	32600.1	38206.6	22551.1	32672.2	25480	30457	37652.8	33467.2	30723.2	34232.4	34143.4
42	M277T10_1	277.216	277.216	277.217	10.4418	10.3912	10.697	54	6	6	6	6	6	14	0.0615339	0.000176305	0.00611128	338822	155461	317862	257377	985364	450155	114466	18727.6	92221.9	31052.6	454282	27699.8	444613	0	383714	410840	232510	413296	433840	158729	173900	132525	156033	177475	135485	157347	222714	437874	340433	221011	405650	279492
43	M287T12_2	287.258	287.257	287.26	12.4326	12.4237	12.4443	14	2	1	4	2	0	5	0.122316	0.000182319	0.00611128	5324.62	7089.68	4274.71	5414.71	1699.25	5017.56	1365.85	1853.66	646.24	476.681	709.851	613.73	3858.07	0	4383.6	5168.37	7537.48	3680.45	6171.19	5006.62	6676.06	5405.79	10174.5	6108.03	5727.79	8445.93	5118.07	3258.14	4748.81	4306.05	3931.8	4285.38
44	M399T14_2	399.326	399.324	399.328	14.4495	14.4048	14.4713	37	5	5	2	6	6	13	0.0849591	0.000183763	0.00611128	50663.8	30477.6	33304.3	43368.9	76436	53088.7	11385.6	3523.2	7681	8426.1	20427.8	4510.37	18006.7	0	49915.3	65928.2	61759	40495.1	48810.5	37074.8	35313.7	30447.1	30611	24325.4	31275.5	30892.8	24684.6	40916	37051.7	23102.9	39933.4	34137
45	M946T8	945.532	945.529	945.536	7.54213	7.45825	7.61767	16	1	0	0	0	4	11	0.0860341	0.000183763	0.00611128	5056.11	769.786	904.839	1526.95	53995.4	13385.9	5657.06	126.88	192.596	455.628	73409.4	1151.65	33788.6	0	1627.11	1000.84	11886	1862.37	1168.23	12792.1	954.393	641.744	681.083	674.799	883.584	783.11	998.012	961.044	807.738	639.869	822.282	1200.09
46	M247T11_3	247.242	247.237	247.243	10.6949	10.541	10.7243	29	3	4	6	5	1	10	0.0768917	0.000186686	0.00611128	20229.1	30596.6	19969.3	25911.8	9713.12	21249.3	4686.45	2611.93	2408.29	5559.4	3944.69	1633.9	9975.23	0	24628.3	15392.1	16826	26921	20625.1	16981.9	33086.8	27632.8	32032.3	32022.3	26934.8	31870.5	22483.7	20578	19532.8	22438.8	16224.1	18558.5
47	M445T19_1	445.121	445.117	445.121	18.5477	18.3797	18.565	8	6	0	0	1	0	1	0.0961292	0.000187794	0.00611128	31755.1	19320.4	19041	16217.1	13534.3	18449.8	3423.88	2036.38	1789.33	5330.14	1083.89	1773.56	4887.41	0	32880.4	33029.5	34826.6	28272.9	34772.3	26749	21355.2	17269	19842.4	19763.6	21240.5	16451.6	21768.6	18860.3	18946.1	19740.2	18705.3	16225.8
48	M571T16_1	571.44	571.437	571.442	15.7144	15.6907	15.7444	30	2	6	5	6	2	9	0.290008	0.000188165	0.00611128	26627.7	40987.3	31144.9	37378.1	17412.4	27166	5925.14	6569.58	2073.9	5751.39	2691.75	7878.36	5868.47	0	21694.9	36256.6	27255.6	21904.8	30546.5	22107.8	38857.5	39355.3	31671.3	47217.9	38954.5	49867.4	31936	30149.8	28567.9	33894.2	32847.4	29474
49	M319T11_6	319.264	319.263	319.265	11.3597	11.33	11.5541	15	1	4	1	2	4	3	0.242387	0.000190405	0.00611128	14541.8	8655.13	12697.1	12929.6	37593.1	16677.2	2773.14	1200.96	2301.31	2373.51	14136.6	4042.33	7401.42	0	14358.6	14927.5	15983.9	16276	16558.6	9146	10958.1	8303.11	7432.43	8613.61	8151.74	8471.74	9855.25	14087.8	15692.3	10879.5	14275.7	11391.9
50	M317T9_1	317.211	317.21	317.217	8.74166	8.68802	9.01127	18	0	0	0	1	6	9	0.382333	0.000190781	0.00611128	12040.1	8731.8	10208.8	8408.17	91545.8	30815	1452.49	744.631	1516.85	3151.63	52758	11781.6	27621.2	0	11241.6	14744.5	11202.5	10720.8	12414.5	11916.5	8006.69	9521.63	8479.14	8344.59	9807.91	8230.82	10193	11495.8	11959	7630.01	9853.18	10122
51	M446T19_1	446.121	446.119	446.123	18.5587	18.547	18.6208	8	6	0	0	0	1	1	0.326209	0.000190781	0.00611128	11414	5736.17	5397.55	5094.42	3684.32	4980.28	1292.9	746.045	857.196	499.485	820.765	1624.61	2248.8	0	11996.5	11153.4	11238	9459.04	13427.9	11209.2	6622.82	5094.2	5344.03	6708.39	5593.5	5054.05	6603.6	4009.66	5519.23	5277.83	5839.51	5135.51
52	M771T11_1	770.628	770.624	770.634	11.1551	11.1368	11.1772	21	2	3	5	4	1	6	0.174461	0.000190781	0.00611128	22860.5	16293.4	10677.9	12767.3	4530.69	13235.9	3447.47	4611.18	1371.87	4995.57	3646.06	2309.15	9037.39	0	25769.8	27029.5	21429.9	22634.5	23047	17252.6	15260.6	12515.6	21770.1	12850	12924.4	22439.5	10008.9	8913.26	12402.5	9679.04	11074.7	11989.2
53	M680T18_2	680.48	680.478	680.484	17.5409	17.4715	17.6272	44	6	6	6	6	6	14	0.115223	0.000193432	0.00611128	825544	742949	758451	681195	586739	736373	85143.1	92071.8	38033.9	35500.3	51627.9	84846.9	72614.2	0	807684	872037	777657	782934	974255	738696	920415	731157	737803	676058	726692	665568	783137	778110	710206	776611	793021	709619
54	M273T11_2	273.257	273.257	273.258	11.2077	11.1761	11.2267	5	0	3	0	2	0	0	0.0889523	0.00019458	0.00611128	2257.15	3155.47	2307.21	2867.38	933.34	2184.27	255.866	366.506	349.137	434.902	354.539	194.295	935.675	0	1930.23	2506.31	2567.67	2183.76	2029.37	2325.58	3422.39	3132.54	3031.1	2555.14	3162.92	3628.7	2202.37	1910.66	2706.76	2111.13	2140.92	2771.43
55	M277T8_3	277.216	277.216	277.217	7.96799	7.74147	8.04148	10	1	0	0	1	5	2	0.107446	0.000199632	0.00611128	28847.1	15700.3	18176.7	16136.9	74709.8	31973.6	4821.09	2099.04	4478.94	4287.16	53163	3435.42	10206.6	0	26070.6	25918.8	38346.5	26716.2	26642.7	29387.9	16964.9	12789	18079.5	17376	13954.8	15037.4	13987.9	21765	16536.1	12495.9	20807.6	23467.9
56	M307T10_2	307.311	307.309	307.313	9.90292	9.8333	9.95268	27	4	3	1	1	6	12	0.167264	0.000199632	0.00611128	4429.39	2141.32	2269.29	3140.39	12386.2	4031.32	1504.79	728.143	476.767	969.694	9110.04	674.293	5207.4	0	6657.27	3346.11	3759.48	5966.23	3004.57	3842.72	2904.4	1490.38	1348.34	2681.99	1613.92	2808.9	2445.86	2471.45	2523.55	1310.8	2313.44	2550.67
57	M498T9_2	498.378	498.376	498.383	9.49589	9.45873	9.59187	8	0	0	0	0	3	5	0.283664	0.000202007	0.00611128	5569.86	3740.14	4097.95	6391.86	27428.9	7789.19	1129.02	734.753	659.486	1028.14	29660.4	2209.51	12251.5	0	4793.36	3708.72	6834.19	6191.47	6085.72	5805.7	2926.78	4437.29	3892.48	3586.78	4664.25	2933.28	3886.8	4761.91	4878.1	3304.01	4299.05	3457.83
58	M332T13_2	332.267	332.266	332.27	13.4166	13.3768	13.4477	16	2	2	3	1	2	6	0.157526	0.000204008	0.00611128	17630.9	12313.9	9098.49	13137.2	34743.2	15726.2	3428.25	3010.16	2756.09	3611.9	7589.59	2477.29	8643.12	0	13842.3	14083	22185	17799.6	16983.3	20892.2	14055.3	13613.4	7776.23	9431.77	15527.9	13478.8	8694.17	5386.58	11106.5	11837.7	11263.4	6302.68
59	M380T13_4	380.32	380.316	380.325	12.5821	12.5648	12.6032	7	0	1	0	1	4	1	0.0379377	0.000205218	0.00611128	14590.8	8449.61	9138.56	13849	43799.5	17565.4	1521.89	1900.3	2654.34	3679.57	36014.3	666.389	22744.3	0	15818	12388.9	14983.3	15528.3	12976	15850.2	7393.04	5821.48	10051.9	7387.65	10856.6	9187.08	5662.26	11170.3	9727.06	6226.54	12265.5	9779.7
60	M278T10_1	278.22	278.219	278.221	10.4422	10.3912	10.697	54	6	6	6	6	6	14	0.0740243	0.000206028	0.00611128	76139.9	32242.9	72514.7	57350.3	260987	108303	27864.5	4857.11	22211.2	5392.91	125010	8017.03	108025	0	83352.4	93444.1	49263.8	93534	103211	34033.4	37364.9	27440.4	32601.9	36308.9	25357.3	34384.2	49831.8	101384	76984.2	47802.3	93494	65592.1
61	M519T11	519.371	519.368	519.374	11.1844	10.8757	11.2064	40	6	6	6	5	2	14	0.126334	0.000206435	0.00611128	22084.4	34130.4	18953.2	23637.8	10324	23500.7	4677.87	8643.33	1851.47	1965.04	6155.43	2968.92	11988	0	21842.8	18907.8	19420.9	21046.2	19910.9	31377.7	24067	36050.8	43163.1	22981	37018.7	41501.7	21154.7	16095.3	20208.9	17770.5	18544.8	19944.8
62	M656T11	656.46	656.451	656.461	11.3695	11.3253	11.4077	4	0	0	0	0	4	0	0.142926	0.000206435	0.00611128	4335.8	3000	3148.94	3959.72	9748.11	5581.22	356.946	362.996	619.28	764.89	6164.49	797.701	2957.21	0	3738.33	4424.23	4812.87	4203.65	4500.74	4334.98	3015.44	2767.78	2928.55	2574.77	3643.29	3070.18	3546.81	4216.06	2817.39	2718.32	2599.86	2995.22
63	M448T11_2	448.362	448.358	448.364	10.6934	10.5524	10.7223	26	2	5	3	5	2	9	0.0813965	0.00020725	0.00611128	125756	191505	124094	156909	29117.5	131073	25567.2	14778.9	18086.7	33603.7	26258.5	10668.9	65641.1	0	161876	126216	96745.4	148343	119540	101817	213256	198117	173196	199610	184601	180250	142102	106767	125385	147923	103819	118566
64	M724T18	723.515	723.513	723.519	17.5404	17.4473	17.6272	44	6	6	6	6	6	14	0.147086	0.000207659	0.00611128	65343.9	58325.9	53769.5	49923.1	41714.3	54815.9	7030.85	9509.63	5355.61	2407.91	3380.02	8062.63	4726.57	0	61686.4	63633.3	62728.6	77608.2	68880	57527	76029.7	57899.3	53853.1	49347.5	60325.6	52500	59179.9	59298.9	47367	51830.5	56680	48260.8
65	M588T12	588.427	588.425	588.432	11.9588	11.933	12.0073	17	4	0	4	2	2	5	0.107441	0.000217286	0.00611128	19454.3	13334.2	15773.9	12619.1	9901.16	13085.8	3777.84	1355.89	1872.97	2319.24	1814.65	1405.96	3430.38	0	16944.6	18491.2	25127.9	22051.7	19671.3	14439.3	14292.2	13598.4	14391.9	12906.1	10797.7	14018.9	15538.9	14120.4	16202.5	13393.4	16820.5	18567.7
66	M319T9_3	319.227	319.226	319.229	8.90891	8.86302	9.13177	10	0	0	0	0	4	3	0.110729	0.000220303	0.00611128	16925.1	12061.5	11094	12612.8	84629.9	21249.2	3328.18	1500.07	1113.08	2463.28	52573.1	2352.89	11375.8	0	13833.9	17510.1	19978	14550.4	14040.9	21637.6	10759.8	12171.6	13108.9	10000.7	14104.6	12223.4	9924.78	12275	12093.1	9848.41	11865.4	10557.1
67	M604T9_1	604.325	604.323	604.331	9.4772	9.21498	9.50472	39	6	5	4	6	3	14	0.0736977	0.000220303	0.00611128	57614.7	35769.7	28332.6	50104.5	15408.8	39589.9	6458.73	6835.74	3456.58	18232.8	6185.51	2917.69	11893.6	0	47990.5	53073.8	66086.6	58007	58102.2	62428	33769.2	43312.5	32605.5	34513.5	44167.7	26249.9	32636.5	27494.5	25413.4	32384	27616.1	24451.1
68	M323T12_1	323.258	323.257	323.259	11.6242	11.6011	11.6264	18	0	0	0	0	6	12	0.309206	0.000226462	0.00611128	19303.2	14705.2	15943.1	14291.1	124508	37236.5	1665.98	1808.68	1964.28	1850.69	40379.6	11513.8	23814.7	0	21343.4	19365.2	16448	20506.5	19007.6	19148.3	13000.1	13600.1	16889.9	13878.7	13740.6	17122.1	14249	17340.3	17886.8	13081.3	17489.8	15611.4
69	M723T18_1	722.51	722.508	722.515	17.5407	17.4525	17.6272	44	6	6	6	6	6	14	0.177135	0.000229154	0.00611128	207635	185490	178039	164328	135497	183522	13331.7	25470.3	12907.3	5971.36	11559.3	32508.1	14621.9	0	201058	215849	210313	205430	226121	187039	225280	189996	179820	163388	199395	155058	179659	193354	167574	158714	180576	188355
70	M416T20	416.365	416.363	416.368	19.6453	19.5867	19.7067	44	6	6	6	6	6	14	0.0643603	0.000230058	0.00611128	101270	131272	115138	133408	45691.9	100818	3545.83	21709.5	14109.7	16741.2	6763.5	6488.67	21978.8	0	96724.5	101704	104829	103502	97041.5	103817	149890	148174	104834	128149	150627	105957	119451	95720.7	117088	133724	101564	123281
71	M221T13_1	221.153	221.153	221.154	12.9192	12.8912	12.954	12	2	0	0	1	5	4	0.563404	0.000230511	0.00611128	58707.3	42997.6	40665.8	40023.2	66836.4	51824	21203.8	2451.08	1623.15	2979.68	10723.1	29197.8	9553.04	0	44163.3	44632.8	83850.6	45598	45824	88175.4	42106.3	44045.9	40798	41751.2	47500.9	41783.5	40417.7	43006.6	40514.6	41676.1	38133.5	40246.5
72	M307T13_3	307.263	307.263	307.264	12.569	12.5226	12.7881	19	0	0	5	2	5	7	0.108526	0.000231421	0.00611128	14509.4	10806.1	24002.4	11790.6	76033.9	26334.1	3370.82	1171.74	9574.44	2489.8	26751.4	2857.93	21383.4	0	16343	18361.1	10810.9	16198.1	15440	9903.08	10506.7	11052.6	9484.87	12315.4	11896.6	9580.66	21956.9	13367.9	34361.1	21711.4	15870.8	36746
73	M293T8_2	293.211	293.211	293.212	8.34593	8.29987	8.38452	25	1	0	6	0	6	12	0.356437	0.000235095	0.00611128	45951.7	18326.3	39784.9	23367.3	181670	68045.1	28769.9	1984.66	12071.5	3805.51	102914	24253.8	42045.5	0	38866.8	101105	22890.4	42018.9	47185.7	23643.6	15862.9	17872.9	21498.3	17111.2	17963.3	19649.4	15920.3	46936.3	42042.1	48896	44123.6	40791.4
74	M449T11	449.366	449.363	449.367	10.6965	10.6685	10.7223	21	4	4	2	2	1	8	0.0855057	0.000235558	0.00611128	37734.3	55782.6	37928.5	48317.3	13037.3	39457	7573.24	4020.65	5721.36	10775.9	7673.45	3373.8	18418.1	0	46678.7	37744	28474.3	45866.6	37303.7	30338.4	60946.4	57842.6	51907.4	59214.4	52128.4	52656.4	44945.7	32673.4	37149	43812.9	30753.2	38236.7
75	M311T8	311.221	311.221	311.222	7.67947	7.33685	7.73417	17	2	0	1	0	6	6	0.075633	0.00023742	0.00611128	31790.9	14800.5	15876.8	16714	44200.2	24752.8	17617.3	756.738	2595.96	3176.36	22517.7	1872.13	9165.63	0	25552.5	21510.5	31375.8	24240.3	21117	66949.5	14855.8	14134.3	14414.9	13996.6	15680.3	15721.1	12355.1	18833.4	17453.8	13144.4	17484.7	15989.3
76	M295T8_2	295.227	295.226	295.228	7.90447	7.78435	7.99382	30	5	4	2	4	4	11	0.27982	0.000239297	0.00611128	55743.3	36114	29038.1	36275.6	120830	66024.4	9056.3	7792.86	5000.93	12339.7	72488.6	18475	16326.9	0	58172	48155.1	47635	60183.6	70697.1	49617.3	40257.9	26919.1	37748.1	41471.7	25960.3	44326.9	31335.6	33096.3	24359.9	26059.1	35675.9	23701.5
77	M163T1_1	163.018	163.018	163.019	1.09127	0.998733	1.3192	25	3	4	5	5	3	5	0.634203	0.000240241	0.00611128	27453.6	23306.8	12109.5	10450.9	9133.05	30585.6	9257.54	6691	1124.87	1247.28	5422.2	19397.5	4520.32	0	31023.2	43412.9	20915.7	23129.4	28691	17549.4	30796	23089.9	19884.6	18722.4	15466.9	31881.1	13231.2	12362	10314.2	12755.1	12815.5	11178.8
78	M477T10_2	477.376	477.367	477.378	10.0757	10.0502	10.1987	20	4	4	1	4	2	5	0.106003	0.000241188	0.00611128	52232.9	38919	37706.2	41507.7	16071.9	40669.9	5223.34	5246.03	4379.64	7637.95	10479.4	4311.12	12697.9	0	46425.8	49483.7	53892.2	61566.1	49941	52088.3	45005	44208.9	33302.9	40009.3	32631.2	38356.7	39338	43310.4	33278.4	33206	41757.6	35347
79	M361T9_2	361.274	361.273	361.275	8.74775	8.71362	8.78448	33	5	6	5	4	1	12	0.0730796	0.000241664	0.00611128	116700	35487	55199.3	20936.2	5872.24	49407.8	56615.7	13399.6	38335.4	13818.6	2661.81	3610.71	55628.5	0	161079	44725.3	144564	164839	44478.4	140513	28175.9	25981.4	56807.5	28455	25644.2	47858	22257.1	99995	38029.5	25599.2	107840	37475
80	M377T8_2	377.269	377.268	377.27	8.27355	8.21887	8.31393	26	6	4	4	3	1	8	0.142285	0.000245016	0.00611128	68304.9	26079.5	35956.2	14842.4	7235.43	31204.6	26969.8	9660.46	22372.4	7306.82	2041.35	4439.93	25242.2	0	84234.8	39711.8	87478.1	80333.1	28364.8	89706.5	24376.2	16844.7	42090.5	24366.5	16866	31933	20456.3	64384.6	23018.3	19349.6	65156.8	23371.8
81	M429T18_2	429.373	429.372	429.373	17.6408	17.624	17.6735	8	0	2	3	1	1	1	0.0676221	0.000245499	0.00611128	54897.1	59251.7	66844.4	74023.4	43213.1	61163.4	6930	5130.87	8089.43	7742.18	6182.03	4136	9062.69	0	51002.2	65285	49465.3	49464.2	62005.9	52160	67662	61415	57034.2	59761.9	57240.7	52396.4	72621.8	73898.7	57723.5	73848.5	66702.1	56271.6
82	M285T11_3	285.27	285.269	285.271	11.3389	11.3279	11.3572	22	3	1	4	0	4	10	0.0843715	0.000247926	0.00611128	13710.7	8776.59	6515.64	10155.4	39355.7	17774.4	1093.91	3068.55	2276.44	3718.56	19928.7	1499.66	19548.4	0	13318.6	13798.8	13097.7	12183	14684.7	15181.6	7823.04	7542.99	12669.1	5735.02	6333.96	12555.4	9607.52	3459.3	7091.41	7451.79	4224.56	7259.27
83	M323T11_1	323.257	323.256	323.258	11.3345	11.314	11.3628	19	5	2	0	2	3	7	0.0632657	0.000247926	0.00611128	22997	17111.7	15896.6	17464.1	48579.7	23695.5	2031.42	2433.3	2584.64	3550.02	16340.8	1499.12	16947	0	22363.8	20556.6	21762.4	25419.8	22342.2	25537.4	16919.2	16903	21515.1	15151.3	14640.6	17540.9	15894.2	13050.2	19463.4	15564.7	13214.3	18192.8
84	M347T12	347.258	347.255	347.259	12.2806	12.2495	12.2992	17	0	0	0	0	5	12	0.237545	0.000252853	0.00611128	12232	8501.91	10129.4	11156.9	47702.5	15833.8	1465.38	567.606	952.406	2343.64	13037.7	3761.23	10882.1	0	13837.9	9817.16	12667	13177.3	11211.3	12681.2	8168.91	9387.08	8100.46	7849.37	8710.45	8795.18	8728.38	11235.6	10500.7	9308.35	10141.2	10862
85	M613T16_4	613.427	613.423	613.43	15.7272	15.6857	15.7444	37	5	5	6	6	3	12	0.274206	0.00025385	0.00611128	12210.6	19437.8	17480.3	24297.3	12128.7	13990.9	3336.08	2342.23	3321.31	2292.27	4567.09	3836.39	4216.36	0	11751.1	17021.5	9735.07	14030.2	13193.5	7532.38	16333.3	20377.5	18724.8	19970.8	23195.5	18024.8	23133.9	15108.4	14083.3	17514.9	19255.9	15785.2
86	M537T17_2	537.166	537.164	537.169	17.3087	17.2695	17.3502	35	6	3	5	3	6	12	0.254916	0.00025485	0.00611128	148836	75698.5	73359	70517.1	59909.9	83971.6	6952.93	4657.73	4494.39	5758.6	7725.21	21405.7	13585.2	0	141782	156211	149212	154839	151771	139204	81780.8	75368.1	74324.6	79756	74433.9	68527.8	81803.1	74407.4	72396.6	69036.7	71514	70996.1
87	M157T14_3	157.122	157.122	157.122	14.4288	14.3654	14.4658	3	0	0	0	0	3	0	0.035157	0.000260938	0.00611128	17490.9	16341.7	18157.8	16905.2	9731.5	16531.3	527.005	1059.14	564.422	817.248	4734.26	581.193	1669.95	0	17199.3	17626.3	18252.2	16840.2	17888.7	17138.6	15519.6	16407.1	17775.2	17072.2	14816.5	16459.9	17349.9	18382.7	17854.3	19026.9	18311.2	18021.9
88	M476T10_1	476.374	476.365	476.375	10.076	10.0501	10.1987	36	6	5	6	6	2	11	0.0571315	0.000261451	0.00611128	169185	108778	101818	122969	43447	108671	49629.9	13683	13428.7	22149.9	19128.7	6208.53	36268	0	169780	262180	128448	174555	128156	151992	129042	110293	92738	115626	110844	94123.8	115427	108942	84049.6	111502	104882	86107.9
89	M305T12	305.248	305.247	305.25	11.6185	11.5727	11.7976	19	1	1	0	0	6	8	0.460956	0.000264035	0.00611128	15162.7	10055.3	12095.5	10567.1	71546.7	25819.2	3993.68	973.189	1996.33	752.893	21951.6	11901.5	12174.3	0	16253.7	15217.3	11735.7	22456.1	13383.9	11929.8	9557.48	9413.64	11450.7	9709.89	9098.75	11101.5	10629.7	12319.4	13536.4	8811.63	13871.1	13405.1
90	M577T16_2	577.482	577.481	577.482	15.5126	15.5087	15.513	3	0	0	0	0	3	0	0.060526	0.000264035	0.00611128	24425.6	15878.3	23207.3	20523.2	86528.8	36037.5	6506.45	1792.63	3653.86	2887.48	67378.4	2181.21	15717.9	0	24202.2	32100	16949.4	25080.7	31046.3	17175.2	16222.1	15718.3	17466.9	17716.7	15396.3	12749.7	18603.6	24623.9	28055.5	19096.7	24706.9	24156.9
91	M674T18_2	673.55	673.543	673.556	17.6143	17.589	17.6582	19	2	3	2	5	0	7	0.174329	0.000265076	0.00611128	54265.5	42501.8	25178.2	33591.5	17131.1	36425	10057.7	13723.8	7036.61	11634.7	4709.77	6349.94	5712.13	0	38293.1	49232	64425.8	61804.5	50451.2	61386.8	28728.9	34565.2	62779.2	36004.4	36361.8	56571.2	31427.9	34912.7	17575.9	20664.9	26992.7	19495.4
92	M377T10_2	377.352	377.35	377.353	9.97588	9.93557	10.0253	5	1	0	0	0	4	0	0.229843	0.000267169	0.00611128	1498.62	791.492	388.277	808.767	3756.72	1261.19	650.312	362.023	294.549	514.885	691.231	289.875	690.639	0	1721.96	873.822	1354.76	1514.22	893.688	2633.25	254.044	1088.23	790.471	673.52	1287.4	655.282	186.952	626.475	386.857	49.0339	836.224	244.122
93	M319T10_2	319.227	319.227	319.229	9.66324	9.65318	9.86368	8	0	0	0	0	5	2	0.226508	0.000269279	0.00611128	15659.4	11900.3	12571.7	14861.9	113759	33609.7	1477.17	1040.12	1512.82	3289.45	43545.1	7612.89	17594.8	0	17008.3	15469.9	13487.2	16710.8	16911.1	14369.4	12280.6	11577.4	13038.9	12998.6	10867.1	10639.2	11571.5	13742	11668	11410.9	15118	11919.6
94	M330T9_1	330.264	330.263	330.266	9.00323	8.93357	9.17318	71	5	5	6	4	6	14	0.105832	0.000271405	0.00611128	68387.3	25085.2	48769.2	46868.9	412379	118291	31493.6	4023.53	16267.7	10730.5	253262	12519	138228	0	87280.2	94027.6	25109.9	82941.4	89936.9	31027.8	19884.9	23146.1	31504.7	23773.1	24497.4	27705	28040.6	64403.8	58609.4	29480.7	49938.4	62142.1
95	M434T20_2	434.371	434.369	434.375	19.6475	19.6098	19.7067	41	5	6	6	6	4	14	0.204994	0.000275166	0.00611128	11217.5	16139.8	14903.1	17906.1	5434.37	11256.6	2263.23	2509.31	1704.38	2599.97	1183.15	2307.54	2906.59	0	14590	8951.74	9875.17	13412.9	10767.3	9707.71	15427.2	18338	14480.6	16600.2	19397.6	12595.1	13545.7	13239.5	14913.8	16264.8	13896.9	17557.8
96	M308T14_3	308.295	308.294	308.295	13.6947	13.6941	13.8884	3	0	0	0	3	0	0	0.116374	0.000276794	0.00611128	13469	7587.88	9172.74	7218.2	21290.8	10843.3	3893.63	1292.83	2086.56	2109.48	6549.68	1261.88	5137.26	0	10259.1	11309.1	17751.5	11953.1	10480.8	19060.5	6556.49	7587.9	8310.17	5575.89	8870.44	8626.43	7512.06	7832.34	10478.7	7275.11	9317.85	12620.4
97	M293T9_1	293.211	293.211	293.212	9.35662	9.32925	9.3753	28	4	2	6	4	2	10	0.0250409	0.000278979	0.00611128	47824.6	18013.2	63005.1	27814.8	284365	91258.5	33132.1	2981.93	28055.4	6158.67	178658	2285.2	82814	0	40296	87832.1	15481.2	39874.3	88416.9	15047	15075.8	17839.3	21832	14711.8	17445.6	21174.9	29235.7	88092.7	70551.8	27769	91334.9	71046.6
98	M309T9_1	309.206	309.206	309.207	8.93205	8.90488	9.1452	5	0	0	0	0	3	1	0.10011	0.000280078	0.00611128	24551.2	18113.9	26046.4	20767.9	88328.3	33030	4633.5	1057.36	5832.37	1482.5	49074.6	3306.64	11006.6	0	22386.3	29639.8	20499.3	25024.8	30351.8	19405.5	19257.7	19252.2	18029.8	16908.5	16898.9	18336.6	18766.6	32232.8	28743.3	19059.6	30767.5	26708.3
99	M247T11_2	247.242	247.241	247.243	11.3374	11.314	11.3633	32	6	2	2	2	6	14	0.083747	0.000282289	0.00611128	30056.9	19173.6	15296	21425	95104.2	35678.6	1339.79	4308.87	4386.34	8773.22	56020.2	2987.98	49888.1	0	31016.8	28464.9	30602.1	31576.1	30312.3	28369.1	19357	15722	23172.4	16159	15158.1	25473	17975.1	9920.12	16087.6	21426	10634.7	15732.4
100	M309T14_2	309.279	309.278	309.279	14.3255	14.2525	14.384	8	2	0	1	0	4	1	0.0464308	0.000285638	0.00611128	41841.8	33032.1	32134.4	29539.7	46386.5	34895.6	6821.68	3401.24	2167.93	3184.31	4022.95	1620.23	7119.43	0	36528.4	37057.1	49600	38276.1	38041.3	51547.6	32376.5	29211.3	36468.3	32372.4	30065.7	37698.2	30926.1	31445.1	36034.2	31483	29874.8	33043.1
101	M599T9_2	599.369	599.367	599.37	9.49943	9.47288	9.52012	30	5	4	5	3	5	8	0.0858588	0.000286763	0.00611128	179141	101375	86781.9	152005	44782.1	120585	40283.6	14567.3	19103.8	62195.1	16228.7	10353.3	56235.1	0	154075	142296	234474	162095	155621	226284	102456	120266	84802.7	103650	112805	84271.4	112467	93371	69489.7	102224	79358.8	63780.7
102	M275T8_2	275.201	275.2	275.201	8.27447	8.17102	8.39263	9	4	0	0	0	3	2	0.17696	0.000290164	0.00611128	18376.2	12806.6	14524.6	13113.2	47013.5	20039	2469	2666.35	2244.27	1643.78	14439.3	3546.11	10351.6	0	14982.7	20362.6	19756.4	18796.7	20715.2	15643.9	17032.7	11212	10802.6	14864.1	10181.4	12746.8	12560.2	17618	13337.8	12480.6	16982.7	14168.5
103	M312T16	312.327	312.326	312.328	15.8909	15.8676	15.9144	40	4	6	6	5	6	13	0.103952	0.000293029	0.00611128	32691.7	52308.7	54691.5	45693	24829.6	32599.6	6337.17	7194.51	11481.5	4880.72	7510.14	3388.8	16987.7	0	41217.2	26360.5	29630	40210.5	29410.4	29321.4	64072.7	50023.3	48039.4	56054.5	52459	43203.2	66290.6	41062.4	55673.4	65963.2	40675.9	58483.6
104	M663T18	663.454	663.451	663.458	17.5431	17.4642	17.6142	44	6	6	6	6	6	14	0.112434	0.000293029	0.00611128	1.59657e+06	1.47142e+06	1.4526e+06	1.33351e+06	1.13218e+06	1.45154e+06	175671	205653	103085	55571.1	110401	163203	141837	0	1.62524e+06	1.62391e+06	1.45132e+06	1.5185e+06	1.91638e+06	1.44406e+06	1.87574e+06	1.4111e+06	1.44123e+06	1.37161e+06	1.43718e+06	1.29168e+06	1.55254e+06	1.51327e+06	1.3836e+06	1.3413e+06	1.56761e+06	1.35726e+06
105	M237T13_3	237.221	237.22	237.222	12.7566	12.7285	12.7812	43	5	6	6	6	6	14	0.141985	0.000297087	0.00611128	21937.9	16709	15989.1	17983.4	43184.2	20069.1	1348.08	5739.45	1638.25	2541.93	14968.5	2849.52	11955.4	0	21347.1	20420.6	23006.4	20487.8	22967.9	23397.4	13611.6	11162	20097.1	16947.5	12139.3	26296.8	14786.4	13449.3	16596.3	17025.7	16069.6	18007.2
106	M343T9_1	343.263	343.263	343.264	8.74542	8.70197	8.77795	19	4	2	2	4	1	6	0.0606948	0.000304173	0.00611128	145425	44850.3	68428.7	25179	5760.14	59743.7	71731.2	16493.6	47912.7	18076.7	4005.37	3626.13	67351.7	0	193099	54820	191201	209924	53780.9	169725	33193.7	36204.5	66843.1	31285.1	36446	65129.4	29258.8	129284	47214.4	34618.6	130329	39868
107	M398T8_1	398.283	398.278	398.289	8.49653	8.46997	8.70578	4	0	0	0	3	0	1	0.0800099	0.000306573	0.00611128	7496.61	5697.47	4602.45	5093.91	20352.1	8977.08	1639.3	761.223	449.403	2320.56	10387.2	718.256	2899.84	0	7674.79	5785.8	10001.1	7767.1	5579.17	8171.72	5768.72	4942.66	5013.47	6125.44	6951.5	5383.03	5000.76	3981.03	4424.17	4237.24	4930.88	5040.6
108	M600T10_2	600.372	600.368	600.375	9.50053	9.44398	9.52277	34	5	5	5	5	4	10	0.113193	0.000311427	0.00611128	71946.7	45138.8	39766.2	68635	21200.6	52718.7	16542.6	6292.07	7849.87	24910.9	8134	5967.37	19861.9	0	60850.4	59069.6	93973	63074.4	62241.4	92471.6	47082.4	52682.2	41037.4	42023.8	51357.7	36649.4	49351.9	42749	31759.7	47411.2	35927.8	31397.5
109	M205T11_4	205.158	205.158	205.159	11.0009	10.9738	11.0113	10	0	0	0	0	4	6	0.250388	0.00031204	0.00611128	6333.25	5066	5098.63	5500.33	17306.2	7784.98	618.666	627.092	423.151	378.814	4394.11	1949.27	6258.62	0	6583.77	6382.14	5942.58	7117.76	6634.78	5338.47	5873.09	4688.31	5565.7	5406.8	4429.09	4433.01	4782.68	5772.34	4548.18	5044.79	5273.28	5170.53
110	M410T18	410.386	410.385	410.388	17.7848	17.753	17.8393	15	1	3	4	2	0	5	0.0990733	0.00031204	0.00611128	20172	27291.1	25998.7	26222.8	11162.8	21339.3	2347	4590.53	3456.15	3415.63	1243.92	2114.15	5086.24	0	20545.1	22024.3	15741.3	20987.2	22031.1	19703.4	33663.3	27739.9	23614.2	30963.9	26557.7	21207.4	30206.1	24604.5	20622.6	29286.2	25405.9	25866.8
111	M561T19_1	560.503	560.5	560.505	18.5709	18.5287	18.6337	42	4	6	6	6	6	14	0.189925	0.000313268	0.00611128	14297.7	19959.3	21042.4	27414.7	44033	24440.1	4598.75	3776.73	3139.52	7782.95	13662.2	4641.79	6129.52	0	16401.8	18609.2	8531.43	17056	16840.1	8347.55	22066	22421.8	17945.6	19819.9	23939	13563.7	20458.4	24254.7	19022.8	17893.9	25583.8	19040.8
112	M410T9_1	410.326	410.326	410.328	9.45242	9.42655	9.47673	44	6	6	6	6	6	14	0.121335	0.0003145	0.00611128	2.62059e+06	1.92055e+06	1.50203e+06	1.75937e+06	1.02275e+06	2.10427e+06	541792	544640	134179	148469	460312	255320	612460	0	2.58185e+06	2.06545e+06	3.25356e+06	2.66756e+06	1.96458e+06	3.19051e+06	1.35955e+06	2.55227e+06	1.83315e+06	1.30879e+06	2.54301e+06	1.92649e+06	1.48592e+06	1.39802e+06	1.75323e+06	1.52872e+06	1.38652e+06	1.45975e+06
113	M687T8	687.493	687.492	687.499	7.55393	7.52922	7.55982	4	4	0	0	0	0	0	0.431428	0.000315118	0.00611128	2346.79	876.336	428.944	568.383	1242.91	1106.58	809.104	404.045	110.484	232.277	587.563	477.41	837.136	0	3104.67	1038.77	2060.88	3239.84	2086.95	2549.63	1649.45	650.212	728.028	495.779	852.509	882.033	594.87	465.077	261.566	390.86	467.559	393.734
114	M210T10_2	210.156	210.155	210.159	10.1443	10.1011	10.1539	19	3	0	3	1	4	8	0.209047	0.000321998	0.00611128	2176.46	1311.7	1641.56	1597.03	4639.61	2222.4	521.077	122.29	439.721	262.533	2511	464.586	1767.82	0	2249.22	2199.95	1829.78	2376.87	2972.89	1430.06	1277.5	1142.5	1411.64	1490.4	1284.7	1263.47	1305.08	1566.72	1862.27	1829.78	2260.73	1024.75
115	M317T10_1	317.209	317.208	317.21	10.4422	10.3954	10.5976	38	3	4	5	5	6	14	0.0493692	0.000325175	0.00611128	40925.4	23235.6	44836.5	35511.1	239970	57341.9	12082.3	6559.3	11833.5	5251.52	219144	2830.92	48117.6	0	42331.7	50516	27355	40311.9	57458	27580.1	21401.5	23092.6	20762.9	17950.5	36174.8	20031.3	29558.8	48449.4	60748.6	32107.8	50199.7	47954.9
116	M583T9_1	583.346	583.344	583.347	9.47401	9.44398	9.4835	40	6	6	6	5	3	14	0.0707277	0.000325814	0.00611128	78245.3	51034	44290.8	75453.8	25490.4	57817.5	13771.3	6862.82	8267.84	28718.7	7193.09	4089.3	14856.3	0	66450.4	69026.4	93974.7	74691.9	68085.9	97242.3	48146.5	56741.7	47409.3	52333.3	60263.6	41309.6	49630.6	43327.6	37291.6	57024.2	44240.6	34230.3
117	M295T7_2	295.227	295.226	295.228	7.31275	7.17853	7.38518	44	6	6	6	6	6	14	0.0443787	0.000329027	0.00611128	43922.3	22686.4	31847	40401.7	128871	55016	2793.12	1792.56	11934	18517.5	71988.9	2441.54	49207.1	0	43518	48775.7	43198.5	40130.1	44392.7	43518.8	21142.6	25142.5	23897.6	20235.3	23097.1	22603.3	20895.8	47769.7	27992	19970.6	45127.8	29326.3
118	M681T18_2	681.483	681.481	681.487	17.5409	17.4715	17.6237	44	6	6	6	6	6	14	0.119458	0.000329673	0.00611128	390656	351517	354397	322364	278723	347823	37303.1	45931.4	24105.1	16066.5	25913.6	41550.1	33261	0	379374	405106	362222	369021	460177	368033	438478	344984	351446	317835	347149	309209	369652	367976	334718	331758	388503	333777
119	M295T9_2	295.227	295.226	295.228	9.00188	8.9586	9.18025	73	6	5	6	5	6	14	0.0776466	0.00033097	0.00611128	88094.4	33302.8	74657.8	45792	506787	162205	37443.9	6722.11	31813.5	11263.5	276240	12594.7	136324	0	99161.9	117923	43160.8	105959	123396	38965.8	24665.1	33280.3	40953.8	27168.6	33024.5	40724.4	35186.7	98412.1	81033.8	35683.9	109099	88531.4
120	M539T17_2	539.164	539.162	539.166	17.3055	17.258	17.3502	20	5	1	1	0	5	8	0.289982	0.000332272	0.00611128	36096.2	19035.9	16836.3	16900	13491.2	20372.6	6952.92	3047.44	1260.28	1667.97	2218.95	5907.68	3351.31	0	22105.3	37492.1	38395.7	40395.2	38028	40160.8	23181.7	19044.7	17419.1	20367.6	20048.3	14153.9	18908.8	15877.4	16646	15568.8	17724.2	16292.8
121	M163T1_3	163.018	163.018	163.018	1.44717	1.3328	1.658	14	3	1	1	0	0	9	0.802586	0.000338193	0.00611128	64059	40171.9	27772.1	23284.3	17099.5	86777.5	25374.9	9956.85	5998.97	2873.62	1248.6	69646.4	4884.29	0	73650.5	94754.2	73560.4	19282.4	67776.2	55330.3	54865.6	47839.4	26413.2	38929	37731.1	35252.9	34309	16840	29514.5	30085.5	30092.6	25791
122	M239T17_1	239.128	239.127	239.129	16.5572	16.4336	16.5874	13	1	3	1	2	1	5	0.14813	0.000340858	0.00611128	16795.3	16895.3	14902.4	13222.8	13014.3	14740.4	957.514	4467.2	2056.53	683.383	807.37	2183.5	1649.92	0	17143.7	16947.6	16308.3	17671.6	17582.8	15117.7	15020.7	15002.5	15652	25959	15490.1	14247.4	14479.3	14111.5	13025.5	18908.3	14865.7	14024.4
123	M335T8_1	335.223	335.222	335.224	7.89387	7.80707	7.94582	11	0	0	0	0	6	5	0.053764	0.00034287	0.00611128	27519	18688.4	18222	21502.1	85469.1	33489.3	5477.5	1038.64	1449.35	5577.39	51826.9	1800.52	13228.7	0	24703	21206.8	33970.9	27652.5	23434.7	34145.8	17775	18823.1	17575.4	18322.1	20373.9	19260.9	17621.7	20098.5	18641.1	15925.8	19227	17817.6
124	M358T10_1	358.331	358.33	358.333	10.0764	10.0257	10.1468	10	0	1	4	2	0	3	0.450119	0.000344218	0.00611128	13432.2	7805.3	5262.97	6121.2	15504.2	9225.62	3321.11	3230.02	2696.04	3134.64	4709.82	4152.62	3883.09	0	13212.5	9325.37	16820.4	14779.2	9702.55	16753.3	7662.12	10491	1904.17	7137.18	8937.05	10700.3	7725.15	5777.64	1974.08	7695.09	6552.04	1853.82
125	M582T9_1	582.342	582.341	582.345	9.47372	9.43618	9.4835	42	6	6	6	6	4	14	0.0649316	0.000344894	0.00611128	186599	115840	104079	177808	63257.8	132571	44927.3	14866.6	21043.6	65129.4	19397.7	8608.03	37251.7	0	154809	155596	254080	160292	161068	233747	113355	128345	102643	123221	132512	94961.5	119312	104373	83514.9	135409	101700	80163.9
126	M308T13_3	308.267	308.266	308.267	12.5861	12.5426	12.6264	5	1	0	0	0	3	1	0.0842942	0.00034625	0.00611128	4961.03	4165.9	6692.72	4465.15	19038.4	7896.71	884.655	433.902	1815.95	916.724	5884.68	665.647	4985.64	0	5170.61	3402.92	5015.4	5045.1	6157.36	4974.8	4480.97	3817.28	4087.52	3676.86	4850.22	4082.56	6063.06	4323.08	8370.07	6363.18	5759.06	9277.85
127	M432T19	432.355	432.354	432.362	18.8257	18.8023	19.0223	45	6	6	6	6	6	14	0.0738664	0.000352418	0.00611128	53126.1	30516.9	35904.7	37512.2	79419.3	57902.4	21899.9	1728.75	3565.37	6296.01	29432.8	4277.04	20592.7	0	44572	35863.9	82994.6	42414.3	34119.6	78792.3	29416.2	30323.1	32881.7	29419.4	32387.4	28673.4	31236.6	36765.7	38814.2	34126.3	33649.8	40835.6
128	M407T10_2	407.146	407.143	407.147	9.78386	9.75907	9.78448	8	2	3	0	0	0	3	0.202647	0.00035311	0.00611128	2139.58	1932.48	1355.36	1216.02	874.769	1367.02	157.076	251.777	495.444	286.16	249.66	277.022	946.269	0	2146.72	2061.19	2071.86	1928.2	2371.89	2257.62	1846.65	1529.12	2266.85	1953.45	1886.07	2112.74	1744.74	1068.87	1983.52	1638.59	895.343	801.098
129	M301T8_3	301.216	301.216	301.216	8.46984	8.44877	8.51228	8	0	0	0	0	6	2	0.049173	0.000355891	0.00611128	28710.9	23378.8	23406.6	26822.8	122195	39970.6	3550.17	1478.95	1352.54	3503.27	58143	1965.47	15260.7	0	28089.4	25486.7	29555.7	25717.2	28201.8	35214.9	23561.8	24691.6	21600	22975.3	25397.8	22046.2	21503	23374.6	23848	22491.7	25502.2	23720.3
130	M317T10_3	317.211	317.211	317.211	9.8049	9.79833	9.80857	3	0	0	0	0	3	0	0.0511439	0.000357992	0.00611128	22882.1	18324.9	22104.3	26014.6	52996.7	28437.7	2931.65	655.446	4551.43	5507.81	19124.4	1454.42	9718.75	0	19464.1	24652.7	20829.3	21688.5	27624.8	23033	18720.6	17329.5	18631.7	17689.4	18600.4	18978.2	20759.2	24334.5	19606	17829.4	30289.7	19807
131	M291T9_2	291.195	291.195	291.196	9.16573	9.11367	9.17393	5	1	0	0	0	4	0	0.0377578	0.000358694	0.00611128	17979	11347.8	22047.8	14267.7	54144.5	24175.9	8512.98	850.424	7729.66	1387.05	28350.3	912.829	8857.4	0	13304.5	28770.7	11797.6	13462	29071.1	11467.8	11205.7	10459.1	12040.7	10551.1	12638.8	11191.4	13635.1	30752.7	22584.4	13690.3	30994.5	20629.9
132	M313T10_4	313.274	313.27	313.275	10.2413	10.2164	10.49	14	0	5	3	0	0	6	0.245336	0.000358694	0.00611128	11585	17172.6	13830.8	15933.3	5889.13	12264.7	2442.41	2317.45	1099.91	4059.97	2574.36	3008.97	6018.06	0	13675	12585.1	7909.74	13887.4	12171.4	9281.51	19966.1	14520.6	18742.3	15889.3	14981.9	18935.1	13407.7	11959	14044.5	14271.8	14026.3	15275.8
133	M607T19	606.533	606.528	606.535	18.9248	18.9063	18.9702	19	4	1	4	6	0	4	0.165948	0.000360811	0.00611128	8997.5	9875.08	6398.75	6204.72	3262.25	6422.1	1957.02	3070.44	1075.24	1109.72	728.636	1065.74	1920.06	0	7376.14	8028.32	12286.7	8036.16	7749.72	10508	13932.5	6443.73	10422.2	11106.9	6008.74	11336.4	5990.55	5613.4	5909.51	7758.56	5365.09	7755.37
134	M614T16_1	613.522	613.518	613.523	15.6138	15.4851	15.6333	5	0	1	0	0	3	1	0.125718	0.000361519	0.00611128	41731	27652.2	39264.5	31715	114179	52684.2	11461.7	8360.59	2527.57	3582.97	70881.1	6623.37	16332.5	0	50764.5	44772.4	28628.6	50473.9	49875.7	25870.8	33340.1	25338.7	34761.7	32727.6	27436.8	12308.1	37831.8	42696.9	39421.1	36600.2	41848.4	37188.5
135	M319T11_7	319.304	319.302	319.305	11.3389	11.3248	11.356	18	2	2	1	2	4	7	0.0727768	0.000367236	0.00611128	14476.5	9970.51	11802.5	10147	25568.3	16689.1	1288.4	1330.87	2478.35	4035.19	8922.83	1214.58	10666	0	13864	14367.9	12571.8	15663.3	16155.5	14236.7	10713.4	8661.43	10525.2	8613.61	9330.79	11978.6	7759.6	13361.2	14336	10879.5	13702.8	10775.5
136	M371T15_3	371.359	371.356	371.361	15.3364	14.9064	15.387	34	5	5	4	4	6	9	0.313016	0.000367956	0.00611128	12450.4	18083.2	14640.9	18269	27877.8	15852.3	1883.08	2377.73	2930.56	2183.04	9783.22	4962.02	3397.25	0	14740.6	10645.6	12564.9	11620.1	10504.4	14627.1	17016.7	15837.4	18124.5	18881.8	22351.7	16286.8	13968.8	12212.4	16337.3	18979.7	10873.3	15473.8
137	M747T9_1	746.555	746.552	746.56	9.45072	9.4293	9.47673	14	0	0	1	0	5	8	0.283275	0.000368679	0.00611128	2456.9	896.982	1225.03	1498.29	14291.7	5632.43	896.708	603.229	540.307	698.974	908.196	1595.53	4989.16	0	3598.22	2158.18	1492.04	3550.09	2096.4	1846.5	908.704	687.398	152.496	557.758	1915.14	1160.4	203.307	1646.34	1332.33	1205.19	1699.19	1263.84
138	M255T18_6	255.195	255.195	255.196	18.0195	17.9407	18.1667	12	1	0	2	3	1	4	0.143182	0.000374507	0.00611128	36609.4	33283.2	29469.9	25899.1	28868.8	31778.2	5802.42	1596.35	3062.49	4607.21	936.458	4550.07	2328.8	0	34830.2	34388.5	35175.5	34458.7	32502.3	48301	35124.4	34078.9	33583.8	34204.3	30943.8	31764.4	29949.8	26215.2	33390.9	25414.4	30829.2	31019.7
139	M457T12_2	457.34	457.337	457.343	11.6988	11.6733	11.7224	10	1	1	0	3	1	4	0.216108	0.000374507	0.00611128	14394.7	20094	20200.1	15707.7	9755.88	15009	4209.15	1408.32	2612.83	2609.42	4510.94	3243.57	6799.67	0	17759	13247.1	7415.63	18596.3	16846.7	12503.6	19935.6	20354.2	19995.2	17890.7	22321	20067.2	20437.5	18235.6	18646	19653.9	18937	25290.3
140	M255T13_2	255.232	255.231	255.233	12.7612	12.7285	12.7812	44	6	6	6	6	6	14	0.0915623	0.000375242	0.00611128	44795.5	35939.8	33804.4	37109.7	82333.8	42856.2	2774.3	7131.46	5024	6418.51	26017.5	3924.01	23369.1	0	48642.1	43897.7	41500.7	46770.8	45824.3	42137.5	31341.5	26234.3	46509.2	36189.8	34433.9	40930.2	34034.7	27901.2	39432.4	37107.9	27516.5	36833.8
141	M375T18_1	375.29	375.289	375.291	17.9687	17.9665	18.0182	7	1	4	0	1	0	1	0.0959991	0.000378938	0.00611128	13408.4	14202.1	10530.7	11450.9	8103.63	11834.9	1315.13	2844.88	1417.49	472.866	904.887	1136.14	2445.48	0	10936.3	13689	13512.6	13684.9	14918.3	13709.5	17333.8	10879.3	15921.7	16940.3	12244.5	11893.3	12583.4	9604.36	11763.9	10683	8902.91	9646.95
142	M452T11_2	452.337	452.335	452.34	10.9873	10.9632	11.0113	19	1	2	1	4	1	10	0.0637775	0.000379682	0.00611128	79091.6	52227.5	36173.2	48166.9	23836	46209.8	13136	12392.5	8788.07	14171.6	9366.91	2947.14	26503.8	0	79979.7	67602.3	91191.5	74676.8	63819.2	97280.4	37257.8	55635.2	61304.1	36306.1	65097	57764.8	47110.6	33277	26990	47142.9	32868.5	29650.2
143	M553T15_1	553.389	553.382	553.392	15.1968	15.1681	15.234	41	6	6	6	6	4	13	0.10005	0.000386439	0.00611128	78556.2	73397.8	47011.5	55476.5	11277.2	55970.5	6637.31	14029.6	8343.47	29647.9	3389.88	5599.84	9118.16	0	85106	75789.7	74088.9	80547.9	69389.5	86415.3	81786.3	81760	58415.4	82889.2	83030.9	52505.2	57746.2	40229.8	40884.1	56161.2	48065.3	38982.1
144	M317T8_1	317.211	317.211	317.212	7.94582	7.8901	8.07367	5	0	2	0	0	3	0	0.0437557	0.00039101	0.00611128	19461.2	14866.6	14829.5	21104.9	69000.8	27274.4	1677.39	2772.6	749.008	5361.34	41171.3	1193.41	10658.3	0	17693.1	19014.2	21593.1	18318	21512.9	18635.8	11682.8	19495.6	13644.2	16631.3	13492.7	14252.8	14855.9	15632.5	15602.6	14452.6	14794.9	13638.5
145	M331T13_2	331.263	331.262	331.265	13.4247	13.3756	13.4505	41	6	5	6	6	4	14	0.100916	0.000393315	0.00611128	63495.2	41930.9	35716.4	40039.4	120672	59720.4	19321.4	4274.79	3684.66	16885.9	26433.6	6026.77	32599.9	0	60804.9	44891.7	85538.8	63668.4	40374.8	85693	41858	42984.6	34785.8	45181.3	46880	39895.7	35679.4	29343.6	39642.9	34318.1	36569.8	38744.3
146	M311T9	311.222	311.221	311.223	9.35745	9.1501	9.37442	19	3	0	2	0	3	10	0.0333511	0.000400313	0.00611128	28660.8	14114.6	33117.7	18377.4	136194	46823.7	15527	1327.79	12276	2545.38	90736.1	1561.62	39315.1	0	26936.7	48272.5	13518.1	23255	46661.4	13321.2	12987.5	14339.6	15642.2	13351.1	12672.4	15695	19135	42509.9	35307.4	18092.8	48441.1	35220.1
147	M394T11_4	394.332	394.33	394.334	11.1612	11.1485	11.1876	41	6	5	6	6	4	14	0.115136	0.000405046	0.00611128	24258.8	19424.5	15479.1	16880.3	9755.32	17735.6	2172.65	4071.68	1375.34	4192.06	4008.66	2042	7054.22	0	26553.3	25224	22077.2	26267.4	24102.5	21328.4	17166.2	16702.1	23910.9	16444.2	16958.3	25365.1	13583.5	14843.4	16391.5	14629.4	16058.4	17368.7
148	M135T14_1	135.102	135.101	135.102	13.6877	13.6203	13.9	11	1	2	1	0	3	3	0.231514	0.000407434	0.00611128	128666	117468	96040.8	84325.1	60038.2	96350.5	26756.4	27659.3	10870.4	23896	14194.2	22306.5	9063.79	0	99852.6	130262	140543	172049	101790	127499	98596.9	124836	103050	168536	116785	93004.4	114201	90706.8	104741	87929	90082.1	88585
149	M321T10_1	321.243	321.242	321.244	9.6148	9.56808	9.78418	19	0	4	0	2	4	7	0.248787	0.000409835	0.00611128	18417	12485.1	14081.4	15022.6	77902	24517	1146.35	2942.51	1287.56	3645.27	31068.5	6099.5	9634.57	0	18634.3	16757.8	19664.3	19510.7	17413.2	18521.8	13406.6	11947	13899.8	9110.67	16982.8	9563.51	12084.9	14858.1	14341.6	13167.8	15740.2	14296
150	M341T9_1	341.209	341.206	341.213	8.69377	8.66218	8.88768	9	0	1	0	0	5	3	0.141649	0.000412251	0.00611128	9621.92	7158.62	8261.25	8048.78	29314.5	11972.2	923.502	2623.91	1157.46	658.119	14893.7	1695.86	7515.71	0	8490.59	9889.42	11126.1	9943.52	9345.77	8936.04	1830.34	8217.12	7864.8	8675.33	8280.56	8083.58	6801.41	9188.39	7020.45	9716.16	8400.7	8440.37
151	M351T8	351.22	351.216	351.221	7.61974	7.4728	7.68867	14	2	3	4	0	3	2	0.129267	0.000413059	0.00611128	29385.8	26222.9	29084.9	25369.4	55822.3	30443.1	3427.24	1869.43	2124.89	1290.19	25050.9	3935.3	5936.11	0	27589.7	36266	28417.2	28999.2	27269.3	27773.5	25260.1	24647.8	26921.9	26031.3	24842.2	29633.8	29258.3	32071.3	27422.9	28601.4	30826.8	26328.6
152	M403T18_3	403.357	403.355	403.362	18.4113	18.1195	18.4712	45	6	6	6	6	6	14	0.117082	0.000413059	0.00611128	26299	34062.1	32871.6	35765.8	14952.2	26499.5	3241.29	5148.49	4405.49	5636.63	2908.37	3102.6	7591.81	0	29263.3	29634.8	21823.9	23734.3	28362.5	24975	32329.4	38883.9	32014.8	28288.3	41792.8	31063.5	30866.6	35831.9	36464	28082.6	28073.5	37911.2
153	M348T7_4	348.274	348.273	348.275	7.32368	7.17853	7.39957	42	5	6	6	5	6	14	0.0761561	0.000417941	0.00611128	86632.2	42600.9	77015.3	83367.3	259569	131197	10861.1	13782.1	32664.2	38224.3	107071	9991.45	91365	0	79279	84607.7	81118.2	96492.1	103137	75159.2	29521.7	58826.9	39163.3	27409	59086.3	41598.1	44382.3	120973	77147.6	39237.7	106969	73382.3
154	M370T9_1	370.259	370.259	370.26	8.52843	8.48053	8.57997	4	0	0	0	0	4	0	0.0368313	0.000417941	0.00611128	15056.9	10474.5	10085.1	10739.6	50904.3	22174.1	4147.77	1942.83	1077.06	1042.67	33476.7	816.7	11394	0	13443.8	11284.8	20355.5	13486	11568.7	20202.6	9627.19	13048	10469.7	8354.71	12539.1	8808.28	8410.84	10255	11211.8	9518.18	9875.05	11239.8
155	M811T9	810.583	810.576	810.586	9.45318	9.42725	9.45897	24	6	3	3	3	2	7	0.140955	0.000417941	0.00611128	15229.8	14082.5	11322.2	11097.2	6460.4	13775.6	1324.75	4617.67	593.154	372.483	3810.01	1941.75	4434.52	0	14551.5	16548.8	16363	16261.3	13444.9	14209.6	9777.27	21539.3	12935.2	9801.65	17483.8	12958	10866	12023.7	11763.5	11745.6	10581.4	10953.1
156	M319T11_3	319.227	319.226	319.228	10.5673	10.5426	10.5976	27	2	0	4	1	6	14	0.0542391	0.000418761	0.00611128	24347.2	16545.8	23085.1	16249.1	157324	47090.6	5392.17	1292.02	6608.15	1046.09	45306.3	2554.16	40981.4	0	23137.6	30863.5	19206.8	23363.6	30827.5	18684.4	15093.5	17449.5	17104.3	14762.3	17853.9	17011.1	15414.8	28987.1	27863.2	14459.9	28309.5	23476.3
157	M309T14_3	309.314	309.313	309.318	14.048	14.0226	14.1305	7	0	3	1	0	0	3	0.351381	0.000421228	0.00611128	27205.9	15399.6	20174.1	24542	34250.8	22220.3	1971.66	10146.9	8667.87	2096.56	3128.62	7807.8	6111.22	0	28263.1	25901.7	29268.7	26624.5	24215.5	28961.8	4073.15	24352.4	24777.4	9223.55	5500.64	24470.6	25714.4	23369.5	25474.2	22632.2	2855.32	20999.2
158	M422T20	422.386	422.384	422.39	19.7473	19.6825	19.8102	44	6	6	6	6	6	14	0.0815577	0.000421228	0.00611128	18729.9	24354.7	24035.2	27992.2	11807.8	20496	4124.21	3469.28	4860.85	3012.99	1812.93	1671.61	3653.16	0	14334.6	25688.2	17170.2	16333.1	21446.7	17406.5	27278.8	23823.1	21112	28883.1	25119.5	19911.7	30848.3	19015.1	22041.3	28928.5	19740.9	23637.2
159	M992T9	991.661	991.657	991.669	9.45876	9.42655	9.48178	26	4	2	5	5	0	10	0.107898	0.000421228	0.00611128	27951.1	12957.1	10731.9	20672.4	4699.56	16755	9703.56	2537.41	2936.68	8543.61	3847.95	1807.83	6701.99	0	19494.1	21459.2	42693.6	25443.1	21251.7	37364.6	10916.7	16777.9	13098.6	10139.8	14997.4	11812.4	12869.8	10419.7	8062.63	15469.5	9591.23	7978.44
160	M340T10_2	340.286	340.284	340.288	10.4431	10.4149	10.4802	34	2	4	6	4	6	12	0.356604	0.000425373	0.00611128	27140.8	13244.1	31194.4	22695	74474.5	48317.2	13186.6	1855.06	7604.21	5707.25	18584	17230.1	20988.4	0	34182.9	44773.2	11645.2	25882.9	34040.4	12320.4	13118.3	11915.8	15129.7	11986.8	11426.9	15887.5	19547.6	37547.8	33634.2	24747.2	39186.6	32502.9
161	M296T9_1	296.23	296.23	296.231	8.9881	8.9586	9.16457	43	4	0	5	3	6	14	0.183913	0.000429558	0.00611128	19565.3	7748.12	17523.3	10839	114022	36456.3	6958.84	1852.55	7644.07	2595.87	66059.7	6704.79	31989	0	21321.4	25403	10891.5	21950.6	26760.9	11064.5	4809.73	7658.69	8768.29	6426.74	9104.86	9720.43	7417.65	24601.4	19870.7	8752.31	24782	19715.6
162	M418T20	418.376	418.375	418.379	19.6438	19.5867	19.6863	44	6	6	6	6	6	14	0.0454439	0.000432935	0.00611128	43727.2	55981.6	46180.2	54864.8	16587.7	42753.7	2955.86	8562.39	4009.87	7339.42	2085.23	1942.89	8870.4	0	42925.9	43598	46170.2	48141.4	40832.9	40694.6	62976	63670.5	45804.1	52854	63784.3	46800.9	48452.2	41677.2	47032.8	50388.2	40733.1	48797.8
163	M426T17_3	426.346	426.343	426.35	16.6086	16.5713	16.618	16	1	1	2	5	1	6	0.169792	0.000433783	0.00611128	7000.58	10457.9	9340.23	11377.5	6342.32	8422.74	1006.41	1279.98	2167.43	1982.27	1261.99	1430.11	3704.49	0	6070.92	8577.07	5945.7	7155.19	7649.78	6604.82	11773.8	12057.1	8585.51	10195.7	9958.88	10176.7	9954.62	8360.82	7861.28	12955.4	10086.6	6822.65
164	M703T10	703.457	703.454	703.462	9.85084	9.57382	9.87942	6	0	1	0	0	3	2	0.215296	0.000434633	0.00611128	3066.96	1753.99	1715.25	2542.04	6842.98	3098.58	188.009	589.345	455.474	1007.88	3037.71	667.11	1538.68	0	3011.28	3345.97	2796.81	3203.83	3018.83	3025.07	1770.07	2251.4	1372.18	962.22	2583.25	1584.81	1464.93	1907.99	1314.57	1222.79	2393.66	1987.59
165	M674T18_1	673.54	673.538	673.544	17.992	17.9648	18.0437	43	6	6	6	6	5	14	0.0641988	0.000435485	0.00611128	185814	178175	86445.9	123238	37195.9	119700	44622.7	75835.7	42344	16036	31117.7	7684.6	35111.2	0	148939	174125	204278	148366	172498	266678	249433	80820.2	216363	228270	82667.7	211493	139510	65109.5	52429.4	140671	71607.6	49347.3
166	M515T13_1	515.373	515.371	515.382	12.7124	12.6853	12.875	35	5	5	6	4	4	11	0.0798506	0.00043805	0.00611128	63828.6	25527.6	38063.8	57359.1	27822	45034.1	13641.8	12280	5636.26	17932.4	7566.71	3596	24822.6	0	55427.5	61810.5	56550.4	55973.6	91004.6	62204.9	2548.13	22116.5	32821.1	35220.2	26843.4	33616.2	45120.8	34161.9	35648.2	44093.2	30890.4	38468.4
167	M660T11_2	660.458	660.455	660.459	11.3375	11.3307	11.3498	6	0	1	0	0	4	1	0.0978737	0.00043805	0.00611128	7054.33	5617.55	4693.24	5150.13	10982.2	7154.1	1100.54	451.919	893.154	1350.01	3421.22	700.198	3974.6	0	7697.15	7736.95	6704.85	7352.43	7858.52	4976.1	5052.46	5259.74	6296.49	5884.96	5749.1	5462.53	4332.03	5187.58	5538.37	3993.61	3465.06	5642.78
168	M704T9	703.514	703.512	703.521	9.41562	9.40188	9.5007	12	0	0	1	0	5	6	0.209607	0.000438909	0.00611128	8168.99	3937.68	4104.36	4085.73	10972.4	6644.3	3002.78	936.587	939.862	1016.5	2387.04	1392.7	2133	0	12620	6838.26	6599.15	11206.5	6677.09	5073.03	2878.97	5178.68	3694.75	2914.98	4350.4	4608.32	2591.18	4518.64	4405.62	4057.59	3658.84	5394.29
169	M382T9_2	382.295	382.295	382.295	9.37739	9.34332	9.39875	4	0	0	0	0	4	0	0.0520054	0.00044063	0.00611128	7190.69	4642.51	4777.7	5509.04	47684.2	12154.6	1115.88	987.911	1061.21	1090.2	34413.5	632.104	9000.98	0	5432.2	7241.26	8679.35	7936.75	6595.92	7258.68	3480.04	4873.5	6036.49	4025.56	3964.93	5474.51	3931.14	5023.8	5384.99	3053.57	5499.3	5773.41
170	M411T9_2	411.331	411.33	411.332	9.45242	9.42655	9.47673	44	6	6	6	6	6	14	0.0963964	0.000442359	0.00611128	795918	593617	466251	530204	316323	635696	175548	163803	37501.2	28436.8	153519	61278.8	193997	0	727170	638010	1.04052e+06	787910	611392	970501	421356	772466	577931	406642	786703	596607	481219	429973	522942	483567	422737	457066
171	M196T9	196.141	196.14	196.141	9.13395	8.97722	9.16422	18	0	0	1	1	6	8	0.167508	0.000446709	0.00611128	3010.95	1619.07	2716.88	1702.68	12307.4	4620.96	935.812	451.894	900.685	470.033	6517.84	774.046	5013.83	0	2739.71	4048.03	2236.67	3508.55	3830.07	1702.69	921.584	2214.69	1938.28	1354.36	1584.81	1700.67	1518.78	2964.68	3699.34	1870.33	3646.49	2601.67
172	M797T8	797.468	797.461	797.47	7.74987	7.65983	7.80317	25	2	1	0	2	6	14	0.0843192	0.000448461	0.00611128	15197.8	2131.76	2011.07	3061	90509.5	22376.7	19094.2	395.464	290.517	689.755	116956	1886.79	59033.2	0	2897.26	2641.84	38509	3624.97	2384.36	41129.6	2220.33	2590.18	2555.97	1711.86	2023.07	1689.18	1653.24	2122.33	2199.59	1804.3	1853.47	2433.5
173	M338T17_1	338.217	338.216	338.219	17.4303	17.1167	17.7162	18	2	0	1	1	0	7	0.151867	0.00045022	0.00611128	41289.3	28436.8	28518.3	24734.6	25921.1	31805.3	27323	791.119	1744.78	2415.72	1100.88	4830.18	2193.36	0	30902.3	96989.8	31624.1	29196.5	27897.2	31125.6	27310.8	28540	28356.2	27832.9	29396.3	29184.5	29741.5	27704.8	30858.2	25858.9	28979.1	27967.6
174	M366T16_1	366.213	366.212	366.214	16.4862	16.4318	16.5663	10	2	1	1	1	3	2	0.0804659	0.000452871	0.00611128	26768.8	22886.4	24160	21381.7	20404.7	23229.7	3366.72	1777.78	1241.65	676.572	2149.15	1869.2	1927.35	0	30739.3	24318	25422.3	24998.3	31354.3	23780.8	24185.2	24741.6	22355	23210.7	19688.9	23136.7	23352.7	24069	25188	22347.2	24198.6	25804.3
175	M323T9	323.305	323.304	323.306	9.36275	9.27728	9.4003	10	2	4	1	0	0	3	0.337364	0.000455537	0.00611128	6829.39	2825.03	4294.4	5429.96	11490.7	6221.91	1672.44	2064.11	1726.12	739.263	2593.71	2099.05	3249.4	0	6644.09	5607.63	9611.28	6315.67	4969.74	7827.96	5039.04	1957.39	1741.55	5809.5	817.582	1585.14	949.178	5387.86	5770.58	4819.09	4532.71	4306.97
176	M399T12_2	399.358	399.357	399.364	11.7225	11.6925	11.9373	40	6	4	5	4	5	11	0.084381	0.000455537	0.00611128	41491.5	12825.6	14025.1	11173.9	23608.2	13856	6184.71	1059.28	10807.6	5128.07	6370.46	1169.18	11841.2	0	40362.7	36732.1	50686.3	47398.6	35235.2	38533.9	13487.9	12565.4	12330.7	11074.6	13963.9	13531	13965.1	35166.5	6243.1	8868.06	12848.3	7059.72
177	M325T13_1	325.274	325.273	325.274	12.7044	12.6796	12.7245	6	0	0	0	0	4	2	0.071004	0.000456429	0.00611128	20186.6	18111.8	18268.2	16564.6	58635.3	25421.5	2032.32	1345.27	2086.06	934.034	35598.8	1805.03	11698.5	0	18040.7	19286.1	18446.1	21174.2	20669.6	23502.9	17117.4	18159.2	20251.4	16307.7	18556	18278.9	16450.7	18092.9	21356.8	15541.9	18835.9	19330.9
178	M654T11	654.451	654.447	654.453	11.3296	11.3016	11.3578	7	0	1	0	1	3	2	0.230518	0.000458219	0.00611128	15615.5	12329.9	12076.7	12141.8	25293.9	15277.5	945.41	3679.49	1378.08	1713.76	8848.39	3521.75	8164.12	0	15264.4	15832.2	17170	15786.4	14278.1	15361.8	5044.02	13788.2	14147.9	15211.1	12548.1	13240	13619.6	11749.9	12293.8	12473.9	9560.21	12762.8
179	M293T10_3	293.211	293.211	293.212	10.2259	10.2152	10.2496	8	2	0	4	0	1	1	0.117673	0.000462724	0.00611128	18841.9	9195.09	21408.9	11455.1	48580.6	20743.8	11095.7	566.446	8525.84	508.282	27225.7	2440.99	8548.49	0	11742.8	29859	10550.1	14632.7	35792.2	10474.4	8421.85	8713.16	9943.5	9453.51	9560.53	9078.01	11373.9	31612	23830.3	10709.6	27110.1	23817.7
180	M391T17_2	391.285	391.284	391.286	17.221	17.1372	17.3405	15	3	3	2	1	0	5	0.0772224	0.000471865	0.00611128	36777	32667.7	33276.9	28022.7	26797.2	32247.2	3681.25	2723.69	2946.38	2644.11	900.359	2490.21	2616.94	0	35015.5	33453.3	34559.1	43747.5	37095.1	36791.4	31733.1	32512.7	27991.1	33147	35066.8	35555.4	34910.2	27823.1	36413	34053.6	32705.6	33755.9
181	M417T20	417.372	417.371	417.375	19.6438	19.5867	19.7067	44	6	6	6	6	6	14	0.0194643	0.000475572	0.00611128	157971	200412	166830	195238	59866.2	154317	8696.65	30593.4	16527.5	25430.8	7388.14	3003.66	31479.9	0	159013	151391	165300	170654	148046	153423	225974	221362	169456	188625	233763	163291	175824	145621	170898	181341	146506	180790
182	M582T15_3	582.406	582.397	582.408	14.9821	14.9089	14.9988	12	2	1	4	4	0	1	0.292296	0.000477436	0.00611128	20720	26697	19316.6	32319.2	12761.4	16972.8	5454.39	7467.65	3094.47	8254.04	1546.89	4961.1	4840.93	0	11295.4	22354.7	25074.9	18151	26336.2	21107.8	19337.3	38316.5	25928.5	21563.8	33056.9	21978.8	22973.7	16034.2	16778.3	20546.5	17014.2	22552.8
183	M918T10_2	917.708	917.7	917.711	10.3435	10.3197	10.3622	11	0	0	1	2	1	7	0.195342	0.000478371	0.00611128	6303.9	3444.85	3579.08	5796.46	1565.04	3718.48	540.506	822.41	1555.81	1734.55	1596.46	726.374	2832.77	0	6039.03	6007.88	5752.14	6219.44	6531.73	7273.17	2686.24	4198.24	2910.23	3661.67	2643.62	4569.09	1400.86	3706.06	5308.14	1990.58	4492.12	4576.72
184	M295T11	295.227	295.227	295.228	11.153	11.1362	11.1819	8	0	0	0	0	4	4	0.71306	0.000479307	0.00611128	27481.4	21161.8	28725.6	22579.6	73221.1	47739	7321.8	2074.72	4383.93	2327.03	27808.3	34040.8	28955.3	0	24968.6	36465.3	19648.2	26859.1	36132.2	20815.3	24186.8	19270.5	20552.9	22527.8	18672	21760.9	24036.7	34856.9	25763	25985	33217.3	28495
185	M621T11	621.44	621.437	621.444	10.503	10.4752	10.5342	37	5	6	6	5	1	14	0.132513	0.000486865	0.00611128	24689.8	11150.4	10910.1	13879.1	17195.5	15374.9	9953.57	1286.77	1658.27	3195.66	2206.35	2037.37	8983.77	0	40271.8	15663.7	22906.6	33427.6	17544.9	18324	12545.8	9527.03	11813.9	10464.6	12449	10101.8	10738.1	10770.5	13809.6	10310	8700.17	11132
186	M405T10_1	405.147	405.145	405.148	9.76115	9.7559	9.78853	14	3	4	1	0	1	5	0.104306	0.000496479	0.00611128	6300.45	5720.01	4126.57	3446.16	3067.38	4504.86	720.37	570.113	1379	675.052	753.958	469.883	2704.48	0	6465.2	6916.04	6963.35	5559.48	6639.8	5258.84	5577.56	6083.47	6532.33	5470.07	5799.23	4857.37	5272.34	2112.19	4444.42	5860.69	3129.11	3940.68
187	M523T11_1	523.324	523.322	523.332	11.181	10.851	11.3782	26	3	6	4	3	2	8	0.15674	0.000496479	0.00611128	24889.2	29312.5	16496.6	22985.6	9343.01	22343.6	4248.25	9165.34	4877.56	3516.26	6098.33	3502.14	10662.3	0	30879.4	20191.4	20414.4	25808.2	23916.5	28125.1	24238.1	24065.9	46565.6	24620.4	23473	32911.9	23560.8	18896.5	11415.3	19576.7	12504.6	13025.7
188	M135T17_1	135.102	135.101	135.102	16.5903	16.4859	16.6607	7	0	1	0	0	3	3	0.282298	0.000498424	0.00611128	156957	125001	126356	118283	75587	136029	17999.4	19216.5	24491.7	13784.6	15455.4	38400.8	12335.1	0	146316	156976	151546	143401	151065	192438	141391	124363	95579.4	140129	139792	108751	141232	107479	104549	150926	101076	152875
189	M321T12_1	321.241	321.24	321.242	11.693	11.65	11.7224	43	6	5	6	6	6	14	0.0478742	0.000508263	0.00611128	42789.7	36615.4	26265.5	30504.1	152997	54453.5	10293.6	8038.95	5975.4	11571.3	79611	2606.92	72799.3	0	38520.5	39880.5	37580.6	41353	63456	35947.8	42557	30283.9	38981.2	37235.2	24400	46234.9	24915	30031.1	29298.8	24363.2	16024.3	32960.4
190	M585T14_2	585.427	585.425	585.428	13.9837	13.7701	14.0323	15	3	2	2	4	0	2	0.105466	0.000512253	0.00611128	108532	85977.9	83833.7	145710	49109.4	102781	11702.5	13669.5	23950.9	55130.7	12787.8	10839.9	17349.6	0	95222.1	109170	104888	97536.9	121977	122397	85324.6	112509	82331.8	84288.9	74515.4	76898.1	85369.8	55805.6	72564.1	126585	88861	73816.7
191	M772T11	771.632	771.626	771.634	11.1579	11.1375	11.1772	24	2	5	2	6	1	8	0.148884	0.000512253	0.00611128	12153	8306.41	5376.57	7035.82	2892.61	6971.63	1721.27	2499.76	869.837	3037.42	2337.9	1037.97	4866.69	0	12831	14318.4	11531.6	12880.3	12161.6	9194.96	7221.14	5850.43	11681.6	7135.89	6696.65	11252.7	4234.25	4924.28	6431.96	4737.52	5796.52	6134.87
192	M286T11_1	286.234	286.229	286.238	10.681	10.6014	10.7159	14	2	0	2	4	2	4	0.253613	0.000514259	0.00611128	4729.54	4484.86	3898.07	3046.26	14123.6	5636.66	616.9	441.987	864.608	1082.81	4354.15	1429.53	4965.25	0	5009.96	4856.84	4715.6	4571.16	3675.09	5548.59	5147.08	4546.15	4571.79	3955.89	4022.03	4666.21	4691.26	2652.02	4100.02	4191.55	3031.78	4721.82
193	M305T10_2	305.247	305.245	305.248	10.3852	10.3499	10.4027	9	2	0	0	3	0	4	0.0822326	0.000516273	0.00611128	19819.5	15816.5	15292.7	16782.5	37249	20211.5	854.652	2456.85	1224.62	3909.24	9950.16	1662.04	4484.9	0	19296.8	19062.8	21464.1	19882.8	19659.3	19550.9	14458.3	18874.8	13222.9	15918.8	18654.7	13769.6	14334.1	13754.6	16777.2	15868.6	14621.2	16400.7
194	M357T18_2	357.279	357.278	357.281	17.9713	17.6883	18.0437	42	6	6	6	6	2	14	0.207563	0.000516273	0.00611128	97350.4	96803.6	48606.8	68015.5	22292.1	67447.6	17579.2	44002.6	16491.5	8496.79	10224.7	13999.6	16074	0	67057.5	118126	104606	104324	88534.2	101454	108905	45572.3	144516	112850	39362.6	129615	69390.8	41880.7	48659.7	66788.6	36375.8	28545.3
195	M571T12_2	571.399	571.397	571.402	11.5999	11.5939	11.6234	40	6	6	6	6	2	14	0.0911744	0.000518295	0.00611128	62021.4	44933.9	41417.9	50932.4	15778.4	41564.7	11630.5	4496.46	5745.46	16117.5	6653.04	3789.64	10667.5	0	62321.1	76584.4	51906.5	57669.4	74916.3	48730.7	52410	46732.9	39044.7	45104.5	43835.9	42475.5	40417.1	47893.3	38575.5	37842.2	48989.1	34789.9
196	M344T9_1	344.267	344.265	344.277	8.74083	8.71435	8.91807	17	1	1	2	2	1	10	0.0920254	0.000520325	0.00611128	40110.6	12555.6	18966.2	7323.64	2220.35	17425.1	18717.1	5149.78	14083.6	5934.52	753.468	1603.55	19007.8	0	53613.3	16245.6	50838.3	56894.6	16437.1	46634.6	8311.54	9507.97	18432.6	10094.5	9145.98	19841.1	7468.54	37139.5	14603.5	6423.05	36340.7	11822.2
197	M382T10_1	382.296	382.295	382.296	9.6593	9.65318	9.68673	3	0	0	0	0	3	0	0.0788959	0.000520325	0.00611128	9130.18	6097.91	7199.27	9341.29	31781.5	12682.8	2194	1393.92	1307.15	2707.39	10088.9	1000.62	5066.73	0	6772.84	9230.87	12705.2	6863.63	9862.27	9346.24	6331.85	8666.19	5708.27	4752.83	6080.59	5047.73	5783.44	6654.2	7415.38	8595.21	8820.28	5927.09
198	M609T13	609.484	609.479	609.491	12.9072	12.8922	12.9779	10	0	2	1	1	4	2	0.205435	0.000521343	0.00611128	11212.4	6913.67	6178.09	8416.56	37165.5	9684.5	2370.08	1717.15	1515.1	2583.34	19145	1989.54	16638.9	0	9337.21	9074.37	13114.5	9762.41	11000.9	14985.1	5525.27	9942.4	5748.06	6654.2	5758.88	7853.21	7300.93	5854.71	4594.94	5597.17	8640.48	5080.33
199	M298T12_1	298.246	298.245	298.247	11.5008	11.479	11.6753	9	0	0	0	0	5	0	0.0452696	0.000526461	0.00611128	9985.91	7886.6	14221.5	8496.25	56642.6	20583.1	2638.05	596.377	4268.51	1224.05	32398.9	931.791	14531.6	0	10400.4	12382.9	7515.29	11618.6	12012.5	5985.65	8085.01	7432.02	7987.89	7390.65	8941.5	7482.53	9336.54	18092.1	16069.3	8390.1	15636.8	17803.9
200	M412T9_2	412.333	412.332	412.335	9.454	9.42655	9.47673	41	6	5	6	6	4	14	0.0859186	0.000526461	0.00611128	137062	103977	77974	91842.5	60221.6	109404	32286	28856	7208.33	3523.48	23645.4	9399.83	33678.2	0	124665	107147	182038	139389	101987	167143	73692.2	131561	102819	68855.9	139131	107801	81307.7	70031.1	80214.9	85461.3	67950.9	82878.2
201	M580T16_2	580.457	580.455	580.461	15.843	15.8181	15.8712	44	6	6	6	6	6	14	0.173211	0.000526461	0.00611128	29079.9	36050.8	36709.2	45276.7	24914.4	31577.4	3908.61	4844.67	6327.41	6297.7	5698.59	5469.54	8277.78	0	32660.1	28138.1	25835.2	35138.6	26893	25814.6	40313.4	34667.4	40101.1	40176.7	31692	29354.3	39714.4	32679.7	42983.6	36124.9	26492.2	42260.5
202	M407T18_2	407.367	407.365	407.368	18.0422	18.0152	18.075	17	3	5	1	1	1	6	0.134685	0.000528523	0.00611128	28361.5	37079.2	30367.4	28535.7	16420.2	27010.5	3398.68	5606.6	3768.09	2676.22	1192	3637.9	5908.39	0	25452.4	27695.8	33870.4	25418.3	31025.9	26706.3	44257.5	36742	33883.4	41216.7	38082.5	28293.4	35624.2	26545.3	29870.3	33793.6	26282.4	30088.9
203	M889T12	888.683	888.677	888.686	11.6493	11.6351	11.6744	25	2	5	5	4	0	9	0.214556	0.000530563	0.00611128	2712.12	7409.57	4020	4393.6	998.687	4091.7	1325.11	1736.04	817.346	2027.77	1285.97	877.897	1799.67	0	4095.85	3168.76	1353.16	4117.67	2494.44	1042.82	6946.88	5553.69	10481.1	7565.17	6077.98	7832.58	4480.45	3863.25	4113.68	3947.93	2625.11	5089.58
204	M494T14_1	494.385	494.384	494.39	13.5732	13.544	13.5989	11	2	3	2	2	0	2	0.135822	0.000530592	0.00611128	20770	14231.5	13206.9	14632.3	9430.05	13768.7	2009.37	3167.49	2900.52	2789.1	2425.32	1870.09	5207.2	0	22857.7	19335.9	18238.8	21377	23164.5	19645.8	12088.2	12226.5	18201.4	13495.9	11165	18212.3	17919.5	12504.6	13794.3	11916.6	9115.54	13990.6
205	M411T17_1	411.363	411.36	411.365	17.0595	16.8255	17.0817	40	6	6	6	6	4	11	0.259879	0.000530592	0.00611128	151710	183749	219561	200230	85148.3	155004	12453	35215.8	61831.5	69180.1	18589.2	40282.4	27058.1	0	160750	142723	149816	133929	168616	154423	172500	156973	229708	144703	174443	224171	177275	289637	172403	196025	307037	174986
206	M349T7_3	349.278	349.276	349.285	7.31397	6.93535	7.57005	41	3	5	5	5	6	14	0.0933674	0.000532669	0.00611128	19601	8936.02	14672.6	17311.3	56223.3	27669.3	4798.68	3521.26	8312.59	7323.68	25446.3	2583.41	20927.7	0	28254.2	18012.4	17363.6	16980.8	21920.3	15075	13156.2	4642.73	8251.44	6229.3	13113.5	8223.04	8813.53	25700.7	14657.1	2537.95	21157.4	15169.1
207	M771T9_2	770.563	770.559	770.566	8.77215	8.74008	8.80303	9	3	0	2	2	0	2	0.0943369	0.000542118	0.00611128	93853.9	20853.4	26507.5	14000.1	2872.26	29642.7	51939.4	8879.22	18624.7	11764.5	1629.02	2796.4	61969.3	0	113341	26900.2	150056	112032	31536.7	129258	11307.8	20327.8	30490.3	12446.1	18197.3	32351.3	11443.3	47247.1	20403.4	11148.5	52834.2	15968.3
208	M708T13_1	707.545	707.542	707.547	12.6901	12.6776	12.767	12	3	4	1	2	0	2	0.121894	0.000543178	0.00611128	42189.4	25801.9	17256.1	33957.2	9822.92	23339.2	9786.32	8524.19	3008.74	24348	2547.17	2844.92	8229.5	0	28530.1	49398	46013.2	31961.1	53001.8	44232	28827.7	19217	36259.9	28301.8	12413.2	29791.5	21388	15572.4	14950.5	20804.3	14845.3	15976.4
209	M487T12_2	487.342	487.339	487.344	11.746	11.7225	11.7693	18	2	3	2	3	2	6	0.0915204	0.00054637	0.00611128	42409.7	23324.7	29012.6	31245.2	17004.2	31300.8	4548.54	6769.42	3267.86	11452.7	3435.65	2864.66	14680.8	0	46112.7	48028.9	37514.3	39679.1	45118.3	38005.1	33538.8	19389.4	15989.2	29339.9	22720	18971	32749.2	30714.1	24815.2	29855.3	25139.1	30802.7
210	M346T7_4	346.223	346.222	346.224	7.48165	7.42515	7.75235	19	0	3	5	2	1	5	0.0910869	0.000552811	0.00611128	42075.7	49702.5	59120	44674.5	41068.9	44946.8	5992.79	4068.48	7201.63	4156.48	3638.61	4094.07	9189.03	0	42356.8	47277.8	36287.4	46969.8	46278.9	33283.4	49812.1	48978.1	43828.8	55747.4	52278.7	47570	55621.8	72872.4	54252.6	54507.3	61251.3	56214.7
211	M372T8_2	372.272	372.264	372.273	8.09212	8.03835	8.15848	4	1	0	0	0	3	0	0.105401	0.000557146	0.00611128	31284.9	15079.8	13973.5	15510.6	47260.9	25418.9	17801	3544.84	3447.63	3765.61	18056.6	2679.17	8811.49	0	21263.4	18756.4	63126.2	23250.1	19526.1	41786.9	11599.7	16432	16566.9	11348.3	20671.6	13860.5	9957.72	16763.7	13771	9636.46	17014.2	16697.9
212	M584T13_2	584.423	584.421	584.426	13.4971	13.3933	13.5225	14	3	3	0	3	0	5	0.240404	0.000557146	0.00611128	139014	111310	100879	142243	64614.2	138388	9333.09	16988.6	12815.3	38773.4	9728.9	33269.1	23100.7	0	129925	147810	141975	128161	135507	150706	101342	121328	97201	117160	137509	93320	98622.1	116328	87484.7	109878	108277	84683.9
213	M333T15	333.279	333.278	333.28	15.2356	15.1773	15.2856	10	0	0	0	1	5	4	0.0997442	0.000558235	0.00611128	9028.83	7390.11	7270.8	7533.8	17579.2	9203.19	938.593	708.867	762.403	946.131	6027	917.965	5306.82	0	7751.31	9774.08	10154	8234.22	9516.74	8742.64	7956.29	8162.35	7903.9	7045.37	6831.92	6440.82	7802.2	6207.07	6844.76	7147.22	7215.85	8407.72
214	M375T9_2	375.29	375.283	375.291	9.45093	9.02707	9.47378	47	6	6	6	6	6	14	0.0500955	0.000563712	0.00611128	820422	575366	422747	512539	306585	604451	225701	181418	55300.4	35745.9	166459	30280.2	234743	0	801418	566624	1.09547e+06	795463	593663	1.0699e+06	362892	768406	571956	381729	786597	580620	455139	361634	488246	444054	348562	438845
215	M303T10_2	303.232	303.232	303.234	9.83277	9.6604	9.87992	25	2	4	6	6	5	2	0.271472	0.00057147	0.00611128	24358.9	18089.9	15875.5	22981.6	130076	32359.2	4562.97	3561.54	1824.42	6721.81	53762.3	8784.62	12079	0	22084.6	33527.9	23556.7	22533	21281.8	23169.7	16632.3	23380.1	14488.9	15747.4	21658.2	16632.4	15588.6	14800	18393.2	13403.8	15511.8	17555.8
216	M553T16	553.433	553.43	553.435	15.7129	15.688	15.7375	25	4	5	4	5	0	7	0.335273	0.000580465	0.00611128	14753.8	22356.5	18046.6	21382.8	8622.97	14026.7	4003.51	5744.12	2712.28	3820.49	1643.39	4702.76	4291.5	0	16913.4	17882.7	9705.74	10208	14640.1	19172.7	20148.9	26942.4	20966.7	21350.4	30615.5	14115.4	17285.6	19241.5	17619.4	13357.6	21294.5	19481
217	M575T15	575.466	575.465	575.467	14.7341	14.6846	14.7581	10	1	0	0	0	6	3	0.129356	0.000580465	0.00611128	63535.2	38743.1	52722.2	47904.6	152189	72414	14543.6	6443.89	5736.34	10351.3	104280	9367.19	19604.5	0	77462.8	76987.6	45984.9	64513.1	70686.3	45576.2	47686.6	33767.2	36347.6	46148.6	35252.4	33256	44732.9	57427	53542.2	49332	60612.3	50686.8
218	M918T9_1	917.687	917.684	917.689	9.07388	9.04257	9.09597	23	5	1	4	3	0	10	0.131358	0.000580465	0.00611128	46513.6	21389.7	25518.5	27547.8	6136.34	25759.4	4551.71	2324.59	11518.9	10886.4	7914.78	3383.71	19835.8	0	43529.4	51921.9	49634.3	41301.1	42574.5	50120.4	19431	23025.9	21401.4	18120.5	21874.5	24485.1	16714.3	46087.9	21157	16202.9	31727.2	21221.7
219	M360T14_4	360.347	360.346	360.348	14.2588	14.247	14.2854	30	3	5	4	5	3	10	0.116646	0.000581599	0.00611128	31804.2	27711.5	22794.9	22592.7	103171	42516.9	3180.62	10475.3	3753.57	2332.29	22521.1	4959.43	32334.6	0	27411.2	32144.9	36641.5	33032.2	32252.7	29342.7	16507.2	40108.9	24115.3	20803.5	41461.7	23272.2	16617.6	25177.9	26227.9	20306.7	25731.6	22707.8
220	M770T9	769.588	769.584	769.591	9.45297	9.4278	9.45895	17	4	2	0	0	1	10	0.132414	0.000583874	0.00611128	34292	19752.5	10494	13753.2	5784	18788.4	17208.4	11771.6	2062.2	1547.43	4114.88	2487.84	17220.8	0	24508.8	19105.6	54582.9	29508.4	20653	57393.6	7055.83	34452.5	20129.3	7974.71	32592.1	16310.6	8202.32	9584.91	11572.5	11730.9	8477.14	13396.5
221	M307T13_1	307.256	307.255	307.257	12.9125	12.8922	12.954	11	2	1	1	1	3	3	0.117151	0.000587303	0.00611128	14919.4	13249.3	10133	12783.7	32265.6	16434	2028.75	2733.11	1354.86	3223.44	9997.65	1925.26	11680.6	0	11317.9	15025.1	17415.5	14592.4	15147.5	16018.2	13402	16803.8	11270.7	10402.6	16262.7	11354.1	10224.5	10812.2	11922.9	10027.6	10019.1	7791.88
222	M219T8_1	219.138	219.137	219.138	8.49442	8.4547	8.50913	4	0	0	0	0	4	0	0.0617544	0.000591906	0.00611128	4097.4	3274.32	3452.57	3659.47	11702.8	5342.62	430.302	357.426	489.019	492.503	4990.58	329.93	2859.59	0	4061.97	4251	3365.16	4668.36	4256.52	3981.38	3040.59	3217.14	2944.72	3376.31	3938.18	3128.97	3239.34	4429.44	3268.34	3093.35	3408.55	3276.37
223	M335T9_1	335.221	335.219	335.223	8.98527	8.75513	9.15758	37	0	0	1	2	6	12	0.107219	0.000591906	0.00611128	19375	12039.6	18185.6	21430.2	88550.1	32799.8	4992.19	1344.52	4885.11	17336.6	38194.4	3516.75	18561.4	0	19861.7	25233.6	13513	20257	23887.5	13497.4	10402.6	12055.6	12649.8	10482.9	12957.9	13688.7	12449.1	22877.5	18928.5	12930.3	24188.2	17739.6
224	M453T11_1	453.319	453.318	453.321	10.7064	10.6865	10.8719	30	4	4	6	4	2	10	0.0941191	0.000591906	0.00611128	54761	82753	56861.2	56900.1	25958	60465	12132.8	9081.49	4713.53	22959.9	8106.23	5690.91	24897.4	0	72070.2	54829.3	43643.7	66194.9	49488.3	42339.9	95509.1	72462.3	82653.5	90613.1	73788.1	81492.1	63542.2	50877.3	60316.3	58246.7	53239.7	54945
225	M280T11_3	280.235	280.234	280.236	11.4863	11.4748	11.5049	13	0	0	2	0	3	8	0.279597	0.000594221	0.00611128	25952.5	25327.3	20689.4	22685.3	56494.4	20623.1	1816.9	826.517	6644.39	2032.27	25317.6	5766.16	17091	0	27097.2	25387.3	28164	26238.1	26022.3	22806.3	25931.1	24109.2	26010	26101.7	24635.1	25176.7	24822.4	26531.7	24457	23931.2	11658.4	12735.7
226	M548T13_2	548.415	548.413	548.418	13.4984	13.4749	13.5187	38	5	6	6	5	2	14	0.119685	0.000594221	0.00611128	36491.6	59748.5	39639.5	54005.5	20740.5	44032.3	5737.01	15193.1	4399.16	21287.8	7991.87	5269.99	19106	0	38279.3	25684.8	42100.3	35484.6	37615.5	39785.2	49836.5	44273.2	86109.1	50884	61262.9	66124.9	34120.9	43288.5	34475.3	43678.3	42799.5	39474.7
227	M319T11_1	319.225	319.225	319.227	11.1418	11.1085	11.1729	35	4	2	6	3	6	14	0.0403911	0.000596544	0.00611128	33237.4	19063	31320.1	22596.2	170455	53630.3	15421.3	2577.25	8358.45	5067.25	57672.3	2166.19	17652.1	0	52253.3	27704.1	17999	52409.9	29292.8	19764.9	20823.5	16205.8	21130.2	19697.8	15433.5	21087.5	22042.9	40725.8	32987.6	21094.7	39529.7	31540
228	M321T11_1	321.242	321.242	321.244	10.9997	10.9768	11.0283	24	3	1	2	0	6	12	0.222099	0.00059771	0.00611128	18918.8	13234.8	18719	14023	106662	36451.8	2527.24	1953.2	10407.6	1482.16	36723.9	8095.89	25581.5	0	20068.6	22068.4	15773.7	19116.2	20462.1	16023.9	11006.8	12928.9	15364.1	10922.2	14122.4	15064.5	10849.8	38169.9	15388.8	10628	22157.2	15120.4
229	M558T10	558.46	558.458	558.464	10.1242	10.1008	10.149	12	1	3	1	2	2	3	0.122626	0.000600047	0.00611128	11468.7	3551.85	6803.1	5668.4	47593.4	11801.1	5801.91	963.916	3340.47	1224.89	34770.9	1447.12	27948.8	0	18122.7	14805.5	4479.62	14232.6	13046.5	4125.32	2695.67	4637.65	3373.04	2809.13	4875.22	2920.4	3266.65	8304.09	6732.37	3574.7	12332	6608.79
230	M425T17_1	425.341	425.339	425.343	16.6085	16.5713	16.6374	37	6	6	3	6	4	12	0.194421	0.000600047	0.00611128	23771.4	30110.7	32535.9	35861.2	15446.9	25670.6	4847.93	2712.69	8797.27	5659.35	2901.54	4990.91	9215.03	0	26144.2	29852.3	18640.8	24000.9	26589.4	17400.6	33577.7	25510.1	30990.5	30411.3	31258.3	28916.3	44759.5	25330	23304.8	40809.9	33948.1	27063
231	M915T8	914.518	914.515	914.522	7.72757	7.63107	7.78	19	2	0	0	0	5	12	0.150884	0.00060357	0.00611128	7279.54	2395.58	2006.96	2548.5	46792.2	12700.9	6535.41	985.417	421.77	372.725	59530.4	1916.37	32016.1	0	3686.32	2499.88	14562.3	3146.02	3034.48	16748.3	2266.1	3541.72	1350.96	1774.65	3678.53	1761.49	2306.93	2348.65	1993.14	1242.85	2286.5	1863.69
232	M303T10_1	303.232	303.231	303.233	10.2946	10.2689	10.3227	38	6	4	6	6	3	13	0.115532	0.000610677	0.00611128	82089.4	46032.7	50772.6	50229.3	416729	131602	16720.3	14367.1	20455.8	12194	180853	15204.2	104003	0	86651.8	102410	63469.3	83860.9	95130.8	61013.6	34088	70825.6	44302.9	30837.2	52101.8	44040.6	29079.7	71752.5	63346.2	27139.4	70722	42596
233	M277T11	277.216	277.215	277.218	11.156	10.8621	11.1819	30	2	0	3	2	6	14	0.0586122	0.000613065	0.00611128	17015.1	10220.8	18417	12295.3	60279.5	23513.6	7112.58	740.123	5554.45	3860.05	26717.3	1378.18	17435.3	0	15093.2	24012.2	9444.25	16666.5	26768.1	10106.3	11113.2	9233.2	10702.8	10225.2	9451.49	10599	11966.3	24225.3	19096.8	11419.2	23518.7	20275.5
234	M540T10_2	540.441	540.437	540.447	10.1492	10.1018	10.2984	9	0	1	2	3	1	2	0.271781	0.000613065	0.00611128	4625.65	2656.05	3024.15	3262.76	9370.04	4175.43	894.842	662.485	1021.01	940.017	4405.02	1134.8	4532.09	0	4008.97	4336.73	4664.99	5364.46	5910.95	3467.82	3104.55	2682.72	2744.49	1629.88	2245.15	3529.48	2873.2	4283.76	1644.3	2546.44	4170.05	2627.14
235	M489T19	489.404	489.402	489.407	18.8257	18.8023	18.8737	44	6	6	6	6	6	14	0.0852222	0.000614262	0.00611128	24757.5	13556.8	16591	16023.7	27382.1	24113.4	6823.4	2290.79	3310.93	2294.83	8307.81	2054.99	7327.46	0	26878.3	18263.3	33125.2	20519.3	17875.4	31883.4	14952	15978.4	14184.3	14387	12229.5	9609.28	12638.4	19742.8	15451.3	21439.9	14809.2	15464.3
236	M460T9_2	460.351	460.349	460.359	9.08574	9.05677	9.31122	42	6	6	6	6	3	14	0.0372854	0.000619074	0.00611128	347178	195740	211683	254755	85917.9	228298	48497.9	15092.6	62920.7	77813.7	75084.6	8512.17	112418	0	308268	326933	415592	294991	341157	396129	186211	189131	205533	186046	185240	222279	147315	282270	186973	150529	291175	211838
237	M585T13_2	585.426	585.425	585.429	13.4695	13.3778	13.5197	11	2	3	2	1	0	3	0.246872	0.000622708	0.00611128	141208	114621	93011.3	117833	55773	134762	21862.1	25758.2	11608.2	29342.3	11824.7	33268.9	19009	0	119236	147061	138998	120786	141878	179291	155537	105288	93161.2	104979	136771	91991.8	96974	112737	83048	88927.8	95489.3	80892
238	M251T12	251.273	251.272	251.275	11.65	11.644	11.8369	42	6	6	6	6	3	14	0.0482938	0.000627585	0.00611128	15398	24359.5	19476.3	21579.7	7322.86	18207.3	4417.54	4195.62	2658.53	5153.27	6378.12	879.298	4867.87	0	20112.5	16154	11125.6	20452.1	14662.9	9881	22953.6	21144	30003.9	21433	21220.7	29401.7	19883.3	15670.5	20691.1	21494	16809.1	22309.8
239	M330T9_2	330.264	330.262	330.265	8.54327	8.48693	8.5862	37	4	4	5	5	6	13	0.0398427	0.000630038	0.00611128	48142.1	23160.3	43098.3	29053.9	108783	54127.6	21737	1484.07	14335.4	2971.97	25928.3	2156.59	29610.5	0	54607.6	71402.3	20871.3	53326	66457.5	22188	22039.4	22949.7	24111.4	21006.3	23736.5	25118.7	25882.3	55710.7	49704	24189.4	55290.8	47812.4
240	M459T10_2	459.347	459.343	459.349	10.0769	10.0574	10.3544	47	6	6	6	6	6	14	0.116131	0.000633735	0.00611128	500560	393789	357311	474630	159746	375349	76119.9	54324.3	21337	102162	79020.3	43589.7	141767	0	612043	430570	483011	531806	406493	539437	436330	438677	328612	412936	425334	320843	364913	368283	314525	366759	370579	358804
241	M277T9	277.216	277.216	277.217	8.99613	8.75345	9.1687	55	5	4	5	4	6	14	0.260532	0.000634972	0.00611128	42121.7	15291.1	29062.2	25887.9	241166	69435.2	23229.6	2467.62	12353	9885.12	131770	18090.1	58030.1	0	40319.7	46061.7	23210.4	81581.7	46703.6	14853	18598.3	13357.3	17036.1	11904.7	14643.9	16205.9	13420.2	39921.9	31282.1	14658.4	42238.5	32852
242	M291T14	291.268	291.266	291.269	14.2688	14.0071	14.2824	6	0	0	0	0	4	1	0.082087	0.000636212	0.00611128	15641.7	12089.1	11363.3	10708.6	17980.2	12598.9	3257.43	2158.67	994.033	1840.14	1997.05	1034.21	3048.8	0	13974.6	13379.9	19118.1	13855.5	13061.1	20460.9	10065.2	9933.28	13193.7	12386.1	11311.5	15644.7	10439.9	10266.9	13039.8	11526.4	11326.4	11580.2
243	M919T9	918.69	918.686	918.692	9.0714	9.03327	9.09465	19	3	3	1	5	0	7	0.150542	0.000642445	0.00611128	29812.7	13512.7	16380	17492.9	3826.64	16303.5	3604.32	2050.48	7741.77	6845.63	4996.88	2454.36	13807.1	0	27757.6	31947.4	33072.7	24733.9	27662.5	33702.4	12225.8	13911	13457.8	11348.5	12865.3	17267.9	11143.5	30122.8	12621.1	10126	20942	13324.4
244	M457T12_1	457.33	457.328	457.333	12.0575	12.0325	12.0862	44	6	6	6	6	6	14	0.0827194	0.000643699	0.00611128	86035.7	67234.9	62812.3	71379.2	33090.8	64723.3	2628.54	7011.33	15184	16517.5	12229.8	5353.87	16068.4	0	88167	85680.2	81333	88650.2	86854.5	85529.1	58995.2	75409.2	68508.9	59472.7	74235.4	66788.2	52356.5	84711.8	61822.4	56399.5	76816.6	44767.1
245	M572T12_2	572.404	572.401	572.406	11.6013	11.5956	11.6242	29	5	5	4	5	0	10	0.105309	0.000644956	0.00611128	33853.6	26707.8	24244.5	27735.9	14734.4	24552.9	3461.51	4988.98	2568.81	5816.45	3424.9	2585.64	5485.39	0	34605.3	37595	32464.7	35254.6	35557.2	27644.5	28500	23738.1	23518.6	35259.1	21424.3	27806.6	25405.2	27947.7	23259.3	22165.8	25692.1	20997
246	M377T7_2	377.309	377.308	377.311	7.31275	7.17853	7.39957	18	0	1	5	1	5	6	0.235938	0.000651274	0.00611128	7924.07	3476.78	2325.64	3967.06	7168.92	4928.35	2956.27	1306.31	545.096	1245.46	3563.25	1162.78	3023.01	0	6961.86	5231.05	11855.6	7243	5002.63	11250.3	1850.94	4576.46	4769.28	3289.98	2002.48	4371.56	2542.46	2630.3	2355.65	1530.5	3031.84	1863.1
247	M696T18_1	695.522	695.518	695.529	17.9924	17.9647	18.0437	28	6	4	3	5	1	9	0.149678	0.000651274	0.00611128	20936.5	22377.1	12064.9	14022.4	6142.18	14290.5	4130.33	7581.5	4363.12	5046.3	2315.88	2138.98	3629.42	0	15134.7	24632.7	24522.8	16534.3	21540.5	23253.9	25977.8	13460.4	23351.4	28526.4	12683.3	30263.1	18716.3	11213.2	8873.7	16205.8	8454.46	8926.18
248	M303T12_1	303.232	303.231	303.233	12.1592	12.1276	12.186	23	3	3	5	3	2	7	0.122241	0.000653819	0.00611128	25613.9	16436.8	15129.5	29956.1	46664.8	26014.4	3179.06	5145.56	3120.1	21251.7	15153.3	3180.03	12691.2	0	22963.3	27940.4	27425	20376.2	27906.1	27072.1	22697.2	21731.3	17943.6	12830.3	13319.4	10099.3	11024.8	19940.5	16524.8	14733.6	15877	12676.2
249	M603T17_2	603.433	603.431	603.436	17.1013	16.7822	17.1403	19	3	3	1	4	2	5	0.26635	0.000656373	0.00611128	19160.4	22659.1	21511.5	17880.5	11413.3	17456.4	3953.32	4063.15	1486.06	1854.55	1999.07	4649.51	2690.09	0	19645.9	21485.9	17066.8	20062.1	24095	12606.5	21500.7	21348.3	21466	30809.1	21301.6	19529	21284	18648.9	21956.1	21974.3	22576	22629.8
250	M313T7_3	313.237	313.236	313.238	7.31275	7.17853	7.38518	40	4	5	6	5	6	14	0.0537106	0.000657654	0.00611128	28125.1	13042	15939.6	22184.3	56957.7	27741.7	6735.25	2150.02	5713.86	9003.07	28190.3	1490.02	19824.3	0	24304.5	26167.7	33941.8	38875.4	23357.2	22104	17271.8	12557.1	11199.6	12392.3	12854.5	11976.5	11723.7	24097.6	14480.1	10003.8	21884.5	13447.9
251	M436T11_2	436.364	436.362	436.377	10.9123	10.8908	11.0662	36	6	6	6	5	0	12	0.124701	0.000660223	0.00611128	12182.8	16527.2	13088.1	12697	2705.44	11776.6	2058.5	2507.04	2808.3	1505.53	1495.97	1468.55	4447.41	0	12204.8	10683.5	11002.5	13724.1	10044.1	15438	15431.1	15045.9	20071.8	14036.7	15275.8	19301.7	10890.4	12450.6	14046.8	10563.9	12354.1	18223
252	M218T0	218.023	218.022	218.024	0.371342	0.0253	0.677583	20	0	0	1	3	2	2	0.352125	0.000662802	0.00611128	520.87	594.396	582.913	1008.31	1059.48	628.089	197.853	74.2071	185.447	413.574	384.022	221.166	191.863	0	753.97	654.709	473.498	173.256	536.703	533.086	542.744	583.346	550.842	646.011	525.049	718.385	715.373	213.874	665.568	603.331	681.735	617.595
253	M179T10	179.143	179.142	179.144	10.4428	10.3954	10.4854	42	5	6	6	5	6	14	0.0371932	0.000665391	0.00611128	11005.9	5341.79	8633.44	7902.98	40168.7	15003.2	4229.22	1873.2	2530.81	2385.92	20909.5	558.017	14980.5	0	11049.2	16041.8	6169.69	11119.2	15333.5	6321.89	5913.8	3304.42	7175.29	4964.97	3159.51	7532.75	5192.1	10906.7	9412.34	5770.99	10940.4	9578.17
254	M423T14_1	423.326	423.32	423.327	13.8183	13.7938	14.1065	21	3	3	2	3	2	8	0.0810992	0.000665391	0.00611128	150035	93061.9	109886	113788	33854.6	105133	19309.8	13004.6	32673.8	36811.6	19434.2	8526.24	55056	0	158042	180623	134864	143549	156549	126584	104783	75336.6	105041	85228.6	84310.3	103672	95033.1	134530	82206.5	90478.2	165083	91984
255	M353T7_1	353.233	353.23	353.234	7.32386	7.23942	7.39957	14	1	0	3	1	5	4	0.195028	0.000669293	0.00611128	29678.1	17036.9	15560.7	16347.6	60394.6	30034.8	5946.34	4576.36	4979.16	2555.85	34723.8	5857.62	13951.5	0	18616.6	32640.1	35688.9	28174.3	30834.3	32114.4	13541.7	20380.3	19676.9	10468.6	22459.6	15694.2	12017.8	20357.4	17619.2	8374.22	21034.1	13961.3
256	M366T12_1	366.301	366.3	366.307	12.2206	12.0415	12.305	5	1	0	1	0	3	0	0.153768	0.000671907	0.00611128	8090.61	4985.66	5969.19	7322.52	10398.5	7929.01	1389.09	1016.09	1497.84	1029.14	2024.37	1219.23	1668.73	0	8086.25	10134	7181.21	8976.07	6126.2	8039.92	4327.2	6400.68	3538.24	4699.08	5285.32	5663.47	6358.17	4430.94	3753.57	7153.72	7133.9	6984.84
257	M361T14_1	361.272	361.271	361.274	13.9423	13.7187	14.058	14	0	2	1	1	4	4	0.233396	0.000675848	0.00611128	17868.9	13741.1	20140.7	16072.4	128645	31250.7	2593.26	3305.64	3720.85	1971.55	88894.7	7293.78	38697.8	0	19430	20877	15327.2	16607.4	20112.2	14859.7	14690.5	15153.2	16297.2	12918.3	7442.45	15945	17255.3	22990.7	21641.4	14485.2	20026.5	24444.9
258	M382T10_2	382.308	382.297	382.309	10.1667	10.1207	10.3439	5	1	0	0	3	1	0	0.128873	0.000679811	0.00611128	3890.56	2618.58	2878.67	2995.99	14536.2	4129.24	426.649	385.954	922.373	1273.44	10707.3	532.146	3367.49	0	3748.51	3893.59	4663.25	3981.75	3632.72	3423.53	2649.66	3301.74	2594.03	2129.74	2611.38	2424.93	1528.96	2691.96	3107.29	2422.6	4299.77	3221.43
259	M808T9	807.574	807.571	807.577	9.45093	9.42238	9.461	31	6	5	2	4	2	12	0.0918553	0.000681137	0.00611128	366787	325727	265888	269280	138474	323643	18429.6	98343	33811.8	8677.68	95737.9	29728.3	105263	0	382915	332285	382360	367552	368941	366670	228709	455351	334355	215061	421312	299571	255630	226968	305884	283244	228923	294678
260	M543T12	543.351	543.349	543.355	12.452	12.2247	12.4895	7	0	2	0	3	1	1	0.0935066	0.00068513	0.00611128	22341.7	19572.6	18413.3	11927.5	13764.3	17404.9	1992.33	4210.43	3031.83	4370.31	1819.55	1627.47	4479.8	0	24403.9	20697.2	20224.6	24773	23031.2	20920.1	20855.4	16182.4	26309.4	16123.2	16022.8	21942.4	22199	16640.3	20049.9	20561.4	14033.7	16995.2
261	M676T19_1	675.555	675.552	675.559	19.0704	19.012	19.3015	40	6	5	0	4	2	11	0.20413	0.000686467	0.00611128	22104.8	21889.1	9433.36	20954.4	8746.26	17521.7	7108.69	6575.88	4096.71	8084.45	3532.04	3576.7	5002.48	0	19411.9	14697.8	28969.8	20234.5	16692.1	32622.8	18897.4	14757.8	24800.5	33549.5	18647.5	20682.2	12074.6	6503.74	8185.31	15675.3	4185.32	9975.84
262	M173T7	173.117	173.116	173.118	7.32681	7.17853	7.40935	40	6	2	6	6	6	14	0.0707975	0.000691838	0.00611128	6364.76	4274.29	6101.85	6949.01	18833.5	8880.46	800.557	724.037	2307.56	2530.35	8676.43	628.715	5797.8	0	5385.24	7098.76	6471.73	5783.53	7465.56	5983.71	3837.77	5350.38	3770.51	3663.8	5028.1	3995.16	4062.34	8921.01	4919.87	3893.27	8961.9	5852.73
263	M357T11_2	357.319	357.317	357.32	10.6912	10.6731	10.7117	29	6	3	5	2	1	12	0.147948	0.000694539	0.00611128	13058.1	24768.4	16170.3	22530.6	11683.7	19064.3	3484.46	2087.32	3224.92	5353.1	5068.7	2820.52	7942.12	0	17116.6	12128.5	9022.24	17378.7	12489.4	10213.3	26305.9	22305.8	23751.4	28060.7	24627.7	23558.8	18096.3	12957.4	14583.4	19424.3	12459.7	19500.9
264	M378T8_2	378.273	378.272	378.274	8.26977	8.24343	8.30618	9	3	2	2	1	0	1	0.148191	0.000697251	0.00611128	20441.6	6563.85	10669.4	5273.92	2890.39	10197.8	8075.28	2717.68	6442.3	2139.73	1336.7	1511.22	8037	0	25453.6	9791.03	25191.4	25400.4	10280.6	26532.5	5953.85	3995.21	11210	5397.07	4547.23	8279.76	4940.39	18260.1	10533.6	5917.4	18886.9	5478.18
265	M239T18_7	239.237	239.236	239.238	17.5728	17.5398	17.613	9	0	0	4	0	3	2	0.393529	0.00069861	0.00611128	23139.5	21873.9	8143.63	21728.9	12114	19135.1	740.488	1310.87	9482.64	860.432	9342.66	7530.19	2517.6	0	23809.7	23331.4	22316.3	24152	22602.3	22625.5	22182.7	20790.5	23901	22688.4	21295.1	20385.5	1313.87	1317.14	2905.97	19498.6	21175.1	2651.1
266	M231T11_2	231.21	231.209	231.211	10.5845	10.5426	10.6007	14	2	0	0	0	6	6	0.218571	0.000701338	0.00611128	4961.08	4385.85	5121.8	3923.15	12529.4	5874.4	735.638	455.434	714.493	347.873	7580.88	1283.97	4419.06	0	5456.05	4421.53	4361.22	4869.99	6203.79	4453.88	5003.1	3871.47	4698.68	3934.39	4614.91	4192.55	4257.64	5979.84	5235.78	4317.31	5758.78	5181.43
267	M354T10_1	354.264	354.264	354.266	9.6624	9.65318	9.68772	10	0	0	0	0	6	4	0.078478	0.000701338	0.00611128	12275.7	8102.84	9929.17	8709.35	137637	33641.1	2384.55	1113.94	2650.54	1755.96	60268.1	2640.09	27415.1	0	13488.3	14769.5	9165.5	12908	13887.8	9435.11	7179.88	8249.53	8024.81	7038.51	10146.5	7977.83	6194.15	12098	11072.5	6962.34	11068	12180.1
268	M214T9	214.151	214.15	214.153	9.13803	9.11073	9.17013	28	4	0	4	1	6	13	0.12815	0.000702705	0.00611128	3492.31	2018.49	3226.78	2487.13	16583.1	6204.04	1303.74	574.262	928.629	535.595	8510.42	795.046	7018.76	0	3853.8	5702.54	2452.74	3200.03	3752.17	1992.58	1807.3	2105.7	2969.59	1450.46	1479.15	2298.72	2215.17	4753.58	3371.48	2426.27	3675	2919.17
269	M806T9_2	805.558	805.555	805.563	9.49323	9.45092	9.52728	25	5	2	5	3	2	8	0.186573	0.000702705	0.00611128	38586.8	29163.6	15618.5	21994.9	9255.81	30338.8	8268.03	14965.7	2668.1	7036.87	5509.14	5660.41	15553.9	0	47357.8	30057.3	41055.4	32930.6	31408.7	48711.3	14672.6	44426.7	22206.4	14322.1	49351.2	30002.6	17403.9	13601.7	19428.2	16387.6	12069.5	14820.2
270	M433T15_2	433.395	433.393	433.4	15.1605	15.076	15.284	31	6	5	4	5	1	10	0.237706	0.000704076	0.00611128	14862.5	24371.5	20374.5	28197.6	11474.5	18258.2	3025.64	7626.66	4077.88	9100	2301.96	4340.09	3002.71	0	15604.1	9861.23	14733.8	18684.4	13498.5	16792.7	15272.9	30697.3	28467.6	17050.4	21058.9	33681.7	14723.6	25760.9	18031.2	18357.7	23673.7	21699.9
271	M466T10	466.337	466.335	466.339	10.4091	10.3713	10.4297	27	3	5	5	4	1	9	0.135343	0.000706824	0.00611128	38140.6	62994.5	36358.4	45347.6	26725.3	41115.9	5561.55	20914.2	7175.09	5399.41	5338.23	5564.74	22388.9	0	28392.1	39466.8	40909.4	38520.5	45028.7	36526.2	45727.2	71784.9	92423.6	37408.3	53476.5	77146.5	28264.1	46192.5	36484.2	27911.5	38610.1	40687.8
272	M725T13_1	724.571	724.566	724.575	12.6796	12.6682	12.7164	8	4	0	0	2	0	2	0.261056	0.000708202	0.00611128	8419.9	6509.54	3142.35	5471.42	2495.72	5670	2122.46	1978.78	1311.15	2474.53	1061.17	1480.19	2512.93	0	6616.57	10313.1	8653.47	8589.45	10955.7	5391.02	6289.01	5636.1	6693.98	7577.5	3465.6	9395.05	3910.45	3226.37	1522.36	3944.99	4662.73	1587.22
273	M896T12	895.664	895.658	895.669	11.6493	11.6245	11.6745	24	2	5	4	4	0	9	0.300198	0.000710967	0.00611128	2392.14	5841.55	3799.78	3996.46	1026.46	3374.95	1073.16	1342.27	852.401	2143.96	920.536	1013.15	1726.29	0	3112.61	2615.16	918.472	3733.68	2653.16	1319.75	5353.86	4895.87	7213.32	6077.52	4033.37	7475.37	3860.66	3203.32	4734.73	4197.92	2420.51	4381.53
274	M213T11	213.185	213.184	213.186	11.3363	11.3134	11.3578	35	6	5	2	4	6	12	0.110167	0.000712353	0.00611128	8726.82	6250.79	6125.72	6766.05	23545.2	9810.98	1044.49	1400.5	2387.97	1677.98	13008.6	1080.84	11361.5	0	8258.26	8910.66	9814.2	9010.32	9477.74	6889.75	5639.12	5487.53	7530.26	6213.71	4419.28	8214.82	5314.3	3854.86	6051.46	10759	5128.74	5645.99
275	M311T10_1	311.222	311.221	311.223	9.64085	9.60568	9.90768	43	4	2	5	2	6	14	0.411126	0.000712353	0.00611128	49652.7	20430.4	86890.2	27825.9	414734	113746	36662.2	3877.08	56488.8	9893.03	326804	46763.9	80362.5	0	30169	93975.1	21706.7	33154.6	99022.6	19888	16105.2	22105.1	26003	16126.3	22368.9	19873.6	66660.9	192772	63916.7	26280.3	93958.2	77753.5
276	M312T10_1	312.225	312.224	312.227	9.63907	9.60568	9.87903	26	1	1	4	1	6	11	0.0569326	0.000712353	0.00611128	11014.4	5748.36	13825.5	7328.76	89536.9	19696.8	7731.35	976.214	5838.94	1397.54	68723.1	1121.39	17969.1	0	8408.37	20305.3	4767.1	5458.3	21408.1	5739.17	5310.49	5247.07	6916.11	4367.43	6764.64	5884.38	7539.82	20596.5	16162.4	6930.88	19312.9	12410.6
277	M301T9_1	301.216	301.215	301.217	9.43028	9.38735	9.66387	31	0	6	2	1	6	12	0.242193	0.000716528	0.00611128	25502.7	20667.5	19529.8	22613.9	143972	47655.5	2296.03	8860.2	4160.36	3928.34	60495.1	11541.8	23909.9	0	22509.2	27369.8	23412	26314.8	28435.6	24974.8	22165.2	20199.7	14843.4	12329.1	37243.1	17224.6	13909.1	21541.3	23249.2	14724.7	23094	20660.4
278	M330T9_4	330.293	330.291	330.298	8.64389	8.6198	8.67017	6	0	1	2	3	0	0	0.466382	0.000716528	0.00611128	17340.4	8612.94	9848.38	4868.72	42278.1	18828	10753	4190.26	8691.42	3007.21	17894.4	8781.04	24990.3	0	11629.7	38079.9	11434	16775	17729.6	8394.14	8362.02	11674.3	14775.4	5896.53	8075.94	2893.4	7853.16	12204.1	10377	781.468	2706.79	25167.7
279	M693T19	692.581	692.578	692.585	19.0693	19.0368	19.2683	34	6	6	0	4	3	13	0.209834	0.000716528	0.00611128	17477.8	15044	6337.39	15963.5	7642.07	12461.1	6852.76	4345.15	2435.59	6200.11	774.715	2614.77	3432.96	0	16819.4	10678.7	26532.2	14372.6	11326.1	25137.6	20524.1	11362	17042.9	17610.9	8701.42	15022.4	8380.69	3339.54	7171.29	8916.94	3357.85	6858.03
280	M131T18	131.071	131.07	131.071	18.3367	18.1213	18.439	5	0	0	3	1	0	0	0.141687	0.000729197	0.00611128	6913.63	6127.32	5264.08	6459.11	4809.84	5733.45	989.285	595.882	496.517	1195.48	406.419	812.356	849.636	0	8670.23	5926.11	7373.08	6227.4	6600.36	6684.58	6370.84	6129.6	6056.88	5328.13	7101.74	5776.74	4815.24	4857.28	5111.1	5093.96	5609.87	6097.02
281	M193T6_2	193.122	193.121	193.122	6.29647	6.12382	6.36942	44	6	6	6	6	6	14	0.0587828	0.000730619	0.00611128	17285.3	10606.3	8908.5	15005.6	22590.4	16442.6	5918.86	460.791	2195.05	5096.95	7027.41	966.542	7117.96	0	15049.6	11685.6	26286.2	15859.9	12136.5	22693.8	10553.5	11081.7	10541.4	9783.94	10987.6	10689.6	12848.2	9446.15	7070.76	8183.93	9079.13	6822.87
282	M295T15_4	295.227	295.227	295.228	14.6815	14.4011	14.8018	13	0	3	1	1	2	2	0.0482256	0.00073347	0.00611128	43886.1	34613.9	45772.4	39611.8	86469.3	48914.9	6758.71	6068.97	7174.84	4086.78	39860.2	2358.95	10355.1	0	46227.8	51237.2	37015.4	44489.4	49770.8	34576	39531.7	31325.9	38176.7	23673.4	37129.4	37846.6	59602.2	45343	42983.2	40149.4	45933.9	40622.5
283	M305T11_3	305.248	305.247	305.249	11.3322	11.191	11.3628	15	2	1	0	0	4	7	0.177706	0.00073347	0.00611128	22484.4	18557.4	21067.2	20130.1	81628.3	30795.3	6444.81	2177.93	1882	2209.27	15492.5	5472.51	9623.85	0	27216.6	23427.4	25299.5	24956.1	24429.1	9577.85	15767.6	19043.3	20588	20558.5	15950.3	19436.6	21165.8	17989.4	22503	22113	19743.1	22888.8
284	M396T13_3	396.37	396.368	396.371	13.0375	13.0247	13.0538	11	3	1	1	2	1	3	0.104012	0.000739205	0.00611128	11514	12178.1	13750.3	19353.7	9610.11	14246.4	2065.7	2769.42	2608.65	3765.06	1307.05	1481.8	5309.82	0	10270.5	14939.1	11213.1	10101.3	12992.2	9568.11	11076.9	14859.3	11285.9	9040.59	16258.3	10547.5	18054	12604.8	10932.6	15408.8	11883.7	13617.8
285	M304T10	304.236	304.235	304.237	10.2947	10.2689	10.3021	3	0	0	0	0	3	0	0.100128	0.000742089	0.00611128	27916.4	22499.1	22838.3	21910	108593	37174.2	3460.46	3780.6	3422.84	2659.34	46025.1	3722.18	26393.5	0	30636.8	32751.7	25283.9	27077.9	28435	23313	18918.2	28373	21244.4	19145.8	25735.1	21578.3	19130.5	23081.7	24237.6	19563	28494	22523.2
286	M348T12_1	348.287	348.28	348.289	12.4361	12.4237	12.5186	15	0	3	4	5	1	2	0.0550806	0.000742089	0.00611128	24752.1	19379.3	13943.7	21816.2	43456	26607.6	5768.16	5866.33	1808.19	12143.1	4517.41	1465.56	10770.4	0	26103.3	28294.2	16590.4	26371.5	31955.8	19197.3	15551.2	27998.3	14207.6	15557.5	25539.2	17422	14767.4	14575.8	15911.3	10568.6	13975.3	13864.1
287	M451T13	451.368	451.365	451.369	12.6416	12.6014	12.6534	7	1	3	1	1	0	1	0.111892	0.000744984	0.00611128	16403.3	12768.3	11448.6	9527.86	5444.13	11349.1	2872.45	3309.16	2843.07	2738.84	2120.47	1269.88	4746.03	0	18295	15594.5	10922.5	17439	18443.9	17724.9	9634.76	16025.3	11413.6	10395.5	17761.4	11379.3	8160.59	14825.6	10946.2	8282.77	14109.8	12366.6
288	M445T16	445.368	445.366	445.374	15.8889	15.8876	16.0103	9	0	1	0	0	6	2	0.573855	0.000746436	0.00611128	23971.6	16435.1	21978.3	18685.8	72116.7	39638.1	2516.32	5352.35	5142.74	2020.2	31686.2	22746.5	25691.6	0	25227.2	26755.7	21299.3	24625	25483.5	20439.2	16722.9	17664.5	21314.1	16355.4	6281.07	20272.8	15470.1	24796.4	22502.7	15826.2	26186.4	27087.9
289	M251T10_2	251.2	251.2	251.201	9.85518	9.823	9.87888	5	0	0	0	0	5	0	0.0656036	0.000750808	0.00611128	9136.16	7900.02	8754.33	9233.85	21625.9	10804.4	586.875	535.299	864.817	1066.68	12182.2	708.808	4708.98	0	8838.16	8133.06	9782.73	9162.84	9525.05	9375.1	8266.79	8114.89	7526.07	7407.61	8686.26	7398.47	8368.67	8461.21	10298.5	7734.6	9016.91	8646.11
290	M237T10_2	237.185	237.184	237.186	10.1327	10.1008	10.1509	17	1	2	1	1	6	6	0.0863361	0.000753737	0.00611128	10808.8	8286.47	8620.14	9106.85	15823.9	10453.8	1494.37	1015.76	511.615	415.721	4896.58	902.537	3693.78	0	11280.2	12515.1	11175.5	11895	9245.32	8741.58	7209.75	7819.99	9102.65	8722.78	7231.18	9632.48	7678.03	8771.97	8792.26	8515.9	9201.24	8761.42
291	M394T13_1	394.331	394.331	394.332	12.9726	12.9689	12.9886	3	0	0	0	0	3	0	0.083522	0.000753737	0.00611128	53869.9	22009.7	15440	58629.9	232861	89849.3	24891.6	7001.43	12787.1	43894.9	183305	7504.39	81422	0	81774.4	16367.3	55985	72786	32577.7	63729.2	9938.17	22198.8	24789.1	22466.8	21135.2	31530.4	8802.93	40310.5	5682.16	9499.32	17431.4	10913.6
292	M888T12	887.679	887.675	887.686	11.6493	11.643	11.6744	34	4	5	5	6	2	12	0.155108	0.000753737	0.00611128	5357.7	12819.2	8302.29	8766.92	1876.05	8163.25	3048.88	3524.09	1848.07	4674.52	2257.6	1266.19	3249.06	0	8258.63	5500.74	1868.61	8963.65	5761.01	1793.54	12470.5	9063.26	16553.9	12040.7	9352.65	17434	9373.47	6945.79	10851.8	8244.15	5594.16	8804.37
293	M135T6	135.116	135.116	135.117	6.2647	6.1526	6.34842	5	0	0	0	3	2	0	0.120449	0.000759628	0.00611128	31594.7	24668.9	24643.9	20546.6	15223.5	25254.7	5437.61	4300.81	3708.34	4995.93	4516.23	3041.89	6454.73	0	24755.7	30610.4	40675.1	34352.4	30581.9	28592.5	29905.1	18667.3	26730.4	27923.4	21005.9	23781.1	24505.8	21564	22612.9	29768.7	28504.7	20907.7
294	M307T11	307.264	307.263	307.266	11.2119	11.1761	11.5051	47	6	4	4	6	6	13	0.0479607	0.000759628	0.00611128	28806	16443.9	22489.2	18372.5	69491.2	27618.9	9528.85	3161.83	14183.3	3656.24	20132	1324.62	16880.2	0	29145.3	41288.6	21197.1	39141.3	23529.9	18534	14147.9	17003.4	20378.8	12558.4	14797.6	19777.1	11603.2	16939	18114.9	50919.5	18860	18498.4
295	M369T16_7	369.352	369.351	369.353	16.0806	16.0403	16.2811	10	4	2	1	0	1	2	0.523656	0.000759628	0.00611128	82928.9	40289.4	31742	14805.7	24462.1	42663.7	28046.6	11456.8	12585.3	3167.39	14824.2	22341.1	6857.09	0	96231.7	50437	103274	108366	44276.8	94987.6	55846.6	23134.4	36461.3	47110.4	44968.2	34215.4	34568.6	26159.2	39074	12091.3	29297.8	49260.7
296	M271T18_2	271.19	271.19	271.191	17.9398	17.8403	18.0903	12	0	0	1	3	2	5	0.340446	0.000765565	0.00611128	44133.4	45020.4	40828.1	29034.4	34945.2	35060.1	1306.19	2529.6	7322.33	13011.3	9387.5	11936.1	3154.21	0	45487.1	43343.1	43502.8	45771.8	42410.5	44285.1	44656.7	43730.3	49239.1	42663.9	43068.7	46763.5	43161.7	26058.9	44104.6	42309.8	45692	43641.9
297	M378T16_4	378.248	378.246	378.249	16.4842	16.3554	16.5947	8	0	0	0	0	3	4	0.462115	0.000768551	0.00611128	121913	117320	119564	108836	62006.1	93528.8	6208.16	4740.7	9908.94	6508.96	38151.3	43221.1	9458.89	0	126769	132269	119550	116904	118467	117518	115016	120274	114958	121591	122009	110072	130975	113872	127977	107179	111527	125854
298	M424T14_2	424.366	424.365	424.37	14.2333	14.0008	14.2593	13	2	2	2	0	3	4	0.29126	0.000768551	0.00611128	53239.4	38361.8	41040.8	49312	21145.4	43526.1	5294.31	3351.5	10092	10949.3	11043.6	12677.4	10295.2	0	56892.7	43865.8	53382.6	58739.2	51196.4	55359.8	36573.3	44405	39565.3	34985.2	38165.7	36476.3	56276.3	48648.9	35167	28393.9	36100.2	41658.6
299	M506T19	506.42	506.419	506.422	18.5888	18.5728	18.6208	7	1	0	1	0	4	1	0.0961157	0.000770048	0.00611128	7216.24	5853.47	6574.53	9761.76	27080.2	11360.5	1933.7	1602.01	2159.58	2091.18	12343.4	1091.93	7349.62	0	8281.2	7876.74	5542.77	7475.39	9726.16	4395.2	8347.32	3628.17	4989.06	6759.29	5848.73	5548.21	9764.9	4509.14	4893.18	8323.91	4911.3	7044.75
300	M335T15_3	335.294	335.293	335.296	14.682	14.659	14.7113	29	5	2	5	2	4	11	0.164873	0.000773051	0.00611128	18489.1	13937.9	11885.1	10378.9	20005.3	13997.8	4134.52	2724.88	3015.04	2066.27	4052.56	2307.85	3276.27	0	22794.3	15348.2	20309.6	14745.9	14426.5	23310	12305.8	11917.3	15788.4	11815.6	13184.4	18615.7	8991.92	11275.2	15514.3	10225.8	9520.46	15783
301	M934T9_1	933.627	933.622	933.634	9.45871	9.42775	9.48153	16	4	1	0	4	0	7	0.281858	0.000776066	0.00611128	8307.97	2520.8	2203.73	4067.04	862.401	4124.25	7066.75	976.3	991.595	1201.09	275.508	1162.45	3183.15	0	6188.7	1433.99	14256.3	4963.65	3410.21	19595	1948.74	2024.11	3582.24	1359.99	2385.32	3824.4	2212.38	1613.71	2925.24	904.267	1864.99	3701.79
302	M578T16	578.486	578.483	578.492	15.7613	15.5633	16.0539	8	0	0	2	1	3	1	0.119507	0.000777578	0.00611128	10726.1	6972.66	7601.08	7821.21	38630.8	14675.3	2759.11	583.395	2649.48	3321.99	23124.1	1753.81	6711.81	0	13136.3	11595.4	6988.97	13519	11429.9	7686.89	7642	6559.07	6845.48	7006.67	6166.06	7616.67	6648.31	9374.28	8342.31	2943.09	10564.7	7733.85
303	M361T8_2	361.275	361.273	361.277	8.1215	8.08195	8.16485	9	2	3	2	1	0	1	0.0600254	0.000779092	0.00611128	22169.7	7513.58	11283.3	6336.95	3846.83	10918.9	11884.1	2283.94	7433.78	2271.9	358.837	655.409	8449.43	0	23941.5	7744.75	25920.5	26542	9409.76	39459.7	4280.35	7854.16	10028.5	6333.53	6478.44	10106.5	6176.85	17862.2	6718.18	6346.98	23344.8	7250.98
304	M456T12_2	456.338	456.336	456.341	11.6733	11.6483	11.6987	43	6	6	6	6	5	14	0.0957242	0.00078518	0.00611128	80254.7	116080	96430.1	99406.4	43394	92783.8	20192.4	10392.9	5796.24	19664.5	31310.9	8881.65	23212.8	0	99991.7	86025.8	56236.6	101166	82296.8	55811.4	112667	107878	121810	114800	105502	133822	98561	89926	104540	94081.2	90792.3	100680
305	M557T15_1	557.411	557.406	557.415	14.6073	14.5693	14.6241	36	6	6	6	4	1	13	0.212007	0.000789777	0.00611128	44700.6	42244.4	30901.8	37263.3	12960.7	32631.4	2236.44	7385.97	3039.38	17238.9	2964.19	6918.09	8488.88	0	46180.5	46050.2	41001.3	43693	44133.7	47145	45394.2	51329.2	31445	38528.1	48246.5	38523.4	30896	27581.7	34434.6	34208.2	30815.2	27474.6
306	M135T15_2	135.102	135.101	135.102	14.8343	14.7082	15.0593	10	0	1	0	0	3	3	0.282575	0.000792856	0.00611128	141606	130861	120151	99015.7	69750.4	120214	21909.2	31694.9	10938.2	16815.3	19742.4	33969.3	11086.8	0	108739	160188	145735	151411	121029	162534	98937.1	123663	183249	136388	143826	99100.6	131113	108935	116725	133624	107804	122707
307	M252T6	252.189	252.189	252.192	6.44424	6.40107	6.54243	4	0	3	1	0	0	0	0.111551	0.000792856	0.00611128	4818.85	2065.44	2260.8	3870.66	9912.86	4861.39	1727.96	930.881	814.186	874.926	8796.9	542.293	5748.21	0	4079.45	3741.38	7255.36	3083.06	4026.16	6727.69	2877.58	3030.67	1381.8	1022.55	2809.83	1270.22	2026.46	3447.12	2417.93	933.524	2514.92	2224.83
308	M460T10_1	460.35	460.349	460.353	10.0775	10.065	10.1059	31	2	4	6	5	4	10	0.130215	0.0007944	0.00611128	175486	147530	131180	173585	63465.6	136119	19191	16474.1	15940.4	42965	29034.3	17724.8	45652	0	199807	158322	174275	188251	148582	183679	165290	160920	121123	151684	150433	135730	132000	147376	101438	128661	138371	139233
309	M748T9_1	747.558	747.553	747.561	9.45133	9.43272	9.47673	8	0	0	0	0	4	4	0.294696	0.000800605	0.00611128	1662.17	463.664	783.168	741.973	7195.3	3515.06	1081.82	437.763	572.433	256.86	1169.97	1035.87	2497.7	0	1271.75	1973.79	795.049	2249.01	3331.89	351.502	219.078	1254.41	84.1745	312.774	225.362	686.186	857.145	523.354	1612.63	302.867	1264.26	138.75
310	M289T14_5	289.253	289.252	289.253	13.7449	13.7188	13.9144	9	1	0	1	1	3	2	0.114348	0.000802164	0.00611128	9997.42	5429.36	6152.85	4674.86	15620.1	8524.97	4733.2	1459.13	1449.98	1939.07	5804.37	974.817	5328.64	0	5462.8	7335.86	15065.1	7780.98	7461.63	16878.2	4689.01	5727.91	5125.49	3162.65	6588.67	7282.41	4464.89	6923.46	7794.08	4265.07	6994.07	6475.54
311	M557T10	557.456	557.455	557.457	10.1257	10.1216	10.15	8	0	1	0	0	0	7	0.125628	0.000802164	0.00611128	20831.2	4566.58	13054.4	9432.84	106672	24879.2	13674.7	1258.87	7148.17	2081.91	79923.8	3125.51	67057.5	0	29400.5	32511.4	3084.28	30265	26041.9	3683.83	4033.29	4124.62	6232.68	3917.19	3088.88	6002.84	6364.16	16365.3	12149.5	5555.47	24999.3	12892.9
312	M346T16_4	346.223	346.222	346.224	15.5518	15.4096	15.6646	12	2	2	1	4	0	1	0.0728101	0.000810004	0.00611128	72870	86420.3	73086.3	59550.5	69328.9	71371	4147.37	19889.2	2422.09	10069.4	1484.27	5196.53	4107.02	0	78283	72900.1	76854.9	71034.5	66996.4	71151.3	78368	71370.8	75950	119003	70870.9	102959	72891.6	70084.5	75436.5	76428.3	71350.4	72326.2
313	M394T15_1	394.355	394.353	394.36	14.6046	14.5638	14.6227	25	6	5	4	3	0	7	0.253158	0.000810004	0.00611128	22287.2	20006.3	13329.9	21892	6151.91	14081.6	4771.63	7884.44	3507.38	5664.74	2018.44	3564.86	3846.47	0	20960.9	26814.6	22619.1	27158.5	14058.3	22111.9	21886.5	22526.3	18055.1	15499.1	32755.1	9316.01	18252.9	10325.7	10735.4	17324.4	11507.2	11834
314	M409T18_1	409.383	409.381	409.385	17.7719	17.7587	17.8428	42	6	5	6	6	5	14	0.160625	0.000811581	0.00611128	71516.9	88986.5	84991.5	86748.8	43841.4	77280.5	6473.15	7695.74	11098.2	11430.6	14253.1	12413.2	15994.8	0	78442.4	73683.7	62490.4	75670.5	74368.1	64446.5	96600.1	92926.4	86839.8	87975.9	94321.1	75255.4	100393	80906.4	73538.3	97438.1	78631.2	79041.5
315	M285T11_1	285.221	285.218	285.222	10.5884	10.5755	10.6249	8	0	1	0	0	6	1	0.0415409	0.00081792	0.00611128	25389.1	20346.1	23199.6	21490.9	80863.7	32644.9	3060.47	6801.75	1646.13	763.591	20350.9	1356.1	12287.6	0	24763.6	30130.6	22378.2	25411.4	27495.4	22155.3	21805.4	25336.8	7086.46	21658.2	25506.4	20683.3	21274.8	24694.2	24592.9	20988.8	23858.8	23788.3
316	M404T18_3	404.36	404.355	404.362	18.4102	18.4043	18.4745	34	5	5	6	5	2	11	0.219396	0.000821107	0.00611128	5806.29	8880.13	8465.84	9235.92	3439.38	6115.36	1692.52	1394.8	1416.23	1789.33	1147.93	1341.69	2878.73	0	6349.51	4128.95	4650.56	5872.29	8841.98	4994.43	9512.49	9414.07	8412.11	7347.07	11047.5	7547.57	8087.06	7502.26	11176.5	8183.37	7237.53	8608.29
317	M163T1_2	163.018	163.018	163.018	0.666092	0.48625	0.780917	20	2	3	1	0	1	6	1.16161	0.000824307	0.00611128	19693.7	9617.03	6765.43	5932.31	4768.21	24432.9	8510.68	3919.44	2287.09	859.417	789.931	28381.4	5032.08	0	22824.9	9084.93	21110.7	14409.3	16836.3	33896.2	6028.57	11232.9	15681.3	9866.85	10190.4	4702.19	8841.14	5473.35	7634.63	8001.04	7940.59	2701.85
318	M245T13	245.226	245.225	245.227	13.0983	13.0726	13.1263	43	5	6	6	6	6	14	0.108624	0.00082752	0.00611128	61570.9	49709.6	52040.4	67893.7	95042.7	58305.4	2905.37	4437.92	7556.2	19041.8	21998.6	6333.37	27436.6	0	59454.1	60051.5	62937.1	66482.3	58526.9	61973.5	54328.7	51124.1	46389	55214	45442	45759.7	65951.8	47172.5	47536.7	55465.7	49561.3	46554.4
319	M413T15	413.37	413.368	413.377	14.599	14.5271	14.6241	23	3	4	3	4	2	7	0.176468	0.00082752	0.00611128	30918.1	29285.2	22307.9	28909.9	7268.17	22216.8	4116.93	6236.77	1216.04	11902.8	1962.69	3920.54	5998.18	0	38667.3	29880.6	29681.4	28092.9	31894.9	27291.4	29862.9	30980	23669.8	26543	40504.3	24151.1	22290.1	22625.4	20237.8	22723.6	23964.3	22006.2
320	M416T15	416.36	416.359	416.361	15.3615	15.3508	15.3863	3	0	0	0	0	3	0	0.246677	0.00082752	0.00611128	12567.1	2123.65	4118.5	3802.52	19228.6	9948	7721.67	1145.46	1869.62	1990.06	13925.5	2453.94	8858.08	0	21666.6	13893.4	3825.11	19642	13124	3251.8	2653.94	757.518	1405.18	1872.09	4076.06	1977.11	2183.98	4281.76	2918.42	2747.46	6982.65	5596.71
321	M455T12_2	455.335	455.333	455.337	11.6731	11.6492	11.6991	40	6	6	6	6	5	11	0.0857581	0.000832361	0.00611128	272685	400239	332755	342651	142377	316479	70261	38493	37551.9	66134.9	107890	27140.7	84740.9	0	348396	295496	182508	338111	276398	195199	397594	370859	431781	380926	360264	460009	346314	305462	376692	339718	272624	355719
322	M287T10_3	287.258	287.257	287.259	10.419	10.3904	10.4375	13	3	1	3	1	0	5	0.0773386	0.000833981	0.00611128	7922.09	15888.7	8991.36	13211.6	2587.47	9632.07	1650.32	6703.35	2053.69	3512.2	3059.87	744.931	7265.76	0	6031.21	10434.3	7139.36	6770.26	9260.47	7896.97	8136.23	15623.6	21290.6	8290.63	17429.5	24561.6	6922.72	10129.2	8906.32	6342.02	9882.87	11765
323	M677T19_2	676.558	676.554	676.563	19.0521	19.019	19.3015	16	4	3	2	3	0	3	0.130257	0.000833981	0.00611128	14399	8072.81	4480.12	11034.2	4138.98	7464.5	8694.51	2026.01	2154.27	4495.53	1549.69	972.303	3732.8	0	10714.8	8245.52	25024	9956.43	6551.35	25902.1	8196.28	5131.24	8534.87	7530.49	7631.52	11412.4	7025.54	2707.05	3349.64	7456.43	3077.55	3264.51
324	M583T11_3	583.472	583.469	583.475	10.6161	10.5845	10.6448	4	0	0	0	0	4	0	0.210358	0.000835604	0.00611128	753.803	340.637	499.026	640.687	6055.41	950.36	296.992	157.742	266.561	190.739	4895.63	199.916	2050.37	0	1086.97	439.992	529.547	1082.41	873.088	510.815	166.093	396.861	132.212	392.491	419.455	536.709	191.253	896.789	301.189	337.321	652.742	614.864
325	M431T14_2	431.337	431.335	431.341	13.7679	13.7433	13.7778	11	2	0	0	1	5	3	0.142083	0.000837231	0.00611128	31630.4	24220.3	19694.8	23824.8	102971	40235.5	9261.98	4268.48	3437.9	7972.87	67580.3	5716.8	35376.6	0	24554.6	25635.6	40168.3	31304.3	22699.5	45420.1	29419.5	22086.1	26859	26648.9	17547.9	22760.4	21314.8	22402.4	19870.8	23252.4	17071.2	14257
326	M305T13_2	305.247	305.247	305.248	13.3759	13.3582	13.3917	6	0	1	0	0	3	2	0.078654	0.000837231	0.00611128	18171.2	14657.4	14772.4	17869.8	48354.1	22339.9	960.346	1514.54	2541.63	4978.05	11798.6	1757.12	9610.78	0	16696.4	18645.3	18830.5	18378.8	19166.6	17309.3	13187.2	17128.1	15334.1	14006	15092	13197.2	12434.7	15957.6	17965.6	11791.5	13524.3	16961
327	M125T1	125.039	125.038	125.039	0.768933	0.512867	0.883267	20	2	1	0	2	4	6	0.466845	0.000843767	0.00611128	2766.04	1369.38	1024.24	1109.53	1501.42	2649.78	1082.29	525.185	148.251	115.11	357.412	1237.04	1009.92	0	2818.22	2262.88	4014.27	1486.17	1937.7	4076.97	1824.15	1691.21	1447.99	354.489	1548.65	1349.81	1171.3	750.596	999.51	1127.08	1071.09	1025.85
328	M321T9_3	321.243	321.239	321.249	8.69604	8.38042	8.89542	44	5	6	6	5	6	14	0.13522	0.000845409	0.00611128	25191.7	18832.5	12903.2	22299.6	41796.2	24873.2	5905.63	6879.06	2348.35	8119.94	6932.13	3363.36	7304.76	0	22513.9	19119	32385	20127.4	24564.3	32440.8	18932.2	26845.3	11063.2	24799.5	20993	10361.6	13033	12132.8	15145.3	16076.7	10997.4	10033.8
329	M452T9_4	452.355	452.353	452.356	9.45241	9.42775	9.461	12	4	0	1	2	0	5	0.329535	0.000847054	0.00611128	15342.5	10686.9	7129.38	10403.1	4576.53	11157.5	3338.81	5096.9	2570.97	1938.57	1990.48	3676.78	4977.95	0	12080.3	12981.5	17198.7	18155.5	12097.3	19541.6	4048.88	18898.2	12612.6	6885.44	10523.7	11152.4	5061.75	8320.78	10215.3	3245.4	7146.5	8786.53
330	M458T14	458.364	458.362	458.367	13.7945	13.6164	13.8187	15	1	3	3	3	1	4	0.137004	0.000847054	0.00611128	144641	83226.3	124034	119961	51473.9	110479	19986.8	21464.1	35193.6	19440.7	24431.3	15136.1	50203.2	0	154022	174470	121574	144633	149941	123208	104022	52974.2	63319.7	79754.5	97581.2	101706	111321	158185	89998.3	148642	156943	79111.6
331	M561T11	561.487	561.484	561.489	10.7569	10.7372	10.7665	8	0	0	0	0	5	3	0.242615	0.000848703	0.00611128	684.834	444.318	959.603	518.7	19083.5	1610.28	172.777	181.531	406.532	269.143	15583.6	390.678	7275.91	0	692.852	698.255	618.769	409.866	939.429	749.833	369.317	228.013	571.007	341.463	420.008	736.097	433.499	1214.3	914.096	518.305	1324.03	1353.38
332	M313T12	313.274	313.273	313.274	11.9845	11.9824	11.9867	4	0	0	0	0	3	1	0.0647594	0.000850354	0.00611128	15516	12386.4	10173.5	12503.3	33666.9	15558.3	4877.53	1052.88	1358.67	1547	14589	1007.55	10849.5	0	20965.5	10094.1	14141.5	21007.9	10343.8	16543.4	13349.9	12979.5	11550.6	12543.8	13203	10691.5	10872.3	12109.7	9079.43	9243.37	11039.4	8696.76
333	M291T9_1	291.196	291.195	291.196	8.9115	8.90488	8.9159	5	0	0	1	0	4	0	0.0694343	0.000856992	0.00611128	13105.6	8567.4	14100.7	10319.8	46940.4	18335.1	4029.01	1279.61	3994.4	1024.76	25828.9	1273.09	11058	0	12961.6	19037.8	9981.8	12179	16349	8124.04	7928.04	8310.86	7052.92	10284.1	7858.06	9970.37	9267.75	18679.7	16109.8	9038.5	16154.7	15353.8
334	M409T17_1	409.383	409.381	409.385	17.1772	17.1128	17.2155	41	6	6	6	6	4	13	0.397633	0.00085866	0.00611128	356666	607318	491047	335998	157116	347145	25318.6	271399	151469	63028.5	65356.8	138037	36807.4	0	322043	349597	375857	346849	394842	350806	347042	356810	930801	397134	735442	876680	366957	651345	433336	710974	358402	425266
335	M393T9_3	393.3	393.299	393.309	9.45416	9.42725	9.6604	42	6	6	6	5	6	13	0.121335	0.000862004	0.00611128	182041	133737	99492.3	111736	65006.9	147702	41806.2	34566.6	8527.18	10501.3	40384.2	17921.5	49842.8	0	174029	142306	230539	174881	136913	233576	89657.1	163461	147065	92194	168025	142017	98836.7	87090.5	113068	102560	95557.1	99841.2
336	M412T18	412.366	412.365	412.369	17.6162	17.3363	17.6523	44	6	6	6	6	6	13	0.325391	0.000863681	0.00611128	118751	138364	165555	162317	68295.2	116866	8872.46	17846.7	37763.9	80141.8	17155.2	38027.2	21706.9	0	130957	121684	124741	105965	113622	115535	136744	120421	161255	125721	126578	159463	139047	209759	134577	139831	217399	152716
337	M321T9_2	321.242	321.241	321.243	9.29884	9.08817	9.32958	6	0	0	0	0	4	0	0.0641632	0.000868732	0.00611128	8113.01	6391.38	6426.88	6423.33	24348.2	9248.2	1582.92	520.783	416.308	551.442	5956.17	593.393	3658.36	0	7394.59	6427.87	10486.7	8189.4	6761.02	9418.52	6197.42	5706.68	7004.72	6507.6	6939.65	5992.19	7068.69	6487.35	5888.63	6681.82	6282.6	6152.2
338	M301T10_2	301.216	301.216	301.217	9.89037	9.86368	9.90355	4	0	0	0	0	4	0	0.0279547	0.000873812	0.00611128	18514.5	15581.4	15680.3	16192.3	99269.4	31948.6	2584.85	1005.31	492.515	2442.7	35442.8	893.113	17951.3	0	16880.1	22163.9	17994	16681.7	21303.9	16063.6	15301.4	16761.9	14658.5	15536.4	16782.4	14447.8	16238.2	15929.2	16106.9	14991.8	15540.3	15275.2
339	M360T11_2	360.299	360.298	360.312	11.154	11.0275	11.4273	29	3	4	5	5	3	8	0.112542	0.000873812	0.00611128	101426	75958.6	41579	71766.5	39846.5	67146.8	10467.7	15817.4	23519.3	19460.6	25882.7	7556.82	30426.2	0	92470.1	103771	93875.9	92348.6	118181	107909	63229.1	64783.5	98663.8	72352.2	63802.2	92921	8370.56	14463.4	54914.6	56581.7	54996.5	60147.5
340	M411T12_3	411.36	411.352	411.361	11.9545	11.9373	12.2739	8	3	2	0	0	1	1	0.0504123	0.000873812	0.00611128	74630.8	57529.3	48132	43898	14421.9	47071.4	21691.7	15489.2	14266.2	13499.2	6390.67	2372.98	13801.1	0	72713.8	98441.7	47124.4	75490.4	99517	54497.3	57782.6	41048.4	76897.4	54372.8	41063.1	74011.5	45945.6	62821	35136.2	44964.6	67447.2	32477.3
341	M463T20_2	463.147	463.147	463.149	19.7362	19.643	19.8172	6	3	0	0	0	0	2	0.214362	0.000873812	0.00611128	14185.9	14428.1	12083	12107	7218.07	12735.7	3025.13	740.862	962.702	1886.64	1234.8	2730.04	1513.42	0	16958.5	13263.7	13870	18573.3	11635.2	10814.7	14569.8	13478.7	14707.5	15273	14970.2	13569.5	13728.7	12418.1	12271	11713.7	11287.8	11078.4
342	M551T16_1	551.425	551.423	551.426	16.2276	16.1719	16.2572	42	6	6	6	6	4	14	0.354048	0.000873812	0.00611128	85311.6	94233.8	79708.1	103961	26196	61008.2	17124.4	21108.9	7756.24	17094.3	7664.9	21599.8	14154.6	0	65125.5	111215	71021.3	78816.6	89115.1	96576.1	82024.8	97771.9	81152.8	92812.3	134322	77318.7	87721.9	70603.6	81991.8	80868.2	70035.8	87027.2
343	M608T20	608.499	608.495	608.502	19.72	19.682	19.751	10	0	0	2	0	5	3	0.148626	0.000873812	0.00611128	2624.92	3057.08	3032.12	2359.9	6717.32	3399.83	347.945	451.665	572.086	393.405	2963.66	505.302	1266.11	0	2327.92	3125.16	2341.31	2781.06	2869.17	2304.91	3617.02	3509.27	2395.23	2850.51	2911.21	3059.27	2451.7	3684.07	3441.5	2376.79	3481.42	2757.23
344	M149T19_2	149.117	149.117	149.118	18.6878	18.3127	18.9573	27	2	1	2	2	4	7	0.470869	0.00088406	0.00611128	55644.7	49358.4	44640.1	35602.6	25152	43092.7	16992.4	11994.7	11610.8	3039.18	7284.86	20291	4527.58	0	74258.3	49994.4	32755.4	48659.7	50878.9	77321.7	55281.6	71293.3	43748.7	43732.7	42011.2	40082.7	30918.1	66156.9	42309.2	42696.3	40959.3	44800.9
345	M382T11_2	382.332	382.33	382.339	11.14	11.1181	11.4329	33	3	5	4	5	3	13	0.0547204	0.00088406	0.00611128	66708	30378.3	17139.8	40048.6	14542.8	33644.6	49660.7	18299.5	4087.85	6572.77	4355.77	1841.05	33426.6	0	126174	46675	23691.6	132332	48180.6	23195.6	15595.6	21599.3	55299.2	17968.5	19431.6	52375.6	12989.1	21564.7	16542.4	12801.5	22360.4	16580.9
346	M768T9_1	767.582	767.578	767.584	9.45247	9.42725	9.45897	16	4	2	0	3	2	5	0.119454	0.00088406	0.00611128	223004	124423	68257.5	87285.5	35253.7	117847	111112	73692.4	15695	15141.9	26873.9	14077.2	101913	0	188488	109026	369185	207908	118132	345284	49105.7	222227	124684	53341.5	201947	95235.4	61568.1	51060	94364.3	70453.9	56174.8	75924.3
347	M325T7_3	325.227	325.226	325.228	6.98233	6.85655	7.06125	33	5	3	5	6	3	11	0.0468167	0.000887502	0.00611128	41766	21603.8	34261.9	30146.9	22196.2	31433.2	8023.04	2808.31	7143.01	7240.94	6646.72	1471.6	18599.3	0	43109.3	51509.6	34538.2	32876.5	50652.5	37909.9	21257.8	25514.2	22297.8	22767.9	20827.3	16958.1	42558.1	35161.5	26808.5	42106.2	32817.7	26119.2
348	M173T9	173.117	173.116	173.118	9.14428	8.9115	9.1908	43	4	3	4	5	6	14	0.162337	0.000890958	0.00611128	8806.62	3984.46	8285.63	5931.12	36498.6	13592.4	3858.82	732.36	3299.41	2283.36	22104.5	2206.54	16806.1	0	9431.1	11461.5	4086.49	13448.3	10211.6	4200.66	3057.22	4898.48	3870.85	3225.74	4481.7	4372.74	3857.28	10289.2	8314.24	4713.9	10923	11616.1
349	M432T18_1	432.26	432.259	432.263	18.0088	17.7897	18.2423	10	3	0	0	1	3	1	0.197495	0.000890958	0.00611128	114664	84442.1	82148.1	82588.1	55967.9	75451.3	34450.5	2890.93	5798.98	14035.9	19316	14901.3	3896.85	0	85272.9	135781	157280	86567.6	79923.1	143160	82668.3	84543.9	82997.2	87288.2	88346.1	80808.8	87787.5	85015.5	80313.3	76514.8	88428.6	74828.9
350	M459T9_1	459.347	459.346	459.349	9.08466	9.05677	9.10743	42	6	6	6	6	4	14	0.047	0.000890958	0.00611128	1.01277e+06	553528	605115	721458	241896	663840	107794	43705.2	164186	224652	232428	31200.5	333548	0	883684	947274	1.12872e+06	923753	1.06719e+06	1.12598e+06	497718	553683	580068	537786	528640	623273	456440	800896	500624	460350	811173	601209
351	M430T15_2	430.378	430.376	430.38	15.1602	15.1265	15.1856	44	6	6	6	6	6	14	0.275444	0.000894427	0.00611128	483416	528600	509949	601876	223715	412941	38445.7	86564	81294	73169.6	47683.2	113742	125393	0	473209	533073	439174	463771	528639	462630	404099	540499	594651	440193	612494	579666	352797	543333	522328	518937	590775	531523
352	M281T10_1	281.239	281.238	281.24	10.1255	10.0994	10.1502	19	3	3	0	4	3	6	0.0918625	0.000899655	0.00611128	17025.2	9496.07	14357.5	12273.4	42513.2	19991.6	6569.64	652.79	3261.34	1400.01	22659.9	1836.48	21446.4	0	21699.7	22773.6	8878.88	21503.3	18731	8564.66	9224.76	8942.79	10089.9	8613.64	10055.5	10049.9	10616.4	17022.5	14590.3	11191.4	19004.9	13719.6
353	M388T16_3	388.379	388.377	388.381	15.7897	15.7593	15.8203	36	4	5	6	5	4	12	0.127604	0.000899655	0.00611128	10843.3	8688.39	7887.35	6979.21	15582.3	9795.82	1180.9	3537.6	2154.35	1092.8	2119.51	1249.99	4504.51	0	11978.8	10104.1	9834.19	11737.7	9422.21	11983.1	5526.84	13586	7358.02	5061.09	12357.7	8240.73	7203.46	11311.2	7762.72	5345.28	6344.83	9356.64
354	M411T15_2	411.362	411.361	411.364	14.6081	14.5788	14.6241	36	6	6	6	4	0	14	0.114468	0.000899655	0.00611128	459576	434098	321462	377698	61423.8	311338	41523.1	91801.6	19298.6	183330	18613.3	35638.3	97515.4	0	461245	535762	414181	464935	442798	438535	462533	523154	338967	421612	539033	319290	327304	337118	291984	345590	314265	312514
355	M662T17	661.635	661.632	661.643	17.4238	17.1073	17.4625	12	0	1	1	2	0	7	0.202333	0.000904914	0.00611404	5956.64	3195.06	3424.77	7762.72	4583.52	4698.43	2373.25	1021.53	746.724	1117.78	968.02	950.646	1142.05	0	6529.4	9010.51	4175.12	3551.72	8403.71	4069.39	5220.22	3003.05	2941.73	2847.58	2838.84	2318.92	3367.15	2071.31	3408.44	3826.92	3573.22	4301.58
356	M851T9	850.626	850.624	850.63	9.07388	9.04257	9.09938	17	4	3	1	1	1	7	0.0943895	0.000911972	0.0061177	21188.4	7936.07	5866.72	8798.67	3161.45	8809.9	10476.4	3826.42	1494.85	4747.2	1593.39	831.561	11097.8	0	18000.4	13159.1	34988.3	14986.6	12073.6	33922.6	3328.93	11565.9	8949.82	2941.93	10938.1	9891.77	4874.63	7491.03	5778.08	3694.04	5816.7	7545.83
357	M135T16_2	135.102	135.102	135.102	15.8265	15.6905	15.8879	8	0	1	0	0	4	2	0.296441	0.000913746	0.00611862	155795	154409	126430	111396	68673.8	134472	20930.9	61003.2	24989.9	11601.7	21932.5	39862.9	10637.6	0	136942	170431	142707	145026	148158	191506	121410	134280	271716	124980	167707	106358	149198	102881	112376	148621	96938.9	148564
358	M461T10_3	461.381	461.38	461.383	10.3607	10.3377	10.385	41	6	6	6	6	4	13	0.103237	0.000919086	0.00612134	51401.9	48757.1	43422.3	53924	23016.6	44698.1	3529.91	11225.3	3745.31	6831.7	7374.84	4614.48	16627.1	0	55014.4	48071.7	45992.3	53046.5	53395.7	52890.9	61835	59381.2	33122.7	49581.8	49855.9	38766.3	42415.5	47034.3	36870.5	46739.5	44724.2	42749.8
359	M506T20_1	506.407	506.405	506.409	19.5232	19.491	19.5532	25	3	5	4	3	2	8	0.114062	0.000919086	0.00612134	12743.3	10393	13136.6	15395	5511.15	10273	4273.11	1521.95	2713.96	3456.73	625.852	1171.76	3186.12	0	14224.7	17071.9	7630.18	13745.5	16463.9	7323.47	10899.9	10816	9416.94	10290.9	12722.3	8211.9	16497.4	11711.3	11858.9	16617.8	11836.4	10297.6
360	M551T15	551.425	551.423	551.427	15.4102	15.3916	15.4233	25	5	6	3	6	0	5	0.257258	0.000919086	0.00612134	45950.4	57309.7	49628	59432.6	18195.4	34863.5	8839.07	10535.7	3822.87	8934.12	5801.42	8968.91	8112.03	0	38972	54137.6	44299.6	36787.5	59182.1	42323.4	48219	71079.8	52517	48759.5	70276.9	53005.7	55618.5	46342.5	49479.9	47240.2	46330	52756.9
361	M249T12_1	249.258	249.257	249.258	11.6498	11.644	11.6747	44	6	6	6	6	6	14	0.0550741	0.000920872	0.00612225	48819.7	78175.7	62181.9	65676.5	25030.4	57175.8	13766.4	13096	7440.74	14341.8	22011.1	3148.91	13605.2	0	63489.9	50330.6	31617.8	64547	47738.8	35194.4	73391	70577	92934.1	68713.3	66812.4	96626.1	62448.9	55635.5	71496	61067.6	52734.6	69708.5
362	M538T17_4	538.164	538.163	538.168	17.3023	17.2628	17.3458	41	6	6	5	6	6	12	0.260369	0.000922663	0.00612315	96800.5	53918.2	57000.3	53679.4	41944.4	57662.7	18182.4	3169.92	4802.18	9260.25	7571.44	15013.6	10101.7	0	59915.7	104511	106727	105261	103737	100651	59569.2	52161.5	52352.3	52605.1	55705.2	51116	63960.7	54937.5	57585.3	50099.3	55098.8	60320
363	M498T9_4	498.425	498.422	498.427	9.39875	9.36303	9.43618	11	0	1	0	2	4	4	0.303932	0.000924456	0.00612406	3782.89	2455.48	2441.55	4060.36	6061.22	3932.84	852.519	795.585	513.767	725.833	2956.26	1195.32	1712.99	0	3508.13	2728.35	4250.92	4628.04	2921.19	4660.69	2387.1	2897.09	2358.88	1260.14	3658.1	2171.56	2159.44	1682.63	2938.92	2162.35	2866.5	2839.44
364	M395T13_2	395.365	395.357	395.367	13.0247	12.639	13.0563	25	3	4	6	2	1	4	0.0755904	0.000937109	0.00613743	34460.7	26097	36954.7	56457.3	18799.9	40052.6	19096.4	6174.17	9658.6	12252.5	2953.34	3027.59	18246.7	0	25456.4	69446.3	22442.7	20966.3	44015	24437.4	34204.2	27398.4	30193.3	17507	20435.1	26843.8	47919.8	38361.2	19770.9	40462.3	33376.5	41837.3
365	M252T12	252.277	252.276	252.279	11.6495	11.6245	11.6742	34	3	6	4	5	2	14	0.130368	0.000937109	0.00613743	2282.84	4206.43	3491.75	3790.14	952.395	3114.54	731.078	582.901	574.477	1376.51	1155.17	406.037	1007.5	0	3536.46	2319.36	1462.25	2586.14	1763.22	2029.62	3748.9	4258.08	4829.2	3480.61	3990.39	4931.37	3730.7	2934.86	4356.55	2836.18	3323.22	3768.97
366	M648T18_1	647.524	647.521	647.527	17.7228	17.6775	17.7878	40	6	6	5	6	3	14	0.125489	0.000949933	0.00615068	32768.4	33721.7	17570.1	23703.7	10771.2	23970.9	11652.7	11004.7	4867.64	6469.02	3464.95	3008.07	5105.1	0	20111.2	38076.9	44719.8	18699.4	30257.2	44746	36887.6	16915.2	45101	38080	23663.4	41683	24246.6	19561	15549.4	18028.8	18511.6	9523.36
367	M583T18	582.544	582.542	582.548	17.6457	17.623	17.6742	23	0	2	0	1	6	14	0.0902206	0.00095178	0.00615256	20321.6	24255.2	19462.3	17536.7	62370.5	28581.6	2698.7	4728.88	2339.15	4734.99	30774.3	2578.65	17220	0	19086.5	22255.7	17266.1	23243.5	22599.6	17478.1	21366.8	22820.6	33574	20618.4	23117.5	24033.9	17412.8	21589.3	20395.3	16726.4	18228.5	22421.3
368	M443T12_2	443.351	443.35	443.352	12.1859	12.1674	12.2274	9	1	0	2	3	0	3	0.0647768	0.000955482	0.00615632	185604	177002	157157	227150	85406.2	161412	25144.2	15674.1	7253.83	128895	17199.6	10455.7	70784.5	0	216138	175863	162279	218005	177528	163813	202677	165008	170933	190152	166565	166676	155766	154736	144622	162882	160351	164586
369	M379T9_2	379.285	379.284	379.287	8.74083	8.71362	8.77903	25	3	5	5	2	1	9	0.0806252	0.0009592	0.00616007	50635.6	15510.3	24905	11277.4	7532.52	23671.6	25458.6	5941.94	16217.9	5769.26	2365.11	1908.53	23658.8	0	73975.9	19368.3	62017.2	70342.8	17466.1	60643.3	13115.3	9865.31	24400.9	10947.9	13354.7	21377.7	12812.4	47206.8	16588.6	12657.4	44202	15963
370	M135T13_1	135.102	135.102	135.102	13.3716	13.2325	13.4608	8	0	1	0	2	3	2	0.267832	0.000962931	0.00616381	160919	164200	126001	132588	78533.5	124624	21823.5	48412.8	14955	30564.5	16181.2	33378.3	8616.96	0	137928	183322	187804	168245	141967	146250	138575	151781	261372	157123	143700	132651	129980	121686	153525	124170	114156	112490
371	M371T16	371.353	371.351	371.355	15.7892	15.7677	15.8203	41	5	5	6	5	6	14	0.0514206	0.000966677	0.00616753	34514.8	27682	26477.6	24777.2	54952.7	33775.8	1305.38	9867.02	6032.85	4726.68	5162.42	1736.77	13727.2	0	34599.6	36705.9	33132.5	33340.6	34217.4	35093.1	16761.8	40872.8	28710.9	16548.1	35948.5	27250.1	21664.9	34874.7	28768.3	17613.2	28045.9	27898.9
372	M595T20	594.51	594.509	594.512	19.7243	19.6875	19.821	10	0	2	2	2	3	1	0.134436	0.000966677	0.00616753	13776.7	9122.29	17495.1	14524.7	30480.1	16927.1	4618.14	3780.54	2569.72	4298.21	9267.55	2275.61	3100.8	0	15364.3	16156.8	8122.02	14303.5	20080.6	8632.96	11856.8	6326.08	8635.94	15380	5782.25	6752.73	13345.8	16909.4	19055.4	16022.5	19649.1	19988.1
373	M920T9	919.7	919.696	919.703	9.07801	9.04257	9.0998	34	5	5	5	3	3	13	0.116823	0.000983794	0.00618426	32318.8	21761.2	20018.5	26108.3	5252.02	22407.8	2142.06	4450.58	6732.18	10321.5	6685.15	2617.76	10577.7	0	29536.4	34339	35231.6	31891.2	30761.9	32152.6	18495.2	28235	18979.2	16849.7	25510.3	22497.9	13505.3	29584.6	17941.2	12783.9	26014.8	20281.1
374	M135T16_1	135.102	135.102	135.102	16.2072	16.1794	16.3836	9	0	1	0	1	3	3	0.231669	0.000985623	0.00618602	160153	129508	125543	125179	70072.5	137287	16847.1	28045.7	25939.7	22206.6	12646.4	31805	12004.3	0	149535	165017	151927	159380	144016	191041	142439	139566	85940.3	133369	166255	109481	140388	100865	110923	146178	96727.2	158179
375	M296T7_1	296.23	296.229	296.231	7.30752	7.17853	7.38518	43	6	5	6	6	6	14	0.0728023	0.000985623	0.00618602	9823.86	5467.21	7300.82	8942.2	29284.1	11753.3	638.346	834.742	2605.49	4032.59	17981.1	855.669	11777.5	0	10520.5	10692.6	9798.63	9252.97	9361.61	9316.82	4896.69	5610.85	4532.7	4878.53	6351.06	6533.41	5231.37	10979.1	6743.34	4484.19	9962.26	6404.68
376	M418T13	418.332	418.331	418.336	12.9123	12.8857	12.954	11	1	0	1	0	5	4	0.17619	0.000985623	0.00618602	31207	25162.1	19334.6	34015.6	89799.4	32510.7	4771.47	3869.76	6076.9	8835.98	55524.9	5728.06	40874.4	0	28770.6	26014.8	40053	31791.1	29704.4	30907.8	25512	29780.4	22519.5	19646.7	29095	24418.9	21559.8	22606.1	22569.8	20948	7006.26	21317.5
377	M369T10_1	369.264	369.263	369.268	9.86965	9.70897	9.90355	6	0	0	1	0	3	1	0.477774	0.000987537	0.00618785	17705.5	11795.9	12621.7	14392	33966.3	20608.2	1660.92	3079.05	2751.37	5853.07	14956.6	9846.07	6310.95	0	18339.2	15712.9	17660.5	19391.7	15756.4	19372	9300.5	14862	10163.9	9824.46	16523.7	10100.9	12339.8	7997.94	15512.8	11374.7	13490.8	15014
378	M415T12_2	415.321	415.319	415.323	12.0853	12.0566	12.1114	18	0	0	0	0	5	13	0.149947	0.000987537	0.00618785	20114.6	14557.1	16978.5	18674.3	79024.7	31106.5	3064.1	2255.78	5192.85	2440.07	78916.6	4664.32	44087.5	0	20557.7	16504.1	24069.7	17867.1	18400	23289.1	11461.8	16616.5	15139.5	12291.5	17023.9	14809.1	10028.1	18645.7	22233	10876.5	19813.5	20274
379	M871T9_2	870.688	870.684	870.691	8.56348	8.51597	8.60517	9	1	3	0	2	0	3	0.173694	0.000989456	0.00618969	4380.19	2047.29	994.37	2550.01	406.639	1949.44	1968.04	753.317	601.541	1625.94	529.119	338.606	2131.26	0	4912.05	1987.55	6475.91	4719.25	2009.14	6177.23	1791.33	2699.51	1273.7	2075.94	3139.91	1303.34	1827.71	330.108	965.758	1507.39	354.554	980.7
380	M850T9	849.623	849.621	849.625	9.0706	9.03327	9.09938	14	4	2	0	3	0	5	0.0982309	0.000993303	0.00619334	34735.9	12027.3	8652.95	15365.6	4178.85	14493.5	17986	5747.15	1791.5	8418.52	2991.84	1423.71	18950.9	0	29031.7	19755.4	58655.8	25720.1	19047.1	56205.3	4872.03	17851.9	13509.2	4883.69	16607.5	14439.6	7861.48	10675.4	8568.51	5896.73	8355.26	10560.3
381	M247T14_3	247.242	247.241	247.243	14.0082	13.9726	14.0189	36	6	5	4	6	5	10	0.152079	0.000995233	0.00619517	42997.7	30653.4	33560.8	33534.8	52343.3	40577.3	5016.26	3330.09	4074.91	6975.13	9854.58	6170.95	10135.4	0	41830.5	40861.6	45515	39876.1	38017.2	51886.1	29091.7	30958.5	30330.6	35704.1	25656	32179.1	41487.8	30482.2	33418.1	30511.1	32824.2	32641.3
382	M385T15_2	385.347	385.346	385.349	15.3251	15.2919	15.3368	19	2	0	1	0	4	12	0.15502	0.000997166	0.00619699	66470	51640.9	59767.8	49895.6	137976	86569.8	9854.21	7798.17	12558.4	2466.3	69620.4	13420.1	28654.5	0	76618.4	60635.8	78306.4	53535.5	60623.7	69100.3	46973.4	49530.7	59977.1	45520.3	44964.7	62878.9	62335	47148.8	82091	52755.3	51597.3	62679.7
383	M435T13	435.355	435.354	435.361	12.6716	12.6555	12.8885	11	4	1	1	0	0	5	0.239042	0.000997166	0.00619699	40718	9125.19	14826.8	6621.58	1921.34	15876.4	17435.7	6380.3	17525.7	1889.41	586.798	3795.12	9228.63	0	25429.9	52811.8	32347	29988.1	70657.8	33073.3	6117.66	7780.01	18503	1648.04	5564.32	15138.1	2410.03	35129	4880.3	2890.1	39574.2	4077.3
384	M278T9_1	278.22	278.219	278.226	8.98662	8.82192	9.1501	23	1	0	1	1	6	11	0.0745721	0.000997166	0.00619699	11019.3	8563.88	11738.5	7173.63	59139.4	14730.4	1956.93	965.734	4166.02	2978.63	27678.4	1098.48	12970.9	0	12228.1	12287.3	8090.87	13280.4	10728.2	9500.88	8500.72	10111.6	7585.4	9213.2	7656.51	8315.9	7215.32	17191.5	10992.1	8468.36	16488.9	10074.9
385	M273T16	273.134	273.133	273.135	16.4431	16.3134	16.6108	12	3	2	1	0	1	3	0.799108	0.00100104	0.00620063	13515.8	10902.1	13079.3	10413.2	9766.24	12696.2	2459.29	1411	3278.39	661.801	1110.97	10145.6	1141.58	0	16813.5	12125.8	12318.7	16452.7	11091.2	12292.7	11608.2	11535.7	11544.7	8419.15	12236.9	10068.4	19751.8	11863.9	11662	11373.7	11691.5	12133
386	M433T14_2	433.365	433.363	433.366	14.4341	14.4025	14.4649	35	6	5	5	5	0	14	0.0847693	0.00100104	0.00620063	35211.1	27402.1	26201.6	28054.3	10016.1	29919.2	4593.04	4789.78	6237.32	6519.73	3325.34	2536.23	10890.4	0	34850.7	39468.4	30634	34345.6	41655.4	30312.4	23946.3	31824	26812.8	23506.2	34706.9	23616.6	18481.7	32910.6	26025.8	20897.5	33957.2	24936.6
387	M382T13_1	382.333	382.331	382.336	13.4857	13.2683	13.5147	44	6	6	6	5	6	14	0.071129	0.00101276	0.00621148	81434.5	58473.6	115868	84225.5	367137	161476	12063.3	9219.95	52060.9	30657.6	186826	11485.6	78680.8	0	89350.6	99397.5	68021.3	79222.2	83549.9	69065.4	56864.6	50570.4	72051.5	48183.2	56567.7	66604	76360.7	110391	157549	55035.9	100677	195191
388	M803T9_1	802.618	802.617	802.621	9.45499	9.42775	9.461	20	5	2	3	2	1	7	0.143838	0.00101868	0.00621687	635888	357342	206387	259880	119800	391715	267399	173941	40435.3	47464.5	86157.2	56343.6	232210	0	611472	399834	987397	524575	358764	933285	169224	575063	324072	160028	522059	393606	187071	176526	269872	199402	165280	240171
389	M805T9_2	804.625	804.622	804.628	9.43607	9.41965	9.461	25	2	6	5	1	2	9	0.126749	0.00101868	0.00621687	97957.8	55428.9	32656.7	40691.8	18926.8	60455.7	38722	28355.5	5799.82	7055.25	14199.5	7662.73	40040	0	89393.8	60734.9	154280	87587.9	60737.9	135013	26251.5	88335.4	46954.3	22539.9	84836.7	63655.6	31855.9	28996.4	41500.8	30773.2	25522.2	37291.8
390	M395T11_1	395.332	395.33	395.334	11.1609	11.1286	11.1823	16	4	2	2	2	1	5	0.0811665	0.00102065	0.00621866	11907.7	9671.75	8476.67	9755.39	6884.53	8970.88	1332.81	1629.25	461.481	1281.3	1265.6	728.135	2650.9	0	12577.6	11002.6	11170.3	12521.5	13907.7	10266.6	8991.55	8273.02	11872.5	9185.3	8164.89	11543.3	8049.42	7925.33	8954.23	8222.23	8862.64	8846.17
391	M450T10_3	450.357	450.357	450.358	9.91131	9.88673	9.92755	4	0	0	0	0	4	0	0.0869586	0.00102264	0.00622045	12100	8692.02	7297.76	7308.23	31716.3	11562.4	4132.64	1303.71	733.606	3069.69	27600.5	1005.45	7952.99	0	10986.7	7013.58	15460.2	11640.4	9203.17	18295.9	10668.1	9185.22	8120.49	8829.06	8658.13	6691.12	7088.49	7721.93	8159.91	6596.25	7871.98	6348.02
392	M585T15_1	585.428	585.426	585.432	15.3097	15.2919	15.3365	38	5	6	5	6	5	11	0.189073	0.0010286	0.0062258	101370	121040	106281	139626	61972.5	93158.7	22859.4	15915	16860.5	27351.9	11898.8	17613.8	29162.1	0	93374.8	127320	86995	83904.3	133485	83138.8	110640	140626	113758	113492	141872	105851	106451	131662	90172.1	111028	113233	85142.7
393	M295T9_3	295.227	295.226	295.228	8.54084	8.2565	8.581	40	4	5	5	4	6	14	0.0331572	0.00103662	0.00623291	54360.2	35666.3	47316.9	43030	163836	67682.7	18024.5	13635.1	11654.4	14215.5	81212	2244.16	26612.2	0	60299.1	68272.2	30088.9	64614	69941.3	32945.6	63421.7	29649.9	30026.1	30782.1	28564.3	31553.6	32234.4	61271.8	49190.3	35223.1	57613.9	48368
394	M613T16_2	612.519	612.518	612.523	15.5869	15.5088	15.6368	8	0	0	0	0	4	4	0.118358	0.00103662	0.00623291	89506.2	66816.5	83190.3	70467.6	283572	111703	23593.1	8675.95	8430.26	8154.11	184827	13220.9	36003.9	0	108161	102413	57434.1	105033	103047	60948.9	79997.6	57930.5	68465.3	69268.1	56306.5	68930.7	74267.4	89214.4	84648.8	73747.5	95299.8	81963.7
395	M810T9	809.579	809.577	809.583	9.4535	9.42238	9.47673	28	6	5	2	2	2	11	0.0922983	0.00103662	0.00623291	61281	54134.5	41596.8	43411.1	23480.1	53584.1	5505.88	14906.9	4101.6	1595.29	16133.3	4945.72	17135.2	0	60610.8	52084.3	63886.4	67281.5	58523.6	65299.4	38060.3	72178.7	55391.4	35924.9	68017.3	55234.3	41437	35666.7	46032.1	45635.2	38157.4	42652.2
396	M333T11_3	333.319	333.318	333.32	11.3115	11.3029	11.3318	12	3	1	1	2	0	5	0.311256	0.00104065	0.00623645	3279.11	4541.34	3461.18	3810.14	6717.81	3893.32	764.049	1081.75	534.63	887.863	1317.08	1211.82	1206.93	0	3141.08	3798.54	1918.34	3058.71	3949.72	3808.28	4505.59	5273.15	5229	2426.22	4683.45	5130.63	3581.83	3680.26	4335.77	2822.95	3292.34	3053.94
397	M567T14	567.419	567.418	567.421	14.0018	13.7716	14.01	12	1	2	1	4	0	4	0.153896	0.00104065	0.00623645	53949.3	46176.4	39939.6	55070	24304.5	49799	5360.22	8424.39	3382.29	16224	6948.51	7663.89	11522.3	0	54685.4	63000.6	53624.3	46270.9	53575.7	52539.2	44899.2	57256.8	43332.7	44725.8	53548.2	33295.8	42698.9	44353.6	35307.5	39240.7	40815.7	37221.3
398	M426T13_3	426.468	426.464	426.471	13.4734	13.3582	13.6427	6	0	1	1	3	1	0	1.55467	0.00104327	0.00623874	229.822	1261.15	2692.78	4633.97	1922.39	453.555	172.118	1129.49	1166.78	2567.68	502.48	705.126	815.787	0	0	186.613	372.797	77.4419	441.367	300.713	0	2453.16	568.401	467.278	2762.58	1315.51	1546.7	4640.23	2088.83	2144.61	3566.02	2170.28
399	M354T13_3	354.272	354.271	354.274	12.7619	12.7394	12.7782	5	0	0	0	0	4	1	0.0960902	0.00105079	0.00624525	13827.4	8644.5	13153.4	10364.9	38692.3	14925.7	1608.99	2545.88	5191.19	2436.27	22762.9	1434.21	17306.2	0	15113.2	14750.4	13219.3	15662.3	11476.9	12742.2	7921.89	5721.06	11168.1	6165.22	8972.75	11918	5815.7	16131.6	16845.7	7166.62	16938	16022.6
400	M271T19	271.19	271.19	271.191	19.356	19.2822	19.3923	7	0	1	0	2	3	1	0.250006	0.00105079	0.00624525	167174	140476	162550	142301	110072	151457	1401.05	61853	3036.23	26543.8	55673.3	37865.1	3257.38	0	165148	168773	168653	166192	167112	167168	166310	14231.7	164310	166916	165747	165340	167391	161909	163404	158328	163428	160840
401	M346T13_2	346.274	346.267	346.275	12.6968	12.6786	12.9247	28	3	4	5	3	5	8	0.382436	0.00105079	0.00624525	93369.8	70135.6	53908.6	80317.5	161403	88725.7	23187.7	5750.03	9477.9	34592.5	45327.1	33931.9	54340.6	0	75837.4	78776.5	130861	70640.3	95159	108944	68951.3	78514.7	69805.9	66765.5	74557.6	62218.4	71729.7	45681.8	56211.9	51915.6	50623	47289.6
402	M263T12_3	263.237	263.236	263.238	11.6809	11.6727	11.6992	21	2	3	0	2	5	9	0.270269	0.00105487	0.00624875	21661.8	17889	13019.9	21245.5	64721.9	28511.9	4195.38	4126.74	3310.02	7839.06	53999.4	7705.9	40236.4	0	20248.1	19973.7	19195	22583.7	18265.3	29704.6	13889.9	16098.5	22044.5	16016.8	15224.5	24059.7	14157.6	8663.9	15806.1	14617	9008.21	15866.7
403	M692T15	691.55	691.544	691.553	14.5852	14.3827	14.6159	15	4	2	0	0	0	4	0.138949	0.00105692	0.0062505	40661.7	31247.8	12236.8	16462.3	12103.7	22114.3	10367.9	19961.5	1307.53	4007.16	1345.55	3072.75	13398.6	0	31345.3	48188.1	44609.7	24130.5	48813.5	46883.2	28197.3	13288	54840.5	22726.9	11705	56729.3	13994.6	10924.1	12186	13333.1	12333.8	10649
404	M183T11	183.138	183.137	183.138	11.1183	11.0965	11.1353	25	2	0	3	0	6	14	0.129461	0.00106102	0.00625398	7047.85	6904.32	9855.5	7256.48	32374.1	11565.1	1050.54	401.787	2516.13	579.505	15502.2	1497.23	16493.4	0	7958.13	8126.5	7319.4	5261.36	6538.44	7083.26	7488.88	7210.5	6441.91	6507.96	6876.71	6899.94	7089.28	9641.91	11440	6938.39	13360.5	10663
405	M708T13_2	707.546	707.543	707.549	13.0959	13.0535	13.1422	16	3	2	2	3	1	5	0.104884	0.00106308	0.00625572	65861.2	38744.1	30367	55171	19572.1	41770.7	9668.02	10844.2	4820.89	39625.9	9086.72	4381.08	8435.34	0	64913.5	67350.6	51130.5	64705.4	81539.1	65528.1	56809.7	24636.9	38885.3	41298.2	31298.6	39535.9	29416	25516.8	30693.5	38505.6	25727.2	32343
406	M289T16_3	289.166	289.164	289.167	16.1545	16.0262	16.2854	16	1	3	2	4	0	5	0.153645	0.00106515	0.00625746	47756.6	46318.8	42748.6	34279.1	40138.5	47735.7	2018.8	7847.92	5224.69	7535.26	1205.76	7334.33	3705.25	0	49147.5	48104.2	44798.3	45971.9	48291.3	50226.4	61432.2	40068	44846.7	46430.9	44818.7	40316.1	46319.6	41849.3	33014.5	46833.2	42359.2	46115.7
407	M471T19	471.383	471.381	471.387	18.5847	18.5687	18.6577	41	4	5	6	6	6	14	0.072642	0.00106721	0.0062592	27727.9	19092.8	23019.6	38855.2	129706	48016.4	13485.2	8915.43	3655.78	12604.5	62698.6	3488.01	33990.8	0	31121.2	41235.9	12404.6	32082.4	39659.9	9863.42	28525.9	12090.9	18505.2	29589.2	6891.34	18954.5	26004.1	24354.6	20138.6	27404.6	22521.1	17694.4
408	M339T9_2	339.268	339.268	339.27	9.45403	9.42655	9.47378	33	6	3	5	4	4	11	0.0863484	0.00106928	0.00626093	215179	153903	109933	139017	82840.1	148141	65848.6	49196.7	17064.1	8325.52	44744.3	12791.8	64261.2	0	198604	143855	293075	216629	148001	290912	96625.8	205513	153661	102224	212932	152460	123366	87968.2	123122	115144	88519.1	121482
409	M809T9	808.577	808.574	808.58	9.45318	9.42725	9.461	34	6	4	3	5	3	13	0.0965957	0.00107344	0.00626439	195935	172091	140360	143285	74353.4	174888	14664.5	50012.1	14974.5	7835.59	50867.6	16893.4	55160.7	0	208366	180042	218741	192912	186084	189466	118091	233402	178736	115680	222504	164135	143258	117462	152511	153559	126453	148915
410	M331T13_1	331.255	331.254	331.258	12.6834	12.6682	12.6944	8	1	0	1	3	0	3	0.231133	0.00107552	0.00626612	12087.5	9785.65	6910.13	9480.68	24566.7	11763.6	4618.93	3990.91	2000.22	2518.93	4240.03	2718.96	8709.98	0	11473.2	10087.7	8029.49	10321.2	11453.5	21159.8	9395.87	8601.49	6229.53	17481.9	7296.08	9709.02	4936.21	5798.41	10733.1	6773.83	6779.77	6439.46
411	M656T18	655.529	655.527	655.534	18.0422	17.998	18.0942	41	6	6	5	6	4	14	0.088666	0.00107761	0.00626784	48334.3	42236.3	23478.6	30639.6	9955.03	31803	13328.6	20487.3	13225.1	3435.46	4129.99	2819.84	8395.37	0	38972	40241.3	63930.7	40678.1	39164	67019.8	58710	13395.8	50746.5	60638.6	19493.6	50433	42878.2	18828.8	13140.2	37474.5	15754.2	12795.9
412	M564T13	563.52	563.512	563.523	13.3894	13.112	13.5734	20	0	4	1	2	3	9	0.352438	0.00108179	0.00627128	21472.3	26199.6	31132.4	29720.2	97053	30799.5	5974.09	8184.62	7126.1	6768.92	36961.1	10854.9	14657.7	0	31667.7	20179.2	21575	13229.4	19577.3	22605.2	30233.2	24514.1	26557.1	10846.9	32618.5	32428.1	29482.7	25821	42349.4	24388.6	27447.9	37304.8
413	M332T17_3	332.243	332.242	332.244	17.0222	16.8468	17.2133	16	2	1	1	2	3	3	0.266191	0.00108389	0.00627299	42268	49827.9	50686.3	35191	29536.2	44019.7	8604.06	4520	5817.77	15163	14823.6	11717.7	2412.69	0	27469.1	36087.6	46931.2	47169.2	46969.9	48981.3	51120.2	47639.6	48111.7	58038.2	49227.7	44830.1	49706.1	48136	48943.2	45381.2	49867.2	62084.3
414	M395T15_2	395.367	395.363	395.369	15.2105	14.9744	15.2383	38	5	5	6	6	4	11	0.0870882	0.00109022	0.00627813	68631.6	76506.1	75105.6	81857.6	45502.2	63306.1	5329.54	9053.9	8816.86	6921.59	16417	5513.22	8799.37	0	73854.6	69296.6	60226	66401.1	67304.5	74706.7	74398.3	72734.7	73956.5	81583.9	91472.5	64890.6	68789.8	77046.8	79387	65092.9	70794.2	89522.8
415	M831T13	830.677	830.67	830.681	12.9997	12.9484	13.0243	11	4	1	3	1	0	2	0.348799	0.00109022	0.00627813	3925.09	2048.29	2744.09	3919.06	945.235	2996.91	1541.02	402.307	705.411	1803.75	428.712	1045.32	1274.15	0	3756.03	2065.02	6174.76	3304.2	2929.74	5320.8	2287.18	1982.64	1921.14	2153.55	2568.09	1377.14	1569.48	3134.34	2556.93	3244.63	3508.51	2450.66
416	M399T15_3	399.365	399.365	399.366	14.8584	14.856	14.8727	3	0	0	0	0	3	0	0.0955017	0.00109445	0.00628154	6355.52	5759.8	4623.11	7833.24	11933.7	7194.61	1955.51	1055.79	435.687	1524.78	4365.26	687.097	4154.18	0	6375.42	4901.83	9171.35	5479	4080.18	8125.32	4511.29	4404.74	6540.24	5865.46	6414.34	6822.76	5195.01	4801.25	4104.29	4823.96	4100.93	4713.24
417	M412T15	412.366	412.365	412.368	14.6079	14.5788	14.6241	37	6	6	6	5	0	14	0.12558	0.00110083	0.00628664	157339	141655	107207	126522	26427.1	103405	13705.1	33592.7	8536.05	55630.8	7228.77	12985.5	30570	0	155482	151863	139964	179254	151002	166471	151305	170072	104931	141024	182484	100114	108068	110685	121659	98236.6	104940	99656.1
418	M415T9_2	415.282	415.28	415.283	9.45187	9.42655	9.47378	43	6	6	6	6	5	14	0.121303	0.00110725	0.00629171	47548.8	42663.8	34138.7	41699	25823	40006	5612.31	9461.66	4782.1	4863.72	8902.96	4852.84	12418.5	0	48287.4	39932.8	53106.1	51437.3	41282.7	51246.6	33056.1	51522.8	47121.7	33006.4	54181.9	37094	38167.1	26659.1	39149.7	36813.4	32707.6	31335.4
419	M409T18_2	409.383	409.382	409.385	18.0647	18.0233	18.0923	25	3	6	5	4	2	5	0.287081	0.0011094	0.0062934	69163.6	102692	89518.1	73824.2	41033.9	61795.9	13574.5	50381.8	14680.1	13288.2	10694.8	17740.4	15416	0	70958	57699.1	85262.9	56331.9	59281.4	85448	86248	77105.4	86049.4	204167	69536	93045.8	66452.4	92611.6	89758.8	111862	84136.9	92287.2
420	M447T18	447.383	447.381	447.386	18.4257	18.4043	18.4712	43	6	5	6	6	6	14	0.194984	0.00111803	0.00630012	47109.7	33539.6	33321.3	36568.8	26888.7	56334.8	6067.73	4805.65	7464.72	4706.08	3067.14	10984.4	12759.9	0	54784.7	40814.2	47976.7	52056.8	39362.7	47663.1	30123.7	42921.8	29988.3	31950.5	33514	32739.4	26649.7	32637	39436.2	27599.2	28458.7	45147.2
421	M296T10_1	296.231	296.229	296.232	10.4589	10.4196	10.7092	47	6	6	6	6	6	14	0.24854	0.0011202	0.0063018	128405	53906	124720	75260.8	331111	195535	69593.1	15174.5	43374.8	22423.1	180108	48598.4	140524	0	167586	134760	47060	159829	217276	43918.2	40280.6	46242.8	71574.3	38706.2	53655.3	72976.6	78819.2	193904	137784	77151.7	127400	133258
422	M358T9_1	358.283	358.282	358.284	9.4514	9.27025	9.461	40	6	6	3	6	5	14	0.0580032	0.0011202	0.0063018	949817	670426	474994	601427	323497	673269	304766	250084	76779.3	52395.5	198491	39051.8	301140	0	886583	623701	1.37503e+06	895210	667558	1.25081e+06	372173	948401	654635	415835	955718	675795	488820	367741	577872	500922	402994	511612
423	M432T14	432.359	432.357	432.36	14.455	14.434	14.4706	19	3	4	3	1	0	8	0.121584	0.00112892	0.00630847	70520.2	56945.5	47699.9	54049.5	12077.8	60222.6	9575.83	6309.04	14596.7	19208.4	10957.4	7322.1	21844.6	0	74547.7	80814.5	61001.9	66502.4	80833.4	59421.2	54945.7	66943.4	48919.9	55201.8	61439.6	54222.7	31291	64722.6	48460.4	35466	65317.3	40941.8
424	M506T12	506.255	506.253	506.258	11.9661	11.9482	11.9867	40	4	5	6	6	6	13	0.118527	0.00112892	0.00630847	59574	48869.5	38318.7	37395.7	36656.7	45383.3	8330.33	9283.96	4476.81	4809.55	7266.43	5379.13	19910	0	54032.6	60333.7	58968.6	58085.6	50981.3	75042.4	42815.3	66167	52779.8	43604.1	45189.6	42661	41337.5	36713.6	38363.4	45407.7	33113.5	34976.4
425	M540T17_2	540.162	540.161	540.164	17.3087	17.2457	17.3627	19	5	1	3	3	2	5	0.464842	0.0011355	0.00631345	12310.5	6238.2	5092.79	5104.91	4310.6	5802.32	3597.13	420.414	962.168	1195.91	653.116	2697.16	1499.98	0	5448.2	13111.7	13099.2	14509.3	15688.9	12005.6	6112.76	6556.73	5955.17	6932.71	5832.63	6039.17	5990.97	4863.33	3348.62	5100.83	5345.77	5907.21
426	M343T17_6	343.213	343.211	343.213	17.4998	17.437	17.6463	9	0	1	3	0	2	3	0.107513	0.00114212	0.00631842	35432.9	34203	32784.9	29921.3	27814.6	33401.1	2192.57	2625.15	9625.03	604.902	1088.77	3591.07	2100.95	0	33260.6	33559.9	37929.2	36947.7	33541.6	37358.2	33595.7	31238.1	39003	34224.2	34437.9	32719	39020.3	35340.7	43899.4	15763.9	31780.2	30904.6
427	M422T10_2	422.347	422.338	422.349	10.2423	10.2218	10.3648	25	3	5	4	3	2	8	0.150534	0.00114655	0.00632171	26305	33603.3	27169.8	32020.6	12794.5	26135.6	1331.72	3344.22	5404.33	9719.44	8428.66	3934.3	12268.7	0	27618.3	26815.3	26100.8	23856.7	27220.9	26218.3	32606.4	30461	38002.8	32916.1	30271.7	37361.5	24664.8	22887.6	24536.6	35670.7	23057.9	32201.2
428	M263T13	263.237	263.236	263.238	13.1	13.0726	13.1263	44	6	6	6	6	6	14	0.0885457	0.00114877	0.00632335	270395	206273	227268	274509	395268	240204	13079	19642.7	40372	73077.8	82298.6	21269	122761	0	260068	269349	280131	290581	267171	255069	233225	196782	205200	224363	179291	198774	296945	188222	202717	252469	216267	206990
429	M429T18_3	429.372	429.372	429.373	17.9215	17.9155	17.9695	7	0	1	3	0	2	1	0.078519	0.00114877	0.00632335	81153.2	70638.5	80765.3	81318.1	55408.5	81783.3	4558.27	7455.5	3960.46	15083.4	3644.01	6421.54	8233.58	0	76650	84347.9	87483.1	75497.6	80712	82228.8	75761.1	78664.7	62268.6	69510.4	76204.5	61421.5	81521.5	85589.3	83494.6	79221.1	80689.2	74076.2
430	M452T11_3	452.373	452.372	452.375	11.2863	11.2643	11.3073	39	6	6	6	5	3	13	0.132112	0.00114877	0.00632335	101646	67100.3	78006.2	89095.5	38482.5	78956.1	20095.5	12669	14529.3	17801.9	17479.8	10431.1	30575.3	0	97584	124889	82097.1	113816	116510	74977.5	69262.2	89137.9	55281.9	63831	70300.4	54788.3	52822.9	88676.3	90259.7	68737.5	82198.7	85341.9
431	M754T11	753.603	753.6	753.608	11.156	11.1332	11.1664	12	2	1	2	3	0	4	0.118702	0.00115323	0.00632664	19066.3	11994.8	6162.14	9866.31	3515.72	8668.03	3061.44	6373.03	897.144	4600.84	3456.27	1028.91	9166.29	0	18518.8	23782.6	16817.2	17989.8	21623.5	15666	7763.28	6938.54	20126.4	8705.38	8185.16	20250.1	4608.84	7261.61	6476.51	5791.08	6283.31	6551.47
432	M451T14_2	451.396	451.394	451.398	14.4583	14.4304	14.4852	18	5	3	2	2	0	6	0.133819	0.00115547	0.00632827	24641.9	21181	20339.7	19595.5	9560.13	19056.5	2437.94	3095.56	3914.66	4729.7	1808.27	2550.13	6666.98	0	20779.2	25713.6	24043	26842.5	27203.9	23269.4	19665.2	26225.3	19388.7	19725.4	23761.1	18320.6	19646	26508.5	18158.7	17413.4	23670.1	16641.7
433	M306T13_3	306.251	306.25	306.253	12.9273	12.8912	12.954	38	6	3	6	4	6	13	0.101638	0.00115771	0.00632991	91457.6	82530.6	55975.8	80379.7	259764	98831.3	24602.1	24081	2401.27	28121.5	84635.5	10045	86687.2	0	62030.7	88307.7	130369	76341.5	82259.7	109437	90718.4	91972.2	55675.2	88786	115468	52563.3	56392.6	57693.7	58538.8	51909.3	54564.5	56756.2
434	M293T7_3	293.211	293.21	293.212	7.48752	7.36085	7.68397	13	1	0	3	1	5	3	0.399519	0.00115996	0.00633154	20942.1	11773	22038.6	15835.3	60371.7	31630.3	2603.62	1567.19	12680.3	4371	38555.8	12636.9	11121.1	0	20891.1	20681.6	18577.7	21357.3	18501.3	25643.5	12218.3	10690.4	13329.7	11275.9	9543.04	13580.4	10637.9	21217	17322.5	9515.89	42258.2	31280.2
435	M408T20	408.223	408.222	408.224	19.6958	19.5698	19.9198	7	0	2	0	0	3	1	0.0690143	0.00115996	0.00633154	78446.5	86066.2	75805.7	75413.7	56142.1	77328.7	852.741	11867.2	2350.67	2219.46	20248.2	5336.79	4812.94	0	78890.6	77042	77906.7	78450.5	79360.3	79029.1	87532	82473	81181.1	81774.5	108791	74646	79477.3	73864.5	74436.2	77702.5	73591.2	75762.4
436	M883T12	882.724	882.719	882.729	11.6487	11.6231	11.6729	36	5	6	6	5	1	13	0.152856	0.00116446	0.0063348	4840.98	11704.4	7558.22	8559.17	1475.05	6717.23	3046.94	3735.68	1309.51	4581.96	1794.28	1026.77	4014.38	0	9673.65	5182.12	2266.06	6940.41	3152.55	1831.07	10591.1	8301.15	17170.7	9338.32	9213.03	15612	6662.61	6584.62	8964.13	8221.63	5977.06	8939.28
437	M411T18	411.362	411.361	411.365	17.6163	17.5648	17.6523	43	6	6	6	6	6	13	0.344497	0.00117124	0.00633967	361892	402158	482231	488688	196763	347710	30663.3	47790.4	112440	235567	50285.8	119785	67290	0	400454	376546	378257	311813	348043	356241	381429	370893	481999	364113	374559	439957	404935	627776	400576	429454	625805	404841
438	M844T8	844.281	844.278	844.286	7.79837	7.70635	7.85327	17	3	2	1	4	0	7	0.305837	0.00117124	0.00633967	3625.85	2101.18	1873.35	6478.8	253.955	3022.03	3201.19	2133.24	2107.49	4794.05	110.06	924.247	1752.5	0	876.473	2834.27	6507.8	1184.18	1713.66	8638.7	689.753	4618.78	420.733	1140.46	5047.92	689.447	584.74	4712.34	801.209	195.426	4448.37	497.985
439	M725T7	725.446	725.44	725.448	7.38148	7.26918	7.48018	17	1	1	1	2	3	9	0.138677	0.00117351	0.00634128	10772.9	7773.95	4779.23	8094.6	6267.31	8361.05	896.4	1812	713.937	2818.31	1676.89	1159.49	3170.33	0	11246.1	10163.4	10563.5	12372.7	10017.7	10274.2	7425.02	8028.01	8417.89	4865.28	7441.88	10465.6	4651.62	6096.2	4313.63	4030.19	4891.04	4692.72
440	M295T10_1	295.227	295.226	295.228	10.4645	10.4246	10.7092	50	6	6	6	6	6	14	0.289297	0.00117579	0.0063429	592212	253860	565412	345128	1.31991e+06	823888	314366	68587	185175	86026.4	667308	238348	775220	0	782487	592646	224551	749699	987793	216095	194289	204439	341917	198101	249049	335368	368125	849665	657006	367732	529826	620116
441	M506T18_3	506.419	506.417	506.422	18.1676	18.1425	18.2192	18	2	3	2	1	5	5	0.134001	0.00117807	0.00634451	12319.3	9106.15	9928.89	16501	46945.2	19640.6	3193.95	2824.39	1652.22	5419.76	24135.2	2631.86	13541.6	0	12629.2	17122.7	8928.71	14293.1	12146.4	8795.64	13173.5	6424.05	6800.74	10266.2	11161.1	6811.39	11286.2	10227.1	10822.4	7005.78	11189.5	9042.42
442	M300T12_1	300.262	300.261	300.263	11.698	11.6728	11.7165	42	6	6	5	5	6	14	0.0631233	0.00118035	0.00634612	135453	116382	77902	97933.2	380576	170223	18576.4	33033	22271.6	44152.8	290969	10745.1	228456	0	169726	129760	120529	134205	139668	118831	118956	87150.4	127696	96144.4	92795.1	175550	78447	47215.9	90078.7	80554.8	60401.6	110714
443	M344T9_2	344.316	344.315	344.317	9.23171	9.16467	9.2663	40	5	6	6	6	3	14	0.100764	0.00118035	0.00634612	9489.48	28918.1	26208	16281.4	7296.82	16269.6	3531.77	11686.7	17505.1	4168.52	2655.59	1639.39	11497.9	0	8689.57	13508.5	4643.29	11129.6	12597.4	6368.56	14050.9	41056.9	34649.6	14816.8	37725.7	31208.9	7977.49	45660.3	24884.5	8138.13	48100.6	22487
444	M859T16_2	858.727	858.725	858.733	16.3123	16.2871	16.3581	22	4	3	3	4	2	6	0.276542	0.00118035	0.00634612	4834.38	3003.05	2408.81	5598.83	3133.87	3859.54	1033.2	960.476	640.133	1693.04	725.156	1067.33	1484.02	0	4009.53	5361.59	6384.54	3912.8	3936.77	5401.05	4383.92	2550.42	1686.3	3333.34	3604.99	2459.31	2739.24	2021.45	2066.21	1504.8	3112.39	3008.79
445	M294T15	294.288	294.286	294.288	15.2817	15.2579	15.2858	13	1	2	1	3	3	3	0.262513	0.00118264	0.00634773	2153.1	1552.32	1525.97	2201.17	4841.67	2685.23	990.213	270.206	573.118	252.793	1988.54	704.907	1876.19	0	2217.48	776.657	1949.17	1515.72	2885.17	3574.4	1433.15	1206.54	1794.57	1454.3	1476.5	1948.87	1420.23	1194.5	1875.27	1288.85	885.302	2491.67
446	M377T9_2	377.296	377.295	377.298	9.45414	9.42725	9.47378	34	6	6	5	3	4	10	0.091279	0.00118264	0.00634773	38309.7	27233	19615.9	26048	15614.1	27753.2	9238.03	8424.12	2253.11	3534.59	6363.29	2533.28	10449.6	0	37420.3	29913.3	47796.6	37833.8	26933	49961.2	18006.1	34983.4	27430.9	16656.8	36866.1	29454.4	19387.9	15811.8	22533.5	20922.6	18962.8	20076.7
447	M169T16_4	169.122	169.122	169.123	16.292	16.1979	16.3132	11	0	0	5	0	1	5	0.506873	0.00118493	0.00634934	37792.7	37433.6	15057.4	36406.9	30591.4	26822.8	1419.77	1498.97	10264.8	1173.78	11252.2	13595.8	2364.3	0	40090.7	35701.2	37406.4	38269.9	37610	37678.2	36442	39280.6	38604.8	35282.2	38141	36851.1	9639.95	9417.74	13306.8	35810.1	11521.4	10648.5
448	M261T10	261.221	261.22	261.222	10.1292	10.1008	10.1742	43	5	6	6	6	6	14	0.109185	0.00118953	0.00635255	21395.5	13193.4	19593.8	17573.8	59126.2	25488.9	7800.36	629.866	6654.82	3881.18	27874.4	2783	21385.6	0	27352.5	25210.7	14229.8	24608.4	27855.4	9116	12326.2	13669	13720.6	12464.7	13591.3	13388.6	13290.6	31785.6	17855.2	14399.6	21237	18994.7
449	M257T9_2	257.303	257.302	257.304	9.18594	9.13945	9.42792	28	3	6	2	4	1	10	0.460839	0.00119415	0.00635574	2457.36	1855.65	1757.73	1372.63	1026.44	2211.13	292.024	391.322	677.448	120.653	361.775	1018.98	465.177	0	2405.05	2084.38	2639.83	2848.97	2591.3	2174.62	2105.59	1964.82	1469.55	2051.7	2265.82	1276.4	1861.64	3013.26	1637.52	1414.51	1604.57	1014.89
450	M283T12	283.257	283.255	283.264	11.6995	11.676	11.8624	16	2	2	0	2	3	7	0.111509	0.00119415	0.00635574	11556.1	10858.5	8106.66	10219.4	29352.3	14090.1	2206.49	1196.04	964.489	2494.66	19456.8	1571.18	15591.1	0	14679.8	10848.9	9686	13478.3	8935.06	11708.4	10002.5	10107.2	10117.9	12016.8	10177.2	12729.6	8084.35	6655.31	8927.84	7402.27	9261.15	8309.02
451	M419T20_2	419.379	419.377	419.382	19.6435	19.5867	19.6863	39	6	5	6	6	3	13	0.119036	0.00119646	0.00635734	8130.9	10886.3	7927.74	9747.44	3944.23	7930.18	703.122	3044.57	980.665	2113.4	1659.17	943.977	1921.17	0	8788.92	7478.27	8297.6	9071.9	7374.1	7774.58	15955.2	12047.2	7629.5	10102.2	11478.6	8105.38	8833.02	7726.53	7564.04	9212.63	6465.28	7764.91
452	M255T18_2	255.123	255.123	255.123	17.691	17.6678	17.7183	3	0	0	0	3	0	0	0.0715215	0.0012081	0.00636528	20348.8	18993.7	19151.5	18086.8	17032.7	18498.8	633.165	633.651	776.955	3089.2	704.897	1323.06	1222.96	0	20602.7	20002.9	21476.7	19668.8	20065.1	20276.3	19080.6	18868.5	18108.8	19891.3	19451.2	18562.1	19903	19662.9	19149.9	18448.7	17994.2	19750.4
453	M279T10_2	279.232	279.231	279.233	10.1399	10.122	10.1551	44	6	6	6	6	6	14	0.0808837	0.00121044	0.00636686	631700	349446	502933	440257	1.3368e+06	722845	224313	28481.6	113322	66579.8	592258	58466.4	382963	0	719202	750708	362310	739273	878260	340449	373822	339616	377237	318621	315616	371766	363711	609138	514996	370525	624946	534280
454	M368T13	368.318	368.317	368.322	13.0734	12.9622	13.1142	9	0	0	0	3	5	1	0.0843391	0.00121044	0.00636686	13565.3	9481.14	10610.4	12069.3	26650.3	12247	4258.06	1148.99	1301.02	3257.65	4460.45	1032.9	4493.19	0	15469.9	12486.1	10620.3	21373.3	10568.6	10873.8	8343	10543.9	11261.7	9059.93	8882.61	8795.63	9780.89	11080.2	11303.8	8597.21	12347.5	10552.7
455	M571T12_1	571.391	571.389	571.395	12.1073	12.083	12.1332	24	4	3	4	5	2	6	0.185172	0.00121513	0.00637001	33477.4	32149	23397.7	40911.8	12141.5	24850.4	4287.2	9931.21	6194.92	16894.8	2487.95	4601.59	6256.37	0	29111.6	34246.3	29093.7	37114.8	39545.7	31752	29339.7	33626.4	33227	28194.9	19129.9	49376.2	24102.6	30211.9	14563.7	28627.6	25434	17446.6
456	M399T12_3	399.395	399.39	399.397	12.0068	11.9783	12.0167	8	0	1	3	0	1	3	0.486672	0.00122933	0.00637942	19785.6	2426.15	8479.34	1315.23	2574.42	6083.48	6009.94	1963.95	9864.86	405.592	1613.47	2960.65	8865.14	0	15215.4	23326	24742.5	26829.1	11768.8	16831.7	1622.77	1755.87	6219.24	642.66	1668.91	2647.48	1978.01	22801.9	1979.2	2520.82	19477.5	2118.61
457	M615T9_2	615.364	615.361	615.366	8.89187	8.84358	8.92848	41	5	6	6	6	6	12	0.122919	0.00122933	0.00637942	122583	79077.4	75275	124510	41239	93430.3	32283.8	10045.9	12031.1	42079.7	35648.1	11484.4	39972.8	0	84574.2	134870	156601	79903.6	134991	144557	85585.1	82628.3	93515.1	66595	75640.6	70500	75874.7	85614	61173.6	71410.3	92536.5	65040.9
458	M734T10	733.518	733.517	733.518	10.4393	10.4246	10.4599	3	0	0	0	0	3	0	0.144764	0.00122933	0.00637942	3290.09	2396.32	2561.54	2384.86	7295.47	3704.4	446.541	610.185	395.815	506.536	4592.11	536.263	3598.86	0	3133.29	4059.13	3197.94	2831.15	2976.69	3542.38	3495.69	2027.22	2066.51	1910.71	2729.22	2148.59	2112	2958.07	2616.97	3086.36	2240.81	2355.05
459	M347T6	347.114	347.111	347.119	6.23458	6.11038	6.37132	13	0	0	2	3	2	6	0.161038	0.0012341	0.00638254	2199.92	1133.98	949.165	1289.02	5551.74	2297.16	869.865	226.752	265.15	559.671	5929.6	369.928	3653.67	0	1823.69	1700.43	3828.98	1621.31	1671.85	2553.22	1045.95	1002.95	1123.21	1143.44	1566.41	921.926	710.241	1178.03	1302.7	704.593	737.899	1061.54
460	M831T9_2	830.65	830.647	830.655	9.45072	9.42238	9.47378	40	6	5	6	6	4	13	0.133623	0.0012341	0.00638254	24519.8	15529.9	11451.7	14170.2	7738.93	16403.7	9108.88	5877.54	527.116	1824.51	4942.85	2191.91	9131.01	0	20105.3	17346.2	36468.4	19309.4	17938.2	35951.1	10836.1	23782.9	13122.8	8093.79	19607	17737	11073.8	11430	11132.1	11191.7	11394.8	12487.6
461	M719T9	718.523	718.513	718.527	8.94707	8.75072	8.99832	16	0	0	3	0	2	10	0.272872	0.00124128	0.0063872	5161.08	2859.67	4268.43	3602.61	9808.1	7494.3	517.283	1109.45	2067.27	1643.22	2605.6	2044.98	3623.74	0	4415.78	5313.69	4718.45	5742.55	5140.89	5635.12	1443.39	4325.03	2705.17	1763.32	3623.7	3297.4	1960.1	6515.79	4644.65	1967.46	6599.46	3923.13
462	M458T10_5	458.405	458.4	458.41	10.4351	10.4072	10.4667	4	3	0	1	0	0	0	0.202802	0.00124369	0.00638875	3031.27	2361.81	1453.8	3030.98	5511.22	3601.58	939.372	375.02	303.594	1799.18	1406.16	730.408	1864.85	0	3333.39	2210.63	1568.65	4030.35	3640.03	3404.56	1817.48	2577.6	2094.06	2231.92	2661.34	2788.49	1429.48	1562.44	1872.62	1284.89	979.556	1593.82
463	M568T15	568.427	568.425	568.436	15.4486	15.1359	15.4649	35	6	4	6	4	2	11	0.197365	0.00124369	0.00638875	197741	217135	208290	253019	90943	151693	38824.7	27129.4	10934.8	44084.7	25214.9	29938.9	33311.2	0	180073	222698	183083	171248	265228	164117	191291	256871	240362	188222	209564	216501	205759	191961	205262	214996	224696	207066
464	M328T9_2	328.285	328.272	328.286	8.65175	8.30715	9.12627	42	6	5	6	6	4	14	0.0412743	0.0012461	0.00639029	16641.9	60994.9	42121.2	47436.7	3369.01	32132.8	12632.3	41326.4	34769.1	15493	1914.05	1326.26	32581.2	0	8295.59	31673.9	8911.46	8290.22	34157.8	8522.21	14200.4	108783	62733.2	13644.1	103620	62989.5	7164.13	84630.7	36604	6753.85	83062.7	34511.6
465	M299T11_1	299.252	299.25	299.254	11.1386	11.1265	11.1573	9	0	0	3	2	3	1	0.0827873	0.00125093	0.00639338	13286.3	10447.9	11933.9	13079.8	29481.1	16276.2	1770.52	1416.64	773.351	2833.79	14961.6	1347.47	6197.26	0	15210.3	12943.5	10909.9	15414.3	13248.6	11991.2	11613.3	9234.98	9651.15	12011.9	8697.86	11478.1	12557.8	12832.4	12415.7	11430.3	11485.1	10882
466	M265T11_3	265.247	265.243	265.251	10.5467	10.3683	10.5995	12	1	0	2	1	4	4	0.214919	0.00125335	0.00639492	8087.31	6569.19	5523.15	6043.69	13464.6	7926.67	1587.41	873.324	2004.55	1343.35	5770.42	1703.59	4266.46	0	6678.57	10975.2	7601.31	7601.91	8748.26	6918.57	5213.82	7748.05	6782.77	5971.62	6965.52	6733.35	5870.3	7884	1876.38	5404.22	6564.12	5539.9
467	M346T8	346.259	346.257	346.268	7.50139	7.43392	7.65603	14	1	0	0	1	6	6	0.392376	0.00125821	0.00639799	12951.3	7788.42	11298.6	8188.91	74368.2	28377	5337.53	1350.2	3941.03	2911.43	37694.3	11134.5	17641.5	0	15082.4	14975	16631	2403.8	15941.7	12673.8	7878.59	7594.31	7644.81	6010.06	7416.77	10185.9	6761.9	14464.8	16017.9	7362.41	13726.9	9457.54
468	M420T10_2	420.395	420.391	420.397	10.0505	9.98422	10.1007	40	6	5	3	6	6	14	0.176915	0.00126554	0.00640258	9432.65	3147.72	3205.57	8837.76	12241.6	6928.14	7379.89	1212.73	1955.69	5033.56	4449.47	1225.69	2434.52	0	19489.1	5955.55	3561.04	18221.7	5750.9	3617.67	2085.36	3305.11	5129.86	1678.16	3212.05	3475.77	1385.11	5698.79	2686.45	1710.47	5635.39	2117.2
469	M421T20	421.383	421.381	421.386	19.7452	19.682	19.8102	44	6	6	6	6	6	14	0.0674664	0.00126799	0.00640411	60568	72548.8	74414.3	78660.2	35660.2	63146.1	13100.6	13054.7	15986.5	5907.68	5121.79	4260.24	10561.2	0	52142.5	77793.6	55510.2	54576.4	76294.1	47091.2	84388.7	77163.5	57009.8	86462.8	73667	56600.9	96035.8	62754.3	65075.7	93324.9	60243.6	69051.4
470	M472T19	472.387	472.385	472.391	18.5862	18.5717	18.6208	15	0	1	3	0	4	7	0.129941	0.00127537	0.00640867	17886.2	14751.3	14441.5	21340.7	53430.3	23198	5739.34	3237.51	2399.68	5083.33	20983	3014.37	12971.3	0	18824.5	22205.7	9293.88	22294.4	22415.3	12283.6	11588.6	14091.4	18006.2	18859.7	10952.6	15009	17524.4	11502.3	12278.8	16801.3	14686.2	13855.8
471	M334T11	334.274	334.273	334.275	11.299	11.2823	11.3107	17	1	1	4	3	4	4	0.0624446	0.00128279	0.00641322	67033	95999.8	215664	214343	13015.4	133782	39475.6	49023.5	151227	252301	7126.89	8353.95	175576	0	34407.4	48438.5	119536	35040.2	49755.3	115020	69327.7	64079	164980	60572.9	64026	153014	106553	400002	133022	105480	420370	128554
472	M409T15_1	409.347	409.341	409.348	15.1856	15.034	15.2004	5	3	0	0	0	0	2	0.286336	0.00128279	0.00641322	104479	98219.9	67391.8	79441.6	40341.7	72899.8	14298.6	23051	5919.81	31868.9	6467.86	20873.8	13519.1	0	101043	102206	95109.6	132857	94386.1	101271	121529	108671	67622.1	111170	109791	70536.3	75874.2	68045.4	63082.3	71522.5	66593.4	59232.7
473	M304T11_1	304.237	304.235	304.247	10.5642	10.5524	10.7981	12	0	1	1	2	6	2	0.139558	0.00128528	0.00641473	48876.2	41282.5	38072.6	33479.7	186124	75334.8	9680.68	7653.93	14292.3	10854.9	38206.6	10513.6	22030.9	0	47634.9	60000.3	39729	49074.9	59792.1	37026.2	32570.5	47409.1	46508.6	32908.4	49876.5	38421.9	32517.5	47492.5	45850	11154.4	45686.9	45734.2
474	M378T9_3	378.324	378.323	378.326	9.06443	9.04257	9.09997	13	2	4	2	3	0	2	0.332061	0.00128777	0.00641624	5979.16	3094.22	3999.12	3797.14	10590.5	5303.96	1811.31	2022.18	1873.3	1690.08	1251.99	1761.24	1724.57	0	5012.23	6169.59	4793.34	3730.57	7855.61	8313.62	2249.47	1575.26	1730.68	2200.08	3975.27	6834.58	5487.16	6692.25	2740.97	2121.35	4577.37	2375.63
475	M409T19_3	409.383	409.371	409.385	19.1783	19.1327	19.493	23	3	5	6	2	0	7	0.397387	0.00129276	0.00641924	54419.6	75098.4	67131.5	53699.6	32953.1	45796.2	4300.17	18849.8	19473.1	8441.02	8294.84	18198.8	4626.15	0	54411.9	48899	51780.2	58296	60488.2	52642.2	71002.3	47315.1	76611.4	74296.4	106482	74883.6	76018.8	61774.1	85007.2	31708.8	66532.1	81748.3
476	M476T10_2	476.37	476.368	476.382	9.69675	9.66767	9.83305	18	2	3	3	2	6	2	0.116873	0.00129526	0.00642075	122054	84430.2	95833.3	100540	43962.4	98040.6	19621.5	18329.2	29283.3	29545.8	12787	11458.3	23096.5	0	107220	117950	147607	103765	110106	145674	65373	89205.8	99484.5	57887.6	93400.9	101229	46841.8	99358.8	121987	79014.9	102599	125198
477	M855T14	854.709	854.706	854.713	13.8662	13.8427	13.8907	30	3	6	3	5	3	10	0.136012	0.00129777	0.00642224	55732	43383.4	42599.1	57057.5	15180.4	45593.7	16732.2	4940.41	9450.38	11160.7	10069.8	6201.29	20743.5	0	74681.6	57198.6	34511.6	63538.4	68087.3	36374.7	44347.1	49865.2	38138.7	43876.6	37151.9	46921	42169.6	51219.6	27981.2	49345.5	49949.5	34929.3
478	M131T1_3	131.002	131.001	131.002	0.802775	0.350167	0.893467	20	4	1	0	0	0	9	0.409179	0.00130028	0.00642374	3690.54	4707.28	6025.91	7103.83	6867.6	5824.54	1562.3	2152.29	1454.48	481.392	1368.24	2383.28	2626.73	0	3790.89	4579.44	4700.98	2085.49	1527.44	5459.01	4768.48	5767.02	5068.22	6221.29	459.353	5959.29	6551.2	3073.54	6559.83	6917.9	6485.78	6567.21
479	M398T11_2	398.278	398.277	398.278	11.2322	11.2135	11.2515	14	3	5	2	1	1	2	0.114062	0.00131292	0.00643119	12527.9	9310.1	16422.3	21525.1	24314.8	16273.2	4230.31	3701.27	1542.95	10862.3	2328.41	1856.15	11252	0	12023.2	14660.1	6288.93	15682.9	17423.8	9088.64	13008.5	6784.19	6866.25	14880.4	8209.03	6112.28	16091.9	17452.5	18366.2	17013.5	15632.8	13976.6
480	M538T12	538.394	538.393	538.405	12.4651	12.1603	12.7142	32	5	4	4	3	3	11	0.250237	0.00131292	0.00643119	43986.2	48605.7	39713.7	27241.3	15320	28840.6	10822.7	23268.5	12227.3	5142.38	1928.97	7216.97	13544.1	0	57142.6	43755.1	35747.6	55587.4	42063.1	29621.5	53062.5	21795.8	74745	51074.9	20382.6	70573.2	38540.6	26359.9	56613.5	40119.9	26530.2	50118.2
481	M280T10_2	280.236	280.235	280.237	10.1351	10.1008	10.1551	44	6	6	6	6	6	14	0.0710634	0.00131546	0.00643267	142258	76141.2	113406	99149.5	358924	169110	56754.6	5415.27	30022.8	14284.6	178435	12017.5	123031	0	170428	173702	69062.7	173372	196116	70865.8	72137.5	77616.9	83235	69114	73788.1	80955.5	78480.9	143469	116363	81129.7	149844	111150
482	M474T20	474.418	474.41	474.424	19.6475	19.3432	19.7067	43	6	6	6	6	4	14	0.152154	0.00132824	0.00644006	12829.4	15030.9	12594.3	15631.7	7976.4	11582.1	1370.04	3095.28	2184.45	1397.72	2239.38	1762.26	2173.67	0	14020	14087	13766.3	12427.1	10668.1	12007.7	18706.9	16921.6	11945.8	14268.2	17273	11069.9	13803.2	10730.8	13663.7	13858.1	9036.86	14472.8
483	M561T19_2	560.501	560.499	560.506	18.8766	18.8477	18.9423	16	0	3	1	3	2	7	0.115884	0.00132824	0.00644006	9585.78	11938.9	11168.5	14623.5	21314.4	13391.7	2423.94	1641.93	1695.13	3300.91	4201.48	1551.89	3150.26	0	10704.4	11425.7	6285.49	9747.77	12303.1	7048.26	12797	13909.3	10448.2	13082.3	11759.7	9636.87	12697.1	11617.9	9450.68	11133.5	8952.2	13159.6
484	M415T15	415.357	415.356	415.358	15.3595	15.3418	15.3863	10	0	0	0	0	6	4	0.0834504	0.00133339	0.006443	18279.8	13186.7	15863.5	14642.3	58306.1	24485	3808.79	1572.25	3660.84	3476.96	36752.9	2043.29	18437.3	0	22102.3	17284.9	15980.6	23767.8	13962	16581.1	11329	14948.7	12026.4	12579.9	15203.1	13032.9	10907.9	15673.2	19013.9	11987.8	18458.3	19140.1
485	M187T0_1	186.956	186.954	186.957	0.061675	0.0189667	0.269783	10	0	0	3	1	2	0	0.310386	0.00133597	0.00644446	7101.53	6443.26	2356.66	4410.54	4101.62	6207.29	2404.93	370.672	2362.96	1808.9	1535.21	1926.66	2384.96	0	8211.2	8056.89	8250.95	2199.56	7941.22	7949.39	6873.61	6612.3	6465.2	6709.49	6062.53	5936.41	5596.55	1200.81	593.925	706.37	856.52	5185.77
486	M702T13	702.441	702.436	702.446	13.0533	13.0328	13.0777	25	4	3	2	4	0	12	0.146177	0.00133855	0.00644593	49816.3	40442.8	17488.1	22457.6	14847.1	28554	29836.3	15853.2	3062.18	10241.7	1676.03	4173.93	24860.3	0	33999.7	28980	89181.9	27560.2	31922.4	87253.3	22122.6	49650.5	55607.9	21855.5	37166.1	56254.4	19785.1	13443	18154.3	15104.1	16660.6	21781.6
487	M655T20	655.432	655.428	655.436	19.748	19.682	19.8102	37	5	6	5	5	6	10	0.185558	0.00134114	0.00644739	9605.98	11759.8	11661.5	12694.6	5622.27	10214.4	2059.37	1471.76	2117.2	1641.14	1457.29	1895.36	1785.38	0	11566.6	10807	6891.31	8064.37	11822.7	8483.95	13963.7	12365.5	9825.5	12381.2	11434.3	10588.2	13371.5	9211.48	10028.6	14848.8	11660	10848.6
488	M356T10_1	356.28	356.279	356.283	9.66207	9.62935	9.87943	7	0	0	1	0	5	0	0.0838613	0.00134895	0.00645176	23981.5	16481.4	23107.6	18178.5	90382.9	32160.1	4920.23	5330.57	5611.75	7062.37	33311.1	2696.99	16664.4	0	18332.7	28120.3	21750.2	18875.6	29359.1	27451.1	10641.3	20568.1	15838.5	10567.9	23904.1	17368.7	28785.9	28241.5	19853.1	13808.4	24350.1	23606.3
489	M376T9_1	376.293	376.293	376.301	9.45133	9.22488	9.47673	34	6	4	4	5	5	10	0.0660114	0.00134895	0.00645176	232580	165792	107375	145242	88355.5	174030	68138.8	52528.8	50380.2	12463.9	49109.7	11487.9	68760.4	0	225776	158824	326927	220097	166086	297769	103513	219487	165694	111779	229940	164339	124309	7817.28	144275	130651	105620	131579
490	M598T9	598.338	598.336	598.34	8.84682	8.81013	8.91283	33	5	4	5	6	1	12	0.0723174	0.00135156	0.00645321	125812	84475.8	81366.2	131253	45572.2	95996.3	32032.3	7242.64	12278.8	45255.2	34414.7	6942.2	35061.2	0	87096.2	135495	169825	89088.3	133906	139463	81578.7	82145.2	87265.7	79592.4	78389.2	97883.9	85409.8	91632.4	65232.9	81084.4	96011.5	68826.1
491	M192T6	192.065	192.065	192.069	6.28342	6.17277	6.56083	37	5	3	4	6	4	14	0.050519	0.00135417	0.00645466	23252.9	7376.92	3647.89	11088.9	28598.2	16764.9	25981.4	1558.77	808.903	9044.17	16167.9	846.946	19201.8	0	8396.96	4572.19	55391	8381.68	4750.18	58025.4	9722.05	6232.68	7118.51	8821.31	5772.18	6594.81	4671.46	3978.53	2553.57	3984.9	3908.59	2790.26
492	M944T8	943.526	943.524	943.529	7.5412	7.40303	7.61767	31	4	3	2	2	6	14	0.0784443	0.00135417	0.00645466	23528	2149.53	2305.61	4425.79	287936	73343.6	32050	878.919	620.987	2271.8	393929	5753.38	179766	0	2874.03	3445.47	66795	3142.5	1966.73	62944.2	2644.15	3111.47	1034.85	2846.03	2091.71	1168.95	3001.16	2855.33	2066.02	2560.26	1339.54	2011.33
493	M507T18_2	507.427	507.424	507.428	18.1573	18.1415	18.2207	8	1	1	0	0	4	2	0.12373	0.00135679	0.00645611	6584.93	6662.5	6508.2	8387.44	20089.8	9934.36	1095.9	705.655	806.638	1569.63	9320.77	1229.18	5665.37	0	7273.38	6283.5	5741.99	6557.48	8345.19	5308.07	6540.82	5533.75	7076.6	6981.82	7550.99	6291.01	7082.28	7376.51	6736.78	5888.26	6751.08	5214.28
494	M244T10	244.214	244.214	244.215	10.1253	10.1212	10.1424	7	0	0	0	1	3	3	0.145911	0.00135942	0.00645755	3303.76	2435.38	3115.14	2388.78	6436.09	3475.35	770.924	228.032	572.014	484.618	3169.73	507.091	3085.92	0	4049.11	4307.59	2361.17	3481.02	2859.25	2764.4	2661.83	2567.07	2602.06	2070.72	2260.99	2449.64	2093.78	3683.46	2928.15	3107.74	3551.19	3326.51
495	M361T11_1	361.302	361.301	361.305	11.1545	11.1348	11.1819	26	4	5	4	5	1	7	0.121254	0.00135942	0.00645755	16129.6	12188.9	9581.69	11871.1	7522.03	11020.4	1103.77	2434.21	882.54	3029.68	3047.35	1336.27	5130.28	0	14491.2	16818.7	15809.2	15610.8	16330.8	17717	10676	10906.8	15721.8	10988	10005.6	14835.4	9077.7	8526.2	10893.9	8977.6	9811	10203.8
496	M369T15_5	369.352	369.351	369.354	15.3385	15.1033	15.5324	47	6	6	6	6	6	14	0.261293	0.00135942	0.00645755	358799	426787	361675	413125	660487	387283	34612.3	76238.7	38707.3	57466	193802	101195	75257.5	0	424205	346892	328521	361362	358450	333366	402812	389368	409808	581082	381422	396233	409426	299568	373750	385874	336892	364539
497	M367T16	367.321	367.32	367.322	15.6501	15.6142	15.6878	14	0	2	0	2	4	6	0.140706	0.00136468	0.00646044	17127.2	18282.2	17020	15440.1	37189.2	21112.2	1102.44	4033.13	1520.2	852.7	12596.3	2970.62	7651.41	0	16551.7	17718.1	18691.7	16248	15794.4	17759.4	15161.8	26162.2	18713	16490.5	16987	16178.6	15309.7	18659.4	18132.3	15005.8	17802.3	17210.3
498	M271T7_1	271.06	271.059	271.061	7.27822	7.12803	7.33735	38	6	4	3	5	6	14	0.0394693	0.00136997	0.00646332	72558.3	25635	17381.9	39288.5	467796	199539	47435.8	23298.2	6149.48	19175.1	495405	7875.67	305320	0	11947.1	108805	94492.6	12276.6	113450	94378.8	13091.1	55694.3	7230.15	14429.4	55301	8064.16	11464.7	24005.4	14219.2	12716.1	26093.8	15792.3
499	M356T10_2	356.315	356.313	356.317	10.143	10.1057	10.1698	14	2	0	0	2	4	6	0.294637	0.00137262	0.00646475	26889.1	16210.5	15495.3	17363.3	45312.2	16454.7	7964.98	4168.43	1858.62	5192.72	27258.3	4848.16	12390.3	0	22100.4	21079.9	37394.3	23141	20786.3	36832.7	21354.5	11051.8	16198	20489.1	12287.4	15881.9	12830.2	15762.3	16388.5	14421.3	18337.5	15232.3
500	M336T18_4	336.202	336.202	336.202	17.5048	17.4623	17.5708	4	0	0	3	0	0	1	0.136832	0.0013806	0.00646904	112910	104840	105874	99108.4	93309.4	105194	7202.89	5285.18	8216.31	6265.49	5055.31	14393.9	8177.75	0	116544	110765	125296	111044	104399	109409	108057	107338	103743	111886	100454	97560.3	96645.9	110003	120138	102669	104273	101512
501	M372T16	372.355	372.354	372.357	15.7894	15.7671	15.8203	38	4	5	6	6	6	11	0.0944676	0.0013806	0.00646904	8904.19	8055.53	7201.31	7184.46	14684.4	9401.48	573.016	2699.31	1481.36	941.527	873.046	888.135	3525.83	0	9587.42	8896.82	8903.17	7931.72	8748.95	9357.06	5467.88	11928.8	7860.2	4967.4	10312	7796.91	5654.72	9398.38	8222.01	5843.75	7684.48	6404.55
502	M584T15	584.422	584.419	584.426	15.135	14.8555	15.5413	87	6	6	6	6	6	14	0.159539	0.0013806	0.00646904	129391	162020	148090	173042	76381.7	119189	17565.1	24351.7	35361.2	40617.2	15501.9	19015.2	35426	0	117163	145926	119419	115798	157049	120993	197749	154043	138776	170894	176734	133926	173491	121689	117924	202911	155170	117358
503	M110T12	110.082	110.081	110.082	11.6496	11.644	11.6747	41	6	6	6	6	4	13	0.0699994	0.00138595	0.00647189	6143.03	9671.23	7978.6	8070.2	2989.74	7445.11	1851.1	1240.84	1099.98	2025.63	2448.8	521.153	1925.67	0	8293.72	5931.66	4731.08	8504.13	5299.96	4097.65	9185.84	9060.15	10854.8	8847.53	8500.26	11578.8	7824.85	7481.99	8887.43	6901.77	7072.63	9702.9
504	M755T11	754.605	754.602	754.606	11.1493	11.1332	11.1598	6	0	2	3	0	0	1	0.190756	0.00138595	0.00647189	10607.9	6242.44	3264.12	5161.68	1856.19	4728	1595.87	3474.94	456.527	2463.09	1788.43	901.893	4560.81	0	9959.89	13415.3	10421	10197.9	11053	8600.01	4155.21	3419.09	9906.16	5487.28	3240.27	11246.6	2455.37	3376.83	3820.59	3231.3	3507.97	3192.67
505	M177T9	177.163	177.163	177.164	9.0915	9.05677	9.12313	28	3	5	4	4	1	11	0.199132	0.00138863	0.00647332	4934.32	3742.11	3745.12	5362.14	2878.26	4190.07	523.056	257.509	597.89	1466.02	691.698	834.376	957.998	0	4690.23	4576.23	5554.41	4468	4669.84	5647.21	4066.89	3742.96	3440.91	3926	3837.73	3438.14	3281.38	4110.37	4303.4	3014.66	4408.19	3352.71
506	M471T18_2	471.384	471.382	471.384	17.8368	17.7895	17.869	6	0	0	1	1	3	1	0.0925578	0.00139132	0.00647474	12853.5	10712.2	11974.2	14934.5	35106.4	18450.4	3106.14	2694.67	1351.06	3764.13	12563.3	1707.72	8195.23	0	14363.9	15851.4	9583.39	12630.1	15931.7	8760.45	13229.4	9040.1	9152.4	14991.1	9129.8	8730.31	14371	11696.8	10245.5	12250.3	11736.4	11545.5
507	M724T19	723.555	723.55	723.559	18.9618	18.9363	19.006	43	6	6	6	6	5	14	0.165121	0.00139401	0.00647615	31401.8	25374.5	25538.4	34997.5	15469.1	27662.3	8389.85	4835.44	4591.62	9271.01	2028.43	4567.61	6076.57	0	22548	39323.8	37685.5	19401.6	36340.4	33111.2	22055.3	27967.4	28365.2	19426	32118.2	22314.7	21736.8	26481.6	22778.3	26257.4	33901.4	22074.6
508	M856T14	855.713	855.704	855.717	13.866	13.8181	13.8675	21	2	3	2	3	1	10	0.190142	0.0013967	0.00647757	17711.1	14022.1	14884.8	19159.5	4288.32	14549.6	5226.67	2200.13	2965.52	4626.14	3123.9	2766.5	8057.86	0	23605.4	20230.9	10034.5	20614	19170.8	12611.1	10541.3	17203.5	14101.3	14456.9	12980	14849.7	14913.4	15262.7	11867.9	17183.2	18874.4	11206.9
509	M772T9	771.569	771.566	771.571	8.74702	8.72045	8.77912	13	3	1	2	3	0	4	0.125157	0.00139941	0.00647898	36425.8	7636.12	8882.66	4912.29	1517.02	10685	22096.8	3948.66	6096.76	4044.79	542.019	1337.3	19325.3	0	45377.8	8562.19	60350.8	41930.9	9639.86	52693.3	3162.32	6784.32	11904.6	4112.97	7089.25	12763.3	3669.55	16082	6791.54	3868.54	17109.1	5775.17
510	M321T11_2	321.241	321.24	321.243	10.5497	10.1004	10.6108	38	2	4	2	4	4	14	0.246331	0.00140754	0.00648321	19977.2	19208.1	14593.3	16983.9	60174	29226.1	7279.93	7492.69	4659.73	7989.73	35261.5	7199.31	14879.5	0	15710.3	28654.1	14509.2	15114.1	30023.5	15852.3	33324.9	13170.4	19642.4	17876.7	12683.4	18550.7	14918.1	12117	12555.4	23822.4	12459.7	11687
511	M379T13_2	379.283	379.281	379.284	13.3458	13.3167	13.364	21	3	3	0	4	2	9	0.174831	0.00140754	0.00648321	27365	21235.5	27514.9	24676.6	41363.4	25146.9	7797.18	4488.2	1290.28	3264.73	10864.2	4396.46	13047.7	0	22824.5	24700.8	42470.8	20874.5	25084.8	28234.5	25310.6	17281	25130.3	15105.2	19695.9	24889.7	27969.2	29726.9	26086.8	26458.4	27261.6	27586.3
512	M788T9	787.599	787.597	787.601	9.45187	9.42655	9.461	21	6	3	2	2	2	6	0.0724335	0.00141026	0.00648462	1.89748e+06	1.08194e+06	609072	800734	330267	1.06577e+06	952284	621700	150856	147483	245847	77197.2	870240	0	1.75314e+06	938909	3.12462e+06	1.56056e+06	1.01577e+06	2.99189e+06	416101	1.86392e+06	1.00943e+06	403923	1.72435e+06	1.07394e+06	519024	475558	797313	587461	478904	796174
513	M804T9_2	803.622	803.62	803.625	9.44988	9.41965	9.461	23	3	3	5	3	3	6	0.139335	0.00141299	0.00648602	325675	183884	105950	134750	61972.6	204427	140194	89942.1	20109.1	27674.2	45720.9	28483.9	136378	0	309912	204427	513658	263282	183016	479756	86359.3	290721	169458	79172.2	272849	204743	93572.7	91756.6	139294	100093	89357	121628
514	M271T18_1	271.19	271.19	271.191	17.6147	17.3388	17.7688	21	1	0	2	4	3	5	0.365421	0.00141299	0.00648602	53686.2	52478.6	41022.3	31622.7	31638.2	42061.5	2239.9	2459.92	16964.7	11367.6	18468	15370.2	3171.53	0	52520.6	54544.7	51999.5	56561.4	50848.6	55642.2	48317.3	51350	55421.3	53433.5	53924.9	52424.4	53913.2	17799.2	52769.6	50212	20639.4	50800.2
515	M333T14_1	333.279	333.276	333.28	13.8176	13.7935	13.8276	29	5	6	4	2	3	9	0.102593	0.00141846	0.00648882	40818.8	33559.6	27019.4	27088.7	68456.4	36860.4	15532.1	2214.14	3378.01	6452.81	22726.3	3781.63	29992.7	0	34175	35758.6	50922.7	25665.6	30968.6	67422.5	33159.6	32853.4	35500.1	32279.9	30753.2	36811.5	30606.1	23160.7	31299.6	26628.2	23747	26674.8
516	M411T12_4	411.36	411.359	411.362	11.7457	11.6975	11.7463	5	1	0	0	0	3	1	0.210014	0.00141846	0.00648882	77634.5	40965.6	45481.4	44929.4	32190.2	50817.2	12539.8	2747.42	11288	6859.94	14670.7	10672.3	12486.6	0	67995.4	73570.1	91783.9	62818	76050.2	93589.2	38923.1	42510.6	39591	38328.1	45687	40753.6	42113.6	60065.2	35634.2	41856.3	58865.6	34353.9
517	M489T12	489.228	489.226	489.231	11.9823	11.9482	11.9873	44	6	6	6	6	6	14	0.0931612	0.00142121	0.00649021	100231	87160.3	73664.7	79130.4	70336.1	86492.7	10379.5	8297.94	7332.46	9113.54	11337.9	8057.76	34733.7	0	100297	92556.3	116974	106459	87931.3	97168.2	73599.9	87387.9	92992.5	98056.4	86421.5	84503.7	84451.1	67886.9	74420.5	80063.5	66240.4	68925.6
518	M566T14	565.517	565.506	565.519	14.0086	13.8184	14.1333	32	6	3	4	5	3	10	0.137432	0.00142395	0.00649161	17102	11240.8	11826.1	12784.6	20851.9	14205.7	3169.78	2201.58	2224.65	5303.64	2451.48	1952.32	6768.82	0	19005.5	21784.1	12614.2	16530.2	17575.9	15102.1	10981.6	13999.2	7534.2	12771.9	10618.7	11539.3	15829.3	10498.2	10225.7	13058.9	10345.6	10999.1
519	M789T9	788.603	788.601	788.605	9.4534	9.42798	9.461	13	4	2	0	0	3	4	0.065084	0.00142395	0.00649161	409794	240434	135121	178940	72846.4	235986	208783	137406	30118.2	31765.7	53891.4	15358.9	186237	0	377078	200990	683706	326565	223038	647387	90962.3	408177	223605	95159.3	390424	234276	123538	103209	167234	134109	107597	175036
520	M358T18	358.286	358.283	358.293	17.9897	17.8132	18.0437	38	6	5	5	6	2	13	0.197273	0.00142671	0.006493	28182.9	27569.9	14700.1	21092.3	10971	19395.5	5455.76	11116.7	5137.92	4440.05	2334.74	3826.22	5534.59	0	23946.2	28804.1	35919.9	32449.6	21052.4	26925.4	35851.1	12888.4	29432.9	42631.4	17404.5	27211.2	20891.6	12561.9	7644.28	20605.7	13573.2	12924
521	M394T9_2	394.303	394.302	394.308	9.4535	9.42725	9.61337	38	6	6	4	4	4	13	0.117711	0.00142671	0.006493	50144.3	36664.6	28073.7	31227.1	19960	40555.4	13864.1	10378.5	3340.48	3200.69	8297.57	4773.81	13318.7	0	49174.9	38277.2	66736.4	46495.6	33801.6	66380.3	24276.7	44862	38265	24651.9	49641.5	38290.7	27859.7	23802.6	32443.5	26954.5	25827.8	31554.1
522	M384T16	384.37	384.369	384.372	15.8431	15.8181	15.8712	43	5	6	6	6	6	14	0.105194	0.00142947	0.00649439	25508.5	33869.6	33367.6	40291.3	20626.1	26549.8	5233.38	5277.41	7681.01	6930.95	6751.11	2792.87	6267.46	0	31376.3	28226	20013	30729.1	22605.9	20100.7	38012.6	32650.8	33178.8	41705.5	30838.2	26831.4	36173.7	23410.9	42493.2	33648	25095.7	39384.1
523	M657T18_1	656.534	656.526	656.537	18.0413	18.0145	18.3122	40	6	5	6	6	4	13	0.167403	0.00143223	0.00649578	35118.2	35511.1	22723.4	25507.9	12806.7	25316.8	9837.27	12778.5	9506.99	2768.55	4704.07	4238.11	5189.15	0	29211.4	32009.9	38769.8	31075	26305.2	53337.9	50039.5	19038.3	43141	44206.3	21363.6	35278.1	39652.5	17816	16210.3	27602.2	20774.6	14284.6
524	M351T7_3	351.218	351.216	351.219	7.08033	6.93653	7.36208	13	1	2	0	0	4	4	0.0682281	0.001435	0.00649716	38596.8	20973.1	19291.2	30300.2	60455	34508.5	19049	2158.88	2286.12	9918.65	29788.1	2354.45	7078.14	0	26855.7	23899.5	61862	26927.1	27676.1	64360.1	21793.3	24554	18391.4	21115	20767.5	19217.8	17030	22634.8	18685.1	16912.1	21242.9	19242.2
525	M333T10_2	333.185	333.184	333.187	10.4365	10.426	10.4557	6	0	0	3	0	1	2	0.164119	0.00144056	0.00649993	4999.17	3716.78	4533.7	4169.4	15126.6	7282.98	1116.03	403.946	1116.76	614.815	7382.23	1195.28	9015.48	0	6315.82	6087.62	3641.82	4912.01	5225.27	3812.49	3562.37	3717.39	3651.04	4254.34	3084.39	4031.12	3522.09	4963.87	4898.37	4411.39	6255.98	3150.53
526	M403T14_3	403.239	403.238	403.241	14.4592	14.3502	14.5274	7	1	3	0	0	0	2	0.0970459	0.00144056	0.00649993	42989.2	42476.2	39767.6	37507.5	33883.3	39853	1446.18	8833.72	1755.13	1268.25	2151.28	3867.56	2990.63	0	44928.7	41591.1	44721.1	42130.3	42238.6	42325.5	30772.7	36208.9	52125.5	39580.8	53060.6	43108.6	38369.2	40108.8	42407.3	37857.5	38778.1	41084.6
527	M753T10	752.514	752.51	752.519	10.3958	10.3675	10.4297	40	6	4	5	6	5	14	0.115926	0.00144056	0.00649993	23840.7	11931.1	13554.8	12117.5	9716.96	15650.8	8726.8	2270.76	1868.58	2618.95	1846.5	1814.34	9209.8	0	36465.1	21082.4	18343.6	32944	19336.1	14873	13357.5	11497.6	11361.6	9115.74	10632.3	15621.9	11375.4	13041.9	15777.3	12522.9	12675.8	15935.5
528	M494T7_1	494.348	494.338	494.349	7.4554	7.44107	7.48018	4	0	0	0	0	3	1	0.290599	0.00144613	0.00650268	76471	64405.5	74231.7	59442.1	30370.9	60237.8	6792.87	8191.9	24037.3	14276.3	12487.3	17505.1	15453	0	68464.1	84807.9	79310.2	68235.1	76958.1	81050.6	58338.4	72982.4	66310.2	56876.2	74907.2	57018.9	44251.3	101754	74480.8	49091.8	98550	77261.5
529	M474T12_1	474.358	474.357	474.36	12.082	12.0562	12.087	29	3	5	2	4	2	13	0.0796526	0.00145173	0.00650543	253765	159908	176932	193022	107318	175030	20380	60550.9	52562.1	46318.9	37449.2	13941.6	75071.7	0	271191	229698	258026	250309	232739	280629	215596	89209.7	172116	220870	82475.3	179179	191385	229512	115910	193915	222722	108146
530	M319T9_2	319.227	319.227	319.228	9.39415	9.33522	9.5007	9	0	0	0	0	6	2	0.172464	0.00145454	0.0065068	19149	15191.5	15905.6	17149.2	172986	37882	3246.64	1644.99	2590.02	3496.05	71533.6	6533.28	25872.7	0	15400.9	23375.1	20373.6	16408.1	22039.3	17297.2	14626.2	16183.1	15121.7	14702.4	17704.5	12810.8	14872.1	18308.4	14612	14760.1	19842.2	13039.1
531	M589T13_2	589.41	589.407	589.413	13.1097	13.0812	13.1303	43	6	6	6	6	5	14	0.0940424	0.00145454	0.0065068	47729.3	47265.7	59902.4	71445.1	35298.5	54433.9	7879.98	8252.45	18300.5	16225.6	5849.99	5119.09	25413	0	42004	55869.9	46519.1	42378.5	59095.5	40508.8	42423.8	55057.1	48991.8	43319.6	57799.2	36002.5	83083.8	45500.5	49570.7	83785.5	47459.2	50014.8
532	M403T18_2	403.24	403.238	403.242	17.89	17.6987	18.1668	13	1	3	0	0	1	5	0.443097	0.00146017	0.00650954	40039.9	41257.7	36635.9	33773.8	30931.1	41921.8	2026.46	12286.2	2498.62	1674.41	1312.06	18575.4	3220.43	0	38961.9	37877.3	42043.8	42362.7	41028.6	37965	44638.1	38842.2	36183.4	64163.3	29576.6	34142.6	37076.9	38894.3	39923.4	36090.2	33993.1	33837.6
533	M326T9_3	326.305	326.304	326.308	9.27183	9.24148	9.29028	8	3	1	0	0	2	2	0.1955	0.00146299	0.0065109	2692.35	2158.91	1380.73	2290.53	3155.36	2086.95	490.561	506.166	340.928	524.597	811.64	407.999	514.558	0	2604.47	2270.34	2886.28	2766.46	2125.86	3500.7	1878.57	2865.5	2633.12	1488.6	2008.58	2079.09	1332.42	1855.13	1115.83	1134.17	1754.44	1092.37
534	M133T6	133.101	133.101	133.101	6.22145	6.12382	6.29147	11	0	1	0	1	6	3	0.145914	0.00146582	0.00651227	4393.96	3197.28	2550.51	3858.55	5146.1	4086.94	1448.59	417.583	259.778	1324.58	859.011	596.341	1707.6	0	3384.53	3552.09	5954.4	3816.37	3152.08	6504.29	2908.82	3614.76	2566.76	3068.48	3484.2	3540.67	2356.86	2844.16	2257.32	2450.59	2890.45	2503.67
535	M505T20_2	505.404	505.402	505.408	19.5257	19.504	19.5532	28	5	4	6	2	0	11	0.0501992	0.00146582	0.00651227	30942	25214.4	31567.6	37125.5	11879.9	26030.3	12644.2	6360.95	6637.9	8695.44	660.347	1306.7	8125.01	0	37402.8	43644.9	14374.8	34701.9	39752.6	15774.8	29243.1	28911.3	17897.8	29177.2	29870.3	16186.8	42946.8	26545.1	27282.8	36374.4	27641.8	28614.8
536	M664T18	664.457	664.455	664.461	17.5431	17.4642	17.602	44	6	6	6	6	6	14	0.112411	0.00146582	0.00651227	768184	695960	683348	635982	565107	691303	75830.2	88978.3	50623.5	30706.8	69935.2	77709.9	63910.7	0	763475	788183	699147	770148	899475	688676	865720	680571	688850	639937	690210	610473	733436	715280	656502	615780	733830	645262
537	M682T18_2	682.487	682.485	682.492	17.5407	17.4642	17.6272	44	6	6	6	6	6	14	0.120596	0.00147433	0.00651634	111659	103829	98956	94208	81733.8	95996.7	16338.4	13440.9	5676.34	2810.57	9464.96	11576.8	8805.62	0	107815	93177.1	107624	113671	142021	105645	130869	100277	97645.7	98953.9	100793	94432.7	106337	95381.5	95474	101922	103122	91500.8
538	M301T10_1	301.216	301.216	301.217	10.1607	10.1273	10.1774	7	0	0	0	0	4	3	0.0747213	0.00147718	0.0065177	21187	19717.3	19135.8	19706.4	96080.5	28877.3	1926.21	422.345	404.297	1093.2	51251.5	2157.75	17817.6	0	22353.1	22219.6	18602.7	20812.5	23690.4	19443.7	19810.8	20296	19265	19379.8	20109.9	19442.1	19159.9	19747.1	18897.9	18932.9	19442.4	18634.6
539	M339T14_3	339.29	339.289	339.291	14.4836	14.4593	14.4984	25	1	0	4	0	6	14	0.0579605	0.00147718	0.0065177	41721.1	30352.7	82121.4	34194.2	355401	110635	8524.86	1983.21	44235	9261.49	253535	6412.47	99537.9	0	44694.6	50479.6	29952.8	46609.5	46493.8	32096	30705.9	28530.5	33710.8	29144.4	28737.2	31287.6	33887.6	76966.2	129178	32452.6	85819.3	134425
540	M441T9_2	441.337	441.335	441.338	9.08574	9.05827	9.10743	42	6	6	6	6	4	14	0.0967689	0.00147718	0.0065177	670933	397387	419600	519045	161050	441766	134083	38817.5	160731	138906	145173	42749.2	185958	0	519432	614194	817215	543147	829013	702596	412436	344271	403509	432300	355743	436059	273253	498979	339401	297476	702314	406176
541	M584T18	583.547	583.545	583.549	17.6473	17.6145	17.684	21	0	0	2	1	6	12	0.165565	0.00148004	0.00651905	9796.09	10130.8	8174.89	8077.99	23253.8	10989.4	1335.18	1772.44	1182.4	1411.51	10720.5	1819.46	6472.36	0	10022.9	10109.1	9065.52	11319	10714.9	7545.12	9159.59	11582	13025.8	8521.02	8994.96	9501.44	8213.37	9376.29	7924.51	6126.34	9306.69	8102.13
542	M567T16_2	567.42	567.418	567.423	15.7272	15.7086	15.7444	43	6	6	5	6	6	14	0.356069	0.00148004	0.00651905	90638.3	102179	113011	110177	65318.8	101711	28221.4	9013.19	30414.2	12611.5	7502.98	36216.2	16704	0	70736	87188.2	84985.4	75359.3	146900	78661.2	90366.5	110461	110222	92334.2	108180	101510	92886.1	84155.7	89439.7	110607	147590	153389
543	M779T11	778.642	778.639	778.647	11.1183	11.0978	11.1338	14	2	0	1	4	0	7	0.102162	0.00148004	0.00651905	3849.2	5194.13	7969.21	13570.9	1326.64	6082.87	2595.63	2713.1	3505.08	15159.8	298.229	621.438	13302.7	0	1982.76	2064.16	6718.42	1752.93	3024.99	7551.95	4102.78	8156.67	3423.93	3362.32	9129.54	2989.52	7975.69	11723.4	3679.88	8241.7	11894	4300.67
544	M259T15	259.191	259.19	259.196	15.4619	15.4605	15.4836	5	3	0	0	0	0	2	0.210946	0.00148864	0.00652309	16308.2	9767.05	10093	9980.88	12309.5	10695.2	7079.75	265.565	588.794	870.893	2650.82	2256.11	6767.81	0	23390.7	12794.4	12239	27165.4	11270.9	10989	9880.43	9866.04	9770.9	9587.14	9363.6	10134.2	9588.66	9569.47	10033.1	11188.6	10066.7	10111.4
545	M331T9_3	331.267	331.264	331.268	8.54525	8.5053	8.58428	13	2	1	2	1	3	4	0.0823639	0.00149729	0.00652712	11734.8	6065.26	10431.4	6776.24	24579.6	12712.3	5194.15	205.082	3351.62	841.565	6100.57	1047.04	6716.56	0	12575.9	18544.7	6646.26	11863	15788	4991.21	6353.6	6040.18	6036.45	5730.95	6048.32	6182.08	6825.43	13903.6	11656.8	5840.66	13278.5	11083.4
546	M381T10_2	381.384	381.383	381.386	9.68625	9.63957	9.71268	33	5	5	5	5	1	12	0.0679622	0.00149729	0.00652712	10838.2	8590.72	7899.66	5788.2	2928.08	6573.2	2656.63	2591.63	3404.66	1858.35	1681.05	446.729	3233.29	0	11985.4	7966.88	12434.7	10587	7633.22	14422	7102.9	11559.2	6510.88	7439.82	12238.5	6693.06	6873.79	4599.02	12703.7	7406.68	4539.19	11275.6
547	M331T11_1	331.264	331.262	331.265	11.3575	11.1418	11.394	44	5	6	6	6	5	14	0.136194	0.00150308	0.00652979	55819.8	40333.9	43073.2	37652.2	177016	71321	15875.3	10204.9	10329.2	5119.28	54188.4	9713.52	19367.4	0	60037.9	58780.6	38206.1	79456.1	60998.4	37439.5	28808.9	41593	57800	31966.9	43212.7	38621.9	30152.6	47680.6	57541.6	32249.2	43419.9	47395.2
548	M516T13_1	516.378	516.375	516.387	12.709	12.6853	12.7889	22	3	2	5	4	2	6	0.0935463	0.00150889	0.00653245	30862.4	15124.1	21976.3	27425.2	20848.2	22625.1	2867.21	5442.04	4344.81	4402.19	5903.31	2116.49	10258.2	0	31539	32120	32453.3	25641.4	33690	29730.9	23137.6	14851	15819.8	6393.42	13395.9	17147	22553.8	19255.7	16979.6	26406.2	18950.2	27712.5
549	M241T10_1	241.18	241.18	241.18	10.0214	10.0087	10.0232	3	0	0	0	0	3	0	0.0519691	0.00151473	0.00653511	5975.35	5583.82	6406.73	5735.06	14562.8	7483.07	581.601	276.542	722.219	712.715	5635.96	388.888	3056.71	0	5583.29	6772.22	5319.45	6453.13	6192.49	5531.54	5698.89	5473.94	6069.94	5257.31	5518.14	5484.71	5474.61	7124.89	6876.74	5513.02	6710.82	6740.33
550	M460T10_3	460.378	460.377	460.38	10.3665	10.342	10.385	27	5	2	3	2	4	11	0.1044	0.00151473	0.00653511	149859	144074	127984	153560	66363.9	132052	11568.9	33167.7	10483.4	16831.7	26796.7	13786.2	47219.4	0	168024	141802	134603	152653	147101	154971	172707	172753	95816.3	148567	163921	110679	124887	138113	110494	139426	127464	127519
551	M250T12	250.261	250.26	250.262	11.6495	11.644	11.6744	41	6	6	6	6	3	14	0.0479054	0.00152059	0.00653776	9136.71	15199.1	12445.8	13936.8	4579.8	11281.8	3050.92	2864.88	1373.78	4128.64	4477.68	540.46	3114.73	0	11567.7	9771.87	6153.13	12941.6	9348.52	5037.47	14420.6	13288.4	17846.5	13655.8	12376.7	19606.4	12916.1	11280.4	14143.1	12606.2	10402.5	13326.4
552	M411T11	411.357	411.355	411.361	11.367	11.355	11.394	16	1	2	3	2	2	6	0.172542	0.00152059	0.00653776	40984.4	34828	38185.2	46811.8	22039.7	35048.8	2939.95	4724.73	6391.87	12613.2	4976.54	6047.38	8907.38	0	40977.2	42320	38985.8	45313.4	41605.2	36705	33418.9	38023.8	31449.3	33799.4	42600	29676.4	32472.8	48261.3	42114.5	32233.3	39888.1	34141
553	M445T19_2	445.368	445.366	445.369	18.9688	18.941	19.0185	24	3	4	4	5	0	8	0.184987	0.00152059	0.00653776	66932.8	82591.3	74845.9	100362	32261.3	69777	9732.47	18495.7	14871.4	41590.8	4694.59	12907.9	10366	0	57526.9	68019.3	63919.2	59833.9	84941.1	67356.7	106404	81520.8	63141.9	97297.9	87478.4	59704.5	70723.2	104363	64494.7	65158.3	73217.5	71118.5
554	M569T16_3	569.431	569.43	569.433	16.158	16.1312	16.1842	20	3	3	3	5	2	4	0.285731	0.00152059	0.00653776	198280	240601	201115	237734	80647.9	149215	34468.5	21927.2	30314.4	56994.1	10617.2	42635.3	19112.3	0	183772	251024	167476	184131	231441	171837	226016	252617	241918	219056	277701	226298	236952	186479	150861	224687	204196	203514
555	M293T10_1	293.211	293.211	293.212	9.61876	9.58755	9.64962	44	6	6	6	6	6	14	0.296411	0.00153238	0.00654303	123875	50383.1	167332	77591.7	975022	282513	105945	14220.5	79341.1	21048.4	633832	83739.9	181653	0	75301.7	253596	39084.1	73146.2	264405	37716.6	73507.1	54891.4	53321.8	31930.7	40230.9	48416.6	67690.6	244054	192713	68920.4	234388	196226
556	M359T11_2	359.295	359.294	359.296	11.16	11.141	11.1819	33	6	5	4	5	3	10	0.117966	0.00153238	0.00654303	345648	256082	190037	240964	172636	226032	30000.9	58925.5	5851.38	68973	72153.8	26664	105221	0	313758	343605	339989	320299	396772	359463	212510	207753	337714	244215	212027	322273	182295	193775	187655	186268	191522	198709
557	M396T15_2	396.37	396.368	396.372	15.211	15.1892	15.2511	35	4	6	5	5	5	10	0.106911	0.00153238	0.00654303	19544.8	20982.4	21554.9	25806.8	15828.1	18817.9	4171.31	1915.35	2875.78	1448.53	3528.69	2011.84	3005.19	0	24826	14174.9	18617.2	23584.7	20097	15969	20582.1	21479	18968.6	23609.5	22461.7	18793.7	22444.5	18446.9	23523.3	19037.3	20035.7	25842
558	M945T8	944.529	944.525	944.531	7.54213	7.40303	7.61767	24	2	0	1	1	6	14	0.0562344	0.00153238	0.00654303	12858.8	1538.25	1465.54	2392.97	154636	40005.3	16568.5	824.911	583.738	684.377	211875	2249.67	96356.3	0	2192.51	2396.65	36826.6	2331.9	1962.92	31442.5	1203.17	2610.98	1302.23	1088.55	2481.84	542.73	2050.94	927.576	1264.5	1336.47	908.802	2304.96
559	M488T20	488.381	488.375	488.385	19.872	19.6698	19.9652	26	3	0	1	1	6	14	0.132545	0.00153534	0.00654434	13588.3	11609.5	13980.5	17033.7	74061	22844.4	3587.45	2843.6	661.24	5480.51	34675.6	3027.92	12246.5	0	14988.7	17607.9	9013.83	15976.2	14652.7	9290.62	12460.4	7854.92	14175.5	13428.2	8165.32	13572.8	14013.5	12942.1	13448	14633.7	14473.6	14372.2
560	M461T11	461.356	461.354	461.362	10.8613	10.541	10.9049	21	4	2	4	3	3	5	0.168757	0.00154425	0.00654827	106117	78226.2	74870.9	99159.6	39591.9	76411.6	16901.6	13149.4	21161.6	30269.7	14679.6	12895	21362	0	129390	114564	95942.6	114952	81645.9	100209	73570.1	68060.3	104522	72809.6	75607.9	74786.8	72071.7	97769	66652.6	47582.4	102273	62876.9
561	M159T0	158.961	158.96	158.97	0.053275	0.0111667	0.0962333	12	0	1	3	3	1	4	1.16827	0.00154724	0.00654958	5443.61	11904.3	14536.7	19518.2	26645.4	9465.76	2137.54	1534.45	8541.96	10234.8	1954.64	11058.6	2742.9	0	4047.68	4973.91	5247.26	2663.29	7095.5	8634.02	9113.91	11306.9	12632.7	12142.6	13350.7	12879	17249.1	4388.93	17990.3	20914.7	3363.2	23313.8
562	M476T19	476.406	476.404	476.41	18.8273	18.8023	18.8668	11	0	0	1	0	3	7	0.15587	0.00154724	0.00654958	11837.9	8923.2	8963.75	10234.5	18668.5	12680.9	3367.01	1359.44	406.219	1130.48	7147.97	1976.57	5276.56	0	9028.68	9337.78	15883.1	10646.3	9768.82	16363	10660.7	8737.3	7126.71	10388.9	8494.22	8131.34	8902.6	8943.82	9664.45	8892.34	8985.08	8394.19
563	M506T18_1	506.408	506.403	506.411	18.4297	18.3118	18.457	29	6	6	3	4	2	8	0.415681	0.00154724	0.00654958	15734.6	12343.8	12067.9	17812	6791.43	15254	1891.62	4230.86	3968.82	3093.78	2447.72	6340.77	3812.39	0	15567.8	16860.3	14593.3	15016.5	13503.9	18865.4	17791	14881.7	8149.75	11379.7	14859.3	7001.4	18065.1	10486	12035.4	15354.6	8425.12	8041.11
564	M556T15_2	556.408	556.406	556.411	14.6081	14.5788	14.6241	38	6	6	6	6	0	14	0.131282	0.00155022	0.00655088	163139	151945	107031	136655	22048	106742	13137.9	39279.3	7879.61	67788	8050.73	14013.3	35706.4	0	169878	169513	152586	181985	146058	158817	184368	185305	109889	153066	181182	97857.8	110341	101009	120441	108854	101686	99854.6
565	M620T11	620.437	620.433	620.44	10.5058	10.4788	10.5342	44	6	6	6	6	6	14	0.165687	0.00155022	0.00655088	58532.8	34931.8	31506.1	30965	26750.3	38178.7	17454	7000.14	6168.92	5231.14	2337.92	6325.71	21795.1	0	77405.6	52438.3	46814.1	83897.8	45468.6	45172.4	26332.2	37121.9	28222.5	33314.2	40058.6	44541.5	34458.5	28743.4	37204	36876.6	20914.7	30839.5
566	M884T12	883.727	883.723	883.737	11.6492	11.6225	11.6729	23	2	5	3	5	0	8	0.299348	0.00155137	0.00655137	2299.95	5903.65	3549.96	4251.26	584.293	2918.88	1814.66	1868.5	1242.81	2789.72	844.242	873.76	2346.59	0	2925.35	2640.53	143.827	5218.11	2242.19	629.661	4472.16	4004.53	7704.76	5701.43	4896.52	8642.53	4039.48	1909.86	5236.4	3380.45	2404.13	4329.46
567	M135T20_1	135.102	135.102	135.102	19.8602	19.768	19.892	8	0	1	0	1	3	3	0.262009	0.00155322	0.00655218	78834.2	63429	68985.3	63668.8	47104.5	72398.7	10056.2	5985.43	15531.1	6898.52	7500.16	18969.1	8761.88	0	96527	72987.2	82815.3	79794.3	71053.4	69828.2	69409.3	64233.6	68817.4	65902.6	56490.5	55720.6	68855.1	92680.8	49257.9	62515.2	80550.1	60052.4
568	M347T13_1	347.278	347.275	347.279	12.6925	12.6642	12.8115	29	3	3	4	4	3	12	0.265782	0.00155322	0.00655218	25348.9	18823.2	15614.2	21155.4	41451.4	24890.1	6687.49	1072.36	2359.18	8916.93	11706.3	6615.34	14778.5	0	20495.4	19474.8	33736.4	18451.1	28394	31541.5	19026.8	20394.6	18341.7	17676.2	19666.9	17833.3	19802.7	12881.8	15684.3	16222.7	14833.5	14259.9
569	M275T7_4	275.2	275.199	275.202	7.4345	7.30387	7.6952	14	2	1	0	1	3	5	0.0894604	0.00155622	0.00655348	12997.5	7178.92	8096.87	9019.87	43565.4	11901	4290.32	1007.82	1930.07	2986.64	40727.6	1064.67	4102.03	0	19729.7	9271.31	15575.5	10292.2	8845.29	14270.7	6420.57	8272.26	5713.22	6953.24	7549.73	8164.47	6254.52	10372.2	9025.28	5946.44	9950.33	7032.48
570	M225T6_2	225.157	225.15	225.16	6.17595	5.98705	6.2632	15	1	0	2	2	4	5	0.179431	0.00156224	0.00655607	3214.96	1385.32	1200.55	1658.99	5578.9	2786.17	2329.99	276.926	254.01	645.471	2537.46	499.924	3056.96	0	1626.01	1498.92	6728.72	2312.04	1528.3	5595.75	1935.12	1395.22	1205.38	1253.17	1244.77	1278.25	1083.76	1403.47	865.051	1005.4	1518.6	1327.01
571	M413T13_3	413.373	413.373	413.375	12.6657	12.647	12.6875	25	6	2	3	0	0	14	0.184327	0.00156224	0.00655607	505219	71738.2	158622	12845.4	6388.55	161897	159658	96485.3	230695	5344.39	1983.98	29842.1	152554	0	358596	572437	395422	422429	792107	490321	12814.3	7940.77	170347	11930.9	8381.74	219014	13737.4	403045	5309.2	18006.2	504005	7630.09
572	M294T10	294.215	294.213	294.216	9.63763	9.59478	9.90263	17	2	1	0	1	5	6	0.19608	0.00156525	0.00655736	32229	15427.9	43331.1	18446.2	230681	53332.6	22239.3	5302.96	19061.7	6038.1	158884	10457.5	46910.4	0	21949	59006.9	16174.4	20572.1	62266	13405.4	13183.9	19170.5	19683.1	13976.5	20062.6	6490.89	20433.2	61660.4	47380.2	19543.1	61760.8	49209.3
573	M749T9	748.559	748.553	748.564	9.44008	9.42887	9.52777	4	1	0	0	0	3	0	0.400182	0.00156525	0.00655736	1306.73	521.104	518.996	527.982	3241.85	1867.21	654.182	379.115	320.232	367.801	611.159	747.222	1522.59	0	1698.69	1664.81	1894.83	1053.02	108.892	1420.16	587.847	244.218	1138.81	230.846	749.527	175.371	614.776	840.706	119.16	210.882	891.256	437.198
574	M278T10_3	278.372	278.371	278.374	10.1252	10.1062	10.15	10	3	0	2	0	3	2	0.155386	0.00156828	0.00655865	2502.98	1103.6	2154.32	1577.65	8049.56	3086.27	1417.14	178.464	610.075	319.604	4764.87	479.565	5011.75	0	3206.25	3227.01	808.543	3846.81	3336.88	592.424	1380.59	863.042	1154.26	983.581	1179.82	1060.32	1492.42	2993.81	2073.97	1475.53	2647.32	2242.83
575	M674T17_1	673.538	673.535	673.541	16.5622	16.5555	16.6461	8	2	3	0	1	1	1	0.109284	0.00156828	0.00655865	28829.4	27281.9	18588	20739.8	14253.6	22209.3	5153.83	7016.44	3683.36	5489.82	3638.23	2427.12	4053.09	0	22468.3	26148	35944.5	26219.9	28145.8	34050	34296.3	17353.8	29936.2	34918.3	21888.6	25298.2	24192.5	17611.8	16577.5	22123.2	15536.3	15486.5
576	M675T18_1	674.544	674.541	674.55	17.9921	17.9648	18.0437	42	6	6	6	6	4	14	0.0457917	0.00157434	0.00656123	91111.3	88098.6	43983.7	64464.4	23690.2	64738.8	16265.5	39900.5	21240.2	6666.11	15196.2	2964.5	17483.7	0	71556.2	92948.4	104710	73984.8	90937.7	112531	128078	35747	103423	119641	40880.6	100821	73212.3	37930.8	26025.7	68448.8	30413	27871.8
577	M112T1_4	112.087	112.086	112.087	0.987458	0.834167	1.04983	10	0	3	0	3	0	4	0.511786	0.00157738	0.00656252	4671.17	1254.87	1093.56	1692.37	9915.07	3337.92	4483.97	218.166	301.199	974.357	9622.79	1708.3	4105.78	0	2137.97	1419.06	10730.4	2120.61	1466.38	10152.7	1270.02	1185.63	870.847	1281.86	1471.44	1449.43	788.844	1528.64	1155.46	842.722	1349.78	895.923
578	M431T15	431.387	431.379	431.389	15.1606	15.1012	15.2101	44	6	6	6	6	6	14	0.402083	0.00158043	0.00656381	334374	413663	353568	460959	140860	302001	20848.4	91505.7	65064.9	147169	44071.8	121430	55345	0	332719	337158	328775	305672	331499	370421	277889	466297	500917	328558	418618	489696	239909	417425	332820	390908	400130	340217
579	M432T15_2	432.391	432.386	432.393	15.1681	15.1012	15.2345	43	6	6	6	6	6	13	0.404698	0.00158043	0.00656381	89104.1	113050	94283.9	124960	34051.3	81170.2	5673.13	24254.5	16873.3	47401.4	14345.6	32849.4	14758.9	0	89228.8	88464.5	90945.6	82392.3	84812.4	98780.9	77360.1	120856	134819	89949.4	118375	136942	63723.8	109526	91164.4	105368	104949	90972.3
580	M278T9_2	278.247	278.246	278.248	9.15639	9.0934	9.16997	24	1	5	2	3	0	13	0.435543	0.0015896	0.00656834	12141.8	6584.51	22845.7	12899.5	41818.9	7244.71	5166.78	5801.15	14765.6	6298.32	22649.8	3155.38	12551.5	0	15083.8	15507.7	12154	2099.57	15694	12311.9	12350.8	12029	1412.56	1389.18	11226.3	1099.26	12025.5	41934	14830.1	12669.4	41800.9	13814.4
581	M318T10_6	318.3	318.297	318.301	10.3607	10.3245	10.3812	29	6	4	4	6	2	7	0.162075	0.00159883	0.00657286	7815.14	14726.4	10437	8589.87	9087.84	10680.6	1813.57	5105.9	1135.43	770.421	1548.1	1731.05	4621.61	0	8761.4	10503.7	6175.19	8717.38	5809.2	6923.97	12258.5	12068.5	22705.5	11361	10396.1	19569.2	10983	11492.9	8620.16	10782.4	11267.4	9476.16
582	M365T8_1	365.273	365.265	365.276	7.58728	7.54577	7.68433	10	1	0	3	1	1	4	0.291789	0.00159883	0.00657286	4813.55	2873.63	3977.33	3624.42	13250.4	5165.7	586.391	360.125	1492.12	1182.96	10890.3	1507.29	4555.92	0	5201.18	4410.75	5755.27	4666.65	4735.52	4111.93	2618.69	2900.06	2604.93	2814.95	3571.46	2731.69	2132.04	5992.55	3690.31	2472.85	4839.81	4736.4
583	M264T13	264.24	264.239	264.241	13.1017	13.0789	13.1187	33	3	5	6	3	4	12	0.104428	0.00160192	0.00657436	55815.8	43597.4	46486.3	57433.1	82515.5	49992.1	3350.94	3666.37	10863.2	14199.8	18367.7	5220.57	28382.6	0	54965.8	54136.3	58285.8	60764.7	51128.9	55613.2	48939.1	41985.4	43731.9	46274.4	38390.1	42263.6	65105.4	35348.7	40687.2	53068.2	44382.3	40325.9
584	M542T13	542.431	542.429	542.433	13.2439	13.2392	13.4434	4	0	0	1	0	3	0	0.0999434	0.00160192	0.00657436	36939.4	32867.1	28114	32679.9	66580.9	35371.7	2470.8	3646.93	8069.45	2588.08	29114.7	3535.16	7691.56	0	34090.9	34792.8	39747.6	39586.9	37892.8	35525.6	33032.8	39204.4	30113.1	30031.1	34676.5	30144.7	27170.8	34100.2	31829.4	30850.1	12329.2	32404.1
585	M376T12	376.342	376.34	376.344	12.0851	12.0663	12.1118	40	5	5	5	5	6	14	0.109501	0.00160811	0.00657735	13361.4	11226.3	8848.27	11679.6	35632.7	15099.4	4475.68	2023.5	2285.27	2780.83	13243.9	1653.4	11755.1	0	18580.4	8324.33	15455.2	17662.3	8840.21	11305.9	9183.59	12595.6	10282.7	10376.3	10249.9	14670	12948.4	8401.39	9427.66	8543.51	6191.93	7576.72
586	M309T8	309.206	309.206	309.207	7.94169	7.889	8.01765	8	1	0	1	1	3	2	0.758759	0.00161121	0.00657885	17274.2	12840	16509.5	13961.8	55345.1	23342	1586.59	690.199	4193.01	2376.88	52322	17711	5107.35	0	17201	17470.9	16335.9	18299	19470.3	14868.2	12234.2	12795.4	12077.3	13387.6	13887.9	12657.7	12025.5	22666.6	16170	12085.4	19702	16407.3
587	M505T12	505.406	505.404	505.409	11.5244	11.4994	11.8143	22	4	4	1	2	1	10	0.250886	0.00161744	0.00658183	13808.5	11194.7	14664	13031	7050.64	11567.2	937.757	2385.72	2350.84	1677.7	2404.93	2902.05	3660.21	0	14390.1	14994.6	13676.7	13878.8	13721.7	12189.3	9913.28	15044.5	8062.74	11337.9	12424.2	10385.7	11594	16453.8	16641.5	12018.4	14590.2	16686.1
588	M357T19_2	357.279	357.277	357.283	19.2388	19.012	19.3015	32	4	3	1	4	6	8	0.30192	0.00162369	0.0065848	37219.2	17669.6	13928.3	16146.8	8356.31	15716	22793.4	4855.08	2905.64	4861.08	1560.49	4744.98	5442.87	0	25893.3	16410.3	45846.6	43717	15932.2	75515.7	21305.7	11852.2	22381.6	16362.4	12254.9	21860.6	16793.5	9545.13	14263.2	16442.6	11329.8	15195.6
589	M397T14_3	397.349	397.342	397.352	13.8188	13.7938	14.0602	17	4	0	0	2	4	7	0.155114	0.00162683	0.00658629	36485.7	24520.3	23936	37969.2	146281	45412.7	10004.9	5193.37	5009.32	15414	71569.3	7044.14	73692.6	0	46855.3	38517.4	37024.2	33367.7	18718.2	44431.7	32486.3	19525.3	26483.5	20539.7	20417.7	27669.6	22842.6	28095.9	18907.5	21549.8	31877.7	20342.3
590	M480T13_1	480.368	480.364	480.371	12.9538	12.9272	12.9689	21	2	3	4	4	0	8	0.160604	0.00162683	0.00658629	47722.1	32086.6	24534.3	26823	14671.9	29936.4	7430.57	13338.7	9558.88	5123.96	7777.94	4807.91	13887.9	0	47076.1	48570.8	39205.4	60067.5	50281.2	41131.5	25956.9	26087.6	49880.3	22262.7	20125.5	48206.5	37140.9	24149.2	21155.7	34759.7	15069.6	14930.6
591	M505T9	505.371	505.363	505.375	9.13552	8.90957	9.38983	12	3	0	1	0	4	4	0.212593	0.00162683	0.00658629	6814.08	3341.84	2667.21	5487.4	10856.3	6138.98	2534.62	957.23	1056.29	2403.68	6459.99	1305.11	5427.33	0	8071.3	3641.94	9630.38	7859.17	3654.49	8027.18	2599.84	3964.77	2161.75	2787.26	4603.72	3933.72	2405.59	3990.54	3204.41	2273.55	926.776	3202.38
592	M340T19_2	340.197	340.196	340.199	18.6533	18.548	18.7125	11	3	2	0	2	0	4	0.190753	0.00162683	0.00658629	28352.6	29969.1	26875.8	24930.9	23451.3	27859.3	1530.48	5475.39	1209.41	2422.49	1189.62	5314.25	1969.24	0	25955.5	27539.7	29002.9	29620.5	27894.2	30103.1	31247.2	27127	29740.2	40183.2	25341.2	26175.5	28819.7	27406.3	25703.3	26760.6	25520.5	27044.1
593	M370T14_1	370.332	370.331	370.333	13.5917	13.5441	13.6123	40	5	6	6	5	4	14	0.105928	0.00163943	0.00659219	32584.4	20470.3	18453	28420.2	66841.3	33832.9	6337.38	5886.43	5862.12	12093	35269	3583.84	28220.3	0	36722	23042.5	38605.4	31182.5	27775.4	38179.1	27507.7	13268.1	25872.4	20197.7	14097.4	21878.3	15591.1	26468.8	13009.1	14341.2	25298.7	16009.2
594	M428T13_1	428.317	428.315	428.324	12.8957	12.8686	12.9749	24	3	2	3	4	3	9	0.25119	0.00164259	0.00659367	48410.1	36146.8	25001.2	46502.1	361163	80761.4	17782.3	6621.79	8435.45	31242.8	323653	20286.4	317504	0	33266.1	33339.2	77272.2	47324.4	37641.5	61617	39877.9	34966.5	36224.7	42753.2	39198.4	23860.1	34757.4	30820.4	13216.7	25023.7	16746.5	29442.4
595	M430T17_2	430.377	430.374	430.384	17.192	17.1628	17.5208	45	6	6	6	6	6	14	0.0963621	0.00164259	0.00659367	134062	134079	162818	128638	103821	136627	22852.5	17488.2	13117.1	7006.57	17667.4	13165.7	32741.3	0	132859	158835	110877	129936	162713	109150	126469	152698	126749	116942	159338	122281	173058	155846	152874	181827	165886	147417
596	M783T9_2	783.147	783.144	783.153	9.45416	9.42238	9.461	18	5	2	0	0	0	11	0.109237	0.00164259	0.00659367	41893.6	23810.1	13423.8	17453.8	6752.24	22795.3	19512	15010.6	3131.14	3785.01	5435.61	2490.1	18329.7	0	37268	22856.6	66875.3	34793.4	24429.9	65138.3	7155.04	40355.9	21037	8183.99	41790.3	24338.2	10319.1	10619.5	17797.4	13705.7	11649.9	16450.8
597	M165T15	165.091	165.091	165.091	15.1578	15.1092	15.1856	44	6	6	6	6	6	14	0.208343	0.00165531	0.00659953	118094	129248	135108	146112	38224.8	97469.7	18447.8	15186.1	22381.3	12271.1	10487	20307.2	31939.4	0	106741	149343	100060	109755	130830	111831	109550	143985	128695	113371	145721	134163	95970.9	159428	132476	127470	148492	146815
598	M336T8_2	336.202	336.201	336.203	8.09683	7.94338	8.20033	10	2	2	4	1	0	1	0.117438	0.00165531	0.00659953	49127.4	44989.8	44444	44876.1	55418	48053.8	2135.42	3562.82	2478.46	3304.07	6017.19	5643.32	4341.82	0	48336.4	47287.5	52717.2	50722.2	47629.3	48071.6	41435.8	45901.4	45722.4	51092.3	44204.7	41582	44510.7	43318.4	47957.8	45409	40462.8	45004.9
599	M429T13_1	429.322	429.319	429.327	12.9083	12.8912	12.9749	11	2	0	0	0	3	6	0.188693	0.00165531	0.00659953	24056	19234	15015.3	22449.9	107160	33040.9	5316.03	1278.7	2332.63	11317.4	89847.1	6234.57	94925.5	0	26029.7	19366.2	31638.3	17089.2	23212	27000.8	17533.1	19759.1	20084.5	19420.9	17847.2	20758.9	15442.5	19461.9	14167.6	12806.7	14066.3	14147.1
600	M499T13_2	499.378	499.376	499.381	12.9242	12.8912	12.954	44	6	6	6	6	6	14	0.117342	0.00165531	0.00659953	94858.9	59796.5	60679.9	69951.3	46550.4	70533.4	10745.9	11245.8	14567	11272.9	22213.9	8276.54	26806.2	0	83932.4	94923	85958	104612	110670	89058.2	65062.8	42026	69301.1	60018	51322	71048.9	43131.6	75553.9	61405.8	45346	77888.8	60753.4
601	M921T9	920.705	920.702	920.708	9.07292	9.05677	9.10385	34	5	6	4	6	2	11	0.120737	0.00165531	0.00659953	17095.9	11656.4	11171.7	15294.6	2968.48	12021.4	1093.4	2575.13	3750.11	6403.92	3581.3	1451.43	5716.53	0	15676.5	18236.5	17848.4	17435.8	15781.1	17597.3	9701.61	15336.1	11382.7	9063.36	14269.9	10184.8	7959.28	16886.2	10481.4	6730.42	13843.4	11129.4
602	M471T18_1	471.383	471.382	471.386	18.1638	18.1385	18.2192	42	5	5	6	6	6	14	0.0890673	0.0016585	0.00660099	23476.8	17988.9	21353	32684.9	126552	47024.6	12035.3	6289.66	4368.02	10179.7	64946.6	4188.35	36570.7	0	27888.9	31499.1	7146.75	30571.6	34492.5	9261.92	23831.6	9250.42	23078.5	21472.8	11079.3	19220.5	21833.8	26400.2	16779	21388.5	25771.6	15945.1
603	M357T9_2	357.279	357.278	357.28	9.45008	9.24037	9.461	46	6	6	6	6	6	14	0.0569131	0.0016617	0.00660245	2.88578e+06	1.99367e+06	1.44902e+06	1.82293e+06	1.02662e+06	2.05905e+06	868221	740575	229030	212846	513487	117187	889151	0	2.87793e+06	1.90704e+06	3.99673e+06	2.73238e+06	2.01914e+06	3.78145e+06	1.1476e+06	2.89079e+06	1.93924e+06	1.22176e+06	2.78271e+06	1.97994e+06	1.44915e+06	1.17993e+06	1.81758e+06	1.49525e+06	1.23248e+06	1.51974e+06
604	M195T9_1	195.137	195.137	195.138	9.13886	8.76495	9.1668	38	4	2	5	2	6	14	0.0358871	0.00166491	0.00660391	20437.1	12403.4	17032.2	13179.9	75451.5	28147.9	8342.19	3071.87	6713.33	3674.97	42216	1010.15	30726.5	0	22138.6	26035.9	10910.9	31474.3	21614.1	10448.7	9493.64	10086	11912.8	14677.2	10808.6	17442.3	11140.9	21373.8	19819.1	6802.22	24605.3	18452
605	M301T11_2	301.216	301.216	301.217	10.5875	10.5524	10.6006	7	0	0	1	1	4	1	0.0867216	0.00166812	0.00660536	19545.1	18139	17599	16848.2	59457	25583.8	827.955	938.38	3763.66	5295.74	12691.3	2218.66	17926.5	0	19376.5	20225.3	18239.1	19059.9	20482.2	19887.5	18289.6	17322.5	18603.7	18433.2	16787.2	19397.5	17628.3	10150.1	19112.9	18753.8	20436.4	19512.6
606	M252T11	252.24	252.239	252.24	11.1181	11.0965	11.1353	7	1	0	1	0	3	2	0.234234	0.00167457	0.00660826	2487.26	2834.23	2818.43	2505.84	6989.61	3275.94	820.602	417.92	859.341	209.69	2842.15	767.338	2933.77	0	960.394	2791.69	2818.97	2739.28	3338.33	2274.92	2803.96	2817.98	3575.67	2568.96	2902.01	2336.82	2990.2	1150.7	3270.77	2790.85	3127.79	3580.29
607	M312T9_2	312.253	312.252	312.255	8.98485	8.93562	9.18025	43	1	2	4	2	6	12	0.188996	0.00167457	0.00660826	4664.43	2494.19	4115	2767.35	25085.6	8483.96	1907.9	832.328	1902.58	767.847	14800.3	1603.44	7665.5	0	5990.58	5838.04	1911.6	5036.94	6520.49	2688.94	1622.79	3800.23	3014.08	1812.52	2694.37	2021.17	1581.53	6371.92	4979.68	2074.84	5399.02	4282.99
608	M884T9	883.569	883.565	883.576	9.45428	9.42732	9.47737	19	5	2	2	1	1	8	0.280035	0.0016778	0.00660971	5802.23	5048.3	3629.97	2932.85	2340.47	5289.98	1255.92	1659.62	321.77	1332.4	1319.97	1481.38	2629.87	0	4972.06	5151.22	8005.69	6062.39	4483.91	6138.13	5864.87	5855.15	4498.22	3208.56	7489.78	3373.24	3988.84	3304.67	3804.73	3174.55	3668.07	3838.96
609	M570T12_1	570.387	570.385	570.39	12.1073	12.0844	12.1332	42	6	6	6	6	4	14	0.101632	0.00168104	0.00661116	105650	85278.7	69412	85858.1	27103.8	71941	21184.6	3621.74	18484.9	23010.8	18584.8	7311.52	23779.4	0	118600	125762	81226.2	93195.9	128921	86193.3	91560.6	84208.1	80292.7	85456.5	85038.6	85115.6	70140.7	90225	47555	72178.3	88015.4	48357.8
610	M460T11	460.351	460.342	460.353	10.8591	10.8354	11.1797	43	6	5	6	6	3	13	0.278415	0.00168428	0.0066126	333595	195130	257360	256721	86875.8	202264	53144.5	46802.1	60317	69429.9	88915.4	56313.3	89008.7	0	349931	337348	274394	333944	422202	283750	184242	134983	238761	218744	148302	245745	212759	347180	206736	225502	319934	232048
611	M317T12_2	317.288	317.288	317.289	11.6892	11.6727	11.6993	18	2	5	2	1	3	5	0.0676096	0.00169079	0.00661548	15507.4	12962	8760.16	12046.1	52308.7	21642.9	1254.48	3839.46	2601.07	5289.67	44402.3	1463.27	38838.5	0	17048.4	16497.2	14344.4	16317.3	14677.2	14159.6	11922.9	10017.1	16054.4	11078.1	9502.56	19197	9648.93	5906.02	11423.3	9187.2	5283.61	11111.9
612	M466T16_1	466.265	466.264	466.265	16.1923	15.9145	16.2867	6	0	0	1	0	3	0	0.105589	0.00169079	0.00661548	57997.3	54949.5	55257.4	49628.5	41920.4	53078.2	5815	5518.64	4864.67	2699.91	7930.79	5604.46	4468.71	0	63737.8	57616.3	59670.5	64150.5	49357.6	53451.1	54019.2	54951.6	61445.9	56214.6	58023.6	45042.1	55523.2	55521.9	54859.2	47930.8	54469.2	63240.2
613	M412T17_1	412.366	412.365	412.368	17.06	17.0185	17.09	33	6	5	5	5	2	10	0.234728	0.00169405	0.00661692	48799.4	61919.4	65142.3	64181	31322.4	49684.3	6463.32	10479.8	16892.9	20384.2	6587.72	11662.3	10233.5	0	51243.8	43492.3	57978	43694.9	42550.4	53837.2	59640	52178.1	74646	50687.8	59918.2	74446.3	52577.8	85803.6	54041.4	56854.6	87911.6	53664.8
614	M447T17_2	447.402	447.398	447.404	16.9898	16.9627	17.0147	17	2	4	2	2	1	6	0.175761	0.00169405	0.00661692	8433.93	9424.24	11303.9	15374.8	6486.6	10244.2	850.093	3121.04	2769.83	4197.54	826.926	1800.54	4131	0	8757.61	9869.72	8317.56	7579.77	8482.57	7596.34	12871.7	7787.93	5165.84	10949.7	12459.7	7310.66	11548.6	7726.57	10282.3	16222.2	11256.5	10787.5
615	M293T9_2	293.295	293.295	293.297	9.36742	9.35025	9.40423	7	1	0	0	0	5	1	0.273966	0.00170059	0.00661978	1567.95	791.061	579.701	836.263	3139.62	1363.01	880.525	261.002	121.045	235.479	1911.24	373.417	1037.88	0	2023.12	1120.83	1376.16	3036.51	450.83	1400.24	1272.37	663.321	794.442	591.919	569.831	854.484	599.042	375.723	733.317	650.207	591.021	528.895
616	M312T15_1	312.298	312.296	312.301	15.2778	15.246	15.3059	41	5	6	5	6	6	13	0.164691	0.00170059	0.00661978	14896	10636.5	9929.9	15048.9	21238.6	14136.6	2094.31	2643.47	3140.66	2707.71	5188.59	2328.17	6126.48	0	14253.8	17565.9	13139.2	15533.7	12152.1	16731.1	9847.95	9405.24	16014.5	9446.22	9315.25	9789.71	8176.49	7514.17	15648.1	8565.86	8129.58	11545.3
617	M692T18	691.569	691.565	691.577	17.9688	17.7402	17.9958	30	3	6	3	5	1	12	0.166812	0.00170059	0.00661978	16899.2	17074.7	7921.41	14135	6084.12	12389.6	2520.58	6382.07	5496.15	2860.56	1629.85	2066.74	3534.14	0	13396.2	15796.9	18771.4	15514.9	17477.7	20438.1	25015	10047.2	17826	22540.8	9305.07	17714.4	12935.2	1449.22	5823.68	16138.3	4805.81	6376.34
618	M606T9	606.456	606.452	606.459	8.75968	8.72523	8.79372	10	0	1	2	2	3	2	0.242775	0.00170388	0.00662121	1714.45	2301.94	3358.61	3029.14	4775.79	3028.82	374.275	1235.52	1437.03	679.135	862.013	735.321	1581.89	0	2304.84	1671.63	1860.86	1152.62	1694.1	1602.62	906.85	3952.13	1521.18	1824.78	3704.19	1902.52	3039.19	4445.23	2778.22	2333.46	5688.71	1866.86
619	M319T8_2	319.227	319.221	319.234	7.66131	7.42295	7.8243	14	1	0	2	2	6	1	0.0855829	0.00170716	0.00662264	19746.9	13400.9	11159.3	13247.4	60819.3	23306.6	8690.14	2620.65	2581.72	5437.1	17404.6	1994.64	11005.1	0	7189.51	15955.1	29421.9	19418.2	16641.7	29854.9	10881.3	15651.5	13821.7	9843.66	16569.2	13638.2	11695.3	14037.5	11985	9505	6867.03	12866.1
620	M362T14_2	362.354	362.352	362.355	14.2623	14.2525	14.2917	6	0	1	1	0	3	1	0.363612	0.00171376	0.00662549	839.111	865.433	662.916	386.809	2972.4	1299.99	293.192	290.539	348.666	290.651	1234.87	472.693	1163.82	0	448.072	1054.5	872.921	1270.85	672.514	715.8	658.973	1118.73	671.022	595.831	1316.69	831.344	642.845	872.9	1195.59	320.51	260.582	685.069
621	M552T16_2	552.429	552.428	552.43	16.2297	16.1816	16.258	21	5	3	4	5	1	3	0.292702	0.00171376	0.00662549	44825.4	50472.2	37410.6	51581.7	13068.2	30064.2	9609.59	15973.6	7092.26	12752.9	1504.62	8799.85	5568.26	0	35679.6	59677.9	37449.6	37472.8	51375.6	47297.1	40944.5	65802.8	43182.8	42676.5	75025.4	35201.2	47709.4	37627.5	27226.7	42460.6	35640.3	33799.2
622	M586T15	586.433	586.431	586.434	15.3072	15.2957	15.3313	9	1	2	1	1	3	1	0.172584	0.00171376	0.00662549	48707.3	55732	52534.4	62289	27432.8	43799.9	7096.54	5535.22	8920.34	12780.4	7154.83	7559.17	11773.7	0	46992.9	53569.5	41236.1	43869.5	60500.4	46075.7	52686	58010.6	58561.4	52485.7	64053.3	48595.1	54765.2	44782.6	68628.1	48764.2	53401.1	44864.9
623	M361T12_1	361.274	361.272	361.276	12.0334	12.0079	12.2299	18	1	4	1	4	2	6	0.231274	0.00172037	0.00662976	10446.3	7333.47	8625.71	9826.4	16874.3	10319.6	2323.96	1892.53	739.404	3070.37	1979	2386.66	3366.51	0	9412.97	9775.42	14943.7	8306.68	10603	9636.07	6902.92	9801.49	5767.53	8277.7	8534.23	4716.92	8357.28	9253.56	7590.64	8411.25	8456.83	9684.7
624	M916T8	915.522	915.519	915.529	7.70488	7.60657	7.74828	11	0	0	0	0	3	8	0.174661	0.00172037	0.00662976	3206.23	1423.88	978.699	1428.33	16916.4	4619.81	2421.78	350.913	434.694	581.61	20663.3	806.902	11613	0	2027.49	1058.09	5411.74	2002.98	1693.91	7043.15	1134.8	1214.68	1509.95	1363.65	2087.72	1232.45	637.9	1702.77	1071.83	483.693	829.106	1146.9
625	M790T9	789.605	789.601	789.608	9.44903	9.41965	9.47378	30	5	4	5	3	2	11	0.0799408	0.00172369	0.00663192	68945.2	39216.3	23428.9	29634.5	12370.9	39474.4	32381.7	22259.8	6031.42	4829.79	8807.07	3155.61	29915.5	0	64290.8	35811.9	111716	59056.7	38350.8	104445	15890.8	66796.1	39939.3	12897.4	61108.1	38666.3	19948.8	15749.9	30980.2	24349	19806.1	29739.2
626	M353T13_3	353.305	353.304	353.308	13.348	13.3214	13.3717	21	0	0	1	0	6	14	0.0935995	0.00172702	0.0066341	20684.3	17475.7	20226.7	18687.1	76807.2	28773.1	1679.21	381.439	3209.04	3108.76	64268.3	2693.15	32888.4	0	22742.3	21145.8	18999.7	21485.3	21420.6	18311.8	17062.4	17978	17410.5	17146.5	17897.8	17359.2	16266.1	20357.5	22155.1	16619.3	24373.9	21588.5
627	M313T17_1	313.164	313.164	313.165	17.2643	17.0695	17.4908	12	2	0	0	0	3	5	0.140651	0.00173035	0.00663629	32594.3	28640.3	28731.4	26418.5	23300	27408.7	9839.16	1614.34	793.918	1585.91	4241.68	3855.07	1512	0	52561.9	28956.7	28420	28457.7	30230.6	26938.9	30128.5	26022	29775.6	29969.3	27886.1	28060.4	29283.5	28902.9	28396.3	27762.6	29915.5	28127.8
628	M555T15	555.404	555.401	555.407	14.6089	14.5788	14.7058	43	6	6	6	6	5	14	0.136049	0.00173369	0.00663851	385169	347936	254424	316674	34033.5	248511	26748.4	100830	27566.9	168546	22944.9	33809.6	87361.1	0	406787	401347	351907	391195	351166	408610	406280	441905	230068	351406	438466	219489	254843	242234	277293	296089	228055	228030
629	M351T13_1	351.253	351.253	351.255	12.8629	12.8454	12.8884	12	2	3	2	2	2	1	0.0620035	0.00174038	0.00664436	18892.5	19460.8	20255	16996.8	38145.4	21685	2708.93	2340.35	1178.73	2498.29	10507.2	1344.55	10335.8	0	18618.2	19670.8	16248.3	22709.6	20607.7	15500.4	18818.3	16344.4	19531.8	23455.7	18516.7	20097.8	21060.5	19815.8	19244.8	20499.8	22027	18882
630	M450T14_2	450.393	450.387	450.395	14.4593	14.4355	14.6425	28	2	4	4	4	1	12	0.132786	0.0017471	0.0066502	65104.5	50613.9	50620.1	46559.7	18792	44187.3	11174.5	12822.7	11854.6	14409.6	1814.67	5867.46	20614.3	0	63092.1	81442.6	53782.8	61711.6	75633.4	54964.6	51289.4	66278.6	42794	45269.3	64542.3	33509.6	41695.9	62088.3	56295.1	32110.9	61411.5	50119.1
631	M612T15	611.506	611.505	611.507	14.6546	14.5729	14.6815	7	0	0	1	0	4	2	0.0634244	0.00175385	0.00665603	43196	29637.3	36148.6	34527.3	120241	54622.8	13043.9	4169.27	8607.13	5707.91	85741.7	3464.42	17435.7	0	51265.8	53653.6	27195.1	48041.2	53103.4	25916.6	35605.1	24803.9	29240.5	32240.9	30743.6	25190	34233.3	46572.2	22605.2	32175.1	43678.2	37627.4
632	M769T9	768.585	768.583	768.587	9.45428	9.41965	9.461	17	3	3	2	1	2	6	0.127846	0.00175385	0.00665603	116085	62787.7	36939	47297.9	19421.7	63886.6	57656.2	38465.8	9198.99	9107.38	14381.7	8167.62	54165.8	0	98512.9	50374.3	192045	113624	65431.6	176523	24977.9	114517	64922.3	24263.7	101875	46170.4	30999.3	25850.6	50598.6	39528.3	31358.8	43298.6
633	M291T8_1	291.195	291.195	291.197	7.9886	7.81067	8.21292	13	2	0	2	1	5	1	0.0572338	0.00176401	0.00666475	39972.4	20070.2	32916.7	23316	81799.2	36707.6	17645.6	2216.42	15138.1	2514.01	52491.3	2100.91	10494.8	0	34176.7	61560	22605.1	38189.2	60975	22328.4	16698.9	19945.3	21656.2	18568	20638.8	22913.9	19520.2	60711.9	34019	19870.8	34798.9	28579.1
634	M423T14_4	423.398	423.396	423.399	13.8265	13.7701	14.1777	40	6	4	5	3	3	8	0.464444	0.00176401	0.00666475	274901	375031	325001	190131	119833	213106	88883.8	282402	203533	27875.1	31890.7	98975.7	28562	0	222972	245185	240356	228150	454525	258219	171952	709406	767369	212481	185456	203523	232593	180222	539493	198044	171456	628196
635	M553T12	553.388	553.383	553.391	11.6016	11.5727	11.9099	34	4	4	4	6	2	14	0.282577	0.00176742	0.00666765	16146.4	13053.6	11275.5	16478.5	7090.65	10089.1	2693.08	2864.59	1602.32	5045.09	2401.4	2850.95	3155.94	0	16154.9	19094.6	11445.8	16587.5	18286.4	15309.1	9245.55	16289	11007.9	14665.2	15651.2	11462.8	9228.59	13834.7	12025.6	10184.5	11596.1	10783.8
636	M622T14	622.466	622.465	622.474	14.0022	13.9603	14.033	4	0	0	0	1	3	0	0.22467	0.00176742	0.00666765	16533.2	10606.2	15821.7	12767.8	39304.4	17730.5	4095.97	2294.21	4743.76	5348.5	15865.8	3983.51	6026.84	0	16332.7	22469.5	12505.4	17204	19158.3	11529.1	8522.67	8097.91	14298.8	10579.8	11969	10169.2	13609.3	17762.1	11419.8	12531.3	24383	15224.4
637	M778T11	777.637	777.635	777.639	11.1136	11.0978	11.1326	14	0	2	2	2	0	8	0.0567705	0.00176742	0.00666765	7184.67	9204.35	13558.2	23568.1	1489.41	10423.9	4143.79	5066.24	5710.36	25964.1	550.773	591.771	22545.8	0	3133.9	6048.3	11950.3	3689.73	5567.97	12717.8	6028.6	14637.7	4950.73	6450.12	16667	6491.94	13307	21475.1	7626.97	13938.6	18101.7	6899.96
638	M569T12_1	569.383	569.382	569.386	12.1071	12.0844	12.1369	44	6	6	6	6	6	14	0.098194	0.00178796	0.00668498	239899	191068	158709	206776	57579.9	160968	56080.4	9290.98	45723.4	62306.8	44708.7	15806.1	55244.4	0	248715	309960	170338	226514	295379	188490	192870	202197	182117	194714	177716	196796	161299	209018	108537	156160	210542	106699
639	M448T20	448.255	448.253	448.257	19.6271	19.2983	19.9687	20	2	2	3	1	0	3	0.406534	0.00179486	0.00669073	59969.3	58368.6	43340.6	48690.4	46042.7	56650	10692.5	12121.9	7678.2	6907.91	1480.83	23030.2	4578.18	0	52730.3	53644.4	75801.4	54687.6	51572.9	71379.2	56582.9	81556.5	60457.2	52404.2	49216.2	49994.4	48121.3	51159.3	41204.7	41033.9	30106.9	48417.4
640	M697T9	697.418	697.415	697.421	9.34093	9.13067	9.36742	12	0	0	0	0	4	5	0.138696	0.00180526	0.00669934	10113.2	8704.62	7496.71	11329.3	27384	11435.5	2268.63	672.405	851.612	3393.06	21193.4	1586.06	14489.8	0	8761.17	9111.81	12749.2	9126.73	7750.98	13179.3	9238.7	7402.22	9069.38	8845.79	8621.63	9050	6867.85	7586.52	6687.18	8301.4	8709.92	6827.43
641	M265T14_1	265.253	265.252	265.253	14.0083	13.9726	14.0248	44	6	6	6	6	6	14	0.11205	0.00181572	0.00670792	207460	139423	149548	154481	228217	192560	24890.9	20100.6	27325	31274.1	48996.6	21576.2	47756.8	0	200240	201061	212149	196222	181123	253966	129991	141082	143307	176008	118581	127571	184645	112830	156054	166858	121642	155256
642	M381T13_2	381.301	381.299	381.303	12.5585	12.5149	12.7993	26	2	3	4	4	4	7	0.0833212	0.00181922	0.00671077	35014	33711.7	23130.2	29326.7	61061	35575.8	6947.68	13173.1	6315.41	5470.87	7683.84	2964.22	12588.5	0	33924.9	24446.9	36960.5	40927.6	30488.2	43336.1	56320.7	30061.8	24667.9	42731.7	24847.9	23640	30163.1	19469.9	18032.9	32097.7	20911.6	18106.1
643	M889T13_2	889.115	889.11	889.122	12.8631	12.8516	12.8888	23	2	5	3	3	0	10	0.397901	0.00182082	0.00671207	8524.95	12860	4386.07	15534.4	326.617	6369.65	6431.37	8783.76	4108.45	11483.2	535.5	2534.49	7952.42	0	7036.62	20055.8	4065.27	5012.8	11806.3	3172.85	15087	23211.3	880.478	11642.5	21184.5	5154.47	10841.4	1739.23	851.634	8163.46	2973.24	1747.44
644	M347T11_2	347.342	347.339	347.344	10.5634	10.5351	10.6142	7	2	0	0	0	4	1	0.262234	0.00182273	0.00671362	6617.38	4891.24	5113.48	5781.96	10304.3	7260.23	560.367	403.301	486.906	1015.12	4662.72	1903.88	3106.25	0	6784.88	5544.08	7127.9	6975.38	6652.48	6619.55	4681.29	4662.41	4740.96	4589.91	5658.17	5014.72	4680.04	5736.3	5729.97	4860.21	4757.41	4916.94
645	M413T9_2	413.266	413.265	413.268	8.78992	8.73978	8.82148	34	6	6	4	5	3	10	0.0909178	0.00182273	0.00671362	49129.2	36370	34866.1	40897.4	24369.4	38948.8	7321.96	4940.68	2371.45	13157.3	6463.74	3541.14	13288.7	0	42361.4	45199.8	60888.6	52248.1	42035.6	52041.7	29826	41558.3	39689.8	32200.2	40749.1	34196.5	36151.2	30798.6	35371.1	37925.1	34423.6	34526.9
646	M282T10_2	282.251	282.247	282.252	10.3948	10.342	10.9133	65	6	6	6	6	6	14	0.278561	0.00182625	0.00671646	84658.3	68022.2	58944.1	69515.9	140817	113436	19079.8	17861.2	12388.2	15675.4	38394.6	31598.7	45840.8	0	110803	61881.3	84429.4	103459	70250.2	77126.4	75695.7	62746.2	70110.5	91922.3	37551.4	70107.1	67909.8	50965.1	48771.4	80093.1	52267.6	53657.5
647	M974T11	973.605	973.603	973.608	10.8569	10.835	10.8664	6	3	0	0	1	1	1	0.168103	0.00182625	0.00671646	6504.11	3452.06	4248.88	3838.48	2018.29	3654.91	1172.57	1369.03	1542.97	1068.71	842.058	614.401	2142.76	0	6953.7	7842.33	6735.4	6353.03	6807.17	4333.06	3986.26	1958.48	4755.54	3994.62	1513.97	4503.46	2956.38	5593.61	3457.64	3380.28	6748.59	3356.77
648	M337T13_1	337.167	337.162	337.168	13.1122	12.904	13.131	45	6	6	6	6	6	14	0.201024	0.00183683	0.00672498	46236.5	46907.8	48955.9	54117.7	69501.4	45712.7	2889.76	5165.08	4239.37	7543.42	4783.5	9189.34	10641.1	0	44417.7	42903.9	44700.9	49420.8	50074.3	45901.6	42410	52649.4	44090.8	49260.3	40755.2	52280.9	50498.9	51121	41646.9	53965.9	49531.6	46971.1
649	M365T10_2	365.344	365.342	365.352	10.2944	10.222	10.5037	7	1	1	0	3	0	1	0.288586	0.00185103	0.0067363	8438.81	7103.66	7280.04	5255.48	14304.5	9634.45	2748.01	2046.68	547.999	3753.45	2065.7	2780.37	2879.07	0	11079.3	8070.12	9709.72	3201.3	8997.61	9574.78	8977.43	8227.67	6848.41	8584.84	3412.08	6571.54	6889.44	8205.54	6934.78	7179.15	7659.38	6811.95
650	M383T13_2	383.334	383.331	383.337	13.4932	13.4695	13.5187	33	3	5	5	3	4	13	0.0480726	0.00185103	0.0067363	30122.1	24322.8	40310.9	34652.2	111023	53166.8	4192.39	4695.12	13628.2	8882.99	52999	2555.86	22962	0	26567.9	31909.2	27504	37826.2	28050.7	28874.4	23895.9	24307.7	26050	15906	25566.4	30210.6	21503.4	39852.2	51257.8	26973	46532	55747
651	M424T15_2	424.388	424.386	424.398	14.708	14.5349	14.7553	30	4	6	4	4	2	10	0.208779	0.00186175	0.00674476	37820.2	32761.3	35574	34478	26149.9	36789.5	1450.32	4325.07	3082.34	3198.64	1153.42	7680.89	4937.04	0	38528.5	38458.5	37516.4	39576.7	37541.2	35299.7	31309.4	26994.1	35896.1	29963.3	39102.8	33302.3	32002	38005.7	32148	35510.6	36103.9	39674
652	M451T9_2	451.353	451.35	451.362	9.45701	9.27728	9.66603	38	6	6	4	5	3	10	0.160053	0.00186175	0.00674476	40836.1	21946.5	20655.6	21738.7	12075.8	30413.5	9892.75	12230.5	5252.76	2957.11	7180.16	4867.76	10186.7	0	40201.3	30519.6	48935.8	49171.7	27315.1	48873.2	18455.5	36669	25740.2	18436.1	1594.94	30783.2	20230.2	16740.8	23476.3	17946.1	29777.6	15762.6
653	M238T13	238.225	238.222	238.226	12.7538	12.7381	12.7812	15	2	1	1	1	4	6	0.244173	0.00186893	0.00675038	3136.69	2540.78	2440.76	2814.9	6966.31	2935.63	347.143	650.996	457.793	615.996	3288.93	716.802	2335.23	0	3712.89	3145.65	2759.92	2861.64	3010.9	3329.12	2565.14	2121.79	2953.65	2356.32	1695.29	3552.46	2191.14	2014.2	2471.82	2295.86	3320.32	2351.2
654	M725T19_2	724.559	724.555	724.565	18.9664	18.933	18.9948	42	6	6	6	6	4	14	0.133811	0.00186893	0.00675038	16801.5	14699.7	14028.7	18192.9	8863.88	13760.9	2706.23	3207.89	1818.15	4232.24	2425.4	1841.36	3335.1	0	14990.6	18042.3	19900.1	12361.8	17182.2	18332.1	11898.2	20296.4	15890.9	11959.4	15211.8	12941.6	11919.4	15827.9	11738.5	15687.4	14948	14051.1
655	M655T14_2	655.48	655.478	655.488	14.033	13.9962	14.0389	19	1	3	2	5	4	4	0.158231	0.00187253	0.00675318	17922.6	14506.6	16714.6	15182.4	36270.4	20086.4	1979.29	3159.11	4358.3	2419.96	6268.04	3178.3	9267.16	0	17403.2	18122.7	16913.8	20142.7	20019.4	14933.5	15304.9	18707.5	15153.1	9268.7	12946.5	15658.7	9660.05	21784.4	17498.8	16912.1	20244.8	14187.3
656	M275T7_1	275.092	275.091	275.092	7.16652	7.00372	7.21737	23	4	0	1	5	5	8	0.0867201	0.00187614	0.00675598	14237.3	2143.21	2262.55	4571.73	16097.1	7269.56	17459.8	405.084	334.068	1277.26	10573.2	630.417	13110.4	0	2648.21	34996.2	4004.36	1695.06	38423.9	3655.8	2837.08	2087.78	2248.7	1609.67	1943.13	2132.88	2591.97	2752.72	1882.05	2110.34	2126.99	2111.26
657	M294T9_1	294.215	294.214	294.216	9.3548	9.32705	9.37442	7	0	0	2	0	3	2	0.0454482	0.00187975	0.00675878	11583.3	8479.77	15957.9	8967.17	65764.3	20886	6456.06	1354.36	6203.51	3134.7	42933.8	949.23	19744.1	0	9554.34	19459.9	5376.44	9784.22	19667.9	5656.79	8667.56	10314	7006.65	7797.74	9796.86	7295.8	9664.62	24320.7	16126.9	8407.37	21035.4	16192.6
658	M486T17	486.392	486.389	486.394	16.865	16.8452	16.9007	27	2	4	4	6	4	7	0.134435	0.00187975	0.00675878	16289.8	13973.6	15860	12916	10908.7	16572.9	2463.14	1595.26	2722.33	1748.64	1152.1	2227.98	4171.62	0	15750.4	14361.6	19820.8	13821.4	15151.4	18833.4	16780.4	12677.8	14345.3	14393.4	12504.3	13140.7	14086.4	18039	15251.6	14125.3	20286.1	13371.6
659	M522T13_1	522.4	522.399	522.402	13.3205	13.3009	13.3379	26	3	5	6	3	2	7	0.0557485	0.00187975	0.00675878	139380	196991	138578	157482	50089.9	139597	35373.4	62276.4	29625	30832.2	21753.7	7782.3	68748.1	0	108510	132991	185138	102575	126946	180118	122437	223062	259176	120457	201429	255383	108725	132597	169163	107405	135684	177893
660	M295T17_4	295.227	295.227	295.232	16.9857	16.7315	17.3637	18	0	3	2	1	0	3	0.106817	0.00188701	0.00676437	30252.2	25305.2	46654.2	27754.4	40549.5	31757.9	1754.97	3069.48	32188.1	1417.81	13785.1	3392.3	4138.96	0	31350	32688.8	29742	30603.3	29608.3	27521	26904.4	21449.1	26323.3	21396.4	28122.8	27635	56882.5	27100.9	29970.9	27211.4	108136	30622.9
661	M627T20	627.215	627.21	627.22	19.7447	19.6817	19.8102	24	3	2	2	3	2	12	0.167245	0.00188701	0.00676437	3137.45	5792.46	3145.65	4592.33	1870.71	8034.96	977.244	1041.63	1415.94	1422.26	1035.77	1343.8	1225.9	0	1928.2	3892.33	3188.56	1997.16	4261.89	3556.57	5821.05	6954.36	3973.76	6539.13	6050.97	5415.51	2312.12	5533.81	3386.64	1508	3727.71	2405.63
662	M382T16	382.243	382.242	382.244	16.1548	16.057	16.3299	13	1	3	1	1	0	5	0.277286	0.00189064	0.00676716	39003.6	32420.8	27861.5	23031.6	26234.7	30563.5	18205.3	7883.27	4270.63	8999.01	2228.61	8474.84	3205.34	0	29944.3	76028.4	33737	33035.9	29955.2	31320.8	30900.2	31094.1	31433.7	47466.8	29683.3	23946.9	28700.5	29777.3	19269.1	29160.7	30838.5	29422.6
663	M285T10_1	285.221	285.212	285.221	10.2925	10.1236	10.3365	10	1	1	0	0	6	2	0.0382011	0.00190525	0.00677829	18886.9	15789.2	19217.8	18110.1	74635.9	28452.9	8083.84	5529.11	2261.01	1855.46	26154.1	1086.93	16493.9	0	21416.3	24177.7	3007.75	20466.7	25017.8	19234.9	4934.33	19745.2	16658.3	15809.9	19326.6	18260.7	16906.1	20785.2	21294.5	15872	20560.7	19888.3
664	M391T12_1	391.285	391.283	391.286	11.5505	11.5355	11.5751	35	6	6	4	6	0	13	0.284602	0.00190525	0.00677829	52431.4	37925.5	42251	53141.8	23877.2	40289.1	12756.1	4923.13	8918.77	22611.8	2505.97	11466.4	11639.2	0	46325.2	46727.1	77377.2	43413.5	46392.9	54352.4	34186.1	42347.6	37083.5	33068	45471.7	35396.1	32061.2	41130	48482.6	32613.2	54738.6	44480.5
665	M187T1_1	186.956	186.956	186.957	0.579325	0.354817	1.01982	14	0	0	3	1	1	1	0.431855	0.00190892	0.00678106	11554	10197.4	4014.45	7034.79	7587.75	9737	3576.59	1144.34	3607.4	2242.68	619.191	4204.97	1995.44	0	12883.1	13097.4	13558.8	4305.75	13210.8	12268.3	11803.8	9834.07	11016.4	10433.7	9530.9	8565.21	9255.09	2393.14	2081.7	1375.97	1039.03	7941.75
666	M575T16_2	575.467	575.465	575.47	15.8397	15.8088	15.8634	23	6	1	0	1	4	11	0.0796494	0.0019126	0.00678384	45183.5	17558.5	16029	20659.9	38210.4	29598.2	30304.7	4100	1401.64	5495.34	24366.5	2357.48	18477.5	0	26998.6	25623.5	88110.7	22762.3	27491.8	80114	22878	12221.5	18769.1	20902.5	13818.8	16760.9	15869.5	14462.9	14417.4	17867	16428.4	17128.9
667	M285T7_1	285.076	285.075	285.077	6.92527	6.78407	6.97953	32	4	4	3	6	4	11	0.181671	0.00191628	0.0067866	110887	49950.7	49993	159527	311467	172419	76235.6	48929.5	11265	77565.5	140470	31323.6	156823	0	23096.2	135887	195268	10861.7	133888	166320	22445.3	114110	12448.9	22876.2	111705	16119.3	62427.5	42873.9	44133.1	64660.2	36606.5	49256.9
668	M933T9	932.625	932.619	932.629	9.45701	9.43128	9.48145	14	4	3	1	2	0	4	0.205074	0.00191628	0.0067866	13806.4	5034.02	4233.43	6151.27	1584.91	6662.58	10702.2	795.826	1568.14	3330.81	544.499	1366.32	4415.85	0	10055.9	3325.08	28955.3	10252.7	5045.71	25203.5	4801.63	4181.61	5357.65	4153.45	6136.19	5573.61	4218.21	4078.82	5453.08	2920.61	2240.6	6489.26
669	M313T18_9	313.274	313.273	313.275	17.565	17.4013	17.7948	22	2	3	2	2	2	6	0.226443	0.00191998	0.00678937	31826.4	36311.7	22903.7	23797.6	16483	21795	5920.57	20080.5	6392.68	2706.48	1873.01	4935.33	2832.24	0	26351.2	39793	25126	31397.7	37750	30540.4	25976.4	38880.3	19605.6	73164.3	39839.7	20403.7	21635	30381.5	17556.9	19904.4	31284.4	16659.9
670	M213T9	213.148	213.147	213.149	9.1404	9.11367	9.1668	35	4	3	4	4	6	14	0.0565147	0.00193109	0.00679764	23998.3	15046.9	22303.9	21606.4	106110	41223.4	6972.18	2186.94	6724.34	8959.47	60055.8	2329.73	46101.9	0	26799	30605.5	14855.2	27967.8	28332.6	15430	12435.5	16146	16886.8	13143	13881.5	17788.8	14275.8	31344.5	23195.7	15415.4	27897	21695.1
671	M487T20	487.378	487.376	487.382	19.8725	19.6262	19.9657	45	4	4	5	5	6	14	0.143951	0.00193481	0.0068004	22130.9	16752.7	18696.9	32662.1	179428	48148.5	12047.5	7476.77	4312.63	14831.9	94065.4	6931.04	31304.4	0	27519.7	29322.6	6449.84	30202.9	32324.6	6965.72	20222.9	7275.87	22667.8	20553.8	7108.72	22686.8	22092.2	18948.5	13586.2	21567.9	22792	13195
672	M209T14_4	209.189	209.189	209.19	14.4489	14.4355	14.4658	4	0	0	0	0	4	0	0.072591	0.00193854	0.00680314	9000.94	8251.54	8825.37	8309.48	7329.33	8347.21	505.342	202.435	756.224	969.406	284.868	605.933	1618.68	0	8275.7	9640.31	9030.22	9466.55	8653.64	8939.21	7993.59	8080.08	8519.38	8267.25	8209.7	8439.23	9777.48	7629.24	8873.66	8720.75	8493.99	9457.07
673	M272T7_1	272.064	272.063	272.064	7.26282	7.21073	7.3129	15	3	3	3	1	3	2	0.199119	0.00194227	0.00680589	12428.1	4206.46	2651.5	5211.64	101685	33676.5	8080.43	3944.44	1477.23	3001.05	121633	6705.64	80686	0	1978.07	18631.4	16913.6	2238.79	19036.5	15770.3	2399.18	9588.03	1180.99	2000.24	8919.16	1151.14	1734.9	4499.03	2573.98	497.425	4065.24	2538.44
674	M305T13_1	305.248	305.247	305.249	12.9268	12.8912	12.954	44	6	6	6	6	6	14	0.111994	0.00194601	0.00680863	379508	305301	259565	303808	1.05394e+06	432414	108934	79428.2	18618.9	124167	345375	48427.7	371704	0	263267	306383	562275	326097	374752	444275	280759	407430	240804	277065	400736	225011	266695	274897	284070	248250	235284	248194
675	M449T12	449.363	449.361	449.365	12.3309	12.3179	12.3465	21	5	4	1	3	0	8	0.0746974	0.00194601	0.00680863	36061.6	32393	26621.7	30577.5	11260.2	27447.9	2662.22	12195	4033.26	9728.35	3752.65	2050.29	10130.2	0	39647.7	38268.9	32771.6	35632.3	36532.1	33517.1	27009	47614.9	25449.2	24916	48254.1	21114.9	22265	27308.3	30379.4	20967.2	29788.4	29022.1
676	M415T14_2	415.357	415.356	415.359	14.4588	14.428	14.4727	42	6	6	6	6	4	14	0.0737272	0.00194976	0.00681137	345173	275764	264982	254577	57554.1	244525	62314.3	81782	63347	79600.5	30660.7	18028.1	116245	0	305067	439028	314256	306973	409712	296002	225032	361895	235412	221280	397911	213053	191703	336367	274006	195625	333316	258875
677	M203T17	203.179	203.178	203.18	17.0912	17.042	17.1167	12	1	3	3	2	0	3	0.125445	0.00196104	0.00681957	8470.28	10490.9	8441.85	7500.96	5005.71	7744.34	1821.63	3594.97	1293.57	965.597	632.411	971.486	1161.57	0	6870.76	8426.59	7599.18	7609.31	8309.28	12006.6	8591.78	14762	7332.04	8280.3	15411.1	8568.31	9105.55	6043.54	9613.52	8075.91	8562.72	9249.84
678	M659T11	659.456	659.454	659.46	11.3378	11.3363	11.356	5	0	0	0	0	3	2	0.0996059	0.00196104	0.00681957	7164.66	5457	5037	5467.18	17439.7	9692.22	1742.97	1292	1008.36	2100.05	6173.21	965.403	6450.05	0	5550.14	4641.46	7659.94	9369.47	8079.17	7687.78	4832.26	4949.42	8019.11	4912.98	5486.23	4542.01	5360.26	3790.52	6315.89	5478.93	3839.21	5437.22
679	M341T12_1	341.305	341.296	341.307	11.6495	11.644	11.8401	43	6	6	6	6	5	14	0.0438357	0.00196482	0.0068223	160310	245066	201408	202292	80563.2	184256	45915.1	41108.5	21722.2	44090.4	65068.5	8077	43134.3	0	203543	183023	103540	208629	153306	109818	235552	207734	291989	227229	207644	300248	220508	188607	221082	193455	167721	217077
680	M702T14_1	702.439	702.436	702.444	13.5951	13.5914	13.5989	4	0	3	0	0	0	1	0.146529	0.00197239	0.00682774	18847.4	14382.6	11759.4	14550.9	9992.79	13477.5	8495.03	2727.23	1044.45	2074.97	2082.02	1974.84	6163.96	0	13543.2	13695.6	31626.5	13233.7	13215.3	27770	14573.6	12055.7	19195.5	12925.5	15461.9	12083.6	11799	11479.5	10576.1	12151	10993.3	13557.8
681	M293T10_2	293.211	293.211	293.212	9.88237	9.86368	9.92623	27	4	2	6	4	1	10	0.0493447	0.00198	0.00683318	69164.6	23575.8	65688	34908.3	172908	74762.6	39940.2	7613.92	28196.1	10192.8	110373	3689.14	43288.5	0	66967.2	115448	26764.6	67280.6	114140	24387.1	16679.9	23265.2	32878.5	15844.1	20068.8	32718.6	33600.5	95329.8	67335.9	31497.6	95078.8	71285.6
682	M358T9_3	358.295	358.292	358.297	9.00188	8.9586	9.24523	39	5	5	5	5	3	12	0.0822574	0.00198	0.00683318	30520.5	22164.8	23706.7	27967.7	89227.6	40154.7	9184.39	5500.16	4691.1	5381.56	28645.1	3303.02	18001.3	0	28326.5	48552.3	25573.9	25657.4	31078.2	23934.5	15556.8	28364.5	20852.9	18233.7	29233.9	20746.9	24410.7	23034.1	26667.6	14743.6	27729.9	25654.4
683	M691T18	690.566	690.563	690.57	17.9669	17.9397	18.0182	36	6	6	3	5	2	14	0.139629	0.00198	0.00683318	36021.8	38147.8	18768.5	31380.2	10942.1	28478.2	6382.15	18989.6	8720.44	10382.5	6214.96	3976.38	6868.87	0	27736.6	37721.1	41716.1	30077.4	34912	43967.5	64309.7	15941	41617.1	51436.3	17248.7	38334.3	28882.6	15273.7	10952.1	30269	16722	10511.7
684	M358T12	358.332	358.331	358.333	11.6496	11.644	11.6747	44	6	6	6	6	6	14	0.0634585	0.00198381	0.00683589	206767	329978	260905	273121	102968	245754	60880.1	56487.5	30973.5	65376.3	90235.2	15595.2	60626.9	0	269940	217149	140150	281316	189666	142381	322199	279932	390597	296656	281455	409032	262034	242350	298323	249010	218931	294784
685	M625T7	624.924	624.916	624.925	7.40082	7.38822	7.6362	5	3	0	0	0	0	2	0.471888	0.00199142	0.00684128	2108.93	1354.7	439.694	422.05	362.94	1471.69	909.221	690.453	282.747	431.931	291.384	694.473	1371.96	0	2653.28	1405.47	3366.9	1746.71	916.836	2564.42	1243.23	1692.74	2192.19	118.121	1516.87	1365.02	443.261	406.287	867.557	0	563.813	357.247
686	M478T12	478.409	478.402	478.411	11.6501	11.4028	11.7225	43	6	6	6	6	4	14	0.110131	0.00199145	0.0068413	26896.3	38146.3	33362.9	34252.1	13648.7	30420.9	7146.9	5573.1	3322.88	6201.5	9043.3	3350.29	6579.24	0	36830.6	25635.3	19533.3	34499	23739.2	21140.6	35447.2	35118	41034.7	32588.8	36671.6	48017.4	30569.2	32002.5	38419.4	31105.5	31397.3	36683.2
687	M503T10_4	503.429	503.423	503.431	9.9281	9.902	9.97738	8	0	0	3	2	1	2	0.392928	0.00199145	0.0068413	42314.1	34480.6	18093.3	15059.2	9441.14	27299.8	8121.39	11953	16451.2	10331.4	8044.09	10726.9	13395	0	54460.9	37746.3	36716.7	50788	38423.6	35749.1	30156.5	47086.9	20419.8	33927.1	50270	25023.3	30523.2	2903.23	33783.9	1983.52	4563.56	34802.6
688	M444T13_1	444.356	444.355	444.358	12.8407	12.5633	12.8611	46	6	6	6	6	6	14	0.0936841	0.00200298	0.0068494	889386	838444	743100	837099	407450	826446	73874.7	100544	75564	141195	234302	77424.9	226774	0	921767	888986	772266	920882	987237	845176	839641	899559	781298	998622	801691	709852	845163	774162	725655	762646	614913	736060
689	M166T15	166.094	166.094	166.095	15.1585	15.0828	15.1856	39	6	6	5	6	4	12	0.198333	0.00200683	0.00685209	13961.8	15380.9	15780.5	17225.5	4231.76	11192.4	2077.46	3382.36	3160.6	1972.49	1860.14	2219.81	4561.66	0	12321.6	15264.7	11998.7	13974.7	17420.7	12790.1	12447.8	16985.6	12385.3	13269.8	21036.4	16160.6	10701.7	19296.7	17226.1	13316.3	17455.8	16686.6
690	M203T11_2	203.142	203.141	203.145	11.3327	11.3071	11.356	40	6	6	6	6	3	13	0.163315	0.00200683	0.00685209	9909.32	9821.32	8958.48	11866.2	6572.08	9817.1	1510.81	1179.11	726.558	1678.8	2281.16	1603.28	2808.55	0	9549.88	11525.5	11501.6	9876.92	9542.27	7459.75	9974.69	10724	10320.7	7630.79	9481.69	10796	7830.62	9581.31	9350.84	9028.58	9619.95	8339.57
691	M293T14_3	293.284	293.283	293.285	14.0077	13.974	14.0148	24	5	3	2	5	2	7	0.121768	0.00200683	0.00685209	9833.74	7932.57	7758.84	10382.7	4788.34	7846.43	2268.78	1373.99	1567.55	3252.88	607.633	955.445	3597.27	0	10616.3	11206	6775.19	12074.3	11162	7168.72	6660.38	8169.94	6807.48	8419.61	10328.2	7209.8	5960.07	9120.35	8795.82	5738.49	9187	7751.33
692	M306T11_4	306.251	306.25	306.252	10.698	10.6624	10.8558	43	6	6	4	6	6	14	0.182954	0.00200683	0.00685209	16799.4	10123.7	12177.7	12988.2	72064.5	25161.6	6565.29	2654.34	3430.79	3521.31	18888.6	4603.41	9638.41	0	16688.2	17393.1	10181.2	20639.2	26721.3	9173.07	10463.2	10005.8	12751.1	5222.9	10131.8	12167.6	8152.23	15511.4	11194.8	8463.41	13811.8	15932.9
693	M904T10	903.707	903.704	903.711	10.3101	10.289	10.3382	16	1	2	1	3	2	7	0.158406	0.0020107	0.00685478	12418.5	9353.78	7344.84	12666.1	2598.88	8119.17	1287.44	2811.22	2233.93	5700.17	2247.3	1286.13	4744.63	0	14592.3	12121.5	13104.8	12042.3	10840.2	11809.8	8292.23	13471.7	7210.28	8712.45	12080.6	6355.52	3964.02	8026.99	9513.54	5190.71	8922.79	8450.97
694	M389T11_1	389.114	389.111	389.116	11.0116	10.997	11.035	15	1	2	2	3	1	6	0.161302	0.00201457	0.00685747	7735.09	3033.71	3322.65	2575.26	2360.03	6402.3	1909.1	973.759	684.832	664.454	686.349	1032.7	2911.6	0	7880.99	9784.64	4902.72	9202.32	8639.34	6000.53	4399.04	2336.16	2610.03	3934.68	1851.47	3070.86	2406.69	3432.22	4287.55	2963.82	2967.79	3877.85
695	M267T12	267.268	267.267	267.269	11.6493	11.3791	11.6744	47	6	6	6	6	3	13	0.188372	0.00202622	0.00686551	9291.41	13209.3	11013.8	11788.6	5821.38	10246.1	2304.34	1927.4	1188.41	2378.9	2547.98	1930.09	2384.11	0	11975.9	10179.8	6902.07	11581.3	8440.71	6668.75	11402.5	13550.3	15870.4	11615.5	11751.4	15065.8	11296.5	10123.3	11438.6	10586.8	9639.54	12998.1
696	M538T17_3	538.165	538.164	538.166	16.9505	16.9092	17.0077	5	0	4	0	0	0	1	0.272555	0.00202622	0.00686551	14112.8	17137	13846.4	13348.7	8519.14	13439.2	1064.05	3825.3	1197.7	1834.99	1263.09	3662.92	1686.7	0	13858	15249	12416.9	15266.9	14083.8	13802.3	23059.4	16631.8	14293.3	19783.4	16662.6	12391.6	12971.7	14077.3	12027.2	14095.4	14437.6	15469
697	M764T11	763.622	763.621	763.623	11.0941	11.0825	11.1081	8	2	1	3	0	0	2	0.0555249	0.00202622	0.00686551	5616.79	11593.6	14686.8	25078.1	883.133	9455.53	491.307	6934.95	6759.55	29924.3	345.162	525.017	27363.4	0	5427.98	5408.65	5216.51	6090.77	5190.72	6366.14	13571.7	3012.39	17926.1	13904.7	2977.41	18169.1	17357	20550.1	6606.97	17414.1	20484.4	5708.18
698	M279T11_4	279.232	279.232	279.233	11.4978	11.4748	11.5187	23	1	1	4	0	4	13	0.106531	0.00203012	0.00686818	81345.9	76161.6	70759.2	80804.8	248727	77566.4	21036.6	26518.1	12025.9	8185.67	123175	8263.26	74977.6	0	94205.8	89105.6	93930.6	39103.3	87178.6	84551.5	91037.6	87430.8	90760.3	84082.5	81050.5	22608	86714.4	62645.1	64975.7	85709.8	61512.8	62997.5
699	M601T9	601.374	601.37	601.379	9.49999	9.47382	9.52333	22	3	4	2	3	2	8	0.181672	0.00203012	0.00686818	21357.3	13748.8	12358.1	18401.5	9392.92	15842.2	5503.18	1838.57	2568.9	5483.97	2680.78	2878.08	6159.7	0	19267.5	19877.2	25337.6	12675.8	22374.3	28611.3	13196.6	14340.8	15041.4	10269	15106	14539.2	14022.7	12685.6	11434.5	16330.8	9214.34	10460.9
700	M280T6_2	280.163	280.162	280.164	5.57739	5.33907	5.8001	86	2	3	0	3	0	6	0.250588	0.00203795	0.00687352	1700	1664.02	1486.84	2208.51	1240.14	1604.27	138.227	311.879	76.7554	1322.88	326.924	402.01	697.113	0	1963.52	1622.22	1725.87	1683.11	1594.84	1610.42	1607.63	1410.28	1527.54	2229.14	1412.7	1796.81	1582.31	1444.99	1491.11	1360.06	1529.21	1513.37
701	M415T19	415.385	415.383	415.387	19.1122	19.0328	19.1645	43	6	6	6	6	6	13	0.301786	0.00203795	0.00687352	50380.8	60873	65592	62180.7	30261.6	47452.6	3158.2	10598	17788.1	17198.7	9676.15	14320.5	7245.81	0	52494.1	55583.6	49287	46627.8	49091.3	49201.1	50713.6	59753.9	72054.6	50778.5	56527.9	75409.6	51352	85210.1	51642.6	62978.4	90295.5	52073.7
702	M583T16_1	583.416	583.414	583.417	16.4484	16.4024	16.4738	18	2	4	5	0	2	5	0.327992	0.00203795	0.00687352	41035.3	54918.7	38408.4	34118.4	16373.9	26318.1	11671.6	23615.8	7598.58	5895.32	2505.72	8632.1	5574.56	0	31704.8	34419.6	63952.5	36331.1	39451.5	40352	23023.9	66927.7	60725.1	36590.1	90257	51988.1	31313.4	28863.2	40770.8	49269.8	37128.6	43104.4
703	M122T0	122.019	122.019	122.02	0.065575	0.0138	0.190667	16	0	2	1	1	4	1	0.463198	0.00204187	0.00687618	994.66	1904.23	1151.3	1780.64	843.263	1121.58	414.459	1344.17	471.357	1177.21	264.469	519.515	472.681	0	1189.77	1139.58	1148.23	149.681	1154.45	1186.25	1338.29	1462.91	1219.91	1373.2	4643.21	1387.9	1477.2	230.528	1275.3	1104.01	1360.31	1460.43
704	M398T13_1	398.328	398.325	398.329	12.7515	12.7213	12.7743	16	0	0	3	0	6	7	0.164653	0.0020458	0.00687884	29532	22613.1	24176.5	22900.4	66089.6	32640.4	4059.21	5559.56	5936.45	4005.06	24012.8	5374.35	18144.4	0	26656.5	27573.5	31303.6	27808.8	37059.2	26790.5	20714.3	23305	17647.3	29793	16037.4	28181.8	20425.8	30347.7	24010.9	27141.3	14438.6	28694.5
705	M787T9	786.595	786.593	786.598	9.45028	9.42655	9.461	31	6	4	3	2	4	12	0.0825331	0.0020458	0.00687884	6.24054e+06	3.37779e+06	1.84642e+06	2.53888e+06	1.06433e+06	3.41821e+06	3.45885e+06	1.96857e+06	427260	413111	783269	282115	3.54483e+06	0	5.62606e+06	3.04128e+06	1.00057e+07	4.85474e+06	2.95275e+06	1.09627e+07	1.27825e+06	6.06626e+06	3.09433e+06	1.25562e+06	5.15394e+06	3.41834e+06	1.65445e+06	1.4163e+06	2.3595e+06	1.68146e+06	1.55742e+06	2.40938e+06
706	M213T14_4	213.184	213.184	213.186	14.0081	13.6795	14.0335	40	5	6	5	5	5	13	0.161407	0.00205763	0.00688681	15075.3	10850.4	11765.7	12763.4	18311	13952.6	2881.64	1325.74	1359.54	2908	2645.98	2252.05	2788.35	0	10331.8	15766.3	16063.5	17438.5	13003.7	17848	11725.1	9639.36	11625.5	12683	9807.2	9622.03	9710.63	13082.5	13336.1	11816.7	10862.8	11785.6
707	M213T14_5	213.185	213.184	213.185	14.4343	14.4145	14.4658	7	0	0	1	0	3	3	0.145263	0.00206159	0.00688946	6717.04	6181	6241.08	4931.5	14787	7528.89	1376.07	1131.02	777.841	875.616	5992.79	1093.67	4435.5	0	6584.85	8258.9	5689.47	7306.14	7843.66	4619.23	6327.66	4814.81	7217.57	6400.41	4861.87	7463.71	6724.82	5562.3	6814.45	5921.52	5237.57	7185.82
708	M399T20	399.353	399.344	399.356	19.725	19.6582	19.8917	22	4	4	2	5	2	5	0.289555	0.00206556	0.0068921	6960.2	9733.19	7711.28	7358.27	3658.21	6543.36	2131.93	1830.17	1932.53	2292.96	1145.71	1894.66	1435.06	0	5503.6	6386.59	5435.42	6510.07	11168.1	6757.46	6804.19	11268.6	9895.62	8528.88	11778.1	10123.7	5444.46	9614.09	5904	6939.34	10110.5	8255.33
709	M277T8_2	277.216	277.215	277.217	8.48958	8.4208	8.71435	38	6	5	4	6	5	11	0.286536	0.00206953	0.00689474	31194.1	19999	23221.4	28542.4	118213	36639.1	8982.87	4778.5	2918.47	11520	105402	10498.4	21440.1	0	46270.2	28597.9	18606.1	31285.3	28861	33544.2	20984.1	15609.5	16133.3	27912.5	22519.7	16834.8	20921.7	26279.1	21709.3	25489	25577.3	19352.2
710	M477T11	477.362	477.358	477.371	11.1624	11.0073	11.1823	15	2	0	5	1	0	7	0.177448	0.00207351	0.00689738	46105.9	28229.3	25115.9	30552.4	18554.7	37257.6	10735.3	2582.86	7580.46	9034.82	9115.75	6611.28	10893.7	0	38559.6	41317.4	62714	37739.2	39722.3	56583	28097.2	24656.4	32415.9	29240.8	26809.1	28156.4	25065.9	27199.3	23798.9	11694.4	34661.6	28275.1
711	M571T16_2	571.44	571.435	571.443	16.4393	16.4063	16.4775	24	3	5	5	4	0	7	0.320633	0.00207351	0.00689738	21618.1	26227.3	23142.4	30466	12014.1	19672.7	6697.79	6377.55	2653.18	6945.76	1958.46	6307.71	3605.31	0	21586.7	27751.3	13197.8	14181.8	29035.7	23955.6	18176.9	22003.3	28991.6	23709.7	28093.4	36388.7	24030.4	18249.6	24413.6	25269.4	24885.2	22006
712	M198T7_2	198.185	198.184	198.186	6.57212	6.45822	6.62088	7	0	0	0	0	4	3	0.111097	0.0020775	0.00690002	847.282	726.727	530.92	685.704	2877.16	966.07	179.61	156.826	113.684	133.586	1858.91	107.328	1084.44	0	983.338	528.876	868.03	922.235	764.902	1016.31	665.046	629.436	592.225	724.025	1029.32	720.311	635.208	511.199	478.538	488.804	692.074	379.7
713	M569T15	569.432	569.43	569.435	15.4605	15.4337	15.4859	36	6	6	6	6	2	10	0.216998	0.0020775	0.00690002	126037	138622	130753	154341	54088.2	94137.2	31364.4	15792.2	4328.21	27067	15649.8	20427.6	19549.4	0	108602	163712	114765	103374	167962	97807.8	120099	158190	146761	119918	148838	137925	127468	126175	133724	128356	137621	131174
714	M343T11_1	343.154	343.153	343.156	10.6497	10.6317	10.6756	44	6	6	6	6	6	14	0.0731059	0.0020815	0.00690265	285146	284918	290063	271973	222211	265342	29302.3	15420.1	28142.1	9755.57	21942.5	19398.1	45341.8	0	272073	270600	269482	344503	279648	274571	314704	277490	274571	283192	286242	273312	280610	346677	277619	283320	269997	282158
715	M410T17_1	410.387	410.385	410.389	17.1893	17.1317	17.2353	41	6	6	6	6	4	13	0.259439	0.0020815	0.00690265	109639	172612	139112	134631	50203.8	99663.6	8690.34	85478.3	42043.2	61135.4	20316.3	25856.6	11724	0	97103.3	105580	117496	104375	119515	113762	109090	115136	293435	121199	125527	271282	107224	108554	141797	218696	115968	142432
716	M319T10_1	319.227	319.225	319.23	10.147	9.90252	10.1742	30	4	4	5	2	5	8	0.0630978	0.00208551	0.00690528	25544.4	17441.9	25082.6	19810.6	78900	33214.2	9056.6	2334.82	6413.85	4789.18	28237	2095.75	22964.9	0	28653.6	34648.1	14568.2	25947.4	34613.5	14835.6	14440.6	18899	19069.4	14418	18841.4	18982.9	17389.6	31254.2	24653.2	17352.9	30824.7	29021.1
717	M329T11_2	329.247	329.247	329.247	11.2643	11.2505	11.2644	3	0	0	0	0	3	0	0.0452725	0.00208551	0.00690528	23205.8	21831.2	22200.3	21570.4	50706.9	27323	1522.99	1199.64	1787.58	1521.11	8582.72	1236.98	6451.58	0	24586	22968.6	23372.1	24352.4	23602.5	20353.3	20570	21859.6	23489.7	22206.6	22524.1	20337	22169.5	23389.7	20806.5	25028.7	21696.4	20111
718	M416T19_3	416.384	416.381	416.387	19.1003	19.0102	19.1745	29	3	6	3	4	3	10	0.364328	0.00208551	0.00690528	6285.63	8812.67	8732.41	8568.91	4296.49	5970.19	892.409	2315.21	2499.57	1835.02	1518.18	2175.1	1211	0	5058.28	6206.02	5923.24	7236.7	5878.13	7411.39	8255.69	7992.39	11281.2	5401.67	8329.54	11615.5	6648.85	11783.6	7122.94	8479.82	11875.3	6483.89
719	M248T12	248.209	248.208	248.212	11.7461	11.7224	11.7869	17	4	0	2	3	2	6	0.369219	0.0021016	0.00691577	3449.4	6730.95	4875.81	5827.99	4315.39	5311.59	1468.21	1483.8	1284.28	842.385	647.7	1961.14	1688.05	0	2107.38	4581.26	4883.17	1376.32	3173.46	4574.79	7800.82	7639.95	5423.95	6283	8503.6	4734.38	5507.91	5050.32	3849.69	3487.99	7011.04	4347.93
720	M325T12	325.274	325.273	325.287	12.239	12.2304	12.4186	8	1	0	0	0	5	2	0.0409639	0.0021016	0.00691577	27037	24662.6	26519.7	25446.7	113776	44627.1	7200.68	1394.96	2857.86	2016.02	95214.4	1828.1	32159.3	0	31051.7	13041.1	26893.8	30158.8	33084	27992.5	23923.9	24037.9	27421.3	23726.8	24750.6	24114.9	22885.1	27467.6	26122.6	23876.7	30645.5	28120.5
721	M371T10_2	371.282	371.279	371.291	10.2634	10.181	10.3648	18	0	5	2	5	2	4	0.322139	0.0021016	0.00691577	49168.5	32246.9	29190.6	36653.7	57895.4	39867.6	11338.6	11326.1	5621.89	9523.01	11027.9	12842.9	9416.99	0	60058.1	32187.9	57430.8	55831.3	38262.3	51240.7	46204.1	29559.3	29817.9	40070.2	34718.4	13111.6	20240.5	28670.5	31938	36955.9	26517.4	30821.4
722	M822T9	821.518	821.516	821.522	8.7915	8.77233	8.79865	5	0	3	0	0	1	1	0.192155	0.0021016	0.00691577	7004.28	3874.11	3609.53	4733.97	2759.86	5093.92	1778.71	1544.82	896.615	1238.68	916.011	978.82	2535.85	0	4721.74	6613.27	8446.06	5615.93	7086.03	9542.62	2766.88	4981.13	3398.71	2211.3	6393.06	3493.58	2855.3	2637.68	4379.93	4510.45	4378.37	2895.43
723	M401T11_4	401.382	401.379	401.383	10.77	10.7127	10.8697	13	0	0	4	0	3	6	0.353482	0.00211375	0.00692361	1235.3	1576.19	6183.09	2517.84	4059.07	3252.02	597.671	236.888	3200.14	1071.45	1219.85	1149.53	1826.86	0	1756.62	1582.72	489.801	889.642	1935.4	757.616	1304.01	1710.59	1320.95	1690.81	1904.32	1526.45	1500.67	9055.53	7274.85	2883.78	8855.41	7528.31
724	M427T14_2	427.357	427.356	427.359	13.8428	13.8418	13.8753	44	6	6	6	6	6	14	0.0636183	0.00211782	0.00692621	7.90497e+06	7.11238e+06	6.87686e+06	7.42656e+06	3.52234e+06	7.20921e+06	961016	762890	811819	1.24551e+06	1.43176e+06	458638	1.58886e+06	0	8.71747e+06	8.62023e+06	6.78616e+06	7.64198e+06	8.86021e+06	6.80376e+06	6.58627e+06	7.117e+06	6.59063e+06	6.44752e+06	8.44608e+06	7.48679e+06	6.20105e+06	8.04323e+06	6.7773e+06	6.4491e+06	7.69668e+06	6.09384e+06
725	M383T10	383.331	383.33	383.332	9.54387	9.53815	9.56873	3	0	0	0	0	3	0	0.0913944	0.00212597	0.00693141	11545.2	10491.3	9921.76	10210.8	16359.8	10845.7	1042.1	1161.09	1570.26	1509.43	3623.7	991.233	2380.51	0	11149.6	10534	12754.8	10303.1	12588.3	11941.3	8869.46	11940.3	10796.2	9427.8	10536.8	11377	7640.58	11587.2	10342.8	8647.39	9798.72	11513.9
726	M427T13_3	427.349	427.345	427.351	12.8403	12.8139	12.862	23	2	5	4	4	2	6	0.150449	0.00212597	0.00693141	97216.1	79175.7	82947.4	93688.4	50520.4	82735.1	16044.8	5373.38	20141.8	32939.4	5053.76	12447.4	21622.5	0	84984.7	119076	88548.3	85384.3	116535	88768.2	79575.8	86008.5	76239	70946.9	78549.1	83735.2	67702.9	115822	78388.2	78481.5	60790.2	96499.3
727	M252T9_2	252.268	252.267	252.27	8.75072	8.71435	8.8134	19	0	2	3	4	3	7	0.113783	0.00213006	0.00693401	1185.09	1527.78	2634.68	2043.28	5171.61	2369.24	554.999	803.792	1584.5	299.461	889.53	269.58	1904.15	0	1223.15	2216.45	850.295	645.429	1249.83	925.382	772.6	2630.89	929.008	1063.28	2439.13	1331.8	865.856	4758.35	2624.22	1476.11	4314.7	1768.86
728	M433T12_1	433.352	433.347	433.354	11.6497	11.644	11.8369	43	6	6	6	6	4	14	0.0668525	0.00213416	0.0069366	65997.4	94767.8	76884.6	74351.2	33017.6	73298.2	13540.8	15423.6	6792.28	15575.9	24394.8	4900.16	16464.2	0	80364.7	62202.2	50809.5	83961.9	64492.7	54153.2	91427.4	81710.2	112647	90043.1	78216.5	114563	77466	72699.6	87347.7	72055.3	69626	82113.2
729	M685T14	684.539	684.535	684.542	13.9985	13.769	14.0452	36	5	3	4	4	6	6	0.272933	0.00214238	0.00694178	61467.1	33214.8	40967.6	54327.7	112889	57808.7	19707	4705.36	3590.09	23131.4	70100.9	15777.9	26180.5	0	66937.5	42431.4	56164.4	97938	56930.5	48400.9	37751	37877.4	32477.9	35713.9	26861.6	28606.8	45439.9	38656.1	41120.8	44323.2	40556.4	35709.6
730	M384T14_1	384.346	384.346	384.347	14.4766	14.474	14.5216	3	0	0	0	0	3	0	0.0690733	0.0021465	0.00694436	26573.5	19047.7	26299.9	22903.3	62511.3	30610.8	2425.81	1149.42	6862.62	2748.8	28326.4	2114.39	13258.6	0	27541.3	24219.2	28262.4	29838.6	23551.5	26028.1	18769.5	17613.1	19039	19182.5	18577.7	21104.7	17224.4	29152.5	33731.1	18682	27140.2	31869
731	M199T11_1	199.169	199.169	199.17	11.3364	11.3076	11.5224	15	2	2	2	1	4	3	0.113676	0.0021589	0.00695209	31954.7	28807.9	46416.5	29514.6	58865.8	32513.6	763.574	2251.28	25572.4	996.326	36121.8	3696.02	9665.33	0	31955.1	32546.2	33065.4	30960.9	31384.7	31815.9	27302.8	26861.3	29246.4	30011	26883.7	32542.1	75856.4	28040.7	31971.3	31198.9	82661.9	28770.1
732	M378T16_3	378.247	378.246	378.248	15.762	15.4873	15.9469	14	0	0	2	0	3	5	0.468433	0.00216306	0.00695466	149013	144066	107654	133880	72077	106186	8413.57	5749.22	60530.5	6340.13	51472.3	49741.3	9107.41	0	159189	151909	157000	146495	139765	139721	153034	143262	147244	140681	144026	136152	139751	142616	147353	22116.1	155991	38098.2
733	M205T11_3	205.122	205.121	205.123	10.5597	10.541	10.5875	5	0	0	0	0	5	0	0.0418705	0.00216722	0.00695723	58884.9	56014.2	55581.8	54417	22475.4	53560.3	4609.33	3871.19	1201	2139.37	12908.7	2242.59	3360.51	0	64221.4	57634.9	63221.6	60498.8	55350.8	52382.1	62388.8	53995	57167.9	57017.6	50931.4	54584.5	56317.6	53852.7	56808.4	56529.3	55530.2	54452.3
734	M554T15_2	554.412	554.405	554.416	15.2843	15.2101	15.3116	14	1	0	1	1	3	8	0.294917	0.00217974	0.00696491	31823.2	22645.2	16986.6	20475	13664.2	32715.5	4616.57	4662.97	3522.92	8663.7	2548.69	9648.34	8487.25	0	35760.9	31380.3	23108.2	31888.5	35300.6	33501	22741.1	22837.6	16356.5	25132.2	29729.5	19074.4	19697.5	17472.9	17085.2	18497.7	10076.3	19089.7
735	M791T9	790.608	790.605	790.612	9.45595	9.42988	9.45897	6	3	1	1	0	0	1	0.196549	0.00217974	0.00696491	10970.9	7227.66	4514.71	6309.52	2587.47	7168.55	4584.45	3628.68	1305.57	1503.16	1580.36	1408.97	5336.15	0	9078.11	5846.81	16023.8	9446.56	8170.49	17259.7	3716.72	11072.4	7598.65	2774.21	11523.8	6680.09	3733.42	3882.04	6741.37	4966.51	3002.03	4762.91
736	M365T10_1	365.269	365.268	365.275	10.3618	10.0729	10.5531	18	2	0	0	5	0	5	0.119666	0.00219234	0.00697257	12916.8	8290.32	7580.67	11012.5	13524.6	10266.5	6865.41	658.974	496.894	3130.76	1652.66	1228.55	2879.07	0	26816.3	9086.44	11415.3	10875.5	9448.58	9858.85	8472.88	8545.75	7565.86	9128.11	8603.71	7425.62	7715.5	8367.55	7264.76	7866.33	7038.95	7230.95
737	M755T10	754.517	754.515	754.525	10.3845	10.3674	10.3957	3	3	0	0	0	0	0	0.183426	0.00219234	0.00697257	5257.79	3739.06	4216.8	4242.28	8519.83	4839.04	1065.79	590.191	563.938	458.508	2492.01	887.605	1298.44	0	4182.62	3647.22	5999.04	5850.98	6173.58	5693.27	4258.47	3480.19	2985.88	3194.38	4220.08	4295.38	4692.74	4902.44	3331.2	4333.42	4116.84	3924.17
738	M786T9	785.591	785.589	785.594	9.45047	9.42655	9.461	38	6	6	4	4	4	14	0.0952629	0.00219234	0.00697257	9.82346e+06	5.80736e+06	3.16896e+06	4.2772e+06	1.86887e+06	5.86611e+06	4.97649e+06	3.3291e+06	669520	777608	1.36126e+06	558823	4.15891e+06	0	9.154e+06	5.23468e+06	1.67371e+07	8.26489e+06	4.67161e+06	1.48785e+07	2.17926e+06	1.02028e+07	5.48361e+06	2.21546e+06	8.95779e+06	5.80529e+06	2.7822e+06	2.57729e+06	3.9142e+06	2.80527e+06	2.80566e+06	4.12916e+06
739	M282T10_1	282.243	282.241	282.244	10.1225	10.0978	10.1424	15	1	1	2	2	3	6	0.180718	0.00220078	0.00697766	2937.39	1909.53	2131.73	1943.85	5140.54	2642.93	727.652	269.405	675.132	475.795	2282.15	477.623	2157.24	0	3670.28	3488.03	1913.4	3174.6	3226.98	2151.03	1699	2223.58	2028.66	1579.93	1749.24	2176.78	1114.24	3060.88	2065.05	1999.83	2673.57	1876.83
740	M569T13_1	569.381	569.375	569.385	12.6742	12.5785	12.7417	31	6	4	4	4	0	13	0.397921	0.00220078	0.00697766	62099.7	59804.9	42122.9	57593.4	16894.7	64340.9	29587.1	12655.7	7140.41	29473.2	6166.76	25602.6	6794.15	0	60770.8	119711	42910.9	49046.9	60770.4	39388.3	71629.5	43395.4	60019.5	68043	45294.3	70448	49241.4	39446.3	29888.6	48416.9	41045.2	44699
741	M403T17_1	403.24	403.237	403.241	17.4778	17.277	17.6642	14	2	3	0	0	0	5	0.185536	0.00220501	0.0069802	43847.5	42248.3	41545	37035.1	35311.7	40609	3249.09	16922.3	1394.45	1320.05	2561.38	7534.44	3155.27	0	45463.8	43923.6	48121.5	41470.5	38905.9	45199.7	35835	38812.1	43333.9	73572	22540.4	39396.1	41447.2	43009.3	42963.5	41867.3	40550.5	39432.3
742	M854T14	853.706	853.702	853.71	13.8662	13.8428	13.8907	26	2	6	4	3	3	8	0.140642	0.00220925	0.00698273	82443.2	70245	61824.2	83243.1	20319.8	68341	26016.7	9096.54	15664.6	16818.2	15436	9611.65	34373.9	0	102331	96745.6	49837	91265.8	105427	49052	59158.6	86045.1	64373.4	72613.4	70066.8	69212.4	59635.5	86378.4	43907.9	56962.1	73745.7	50315.5
743	M301T9_4	301.294	301.288	301.294	8.76458	8.71362	8.85808	41	5	6	6	5	5	14	0.0594435	0.00221775	0.0069878	22333.3	37734.2	53732.9	44003.1	109742	49136.5	10895.1	15392.8	32994.2	4364.35	19780.3	2920.85	39430.3	0	2271.94	30584.8	23528.7	23658.7	33168.5	20787.4	20474.6	55164	38371	21493.1	55444	35458.4	20512.9	90180.2	51454.9	20263.7	96040.4	43945.4
744	M472T17_1	472.278	472.277	472.28	17.4952	17.4643	17.6427	3	0	3	0	0	0	0	0.0641002	0.00222201	0.00699032	50447.9	63106.2	46809.3	43400.3	42817.4	48367.7	3918.47	23865.9	1571.96	1438.06	3115.8	3100.38	3045.78	0	47980.5	53541.2	51235.4	54348.9	43843.8	51737.4	48717.3	46490.9	99082.5	87673.6	52251.4	44421.4	47922.6	49354.2	46798.9	45904.4	45267.4	45608.2
745	M472T9_2	472.399	472.396	472.402	9.48157	9.12993	9.52353	25	3	3	3	3	5	8	0.0828641	0.00222201	0.00699032	8471.14	5277.35	20432.9	6048.57	29528.3	14955	4614.15	772.696	15377.3	2720.89	12725.1	1239.23	12158.7	0	7760.13	12006.8	1942.38	7396.76	15233.6	6487.21	3986.63	5507.41	6346.08	5424.31	5412.67	4986.98	3140.17	38869.4	17092.6	7534.41	39203.3	16757.7
746	M275T9	275.201	275.2	275.202	8.6639	8.45378	8.75032	19	1	0	4	0	6	7	0.0727625	0.00223056	0.00699537	27503.9	12687.2	22919.4	15892.2	57677.6	24461.3	10927.9	2302.03	12507	3513.56	33514.1	1779.86	10351.4	0	29369.5	27776.2	16065.1	46210.4	28654.2	16947.7	9746.23	14527.4	14650.8	9824.34	14139.8	13234.4	10801.4	24597.8	45739.3	12755.4	23536.9	20085.8
747	M784T9_1	783.576	783.573	783.578	9.49946	9.47288	9.52012	40	6	6	6	6	3	13	0.111258	0.00223485	0.00699789	256289	104795	57721.6	102696	32055.1	117783	156176	67401	2737.49	46207.6	20374.3	13104.4	185018	0	163272	146165	464840	173066	140714	449675	30578.2	193337	98128.8	33696.8	170093	102939	56484.4	59259.6	57777.3	55065	55417.2	62326.2
748	M299T16_1	299.222	299.221	299.222	16.4086	16.2567	16.4875	6	0	0	0	1	3	1	0.118791	0.00223485	0.00699789	15977	15590.5	16077.1	13599.3	12494.8	14894.2	433.353	736.392	1602.73	2680.69	2970.86	1769.29	1540.84	0	16519.5	16343.3	16070.2	15362.4	15939.8	15626.7	15906.8	15587	15404.8	16240.4	16164.4	14239.5	18558.9	16985.7	13855.2	15282.4	15557.9	16222.4
749	M189T11_2	189.163	189.163	189.166	10.5147	10.3365	10.575	11	1	0	2	0	4	2	0.140283	0.00223914	0.0070004	5046.21	2823.24	3634.94	3320.79	8485.92	4345.25	2880.08	463.655	1743.81	949.161	3472.84	609.563	2134.28	0	3585.58	4296.95	4268.56	3723.33	10884.8	3518.05	2712.49	2303.4	2535	2774.36	3652.56	2961.61	2641.12	2672.29	2792.94	7145.68	3246.68	3310.95
750	M721T9	720.539	720.534	720.543	8.79202	8.74908	8.9646	10	1	1	0	0	1	7	0.229801	0.00223914	0.0070004	6980.64	4661.8	6611.73	5254.51	17853.8	11449.4	2228.65	1858.81	2664.57	1882.23	3982.68	2631.1	6182.62	0	6081.94	8756.35	4038.44	8131.54	9726.28	5149.29	2500.86	6482.54	4856.48	2751.63	7010.9	4368.38	2985.84	9861.21	7581.46	4508.91	8993.13	5739.84
751	M565T18_1	564.535	564.53	564.537	17.6678	17.5978	17.7432	44	6	6	6	6	6	14	0.361219	0.00224345	0.00700291	27711.7	41061	42533.8	45382.4	96612.1	46159.5	12022.2	4816.07	10397.6	22053.4	31138.1	16673.7	11172.4	0	47396.4	28895.5	25830.3	9770.33	29163.8	25213.9	46636.9	37415.9	46071.4	43157.1	35749.2	37335.2	44737.7	29296.6	49798.3	52570.2	29722.1	49078.1
752	M303T9_1	303.232	303.231	303.233	8.71032	8.67353	8.73053	25	2	2	0	3	6	12	0.110402	0.00224776	0.00700542	17015.3	11880.2	11304	14425.7	39112.8	17062	5388.19	1877.83	1225.88	3773.37	11200.9	1883.68	6212.22	0	11228.1	11034.7	21419.3	18370.4	15740.4	24298.7	8960.68	12908.6	11844.5	11733.7	14631.2	11202.4	10311.9	11774.2	12688.5	11974.5	9361.24	11713.4
753	M840T9	839.51	839.506	839.513	9.45093	9.42238	9.47378	37	6	5	5	5	2	14	0.137568	0.00225208	0.00700793	36028.3	32357.5	26009.6	29439.8	18711.8	32088.6	3242.66	8416.09	1870.77	1624.26	10025.4	4414.37	10419.4	0	34909.7	30384.3	38119.9	39000.7	35326	38429.4	24495.1	40560.6	31705.2	23426	44125.1	29833.2	27280.8	24911.5	28094.7	27477.7	23361.6	24931.4
754	M399T16	399.326	399.32	399.329	16.4601	16.4333	16.5359	30	4	2	2	4	5	13	0.126905	0.00226074	0.00701293	10690	14446.1	15654.4	12887	19101.2	14213.4	3989.31	1937.56	3277.15	1525.58	1933.94	1803.75	3933.08	0	4090.1	10895.2	13373.9	8231.99	15134.5	12414.3	11966.3	14150.2	17408.2	13015.4	14383.1	15753.2	13289.3	17785.7	14845.3	11044.1	20165.3	16796.7
755	M459T14_3	459.366	459.36	459.37	13.8064	13.5936	13.819	16	1	3	0	4	1	6	0.129741	0.00226944	0.00701792	59464.8	39427.1	48119	42224.7	22379.9	43042.5	11185.7	4629.65	12870.5	16987.4	9009.25	5584.37	18203.3	0	60946.9	72348.1	48642.4	59733.6	70461.7	44656.1	44335.7	33473.5	40327.2	35381.6	38230.2	44814.1	42303.9	67020	45224.6	40484.6	60391.5	33289.6
756	M523T13_1	523.403	523.401	523.405	13.3188	13.2992	13.3338	33	5	5	6	4	1	12	0.0434171	0.00226944	0.00701792	49566	73845.5	48816.1	55833.5	21013	50967.9	11808.5	29361.7	9925.79	10313	7150.71	2212.88	21133.5	0	33031.9	54929.7	62625.2	39303.6	47266.8	60238.6	44739.6	117937	85040.8	39721.1	67868.2	87766	39073.6	49097.7	58681.8	38136.6	45785.1	62121.8
757	M469T12	469.366	469.365	469.369	11.9094	11.8863	11.9123	8	3	0	2	2	0	1	0.10171	0.0022738	0.00702041	18406.9	13842.7	11472	12536.4	8657.82	12918.1	1745.25	2397.25	3121.1	4335.68	2308.1	1313.9	4320.61	0	17171.4	20286.9	17916.9	20110.4	19105.7	15849.9	12352	16076	15437.2	11190.3	16439.1	11561.3	9933.92	13756	11348.7	7054.16	16051.9	10687.1
758	M330T11_2	330.301	330.299	330.303	10.8725	10.6736	10.9046	14	1	4	3	0	0	2	0.178075	0.00227817	0.0070229	9348.47	8977.06	9431.22	7596.08	16039.8	9879.94	3357.18	1587.76	2190.47	262.752	2144.26	1759.37	2942.45	0	11201.8	10013.2	9711.97	12271.5	10117.2	2775.09	8069.85	8469.25	10985.6	8471.7	7031.61	10834.4	7764.44	12058.2	11240.3	7542.64	10872.9	7108.83
759	M793T11	792.621	792.618	792.623	11.1198	11.1089	11.1327	12	2	2	3	1	0	4	0.0542932	0.00227817	0.0070229	6324.56	9775.41	13235.8	28169.9	2693.34	12104.3	4189.31	5731.36	3987.82	29131.1	707.683	657.182	25923.3	0	2088.91	4786.62	11232.3	2842.9	5197.78	11798.9	7896.6	16534.4	4258.9	7782.81	17301.6	4878.18	18097.3	12190.5	8958.19	18229.2	11771.8	10168
760	M191T17	191.179	191.178	191.18	17.1693	17.1368	17.2127	24	2	5	4	4	0	9	0.288066	0.00228694	0.00702786	19385.4	21251.5	21478	18460.5	11101.8	18314.1	611.3	2135.67	2123.65	3096.51	3224	5275.66	1962.64	0	18827.6	19073.4	20007	19028	20305.7	19070.8	19257	19940.7	24085.8	21393.2	19294.5	23537.6	18513.8	20176.4	23591.9	22902.7	20212.7	23470.3
761	M475T12_2	475.361	475.36	475.364	12.0784	12.0564	12.087	21	2	2	2	3	5	7	0.101754	0.00228694	0.00702786	89032.5	59517.8	63584.5	69892.7	35557.2	63793.4	5371.75	19629.2	18248.1	18079.5	16137.3	6491.27	26502.8	0	92528.9	86136.9	89242.1	89735.9	80465.8	96085.3	81800.3	35588.9	65824.6	73956.2	35360.3	64576.6	69639	77867.6	37746.4	69672.1	82257.6	44324.3
762	M611T9_1	610.504	610.503	610.504	8.73483	8.71435	8.75345	4	0	0	0	0	4	0	0.353039	0.00228694	0.00702786	484.53	540.938	1294.39	1021.96	9361.49	1288.4	285.226	133.7	1129.77	648.283	5532.93	454.855	6304.34	0	52.8175	821.014	283.478	627.959	692.289	429.625	640.975	497.902	308.529	505.441	644.882	647.897	607.922	2425.52	778.871	106.459	2963.5	884.055
763	M695T18	695.443	695.44	695.448	18.1177	18.0908	18.1713	44	6	6	6	6	6	14	0.0902812	0.00228694	0.00702786	36614.8	35434	38382.7	35457.8	30600.2	36345.7	3676.94	1185.58	1249.3	2773.83	3804.76	3281.33	4816.23	0	35588.6	34725.8	42118.6	40214.8	32983.4	34057.6	37255.6	34560.8	34939.1	36606.1	34684.6	34558.2	38247.7	40311.5	37625.7	39409	37745.4	36956.9
764	M784T9_2	784.147	784.145	784.157	9.45703	9.43128	9.461	14	5	3	0	0	0	6	0.240863	0.00228694	0.00702786	22221.7	12374.7	6487.18	8050.58	3116.59	12031.5	11434	7654.45	2330.95	2126	2667.64	2897.94	12628.5	0	17993.1	8445.72	35044.5	23233.2	12647.7	35966.2	5575.26	19237.2	11968.9	3519.2	23248.3	10699.2	5451.53	4399.23	7130.78	5885.34	5181.25	10875
765	M322T11_2	322.246	322.246	322.246	11.2505	11.2396	11.261	3	0	0	0	0	3	0	0.0583841	0.00229133	0.00703034	32120	31232.8	30262	28625	26840.8	31941.1	1420.6	1200.29	1717.6	1285.34	2639.41	1864.85	4902.41	0	32032.6	32234.1	32893.8	32114.2	33862.1	29583.1	28882.1	32297	31246.1	31600.1	31685.5	31685.7	29093.7	32127.6	29134.9	32326.9	30676	28212.7
766	M423T11_1	423.326	423.323	423.328	10.8492	10.835	10.8689	41	6	6	6	6	3	14	0.0608663	0.00229133	0.00703034	126957	70253.7	92137.5	96232.7	38322.8	78159	13578.6	19260.6	24683.1	25709.4	33008.9	4757.25	36987.3	0	130824	138396	111057	122491	145149	113827	72206.8	46902.7	81957.3	82921.4	46362.9	91171.5	76016.7	109225	69634.8	102855	127669	67424.7
767	M213T15_3	213.112	213.111	213.112	14.5351	14.4335	14.5763	8	0	0	2	0	4	2	0.104439	0.00229573	0.00703282	19326.1	19352.2	19722.4	18440.7	15214.2	17689.4	762.03	745.892	1876.5	729.15	2411.79	1847.46	1883.14	0	19534.6	18993.7	19812	17994.6	19443	20178.6	18826.4	19819.6	20080.5	19530.8	19753.8	18101.9	19446.4	20270.5	20451.6	21774.9	16217.8	20172.9
768	M255T9_3	255.279	255.278	255.28	9.36138	9.30358	9.40703	39	4	5	6	5	6	13	0.0911248	0.00229573	0.00703282	8105.55	9855.91	12654.1	13338.8	8083.34	8261.41	877.146	2745.52	2456.56	975.53	3135.54	752.819	3566.08	0	8119.23	7440.19	7966.22	9802.21	7871.67	7433.79	7275.18	12428.2	8426.99	8164.01	14123.5	8717.56	11760.8	14781.6	10287.6	12686.2	16257.2	10151
769	M546T12	545.501	545.498	545.509	11.7925	11.7175	11.9106	8	1	0	1	3	0	3	0.478141	0.00229573	0.00703282	2679.82	1584.13	3033.93	4327.19	944.844	1925.55	1016.27	874.952	1124.7	2876.48	426.246	920.683	1766.88	0	2605.83	4400.31	1409.98	2673.08	3003.53	1986.21	1974.57	2510.27	367.964	1401.06	2432.17	818.765	4834.13	2165.96	1856.78	3870.08	2926.88	2549.79
770	M590T12	590.441	590.439	590.444	11.8627	11.8383	11.8863	12	4	1	2	3	0	2	0.162618	0.00229573	0.00703282	19887.6	15984	12341.3	14519.4	11691.1	15487.4	3912.92	1678.67	2854.17	3032.51	1165.26	2518.54	4922.57	0	19209.2	19582.6	19959.3	23275.7	13106.3	24192.4	15843.7	14283	18559.9	14758.4	17437.6	15021.5	12742.1	8156.38	16383.1	13592.4	10169.6	13004.2
771	M150T6_1	150.057	150.057	150.058	6.38423	6.33768	6.42823	3	0	0	0	0	3	0	0.0860956	0.00230014	0.00703529	3415.84	2834.28	2910.7	2917.44	1938.56	2882.07	247.819	391.997	196.55	521.947	641.425	248.134	594.14	0	3869.71	3178.84	3254.69	3291.8	3474.7	3425.29	3038.15	2452.49	3518.43	2654.79	2554.04	2787.8	2896.41	2743.06	2828.73	2967.44	3272.6	2755.98
772	M433T10_2	433.331	433.329	433.333	10.3928	10.1239	10.6373	51	6	6	5	6	0	11	0.55616	0.00230014	0.00703529	26788.3	23103	20439.2	29547.7	15650.7	31172.4	3548.4	1764.15	3688.17	10027	1273.94	17336.8	8424.35	0	23206.3	28950.1	28560.3	22420	31550	26042.8	24592	20966.3	25517.8	22172.5	21754.2	23615.4	16938.3	20831.7	23160.3	15793.3	20315.1	25596.6
773	M411T15_3	411.362	411.361	411.364	15.0778	14.9913	15.1351	25	3	4	5	3	2	8	0.193269	0.00230456	0.00703776	306795	308889	270146	368527	137455	235823	25047.3	28992.3	29078	150714	18420.9	45577.4	21061.8	0	344201	279683	281085	324145	310224	301429	328931	347195	316110	278713	271898	310490	248283	303149	252052	236562	304263	276566
774	M226T8_1	226.18	226.18	226.188	7.75319	7.65557	8.02382	6	0	1	1	0	3	1	0.166927	0.00231343	0.00704269	1678.43	1517.76	1468.36	1316.74	8713.46	2698.8	128.743	366.539	225.797	204.253	10227.4	450.503	5282.55	0	1836.3	1558.54	1549.42	1581.92	1767.8	1776.58	1680.83	1594.08	1813.69	1506.4	800.607	1710.96	1570.61	1577.73	1811.21	1356.53	1294.31	1199.74
775	M428T14_1	428.362	428.36	428.363	13.8429	13.8418	13.8753	44	6	6	6	6	6	14	0.0444281	0.00231787	0.00704514	2.84734e+06	2.58598e+06	2.51764e+06	2.68786e+06	1.2557e+06	2.59303e+06	362776	288991	267059	413904	521310	115203	554861	0	3.09813e+06	3.1215e+06	2.41362e+06	2.82004e+06	3.221e+06	2.40973e+06	2.39971e+06	2.81456e+06	2.36154e+06	2.33707e+06	3.05191e+06	2.55111e+06	2.37434e+06	2.91426e+06	2.44603e+06	2.31568e+06	2.78529e+06	2.27024e+06
776	M355T17_1	355.213	355.212	355.215	16.6019	16.4309	16.726	16	0	3	2	2	2	5	0.691599	0.00233125	0.0070525	17649.9	14065.7	17701.4	16986.8	12487	20945.8	1970.21	2213.24	3512.45	6082.38	2016.94	14486.1	1958.07	0	17671.2	16182.9	21387.8	16220.5	16559.2	17877.6	15912.2	12205	10464.3	15564.4	15409.8	14838.7	17483.8	17185.3	16205.1	24393.8	13988.9	16951.4
777	M361T14_3	361.35	361.349	361.352	14.2591	14.247	14.4525	26	4	4	1	4	4	7	0.130509	0.00233125	0.0070525	8370.71	8020.31	7717.96	6651.93	23880.9	11357.7	1207.39	1408.39	1860.92	1169.66	5538.4	1482.29	8069.31	0	7247.57	9760.65	7402.75	8715.07	9769.01	7329.2	7762.54	9188.93	7129.7	8005.84	9978.58	6056.25	7453.82	9239.21	9654.63	4476.2	8320.87	7163
778	M326T9_2	326.233	326.229	326.234	9.179	9.15772	9.20582	11	0	1	1	0	3	6	0.230426	0.00233573	0.00705495	4749.76	3781.94	5045.42	4203.3	11731.4	5164.61	783.302	1278.24	743.551	466.728	5659.99	1190.06	2600.49	0	3678.7	5840.21	4138.37	4579.68	5269.42	4992.2	4143.97	4430.4	4292.26	4952.46	3523.88	1348.68	4297.74	4868.02	6072.78	4157.26	5336.53	5540.19
779	M466T13_2	466.389	466.388	466.391	12.6416	12.6216	12.6616	43	6	5	6	6	6	14	0.0462475	0.00233573	0.00705495	438022	403223	343611	320052	112526	348872	58014.1	162815	92143.2	105164	56321.7	16134.4	200831	0	487448	485288	344312	462447	458943	389696	263917	599030	346306	259741	617679	332663	225659	410899	385452	224927	402595	412137
780	M359T12_4	359.335	359.331	359.337	11.6495	11.644	11.8383	43	6	6	6	6	4	14	0.0678095	0.00234022	0.0070574	52626.1	81711.3	65496.4	67542.9	27910.3	61931.9	15277.3	15359	8749.35	14242.1	21240.8	4199.57	15262.5	0	68540	54009.5	34815.7	71258.1	50020.5	37112.6	79425.4	67910.3	96741.6	72160.8	69544.5	104485	65530	57908.6	76321.5	63121.7	54999.6	75097.2
781	M319T7_2	319.167	319.165	319.174	6.67818	6.57588	6.74643	25	2	2	3	1	5	12	0.0936684	0.00234471	0.00705984	28496.3	8462.54	10083.8	11446.2	25165.2	16851.4	23111.1	1033.75	2839.37	2597.53	14631.2	1578.44	13392.6	0	15731.8	14443.9	58259.9	10363.5	13950.8	58227.9	9171.79	8832.61	9383.01	6710.9	8953.65	7723.29	8277.17	14325.7	11543.3	5973.52	10238.5	10144.6
782	M442T12_3	442.366	442.366	442.368	12.2357	12.2331	12.2438	3	0	0	0	0	3	0	0.184959	0.00234922	0.00706228	24104.8	28966.9	34410.4	40199.3	46798	36183.5	2193.21	10624.8	8901.43	3496.56	8477.02	6692.48	12968.1	0	23862.8	25699.8	23960.8	24401.6	26530.4	20173.4	31339.4	42534.9	15783.3	31579.6	35760	16804.1	47641.3	35655.4	22720.2	36301.6	26224.1	37920
783	M459T11_1	459.347	459.345	459.349	10.8586	10.8354	10.8804	42	6	6	6	6	4	14	0.0571161	0.00234922	0.00706228	945056	572783	723532	754645	227579	616022	138315	175536	163130	219972	261857	35184.8	278928	0	988734	929463	772975	1.00098e+06	1.15774e+06	820439	547901	350608	825121	590286	420247	702533	610903	978432	627696	666674	875245	582241
784	M463T11	463.396	463.394	463.399	11.3837	11.3606	11.417	32	5	4	5	5	5	8	0.412128	0.00235373	0.00706471	30786.9	41566.1	33230.2	33833.9	18176.6	37450.2	13499.1	16946.5	17363.8	16310.6	5898.32	15434.3	22133.3	0	32779.7	24488.2	57189.9	24710.4	21177.7	24375.3	33005.7	37699	28210.1	59148.2	65995.8	25337.9	24941.6	68403.2	25271.3	25946	30366.6	24452.4
785	M153T13	153.164	153.163	153.164	13.1042	13.0836	13.1205	13	3	1	1	3	2	3	0.164911	0.00235825	0.00706714	3504.93	2425.31	2894.79	3160.35	4882.67	2920.62	299.008	680.698	636.945	855.891	1142.22	481.641	1456.3	0	3290.35	3302.68	3295.21	3823.9	3369.69	3947.72	2396.68	1770.02	3391.42	2562.9	1564.98	2865.84	3613.13	2557.46	1793.52	3100.55	3226.9	3077.2
786	M615T9_1	614.536	614.533	614.539	8.99257	8.96083	9.02555	18	2	0	3	0	4	9	0.132342	0.00235825	0.00706714	2140.5	1244.61	3597.71	1546.22	22415.3	5111.12	765.568	594.431	3442.28	487.282	10516.8	676.418	9854.57	0	2386.7	2247.24	1361.56	2418.11	3254.79	1174.58	585.996	2281.13	1204.88	833.875	1073.9	1487.85	498.964	7588.33	1788.44	881.527	8283.89	2545.1
787	M265T10	265.216	265.215	265.217	9.58907	9.51655	9.63807	7	0	1	0	0	3	3	0.350403	0.00236278	0.00706957	11498.3	10120.3	10575.1	10148.8	18928.8	13435.7	1093.24	1604.1	966.482	992.172	5320.01	4707.9	2556.22	0	11132.4	12087.1	13470.4	10756.2	10769.2	10774.5	9770.82	11184.6	11375	7152.94	11224.8	10013.7	10246.3	10253	10941.5	8986.78	11356.4	11666.5
788	M276T8_1	276.181	276.18	276.181	7.6373	7.57498	7.70888	6	0	3	3	0	0	0	0.0924233	0.00236278	0.00706957	16152.2	21221.6	20818.3	16230.8	15638.5	17220	2920.6	4498.51	2281.56	1902.16	1301.26	1591.53	2872.65	0	16879.7	18027.7	12446.1	16557.8	19997.9	13003.6	25492.4	16915.8	19875.1	27811.3	16943.5	20291.8	19680.4	19846.3	21229.5	21363.1	18029.4	24760.9
789	M354T9_1	354.252	354.251	354.259	8.94002	8.90978	9.11492	13	1	3	1	4	0	3	0.239833	0.00236278	0.00706957	8770.72	6231.25	6955.16	8860.19	18580	9069.96	1615.97	1796.43	1634.27	2696.99	5992.26	2175.28	4498.06	0	7425.34	7208.7	11268.6	9310.61	9770.24	7640.78	3578.99	6960.54	7349.33	4330.44	7432.67	7735.54	5475.89	9955.12	5685.35	7454.29	6688.34	6471.98
790	M476T9	476.372	476.371	476.374	8.5976	8.55678	8.63817	18	0	3	5	5	1	4	0.112733	0.00236278	0.00706957	88329.8	63668.8	64236.6	71754.4	24016.7	67331.4	22687.6	14592	21732.6	32332	10811.4	7590.49	25605.7	0	102285	59757.3	98061.7	105110	58765.9	105999	57458	77277.1	49140.6	54127.6	86143.2	57866.5	37641.4	63714.9	97363.3	47537.5	59079.2	80083.2
791	M697T18_1	696.526	696.515	696.53	17.9919	17.9462	18.072	18	3	3	1	4	1	6	0.315086	0.00236278	0.00706957	14127.5	14507.7	8557.42	9912.46	6281.86	10969.2	1680.4	5091.43	3619.51	2463.57	2343.91	3456.23	2073.12	0	11437.2	14176.4	16477	15023.4	13393.3	14257.7	20544.7	8584.97	14735.6	19133.9	8538.36	15508.9	13779.6	7625.55	7838.67	11682.9	3683.42	6734.4
792	M219T14_2	219.174	219.173	219.175	13.8659	13.8184	13.8897	23	4	4	4	3	0	8	0.271868	0.00236732	0.007072	25677.3	22180.2	20559.7	26421.1	14563.1	24088.6	7403.71	4262.29	1977.36	5842.29	2617	6548.93	3697.41	0	37319.5	24261.2	18201.5	24135.6	31299.3	18846.7	22283.1	20938.3	18558.9	22913.4	30004.3	18383.5	21740.6	20139.2	19091.7	23931.9	19898.4	18556.1
793	M388T11_1	388.213	388.21	388.214	10.6597	10.6317	10.9049	41	6	6	6	6	5	12	0.0725228	0.00236732	0.007072	69099.2	67063.9	83956.8	76630.5	53098	68943.5	6548.08	31341.8	5560.47	8428.16	16708.7	4999.98	11379.2	0	70879	61729.6	71747.3	79970.9	64776.6	65491.5	82899	83529.7	72460	78065.4	3639.38	81789.9	84743.8	86733.6	86213.1	87134.6	72727.5	86188.1
794	M379T18_3	379.216	379.215	379.217	17.7143	17.5912	17.7455	7	0	1	3	1	1	1	0.365906	0.00237642	0.00707684	37097.2	35053	38141.1	31776.2	28626	37536.6	2276.21	2089.13	12809.7	2848.7	1908.29	13734.9	3115.35	0	38683.7	35699.2	40417.4	37383.2	36450.6	33949.1	35422	31455.2	35505.3	37148	36793.2	33994.5	63355.4	32960.7	29162.8	36132.5	29600.9	37634.1
795	M398T16_2	398.238	398.237	398.239	15.7404	15.6597	15.8634	7	0	1	0	0	3	2	0.227873	0.00237642	0.00707684	40174.8	36159.5	38398	36735.6	29426.7	43831.5	1511.49	6713.11	1671.75	2137.29	7362.93	9988.01	2814.32	0	42521.1	41019.6	40605.6	39443.8	39120.5	38338.3	38655.7	40639.3	22589.5	38616.2	37848.2	38608.4	38685.5	38989.2	36051.7	37038.3	40858.2	38765.2
796	M414T14_1	414.351	414.346	414.357	13.9845	13.961	14.2713	28	4	3	5	5	3	7	0.252621	0.00237642	0.00707684	48679.4	33697.5	41945.8	33314.7	44709.2	36501.8	5092.75	2681.81	5239.7	3747.62	11138.6	9221.12	9528.69	0	45781.9	46461.5	42782.4	49725.1	49736.6	57589	33877.7	38387	34401.1	32075.8	30496.1	32947.3	36104.5	42621.8	41671.7	37553.4	51044.7	42678.5
797	M723T11	722.504	722.499	722.508	11.2324	11.1988	11.2561	31	1	3	5	5	3	14	0.133951	0.00238098	0.00707926	8433.27	6220.9	6504.01	9265.68	10120.8	7250.97	1320.99	980.98	1830.44	2464.17	1840.4	971.278	2292.22	0	10320.6	6943.69	7902.08	9597.91	8539.66	7295.64	4979.53	6188.87	5936.91	5633.98	7815.27	6770.84	4359.35	7329.7	8134.68	3996.3	7838.97	7365.06
798	M476T11_2	476.372	476.371	476.373	10.837	10.8307	10.8446	5	3	0	0	0	0	2	0.113631	0.00238555	0.00708167	52900.4	40868.1	41256.4	43047.1	17438.3	40285.2	5423.11	6845.76	5782.53	8750.61	14711.4	4577.65	10107.5	0	55219.2	51534.4	47109.5	54570.1	61501.3	47468.1	42017.7	30001.4	48688.9	39227.5	37903.6	47369.8	31767	49927.7	40554.8	41225.8	41675.3	42387.7
799	M446T16	446.371	446.37	446.373	15.8884	15.8877	15.8928	4	1	0	0	0	3	0	0.0734234	0.00239013	0.00708408	13221.1	9680.8	14598.8	10529.6	27637.7	17898.1	2618.96	1193.14	4066.01	2267.74	9032.44	1314.14	8572.46	0	16288.1	14750.1	13056.1	8582.13	12624.4	14025.6	11342.2	9797.62	9840.35	9983.79	7634.11	9486.7	10281.9	16953.8	15772	8721.23	17520.1	18343.6
800	M330T7	330.264	330.263	330.265	7.32487	7.2037	7.38518	26	4	0	4	1	6	11	0.164059	0.00239013	0.00708408	5437.63	3537.43	4661.41	5624.35	14067.5	6761.41	963.926	1062.69	2204.03	2446.48	7616.78	1109.27	4649.98	0	4254.96	6945.77	5688.42	4539.3	5439.29	5758.02	2363.28	5178.03	3702.93	2355.32	3800.59	3824.4	3039.89	8387.7	4147.92	2653.66	6172.11	3567.2
801	M561T19_3	561.357	561.353	561.36	18.8362	18.8073	18.8737	38	5	6	6	5	3	13	0.18889	0.00239013	0.00708408	24816.3	24039.5	21435.2	14716.7	9960.19	20007.9	8057.01	7338.37	6334.52	4571.49	3341.51	3779.29	5987.42	0	35802.3	18267.2	23822.6	33217.4	15788.8	21999.7	33705.8	23520.4	17029.5	32395.7	19668.4	17917.4	29797	16903.1	17819.8	29224.8	15951.9	18914.5
802	M347T11_1	347.259	347.258	347.265	11.4713	11.2258	11.5039	10	1	0	1	0	6	1	0.0781108	0.00239932	0.00708889	12565.4	9769.31	10894.1	11550.8	34582.5	17418.1	3330.35	1140.9	1996.6	2328.01	1067.33	1360.54	7393.01	0	15054.9	15166.9	10907.8	11653.4	15531.5	7077.81	8507.55	9137.87	10408.5	8766.75	11425.7	10369.5	9454.24	12733.3	12892.2	8465.17	12423.5	9395.84
803	M293T7_2	293.211	293.211	293.212	7.15333	7.02838	7.31802	14	1	0	4	3	4	1	0.030558	0.00240854	0.00709369	20941.8	11685.1	13100.7	17850.4	35198.5	19193.5	3706.47	507.031	3208.14	7867.58	18828.7	586.514	6540.42	0	21756	16645.2	25770.7	19560.1	17471.2	24447.9	11481.3	11910.3	11748.9	11083	11355.1	12532.2	10754.9	17605.7	11411.3	10119.8	16676.7	12035.5
804	M547T12	547.28	547.277	547.283	11.961	11.9366	11.9867	31	5	5	5	2	4	10	0.200369	0.00240854	0.00709369	30165.7	31191	24528.8	22202.2	18997.8	27323.7	3816.43	9656.31	7982.68	2602.41	3969.83	5474.82	8157.14	0	36206.5	28461.5	29123.8	33417.9	27303.2	26481.3	26933.3	26418.2	48368.5	27441.3	36290.2	21694.4	39175.3	21079.2	15979.1	25577.8	25043.7	20317.7
805	M241T10_2	241.194	241.193	241.196	10.4641	10.3057	10.541	16	0	1	1	2	2	10	0.399641	0.00241317	0.00709609	9970.91	6446.01	7964.1	7624.6	28271	9653.53	2056.12	1699.57	2463.23	2531.31	16933.9	3857.95	4268.06	0	12614.2	9273.66	7988.01	10998.5	11498.7	7452.39	8195.32	6098.2	6882.32	3398.93	7777.1	6324.21	9285.95	8194.34	7993.39	3161.92	9954.4	9194.62
806	M445T8_1	445.234	445.233	445.242	8.24212	8.15283	8.3841	28	2	4	4	5	4	9	0.140842	0.0024178	0.00709848	122074	88404.2	107021	100172	85241.7	112218	10703.1	41319.1	10807.2	4858.94	8156.4	15805	40090.9	0	132951	124351	108443	132030	109607	125062	89763.6	115833	91978.1	7303.64	111298	114249	96775.5	116038	121320	105499	93365	109127
807	M615T20	615.441	615.439	615.446	19.7462	19.682	19.8102	44	6	6	6	6	6	14	0.0941978	0.00242244	0.00710087	48042.7	55138.9	58429.1	60059.4	25994.6	48002.6	8993.61	10271.3	13928.7	5139.52	4249.16	4521.74	7859.62	0	43687	61970.5	42856.5	40312.5	56758.4	42671.1	64592.4	60099.3	44313.6	65570.8	54807.9	41449.2	71577.9	42399	55126.6	78405.1	47341.9	55723.9
808	M637T15	636.518	636.517	636.519	15.1968	15.1851	15.2042	3	0	0	0	0	3	0	0.101726	0.00242244	0.00710087	26887.7	24415	22440.3	23885.3	75406.9	32293.1	4445.28	3417.45	5337.79	3175.47	38073.4	3285.06	6269.24	0	27359.2	30949	21555.2	29725.4	30533.5	21203.8	24728.6	24660.2	25026.9	17887.2	26422.6	27764.6	17207.4	29377.2	19848.3	19163	29040.8	20005.3
809	M792T11	791.618	791.615	791.624	11.1154	11.1077	11.1327	15	2	1	3	2	0	7	0.0451833	0.00242244	0.00710087	10671.4	17241.4	22777.6	49366.2	2977.45	20676.2	7853.66	12073.2	6434.31	52117.8	1658.27	934.219	49214.8	0	3558.45	7058.2	19570.6	4553.91	7694.79	21592.5	11794.2	31138.2	7141.13	12460.8	33882.2	7032.09	28856.4	21496.1	16760	32376.5	20163	17013.8
810	M421T19	421.382	421.381	421.383	19.0577	19.03	19.0895	36	5	5	6	5	2	13	0.116272	0.00243642	0.00710802	36805.6	44511.3	44987.7	42034.1	24122.8	37945.4	7427.08	7652.06	1649.64	5993.34	5291.01	4411.99	5430.08	0	33295.9	47409.5	28513.9	36923.9	43736.5	30953.8	39352.8	53338.5	38605	39773.8	55299.1	40698.7	47400.1	42243.8	44907.6	45475.5	44877.5	45021.5
811	M459T10_1	459.346	459.344	459.348	9.71322	9.7094	9.74027	32	5	5	6	4	3	9	0.0569481	0.00243642	0.00710802	343339	248711	254076	271462	99242.7	255602	61382	51734.9	76120	69861.4	57960.4	14556	83554.9	0	381882	269022	376469	387137	259644	385879	188560	300612	278666	179697	284435	260297	165608	271840	319630	171059	244525	351793
812	M396T14_2	396.223	396.222	396.224	14.4605	14.428	14.5303	6	0	2	0	0	3	1	0.0712828	0.0024411	0.00711039	55862.5	54713.8	52297.2	50319.7	42906.8	54546.9	1923.4	4265.46	3785.82	3600.07	6921.3	3888.26	5156.55	0	58485.5	54405.3	57938	54659.5	55754.9	53931.8	51873.8	59996.6	54347.1	57498.3	48082.5	56484.6	51541.8	52248.1	45845.4	53148.4	57527.9	53471.4
813	M337T10_3	337.252	337.251	337.253	9.52043	9.49855	9.52762	11	3	1	1	2	0	4	0.137313	0.00245518	0.00711751	38918.2	25792.6	21703.8	29488.1	8224.52	25997.6	10604.8	9746.06	1930.86	11820.8	8114.84	3569.82	16123.9	0	25900.3	37555.8	50235.5	27196.9	43462.5	49158.4	13635.1	39513.3	28844.6	15682	31012.8	26068.1	21991.6	24613.9	21007.1	21154.7	22650.7	18804.5
814	M355T12_3	355.284	355.284	355.285	11.5251	11.503	11.5434	5	0	0	1	0	4	0	0.0680171	0.00246462	0.00712223	26440.3	21521.5	32744.3	22681.6	86580.4	33708.4	2738.31	1761.27	16467.7	2779.23	62183.8	2292.75	19063.4	0	30359.8	23798.8	25041.3	29049	23912.8	26480.2	21897.7	22689.9	21603.5	19870.4	23907.5	19159.7	22013.4	28241.4	34341.8	20455.5	26590.5	64823.2
815	M165T14_2	165.091	165.091	165.091	14.4374	14.3168	14.5693	12	0	1	3	0	2	6	0.280992	0.00246935	0.00712459	13932.7	14049	17699.4	15036.6	9363.42	13183.6	811.496	1099.97	4751.85	1979.68	3499.51	3704.48	1584.9	0	12528.9	14989.1	13859.8	14061.7	14344.6	13812.3	13902	14276.9	13093.4	13259.4	16117	13645.4	13108.5	14606	17393.9	22533.1	24464.8	14090.3
816	M540T9	540.335	540.333	540.336	9.0086	8.9799	9.04007	7	3	1	0	2	0	1	0.243979	0.00246935	0.00712459	99451.2	46609.1	41881.9	56139.5	18694.3	56391.5	69691.7	9294.08	10716	18516.9	1463.75	13758.4	11853.5	0	80759.6	35566.5	171577	85888	27257	195659	42754.2	38264.4	58342.3	42164.5	39632.8	58496.7	26841	41513.5	53875.9	32870.6	43323.8	52866.6
817	M601T17_2	601.425	601.421	601.428	17.1003	17.0665	17.1443	44	6	6	6	6	6	14	0.078074	0.00246935	0.00712459	60021.6	67366.1	68503.7	71485.8	36677.3	62222.8	7723.19	14944.8	15339.2	6561.55	9044.47	4857.99	15505.5	0	53475.5	68911.5	55558.4	51961.5	69564.5	60658.5	90026.1	69912	52216.3	75504.4	66499.8	50037.7	89995.3	55779.1	61696.1	85596.8	54938	63016.7
818	M741T19	740.532	740.527	740.539	18.96	18.9298	18.9948	29	5	3	4	5	3	9	0.190677	0.00246935	0.00712459	11616.2	13647.4	9480.82	8827.08	7115.09	10222.3	3666.11	2210.15	1320.74	909.727	2388.45	1949.16	2802.11	0	9415.03	10988.3	13892.2	9326.25	8164.34	17910.9	16506.4	12471.7	16240.9	13273.3	11256.8	12135.1	10922	9326.56	7300.05	9698.15	8927.71	10710.4
819	M336T16_3	336.202	336.201	336.203	16.1546	16.0353	16.2555	10	1	2	4	1	2	0	0.107705	0.00247883	0.0071293	95877.4	104332	90368.3	76432	79494.9	88900.3	4110.16	31207.3	17125	13356.3	2618.72	9575.02	7725.8	0	95045.6	99113.7	96402.7	100941	89102.1	94659.8	97774.1	88876	91626.5	167698	90517.4	89498.3	95069.1	96602.1	68435.2	83269.7	118261	80573.2
820	M539T12	539.398	539.395	539.4	12.4579	12.3991	12.7258	20	4	4	2	3	0	6	0.21625	0.00247883	0.0071293	19343.5	19631.8	16373.9	12137.5	10959.8	15213.7	2559.41	8047.71	1551.44	3095.51	978.612	3289.97	4757.24	0	19504.2	16592.1	16856.5	23428.3	18893.1	20786.8	33014.1	10863.7	20387.6	22138.4	11821.2	19565.7	16791.3	14672	17236	17562.9	14186.1	17795.3
821	M633T20	633.451	633.448	633.456	19.7476	19.682	19.8102	44	6	6	6	6	6	14	0.0894498	0.00247883	0.0071293	83036.1	95161.5	95921.5	102303	49500.6	83233	17356.3	17393.7	21784.3	9522.38	8536.09	7445.18	14117.4	0	77488.9	107609	70922.7	72142.6	102322	67731.2	107000	100820	74468	116377	98396.5	73907	128049	77555.4	86977.5	118477	77770.2	86699.6
822	M561T13	561.488	561.486	561.49	13.1236	13.0966	13.1667	18	4	1	4	2	3	4	0.102976	0.00248359	0.00713165	44576.6	32522.4	29300.9	53112.7	137057	40515.4	12469.8	6250.26	6180.31	30405.9	68508	4172.1	74875.2	0	35341.1	37217.2	62210	40199	33950.9	58541.4	32579.5	39940.7	24304.2	37451.9	34884	25974.2	36824.4	25306.3	30357.1	35816.4	26324	21177.3
823	M258T10	258.244	258.242	258.246	10.3493	10.2904	10.4375	30	6	4	1	3	6	10	0.183013	0.00248836	0.007134	3736.49	4954.92	5847.99	5295.32	3334.22	5037.61	1236.75	818.746	548.896	1045.91	912.181	921.949	658.172	0	2372.67	4191.54	5015.71	2697.93	2921.09	5220.01	5736.1	4368.11	3722.96	5187.01	4857.1	5858.24	6142.22	6081.05	4731.83	6073.45	5991.74	6067.63
824	M389T11_2	389.217	389.215	389.218	10.6562	10.6317	10.6871	40	5	5	5	6	5	14	0.14474	0.00248836	0.007134	24756	29127.1	30115.3	26011.7	21807.7	25643.3	2589.76	2201.96	2526.96	3104.48	4510.8	3711.62	3309.86	0	26239.4	21173.1	22765.3	24830.6	28561.8	24965.5	29268	28142.2	25833.8	28404.1	31367.5	31747.2	29991.8	32855.7	32837.5	29947.6	26189.5	28869.5
825	M993T9	992.662	992.654	992.667	9.45868	9.42238	9.52213	19	4	2	5	1	0	7	0.326016	0.00248836	0.007134	16338.5	8878.61	6424.83	9597.32	2387.91	9663.59	6619.47	2570.38	2321.81	6517.36	2366.76	3150.48	4495.95	0	13852.9	7981.34	23769.6	13975.8	13498.8	24952.4	7214.65	10472.8	7635.33	5207.47	11744.8	10996.6	7249	6201.74	3682.07	10323.5	4556.55	6536.15
826	M312T9_1	312.225	312.225	312.226	9.35554	9.33302	9.37522	10	1	0	3	0	1	5	0.0791555	0.00249792	0.00713868	6089.13	4163.18	7590.87	4835.5	30798.9	10616.5	3566.89	644.172	2758.94	844.326	20710.1	840.352	9176.94	0	3819.16	10570.4	3320.45	4848.72	10700.1	3275.97	4406.3	3625.8	3606.41	3893.02	5321.85	4125.71	4083.23	11296.7	6946.76	5110.65	9820.2	8287.63
827	M409T16	409.347	409.346	409.351	15.6887	15.6069	15.7591	21	2	4	4	3	3	5	0.247027	0.00249792	0.00713868	116736	144649	143913	137529	61324.2	103239	18712.7	46313.9	33463.4	38122.3	22244.5	25502.7	15552	0	150322	101486	112461	98872.7	113858	123413	118439	112785	144889	235590	117988	138203	114433	178682	123283	117333	192353	137395
828	M441T15_2	441.373	441.371	441.374	14.6084	14.5788	14.6241	41	6	6	6	6	3	14	0.0904187	0.00249792	0.00713868	216699	175764	214259	186135	77741	176978	58056.7	21554.6	71144.8	8259.05	32187	16002.1	53991.5	0	215977	225540	149786	221781	317137	169974	170791	213103	158193	168739	187939	155820	179251	356514	172030	201821	204185	171756
829	M403T16_2	403.349	403.347	403.352	15.6595	15.6334	15.6651	19	1	3	0	0	5	10	0.190279	0.00250751	0.00714335	7836	6341.36	7894.52	7581.5	29745.8	11685.2	1843.56	2020.9	993.383	771.173	13207.7	2223.45	11595.7	0	8494.02	9395.6	8448.73	8943.72	4322.35	7411.61	5243.92	7027.56	9049.56	8092.59	4590.93	4043.58	6738.56	8804.87	8294.37	6539.55	8333.13	8656.65
830	M853T9	852.643	852.641	852.647	9.43478	9.40313	9.45028	15	0	3	3	2	0	7	0.121784	0.00251232	0.00714569	26763.9	21341.4	15444.1	27376	10208.2	21778.9	5405.87	2210.27	4042.02	15730.6	6137.43	2652.31	21697	0	22311.2	26633.4	26088.8	21157.4	27991.6	36401.2	18762.3	22020.1	23292.9	18651.2	21480.4	23841.3	13426.4	20768	12054.4	14469.9	20231.9	11714.1
831	M296T8	296.23	296.23	296.231	7.87972	7.8145	8.17482	9	0	4	1	1	2	0	0.0595811	0.00251714	0.00714801	13197.8	9277.28	7309.27	9633.56	28320.1	12681.5	1339.2	3044.04	986.165	3186.07	22064.7	755.576	3446.65	0	14195.6	11838	12704.9	15400.2	12277.9	12770.1	9395.99	6163.72	8359.96	14968.6	7437.15	9338.25	7704.02	8207.78	7073.96	6057.14	8468.77	6343.96
832	M522T13_2	522.4	522.397	522.408	13.0495	12.9133	13.0581	25	5	3	4	3	2	8	0.0501533	0.00251714	0.00714801	143645	121616	80021.3	108778	46762.7	109608	72446.4	25199.3	40407.3	6092.43	17555.6	5497.22	48451.2	0	90448.3	105410	241550	81644	112333	230482	97297.6	124489	152864	94449.8	111454	149142	93384	84851.6	3284.26	90638.5	83834.3	124135
833	M453T11_3	453.338	453.333	453.341	11.0035	10.9825	11.0207	20	3	4	2	1	2	8	0.0876774	0.00252197	0.00715034	33971.6	23480.6	18620.6	24887.2	18923.3	23500.4	4413.8	4268.02	3736.99	7558.14	7107.45	2060.45	9423.97	0	34183.6	30162.3	36031.9	32787	29270	41394.5	17413.6	27328.7	24247.5	20857.4	28959.9	22076.8	25481.1	18513	15479.5	17725.5	19310.5	15214.2
834	M288T13	288.24	288.238	288.242	12.9063	12.8787	12.9485	14	0	2	2	1	5	4	0.101827	0.00252681	0.00715266	14711.3	11842.7	9387.36	12350.7	31301.3	13669.1	2337.46	3329.27	3277.01	2603.6	12903.9	1391.89	10355.2	0	11549.7	13791.7	18605.9	14537	14112.7	15670.8	15530	15563.6	6956.95	12114.2	10189.4	10701.9	10453.2	11343.8	10968.1	12811.6	4304	6443.55
835	M345T11_4	345.283	345.281	345.284	11.081	11.0584	11.1039	23	4	1	0	2	4	12	0.119741	0.00252681	0.00715266	18298.8	6592.52	4967.38	8132.6	17327.7	10287.4	16913.7	1013.4	1241.88	4497.85	6132.95	1231.83	7179.94	0	7493.78	5810.17	41000.2	7141.38	9193.68	39153.4	5467.63	6040.06	7896.58	6020.9	7803.4	6326.55	4253.08	7029.29	3743.7	5627.28	5171.1	3979.83
836	M503T11	503.38	503.377	503.383	11.3713	11.3559	11.3879	16	0	2	3	3	1	7	0.147834	0.00252681	0.00715266	16607.6	16459.4	14709.7	13365.5	7943.55	13995.6	2395.13	1474.53	1004.65	3975.23	1563.85	2069.03	4418.11	0	14941.9	20433.7	17231.9	16481.9	17192.2	13363.8	17732.8	18143.8	14111.8	16486.8	16730.8	15550.2	15377.5	15320.4	13307.5	15660.1	15009.5	13583.5
837	M483T11_2	483.385	483.374	483.387	11.2018	11.1828	11.2571	12	3	2	5	1	0	1	0.118109	0.00253166	0.00715498	13254.8	12448.9	9626.85	12003.8	32169.5	21249.9	1668.44	2535.38	1281.96	4676.54	17157.2	2509.8	7252.94	0	10606.3	12416.5	13470.6	15405.5	14486.2	13143.8	11417.8	14134.4	11929.7	9145.19	16485.9	11580.1	8672.44	10531.4	10309.1	7561.65	9738.69	10947.8
838	M267T10	267.21	267.21	267.211	10.3021	10.2947	10.3151	3	0	0	0	0	3	0	0.0830002	0.00253166	0.00715498	10997.2	9860.68	10307.7	9895.42	34105.3	14220.5	1148.02	1099.45	1002.14	847.332	12205.6	1180.3	8147.16	0	11393.8	11842.5	10791.9	10890.7	12149.4	8914.72	8648.65	9822.22	9440.12	9578.48	11934.9	9739.72	8971.88	10388.9	11284.2	9175.53	10991.1	11034.3
839	M411T9_3	411.33	411.328	411.331	8.61248	8.55678	8.65853	25	4	5	4	3	0	9	0.0846207	0.00253166	0.00715498	107557	53969.6	37167.7	50119.8	35028.9	59202.4	51060.4	18272.2	6087.66	13390.7	8520.22	5009.75	21966	0	89030.6	58386.4	141172	122233	51148.7	183370	34572	76473.7	51787.3	32837.8	72172.1	55974.9	34018.8	29317.1	42626.3	37427.4	33894.8	45722
840	M442T15_1	442.375	442.374	442.378	14.6048	14.5788	14.6241	36	6	6	6	5	2	11	0.118005	0.00253652	0.0071573	93863.7	73702.1	91906.4	80567	41912.5	79248.2	24013.9	14106.1	12369.7	8279.63	14420.7	9351.67	22221.3	0	109212	96737.7	59528.3	112924	115767	69013	83557.5	79744.5	56998.4	91305.2	73406	57200.7	84480.4	115556	87212.4	83805.2	95533.1	84851.4
841	M599T9_1	599.341	599.34	599.343	8.84763	8.78578	8.89317	28	2	4	5	5	1	11	0.0911157	0.00253652	0.0071573	51746.3	38273.1	35156.8	57265.1	20729.1	41601.6	13657.5	7467.55	3260.12	16754.1	14096.1	3790.56	14902.7	0	34556.9	53908.2	70990.4	38134.7	60489.8	52398	40398.4	31509.9	38494	33711.8	33613.5	51911.2	37155	39903.6	31044.4	33278.6	36496.3	33063.2
842	M297T7_3	297.243	297.234	297.243	7.49849	7.07822	7.57222	20	5	4	2	2	3	4	0.0527907	0.00254626	0.00716192	144364	93307.7	51972.9	73435.6	43155.6	85462.2	31051.3	31436.9	33485.4	24906.8	53796.7	4511.61	24393	0	189127	126868	119216	178783	122459	129730	125525	56834.6	98138.7	127657	56350.7	95339.8	92784.1	55602.9	44435.7	83999	2186.7	32829
843	M363T13_2	363.289	363.289	363.289	12.6084	12.5896	12.6264	4	0	0	0	0	4	0	0.0513029	0.00255604	0.00716654	15564.2	14523.6	14140.9	14703.7	50289.8	21210.5	761.409	772.205	1417.04	1280.48	19914.8	1088.16	4821.54	0	16746	15138.7	15110.2	15311.1	14815.3	16264.2	14397.3	13605.8	13930.3	15569.7	14318.5	15320.3	13089.3	15910.2	12715.6	12867.3	15437.7	14825.4
844	M783T12	782.568	782.565	782.571	11.746	11.7174	11.7704	15	2	0	2	1	1	9	0.343199	0.00255604	0.00716654	37089.4	23386.8	32601	34475	34108.2	43582.6	5040.04	3361.56	16893	4704.77	3058.63	14957.5	5324.34	0	40400.6	43944.8	34290.9	32837.8	39906.5	31156	25116.9	25900.1	23444.9	26535.9	21842.7	17480.4	26703.2	66574.3	21765.8	29125.4	23103.4	28333.9
845	M402T18_3	402.35	402.348	402.352	18.41	18.3835	18.4712	41	6	6	6	5	5	13	0.117372	0.00256094	0.00716884	22414.7	25068.4	23167.4	28934.8	14150.6	21856.2	2699.37	4171.54	5752.78	4033.9	2845.69	2565.3	5890.57	0	24753.3	24845.9	22792.4	22074.7	17438.1	22583.9	20812.8	26998.3	26423.9	22251.6	31872.7	22051.1	13475.2	22507.1	28986.5	21151.8	24020.9	28863.3
846	M425T11_2	425.342	425.34	425.343	11.3337	11.3125	11.354	44	6	6	6	6	6	14	0.0643015	0.00256585	0.00717114	743654	680358	618630	804579	347778	675084	135417	52589.9	69439.8	141160	192878	43408.9	221487	0	891167	795713	575935	821363	805166	572580	681716	773817	655774	659237	693456	618149	530898	718700	614022	561676	674242	612244
847	M675T18_2	674.576	674.57	674.583	17.7269	17.6148	17.7973	12	2	3	2	2	2	1	0.357636	0.00256585	0.00717114	28511.9	24706.2	15817.9	19129	12947.3	18721	7261.78	6135.39	4983.2	4641.3	4824.2	6695.3	4246.34	0	23841.2	31481.5	19510.8	39248.2	32781.2	24208.6	28061.3	23436.1	22286.5	25245.6	33801.3	15406.8	15497.2	21325.6	7960	14779.7	21138	14207
848	M356T7_1	356.19	356.188	356.191	6.83037	6.6884	6.89142	37	6	5	6	5	5	10	0.121958	0.00257078	0.00717343	17904.6	10952.1	12098	15153.9	21704.6	16661.8	7752.01	2692.99	1764.45	1572.53	6802.63	2032.04	7716.72	0	13202.6	28748	14034.8	11459.7	26903.5	13078.9	14711.8	11561	8894.94	13104.6	9930.11	7510.38	13367.4	13738.9	10273.6	13617	11852.3	9738.71
849	M195T7_2	195.137	195.137	195.138	7.33881	7.00103	7.82223	46	3	3	4	3	6	13	0.566615	0.00257571	0.00717572	12126.4	9998.23	13821.3	11774.6	48504.2	21506.8	1188.89	2324.31	4434.34	2449.32	25544.4	12186.1	12895.5	0	10889.2	13407.7	11839.7	13587.9	10833.5	12200.1	7715.85	10241	13363.3	7006.4	11032.6	10630.3	9388.04	13781.4	11823.6	22291.5	12140.4	13502.8
850	M415T10_1	415.321	415.319	415.322	9.61395	9.56598	9.64033	33	5	6	5	5	2	10	0.160385	0.00257571	0.00717572	70868.8	47179.2	52028.7	47504	38040.2	54685	9130.39	3399.66	13032.8	14383	5252.96	8770.64	10206.7	0	62857	73698.2	82670.3	67094.3	79117.5	59775.5	45202.3	49877.8	52494.4	46779	45433.1	43288.5	40069	67212	43876.9	43584.2	69862.4	47567.9
851	M449T13	449.362	449.361	449.364	12.6388	12.6144	12.6534	44	6	6	6	6	6	14	0.0352007	0.00257571	0.00717572	173635	164663	146247	133123	51823.1	138323	19591.6	65359.4	40140	43125.8	21175.5	4869.08	70046.3	0	191960	189996	148368	178866	182780	149839	103986	245020	134768	114813	249639	139750	93696.5	168400	168061	95593.4	173909	177822
852	M248T11	248.245	248.245	248.246	11.3492	11.314	11.3547	8	1	0	1	0	5	1	0.232573	0.00258065	0.00717801	7180.63	6495.39	5237.89	6449.53	19896.8	8901.42	1781	1501.02	1568.29	1970.29	12063.6	2070.23	10751.7	0	6931.39	7109.59	10219.3	4624.74	7017.69	7181.04	9447.74	5687.12	5952.55	5280.81	6461.59	6142.51	7281.68	5147.82	5489.8	5065.33	5946.56	2496.15
853	M313T16_4	313.274	313.273	313.277	16.0584	15.9623	16.1818	24	4	3	3	3	3	7	0.271431	0.00258065	0.00717801	74451.2	76494.6	59898.6	59134.5	29084.4	44800.9	13153.7	24122.9	13916	5738.55	7794.27	12160.4	7481.04	0	58713	81074	75812.4	59140.6	80012.6	91954.2	59860.2	99147.1	59148.7	53994	112649	74168.6	64223.8	75169.9	52640.8	39053	73974.6	54329.7
854	M283T14_2	283.263	283.263	283.264	14.0082	13.9726	14.0205	43	6	6	6	6	5	14	0.0988243	0.0025856	0.0071803	489797	331065	348750	360889	518362	456913	63083.1	37881.3	64478.3	74993.1	120531	45154.1	109489	0	463293	469809	491092	457936	442272	614376	308000	330845	356261	393344	293080	304862	441564	274534	360600	395908	284560	335331
855	M408T17_1	408.37	408.369	408.372	16.7588	16.4447	16.772	24	1	2	6	6	2	6	0.0998974	0.0025856	0.0071803	23840.6	25383.2	27823.8	26869.7	14453.9	24498.1	2495.11	4225.32	3485.66	2439.63	3624.91	2447.29	3380.06	0	21319.9	27601.7	23122.3	21791.3	26144.8	23063.9	30156.3	25746.5	21363.8	28563.3	27162.4	19307.2	33856.7	27125.9	24255.7	29138.8	27808.8	24757.1
856	M467T13_2	467.392	467.39	467.394	12.6416	12.6144	12.6616	28	4	3	3	4	5	9	0.060022	0.0025856	0.0071803	145379	132542	113989	108564	38851.1	116757	23191.9	52419.1	28969.3	31593.7	17263.8	7007.99	62858.6	0	169046	164046	106905	153587	148297	130394	88684.8	198120	114488	86934.6	199498	107527	77730.1	140243	119572	77731.2	137403	131254
857	M402T16_2	402.346	402.344	402.348	15.6397	15.6114	15.6684	40	5	5	6	5	6	13	0.0761432	0.00259552	0.00718486	27221.3	31256.9	30529	28419	169234	60914.4	5196.34	4531.46	4815.01	2645.3	87796.7	4638.22	69158.1	0	28301.8	31926.2	23411.6	30429.8	30689.7	18568.7	33192.2	37749.3	26971.9	30986.1	33248.1	25393.9	25351.5	34469.4	35266.2	23762.8	32286.4	32037.8
858	M300T9_2	300.29	300.29	300.291	8.76468	8.71435	8.8134	44	6	6	6	6	6	14	0.0564312	0.0026005	0.00718714	125574	178048	254804	209802	501560	233246	21762.9	73635.4	154194	19351.6	88794.2	13162.4	179594	0	116466	144412	114773	121843	157875	98072.4	101921	259614	176687	102537	270366	157161	100245	429985	235085	100685	450625	212202
859	M450T12_3	450.379	450.377	450.381	11.6493	11.643	11.6747	44	6	6	6	6	6	14	0.0897377	0.0026005	0.00718714	351950	556330	434442	436195	159113	419884	113418	93801.4	55406.4	113476	147653	37679.5	103918	0	478525	354916	239669	493905	310126	234558	550231	469294	653359	513463	465433	686201	438869	407733	493579	406704	358090	501675
860	M602T13_3	602.432	602.431	602.434	12.5253	12.5134	12.5518	13	1	4	2	4	0	2	0.0709726	0.00260549	0.00718942	39480.1	41978.9	43221	64529.8	33545.4	35245.8	8775.5	4457.06	9775.62	12970.7	7552.47	2501.49	12002.7	0	34536.3	47646.8	30329.3	34080.3	52787.8	37500.4	36685	44489.4	41005.2	37600.3	43619.5	48474.1	33187.8	57217	36224.7	38191.2	53356.2	41149.1
861	M415T13_5	415.379	415.375	415.381	12.6668	12.6524	12.6809	13	6	1	2	0	0	4	0.151687	0.00260549	0.00718942	19573.4	4237.97	8702.46	2932.43	2899.16	8271.72	5468.63	2344.95	7451.16	1317.93	1063.58	1254.71	6426.43	0	14382.7	28030.1	15921.1	15456.8	24132.1	19517.7	2029.94	1971.01	6330.36	4212.26	3183.75	7700.52	2947.44	17012.4	4108.75	3987.71	19471.4	4687.08
862	M434T15	434.37	434.368	434.373	14.6175	14.4397	14.6494	26	3	4	6	6	0	7	0.12166	0.00260549	0.00718942	12358.8	13777.3	10510.9	11310.5	4567.21	10953.3	1280.41	4450.33	1022.44	3577.36	1313.83	1332.59	4305.37	0	12460.7	14698	11254.1	12416.9	11152.3	12170.9	18708.3	15818.9	8683.78	17269.2	14090.8	8093.17	10467.4	11113.6	10027.2	8946.66	11987.7	10523.1
863	M465T11_2	465.357	465.353	465.359	11.1877	11.1443	11.4048	45	6	6	6	6	6	14	0.0388882	0.00260549	0.00718942	58972.1	49048.7	43189.7	45201.1	17432.2	44039.9	4617.63	21978.4	12028.8	18745.6	7427.46	1712.63	16927.9	0	54404.5	63558.7	57294.1	58417.2	65516.9	54641.4	30683	76016.3	42697.2	27770.9	76955.2	40169.6	28288.3	54205	48359.4	27445.2	49752.9	51087.6
864	M551T19_1	551.469	551.467	551.472	18.6803	18.652	18.7195	18	4	3	5	2	0	4	0.163637	0.00260549	0.00718942	13450.9	12370.9	17235	12363.7	8448.78	12152.1	3325.45	4739.07	4260.63	1700.43	849.717	1988.52	3197.66	0	12030.7	15666.1	11028.1	12497.6	19115.2	10367.6	17293.7	9022.13	9369.97	19462.4	8671.06	10405.9	23205.9	12061.1	14776.5	21224	14715.1	17427.2
865	M554T12	554.351	554.349	554.352	11.9091	11.7691	12.0574	19	5	2	1	2	1	8	0.159873	0.00260549	0.00718942	62573.8	39975.5	26076.2	38883.9	28711.4	37492.1	19560.2	10879.8	6253.69	16069.5	2608.63	5993.98	8545.95	0	63348.6	40653.2	90309	63966.5	40850.8	76315	31296.2	53323.4	30795.4	35018	54319	35100.9	30382.1	14312.1	26380.1	32120.9	27456.3	25805.6
866	M325T9_1	325.252	325.251	325.254	8.91323	8.73432	8.94223	10	3	1	1	1	0	3	0.130312	0.00261049	0.00719169	20198.3	14077.5	12407.8	18731.4	4889	13023	5549.17	3154.71	1748.97	9186.86	2630.8	1697.04	8760.74	0	12964.3	14006.6	25182.6	25584	20180.1	23272.2	9878.9	12301.4	16527.6	13081.4	13912.3	18763.1	11913.8	14947.2	13101.9	13030.5	9707.02	11746.1
867	M452T12_1	452.374	452.372	452.376	12.0154	11.9983	12.0372	38	6	6	5	4	3	14	0.0488422	0.00261549	0.00719396	159953	137843	112798	112399	46100.9	116970	18791.2	65297.9	40622.6	33187.3	16842.1	5713.08	60132.9	0	173682	173553	145672	161900	175606	129305	71068.5	208759	133852	68321.1	220360	124698	61704.6	146457	144340	60578.2	137307	126400
868	M471T8_3	471.387	471.386	471.389	8.18202	8.14847	8.21977	11	2	3	0	0	0	6	0.10316	0.00261549	0.00719396	55896.8	15216	15772.8	4892.89	22712.5	22450.5	21132.5	4645.46	7705.27	4431.15	33706.7	2316	22963.3	0	65402.4	28004.2	72169.4	71349.7	29580.4	68874.7	9455.2	17403.2	20455.7	9983.68	14908.3	19089.6	13779.2	10963.8	26285.8	8237.82	10787.9	24582.2
869	M950T9	949.624	949.619	949.63	9.45348	9.42792	9.45895	10	3	0	0	2	0	5	0.237251	0.00261549	0.00719396	8532.48	3099.77	1949.55	3659.34	1058.93	3737.06	7266.3	1224.22	1239.89	1726.7	458.971	886.622	2946.17	0	5778.91	3040.04	20718.8	4604.24	2944.85	14108	2544.26	4915.64	3149.46	1972.89	4148.02	1868.35	885.59	1711.57	3502.19	967.154	1120.74	3510.07
870	M527T13	527.356	527.353	527.359	13.3187	13.2768	13.328	25	3	5	3	4	1	9	0.1421	0.00262051	0.00719622	24980.7	32489.9	25041.2	25752.2	15945.3	25364.8	6595.09	5864.19	6503.49	3972.05	2747.67	3604.35	8983.51	0	19546.5	29046.4	31763.7	16022.2	22344.2	31161.3	22541.4	30230.6	39051.6	34587.9	31607.4	36920.4	21151.3	22018.8	31118.2	17369.4	24039.1	34550.1
871	M265T8_2	265.146	265.144	265.15	7.5882	7.32915	7.87867	19	4	3	4	2	1	4	0.242683	0.00262553	0.00719849	23319.8	6835.4	10420.4	11728.5	11784.3	12669	11075.7	2095.29	5024.69	4882.5	1343.51	3074.55	7411.84	0	14837.8	27959.9	27913.6	13404.5	14513.6	41289.5	4371.67	6446.73	10368.5	5779.3	6007.82	8038.42	9564.23	19866.7	7407.87	5319.17	10910	9454.16
872	M274T17	274.166	274.165	274.166	17.2377	17.12	17.3207	9	0	2	0	0	3	4	0.191478	0.00262553	0.00719849	42379.2	42385.9	40184.5	37446	43206.3	42708.5	1836.76	6499.25	1264.78	1141.22	16320.1	8177.71	2837.39	0	42362	41306.9	41843.6	45245.1	39963.3	43554.5	38803.4	39191.5	40099.7	39726.7	55566.9	40927.5	42164.5	39285.6	40079	38684.1	41106.4	39787.6
873	M459T9_3	459.347	459.347	459.355	9.41022	9.39175	9.48468	7	0	1	0	3	2	1	0.062348	0.00262553	0.00719849	114232	95361.9	90949.2	125512	52254.7	96479.3	7836.45	6041.44	11647	48234.7	27651	6015.29	23355.6	0	108373	116590	120334	107240	107172	125686	96402.2	93986.3	86994.5	105103	97496.8	92188.7	80732.4	104847	91355.8	83206.6	105305	80247.9
874	M383T20_1	383.331	383.329	383.333	19.6548	19.6018	19.7067	37	6	6	5	3	3	14	0.117234	0.00262553	0.00719849	27526.7	29830.3	27645.4	24916.1	14339.9	25952.9	8739.7	3714.31	4137.58	2708.44	2355.45	3042.55	4132.67	0	24910.4	40268.1	23795.2	18476.4	36383.8	21326.4	31197.9	34088.3	24577.4	29303.8	33155.1	26659.2	23489.3	31873.9	27202.9	22298.9	32135.3	28872
875	M456T12_4	456.403	456.401	456.405	12.1624	12.1278	12.1874	4	1	0	0	0	3	0	0.197137	0.00263057	0.00720074	17710.7	17978.9	22815.5	30846.2	27193.1	21198.9	7514.13	2287.33	2797.91	9844.67	5220.71	4179.09	6225.33	0	17715	23875.7	24035.1	17818.5	3507.59	19312.4	15993.8	16705.9	19712.6	16609.2	21826.9	17025.3	21611.8	25542	19990.6	24279	25906.9	19562.7
876	M768T11	767.532	767.526	767.538	11.1732	11.1477	11.2052	10	1	1	3	3	1	1	0.230582	0.00263057	0.00720074	4685.36	3320.44	3452.56	4536.83	5295.96	4741.7	619.007	543.37	407.785	1261.27	1029.51	1093.35	1389.91	0	3869.98	4271	4524.28	4850.17	5668.95	4927.77	2971.12	2583.67	3122.59	3374.94	3853.02	4017.33	2991.21	3368.33	3482.08	3121.99	4143.23	3608.52
877	M357T12_3	357.335	357.331	357.337	11.5978	11.5739	11.6234	9	4	2	0	1	0	2	0.40668	0.00263561	0.007203	4051.68	7425.27	11030.4	6880.23	19034	10794.9	3895.87	5317.63	2025.24	3124.28	6715.34	4390.06	4322.11	0	2104.15	1441.8	7458.77	2093.46	861.994	10349.9	1159.39	8339.46	13695.7	12501.7	7446.62	1408.68	11929.6	9000.51	12933.6	9965.36	8854.99	13498.2
878	M345T14_2	345.326	345.315	345.327	14.271	14.0567	14.6806	17	4	3	2	0	3	4	0.107237	0.00265588	0.007212	4448.23	4662.07	3608.68	4487.92	16910	6344.84	908.728	1359.38	954.385	647.779	4562.06	680.4	6998.82	0	3998.53	2907.54	4547.33	4596.54	5286.67	5352.76	3377.6	5937.57	5506.84	3537.84	6210.5	3402.05	3140.57	4449.82	4980.71	2596.53	2766.77	3717.68
879	M527T17	527.464	527.462	527.47	17.2102	17.1605	17.246	11	0	3	1	1	3	3	0.124778	0.00265588	0.007212	5671.05	4801.18	5573.65	6695.68	4402.58	6320.82	776.719	1129.11	607.691	789.193	475.119	788.702	1337.25	0	4652.95	5631.68	5717.4	4964.39	6557.02	6502.87	5781.7	4517.57	4136.21	6306.87	4881.24	3183.5	5887.37	4410.31	5562.84	6035.46	5547.3	5998.6
880	M695T12_3	695.308	695.306	695.312	12.064	12.0467	12.087	38	6	4	4	4	6	14	0.179151	0.00265588	0.007212	62070.1	5989.26	13537.1	9918.36	54850.5	29446.8	67340.3	666.179	5498.22	4111.92	66055.9	5275.42	33784.9	0	26096.4	13425.8	147371	23216.4	12239.4	150072	5774.27	5375.28	6771.56	5338.89	5828.92	6846.64	7684.47	19269.5	12926.1	6653.85	19254.3	15434.4
881	M327T14_5	327.29	327.289	327.291	14.0827	14.0329	14.1122	26	2	3	4	2	5	10	0.123261	0.00266607	0.00721648	19629.1	18946.9	24142.3	16528.7	45238.5	23627.8	2191.28	3726.57	5073.06	895.821	27603	2912.38	21879.9	0	19053.8	21755.5	19882.1	21076.5	20422.8	15583.5	18105	18973.4	21952.6	15306.7	14907.8	24435.8	24292.4	18681.6	28293.3	25407.7	17764.8	30414
882	M408T19_2	408.223	408.223	408.224	18.5235	18.3813	18.7177	9	0	2	0	0	3	1	0.147175	0.00266607	0.00721648	75482	73729.1	71882.6	67851	61663.3	70172.6	2032.49	7530.72	2156.7	1494.87	11043.2	10327.6	4609.39	0	78523	76174.6	74704.1	76579.2	72782.1	74129.3	80131.7	74652.6	77602.4	79593.9	60363.7	70030.4	75138.3	72806.1	72106.8	71646.6	71027.1	68571
883	M451T12_2	451.383	451.381	451.384	11.6493	11.643	11.6747	44	6	6	6	6	6	14	0.0832368	0.00266607	0.00721648	101413	152799	122198	122124	46678.8	117214	30050.6	23361.7	12830.8	32636.1	40951.6	9756.49	28239.4	0	131014	103679	67056.3	139445	97344.8	69940.9	152892	128478	178518	143471	130657	182776	121960	111765	138325	116249	107978	136914
884	M902T10	901.69	901.688	901.698	10.3244	10.3181	10.3471	18	3	2	2	4	0	7	0.148955	0.00266607	0.00721648	9659.12	5246.16	6001.26	10444.1	1616.34	5740.84	1919.13	2073.39	3025.59	4935.53	2012.16	855.127	5331.4	0	10855.3	9990.28	6560.63	10474.4	11815.2	8258.88	2538.7	5396	7092.76	2962.15	6026.02	7461.36	2282.44	7756.81	9344.08	2247.87	6563.88	7812.47
885	M408T8_3	408.311	408.309	408.311	8.33726	8.09528	8.38527	22	2	2	1	2	1	8	0.0901364	0.00267119	0.00721872	190160	95920.1	91373.2	120033	61623.4	127222	65015.3	43162.7	7008.62	48804.6	16440.7	11467.3	69307.4	0	176713	123826	276765	175471	127735	260451	86613.6	20293.5	113265	88079.6	145923	121346	81760.2	90633.6	101955	86147.1	93209	94533.9
886	M366T9_1	366.242	366.24	366.243	8.52734	8.50528	8.56028	12	2	0	0	0	5	5	0.143	0.00267631	0.00722095	25324.7	14974.2	17348.2	14842.8	60143.3	28620	15472.3	2025.49	3596.22	2339.7	24574.2	4092.66	9738.07	0	53425.2	18700.6	15323.5	33364.1	17613	13521.6	12990.6	15474.7	15498.9	12157.5	16156.9	17566.5	14564.3	18447.4	23723.4	13527.7	17122.7	16704.1
887	M399T17_1	399.363	399.358	399.364	16.848	16.5359	16.889	44	6	6	6	6	6	13	0.311766	0.00267631	0.00722095	382364	429891	461567	397651	211200	352386	31759.5	61292	93311.9	80883.4	43916.4	109862	41404.9	0	389537	395399	415137	328685	361902	403525	389395	392564	527913	384559	399032	485880	389972	576396	388609	438459	582776	393188
888	M444T14_1	444.348	444.346	444.35	13.6952	13.6697	13.7207	15	2	2	2	1	1	7	0.219208	0.00267631	0.00722095	24563.9	20800.2	19783.1	24175.8	15252.7	22322.2	3335.18	2757.07	2644.4	4927.53	3655.91	4893.21	4506.33	0	22767.8	22500.7	23842.8	31145	22490.6	24636.3	21950.1	18877.4	20495.6	16524.9	23857.1	23096.2	21833.5	17126.1	22000.6	19608.9	22041.5	16088.3
889	M418T9_2	418.38	418.376	418.383	9.38017	9.32858	9.45528	16	2	0	0	3	6	5	0.263183	0.00268144	0.00722318	2501.76	1207.19	1738.36	2820.89	5444.49	2731.71	1101.84	529.708	835.8	1463.15	1587.01	718.94	1134.69	0	3686.6	2045.19	1927.92	3956.92	1098.75	2295.21	1103.34	1674.9	1483.27	347.053	1725.4	909.179	1249.8	3110.65	1456.71	1496.7	2322.42	793.853
890	M534T19	534.451	534.441	534.454	18.5887	18.5697	18.8257	13	1	1	0	2	5	4	0.125403	0.00268144	0.00722318	6349.9	5611.11	7170.78	7617.76	20847.1	8276.32	2127.26	890.411	1064.23	1283.36	9244.64	1037.87	5407.42	0	6703.3	8937.12	5056.48	3450.42	8548.22	5403.86	4678.74	6279.89	5425.53	4841.51	7019.92	5421.05	8839.74	7257.12	5860.69	7330.1	7556.15	6180.9
891	M325T6_3	325.247	325.247	325.249	6.38726	6.34425	6.51923	4	0	1	0	3	0	0	0.132366	0.00268658	0.00722541	27315	8813.59	11739.9	6333.27	18328.1	15561.7	19368.2	4244.84	3579.22	4753.13	5616.01	2059.84	9159.44	0	14452.9	14758.8	52913.1	14991.4	15060.8	51712.7	7165.24	10393.5	13352.1	1391.91	8733.06	11845.8	7005.55	15558	11692.6	8484.28	15793.8	11905.1
892	M785T9_2	784.58	784.576	784.583	9.49976	9.46748	9.52043	40	6	5	6	6	3	14	0.103906	0.00268658	0.00722541	141298	60511.2	33861.8	54608.2	18889.3	65645.9	87072.1	37105.3	3129.74	26094.2	11065.9	6820.97	105383	0	93683.5	76496.8	248422	93256.3	77864.1	258063	19740.5	105636	58997.5	22219	101566	54907.9	34378.2	36904.9	35308.6	29190.1	30912.7	36476.1
893	M287T13_2	287.236	287.228	287.238	12.9113	12.8912	13.1667	24	5	0	3	4	4	7	0.239111	0.00269173	0.00722763	40829.2	38478.7	30944.8	38218.6	117091	43652.6	17577.9	5972.24	2669.14	13858.5	40844.2	10437.8	43195.5	0	29420.3	14020.5	62595.7	38289	46113.2	54536.4	38020.6	45769	31720.8	37493.5	45176.2	32692.1	32946.3	30823.1	34708.5	31164.4	28330	27696.8
894	M437T11_2	437.365	437.362	437.368	10.8946	10.8641	10.9616	10	0	4	2	1	0	3	0.287038	0.00269173	0.00722763	6072.55	6578.32	4491.05	4260.28	1240.91	4518.25	1342	2340.04	1799.54	1663.36	939.764	1296.91	2168.16	0	6309.59	4254.14	8234.08	6613.59	5667.91	5356.02	3209.98	4664.49	9368.24	6135.36	8249.54	7842.3	2034.94	4742.92	6573.93	2946.55	4327.87	6320.09
895	M845T9_2	844.649	844.647	844.651	9.45492	9.44638	9.50445	6	2	3	0	1	0	0	0.320228	0.00269173	0.00722763	5016	2248.58	2714.1	2886.32	1786.29	3604.52	2173.44	539.596	357.482	764.855	627.745	1154.27	1740.99	0	5215.7	3697.33	5839.45	2487.03	4106.82	8749.64	1953.53	1398.19	2297.05	2441.57	2386.41	3014.75	2860.71	3272.4	2752.53	2237	2437.4	2724.56
896	M213T8	213.148	213.147	213.148	8.25551	8.24515	8.26565	6	0	0	1	0	3	2	0.0742166	0.00269689	0.00722985	10121.2	9010.05	10250.6	9479.61	15400	11027.4	569.173	504.812	944.556	489.774	4914.83	818.416	4105.35	0	10063.1	10272	10546.1	10071.6	10693.9	9080.7	8184.04	9340.89	8839.34	9539.64	8792.27	9364.15	9063.39	10264.1	9976.01	9773.58	11882.2	10544.5
897	M365T11_1	365.137	365.135	365.138	10.6491	10.6191	10.6748	44	6	6	6	6	6	14	0.11151	0.00269689	0.00722985	17278.3	18619.4	21624.1	19577.7	15047.7	16897.1	2487.09	1195.8	2039.12	2729.5	2784.42	1884.19	3014.43	0	16226.1	17978.4	15854.5	21013.4	18689.7	13907.8	18622.3	17006.9	18032.4	20659.8	18576.1	18818.8	21311.3	25628.9	21324.4	21041.4	20591.8	19846.7
898	M277T7_4	277.216	277.215	277.217	7.31335	7.17853	7.60985	45	6	5	6	6	6	14	0.0766511	0.00271242	0.00723837	15765.6	9044.48	21883.3	14698.7	46151.5	18377.4	1158.58	328.02	22280.8	6611.77	29041.6	1408.65	16920.5	0	16232	17786.9	15740.2	14613.9	14776.8	15443.6	9033.4	9456.64	8479.28	8941.3	9145.25	9211.04	7848.94	63728.1	10217.8	7790.73	30792.7	10921.7
899	M170T17_2	170.154	170.154	170.154	17.4813	17.2975	17.5417	8	2	1	1	3	0	1	0.139141	0.00271762	0.00724121	16535.8	14369.3	13824.3	13451.1	12452.8	13992.2	1487	510.807	1158.97	3577.95	1336.9	1946.89	881.154	0	19422.8	16516.6	15569	16516.8	15508.3	15681.4	14898.6	14716.4	14636.6	14097.7	14367.9	13498.2	14590.6	13753.4	12015.3	14512.5	15106.3	12967.5
900	M277T7_1	277.047	277.046	277.048	6.86958	6.77395	6.91408	11	1	0	0	0	5	5	0.324759	0.00271762	0.00724121	1513.38	341.256	335.463	263.876	3912.32	2274.22	1525.44	244.151	271.725	233.681	2867.23	738.572	3188.29	0	577.232	3517.71	829.464	77.9241	3391.81	686.17	677.362	606.753	265.403	66.3283	245.83	185.86	445.696	697.94	291.178	44.0433	521.283	12.6372
901	M472T13_1	472.35	472.348	472.353	12.6399	12.6252	12.6564	31	4	4	4	3	4	12	0.0894561	0.00271762	0.00724121	33878.5	33931.8	29740.1	28701.4	17106	28492.4	4693.82	7855.69	4800.13	6146.41	1406.02	2548.82	11784.3	0	37408.6	35645.5	31742.7	33644.7	38959.5	25869.6	27745.4	45074.2	32939.2	25321.4	41742.3	30768.6	23465.8	31564.1	35911.3	24464.7	31142.6	31892.3
902	M303T11_1	303.232	303.231	303.233	10.5666	10.5409	10.5894	44	6	6	6	6	6	14	0.177261	0.00272283	0.00724404	125090	88869.1	96026.5	87129.2	716868	236426	38504.5	29787.2	39034.2	12801.8	135305	41909.2	88545.5	0	128440	162710	80458.5	120979	173404	84550.3	86856.9	129792	69366.6	56192.3	120217	70790.1	45137.8	125930	118269	47680	129411	109731
903	M219T18	219.174	219.174	219.175	17.7949	17.766	17.8393	8	1	0	1	4	0	2	0.476224	0.00273328	0.00724969	15058.4	14798.8	15070.6	20076.2	10706.8	17817.8	1941.18	2600.37	2775.65	5731.69	1880.56	8485.26	3745.53	0	14211.6	14296.6	14269	12991.6	18448.6	16133.2	17934.3	14556.9	11660.1	17887.5	13869.2	12884.6	18544.4	13110	15461.2	18155.4	12077.5	13075
904	M281T12_1	281.248	281.247	281.249	11.6988	11.676	11.9092	46	6	6	6	6	6	14	0.094009	0.00273328	0.00724969	265341	229242	163393	199753	713665	323617	54925.3	67271.9	40407.4	71717.6	519315	30422.9	388428	0	318570	334714	210480	233305	284667	210309	244129	189441	293515	172632	156206	319530	149914	130560	219639	150356	122719	207167
905	M385T16	385.373	385.37	385.375	15.8631	15.8176	15.9125	22	2	4	3	5	0	8	0.348447	0.00273328	0.00724969	2879.9	3739.28	4708.16	5168.17	2386.01	3042.12	512.637	1339.81	453.254	1320.61	979.833	1060.02	1316.35	0	2309.78	3704.97	2797.55	2966.39	2389.54	3111.19	5293.89	3266.99	4945.91	4396.9	2496.32	2035.7	5357.72	4726.45	4724	4649.99	3945.03	4845.77
906	M614T9	613.522	613.52	613.523	8.74878	8.71435	8.78448	7	0	0	1	0	6	0	0.261385	0.00273328	0.00724969	879.449	522.399	1351.23	936.161	12249.4	1430.7	260.963	270.21	1077.76	540.56	9315.58	373.964	9163.95	0	1082.34	754.55	1303.47	597.904	755.567	782.855	683.282	877.482	165.061	381.28	694.397	332.895	449.993	2617.6	573.393	359.486	2692.61	1414.29
907	M372T8_1	372.269	372.261	372.274	7.65917	7.43835	7.85183	19	3	0	3	3	4	4	0.104961	0.00273851	0.00725251	34498.6	22500.7	14946.2	17666.2	62884.2	28686.5	22241.4	8705.09	5264.7	6736.55	21864.2	3010.98	13213.7	0	21598.6	15398.3	61603.1	27723.3	16951.3	63716.8	15264.5	35859.5	13307.8	20245.8	29869.8	20457	19274.4	12826.3	20535.7	7768.02	18661.2	10611.7
908	M923T9	922.717	922.712	922.72	9.07707	9.03502	9.107	17	3	3	2	2	0	7	0.270799	0.00273851	0.00725251	4359.74	3916.33	2269.13	5207.3	832.255	3031.13	851.283	1637.44	473.874	3054.51	982.79	820.828	1973.5	0	5422.19	4943.76	3157.37	3738.03	4057.7	4839.41	2910.31	6463.06	2251.59	2911.69	5343.96	3617.36	1534.9	2267.54	2401.54	1985.15	2927.03	2498.64
909	M342T12_2	342.308	342.304	342.31	11.6495	11.644	11.6739	37	5	5	6	6	3	12	0.0579441	0.00274376	0.00725549	39316.8	61903.6	52417.3	51957.8	25693.7	47891.3	13074.4	10312.1	5838.61	9405.44	14734.7	2775.02	10861	0	53875.2	38912.4	25632.5	55074.7	37341	25065.2	60698	53162	78378.4	57053.7	52191.2	69938.3	57507	45257.2	53213.7	50359.3	47646.9	60519.7
910	M355T11_2	355.284	355.277	355.286	11.1821	11.102	11.3032	9	1	0	2	1	4	1	0.205107	0.00275956	0.00726442	55211.8	49677.6	38923.9	51559	117547	66525.9	14373.4	3038.88	15343.2	17586.5	36074.3	13644.9	14094.3	0	72175.6	49948.5	46537.7	74772.1	42405.2	45431.6	51716.3	50835.5	47637.7	52565.8	50817.2	44493.4	47908.8	15405.7	26276.7	46295.2	40681.5	56975.6
911	M210T6_1	210.121	210.117	210.129	6.41625	6.10512	6.70278	24	3	2	1	4	4	8	0.238779	0.00275956	0.00726442	2612.58	1940.61	1423.57	1853.3	4426.05	2813.05	776.711	103.973	391.77	651.934	2605.53	671.697	2040.4	0	2620.41	1999.49	3399.28	3473.19	1484.11	2699	2117.63	1963.18	1917.01	1877.92	1959.11	1808.79	1491.3	713.582	1530.47	1327.01	1877.98	1601.07
912	M383T16_2	383.367	383.366	383.369	15.8427	15.8181	15.8712	44	6	6	6	6	6	14	0.0713612	0.00275956	0.00726442	71645.6	92193.8	91321.8	118952	58498.7	76464.9	10457.6	14616.8	23713.6	23168.2	14413.6	5456.63	19448.9	0	82206.7	72996.3	64481.7	85700.3	64222.2	60266.7	111325	83723.7	88923.9	108754	85637.5	74798.8	101377	60719	109536	96463.4	63347.9	116487
913	M314T8_2	314.269	314.267	314.271	8.25442	8.17932	8.28492	21	0	0	0	2	6	13	0.145475	0.00277015	0.00727036	2561.19	1688.11	1869.26	2234.75	9682.82	3790.21	946.63	702.285	836.471	687.446	6982.7	551.382	3712.5	0	2062.34	2763.1	4388.87	1919.72	1968.84	2264.28	1228.16	1915.87	1404.59	1017.4	2977.22	1585.41	979.588	3128.32	1401.31	1229.78	2570.99	1905.54
914	M400T17_1	400.366	400.363	400.367	16.8493	16.7647	16.889	43	6	6	6	6	6	13	0.316891	0.00277015	0.00727036	122917	138296	147901	127566	68575.5	112406	10581.7	20126	31507.5	26823.5	12808.3	35620.6	12799.4	0	124748	125887	133757	104147	118439	130521	125681	126141	170953	122510	128617	155876	121480	187441	124015	140791	187834	125847
915	M311T16_2	311.222	311.222	311.222	16.408	16.3085	16.4558	3	0	0	3	0	0	0	0.0613133	0.00277546	0.00727332	36802.8	35704.7	28256	33859.7	31210.6	35178.1	1823.8	2442.33	8676.88	1006.36	657.254	2156.88	1992.91	0	36372.7	39782.2	37149.6	36467.8	36946.8	34097.9	38305.4	33530	35091	38470.3	36284.3	32547.1	29325.6	36967.5	33458.5	34734.4	17692.5	17357.2
916	M224T10	224.172	224.169	224.173	10.1447	9.85502	10.1784	17	2	1	2	0	5	7	0.134568	0.00278077	0.00727628	1921.77	1467.51	2021.26	1667.26	5568.84	2567.12	864.291	141.488	689.782	204.309	2455.52	345.452	1977.17	0	3077.61	2365.9	1071.07	2383.56	1831.72	800.733	1298.13	1306.61	1433.67	1578.41	1591.8	1596.44	1050.54	2071.76	2251.34	1522.79	2153.88	3077.26
917	M450T12_2	450.364	450.362	450.365	12.3318	12.32	12.3554	6	0	0	1	3	0	2	0.0541835	0.00278077	0.00727628	18507.6	15292.6	13503.2	14380.2	7855.27	15288.1	1793.26	4381.15	2835.62	4051.46	2896.99	828.362	4372.53	0	18786.5	19685.2	15522.1	20573.7	19041.4	17436.6	11867.3	21298.5	14399	12536.2	20254.5	11400.1	11689.6	14267.8	9757.69	11995.5	16945.4	16363.2
918	M551T19_2	551.468	551.465	551.472	19.2683	19.2262	19.3038	41	5	6	6	6	4	14	0.139639	0.00278077	0.00727628	28008.6	27604.4	49379.9	34685.2	15595.9	31579.5	11750.8	16063.2	8547.67	5138.62	7965.21	4409.73	8313.92	0	27689	41396	11685.9	33594.8	37107.7	16578	51811.3	13607	17183	43690.5	16941.1	22393.6	57903	37556.2	51643.9	55911	39924.6	53340.5
919	M538T19_2	538.165	538.161	538.167	18.8118	18.6962	18.9382	19	4	5	1	2	1	5	0.297034	0.00278077	0.00727628	28128.9	23551.3	23437	20186.5	14021.3	22693.6	9076.49	2040.07	3026.77	3805.67	2409.17	6740.76	2025.93	0	24912.1	42658.9	23335.4	35967.9	22161	19738.2	23319.1	20170.5	23480.4	26370	23276	24691.6	25754.6	23228.2	19819.7	24334.7	20115.1	27369.7
920	M410T19_3	410.386	410.376	410.387	19.1781	18.9497	19.3868	8	3	0	2	0	1	2	0.259621	0.0027861	0.00727946	9490.6	14830.3	12142.6	12672.2	5270.1	9241.7	5017.64	2774.74	3872.72	3823.92	2544.09	2399.34	2875.54	0	1273.28	10276.3	8190.2	11548.3	16671.2	8984.37	13535.1	13053.3	15252	13650.7	13227.1	20263.6	19050.2	9619.41	12176.7	7917.44	10813.8	13278
921	M413T11_3	413.34	413.34	413.341	10.8442	10.5857	10.8776	6	3	1	2	0	0	0	0.15292	0.00279679	0.00728582	29022.3	18861	23670.1	25415.2	18351.4	24808.8	2581.39	2802.18	2595.19	5723.65	5926.61	3793.76	6523.05	0	27703.1	28249	30547.2	33104.5	28970.2	25560.1	16893	16577.2	22169.5	16209.6	18965.1	22351.7	22958.6	20764.4	21029.4	25797.8	24202.7	27267.6
922	M450T13_1	450.365	450.362	450.368	12.6403	12.6144	12.6573	40	6	6	5	6	5	12	0.0453877	0.00280214	0.007289	56853.1	52003	44342.7	42998.6	17728.4	43492.9	7484.7	21398.1	11994.8	13639.2	7657.83	1974.04	21219.6	0	61386.1	59927.8	44013.7	64137.8	59704.4	51948.6	33886.4	79245.3	44066	32785.5	78683.9	43351.1	29203.5	51946.5	50284.4	28757.7	54750	51114.1
923	M262T7_2	262.201	262.2	262.203	6.95422	6.83223	7.03708	44	6	6	6	6	6	14	0.0822742	0.00281289	0.00729533	8380.6	9922.29	10268.2	7989.98	7320.23	9166.08	1726.76	427.894	1160.38	1595.03	1946.89	754.132	1997.14	0	9209.13	8771.28	6636.8	10411.2	9326.24	5928.91	9901.95	10224.8	9145.37	10196.4	10278.1	9787.2	9465.57	12434.8	10569.7	9767.47	9253.49	10117.9
924	M336T11_5	336.29	336.289	336.291	11.1087	11.0858	11.1262	26	3	4	4	5	2	8	0.0749904	0.00281289	0.00729533	97271.4	110665	183638	175594	16953	119355	70406.6	34696.4	94528.5	160578	8782.81	8950.48	117857	0	51150.4	50210.5	192542	53078	53025.7	183622	65854.1	111348	150259	75673.6	115639	145218	123966	304372	126786	121072	306868	118765
925	M408T10_2	408.311	408.31	408.312	9.52057	9.49592	9.5285	44	6	6	6	6	6	14	0.106193	0.0028345	0.00730797	1.48116e+06	923289	742584	982511	466858	1.0168e+06	328697	303726	71421.8	413731	190562	107977	536656	0	1.09807e+06	1.40924e+06	1.82428e+06	1.14416e+06	1.5379e+06	1.87328e+06	545487	1.29508e+06	1.06082e+06	587028	1.14257e+06	908745	803570	850960	674738	710952	739229	676057
926	M889T17_1	888.699	888.694	888.701	17.2392	17.218	17.2953	10	0	1	3	1	0	5	0.26149	0.0028345	0.00730797	5541.74	6331.25	6574.36	7045.67	3201.82	5664.8	1496.57	2230.3	991.95	2068.15	861.994	1481.29	1783.27	0	5278.62	4047.03	8368.09	5777.88	4882.64	4896.15	6436.43	6132.66	4678.83	10608.4	5609.79	4521.38	5998.42	6924.22	6297.81	8348.52	5473.21	6403.96
927	M175T1_3	175.023	175.018	175.026	0.81385	0.6986	1.06172	7	2	1	0	3	0	1	0.139081	0.00284537	0.00731427	1540.04	962.368	969.575	1685.77	1292.51	1142.61	372.232	160.858	140.566	767.524	160.378	158.915	535.872	0	1458.15	2133.02	1777.05	1043.95	1399.54	1428.53	883.061	1204.1	938.807	735.81	939.414	1073.02	1132.69	748.825	906.395	1077.74	913.911	1037.89
928	M465T12_1	465.131	465.128	465.133	12.475	12.4663	12.4816	5	3	0	0	0	0	2	0.207123	0.00284537	0.00731427	3099.94	1507.58	1337.43	1474.26	839.264	2534.59	805.411	784.553	483.042	443.825	406.658	524.971	1307.32	0	4182.03	2895.18	1961.11	3191.76	3780.96	2588.62	2819.29	1535.55	1007.24	1425.19	491.67	1766.52	804.631	1508.66	1831.67	663.18	1545.33	1671.12
929	M490T12	490.231	490.229	490.236	11.9661	11.9505	12.2707	23	3	3	4	3	3	7	0.0701842	0.00284537	0.00731427	34046.4	28553.6	24844.8	20539.2	22822.2	28125.3	2632.47	4178.41	2943.32	8819.59	3635.58	1973.95	12664.1	0	36181	30276.5	36691.4	34770.3	31327.8	35031.3	23659.3	32760.4	31515.6	23467	31836.2	28083.1	29708.2	22447.5	24147.5	26755.9	24230.9	21778.8
930	M826T19	825.749	825.741	825.755	19.1114	19.006	19.1705	34	5	6	6	4	3	10	0.405383	0.00284537	0.00731427	9095.45	15590.2	19468.9	16797.6	4514.35	11035.1	3597.24	5027.64	11124	12445.1	2218.02	4473.44	4134.03	0	11730.6	7258.22	9574.31	7323.26	14387.4	4298.91	11179.8	14563.1	23641	10522.9	14329.8	19304.9	10168.9	34116.9	11095.5	15625.9	33130.2	12675.8
931	M392T8_3	392.288	392.278	392.289	8.39723	8.38452	8.4848	6	3	0	0	0	1	2	0.0317359	0.00286175	0.00732369	358747	232179	168969	222028	100301	225144	147014	61369.1	24191.4	95343.6	51829	7145.14	122726	0	328631	197332	503830	343984	219114	559592	146168	295053	248202	165757	276273	261622	142650	160538	205893	152497	161532	190702
932	M429T14_2	429.337	429.329	429.339	14.058	14.0248	14.259	16	3	1	1	1	6	4	0.19557	0.00286175	0.00732369	70247.6	34344.5	36288.1	37570.6	22586.6	47777.4	28485.3	5667.53	7510.13	8680.97	11639.8	9343.81	30001.5	0	47441.7	64749.4	106919	38766	60548.1	103061	39204.6	25461.2	31755.9	37244	40447.6	31954	34402	42831.7	41214.2	22172	39511.2	37597.7
933	M269T10_1	269.211	269.211	269.223	9.83265	9.59335	10.1375	13	0	0	0	0	5	5	0.260508	0.00286723	0.00732682	12371.3	11536.4	12218.8	12139.9	28242.1	12346.5	464.568	690.402	653.534	1068.94	19101.2	3216.34	5743.41	0	12367.7	12757.2	11924.4	12253.6	11870.8	13054	11224.4	11764.8	10853.9	10841.8	12597.2	11936.5	11883.4	12448.6	13100.6	12258.9	11155.7	12465.8
934	M337T9_1	337.238	337.237	337.24	8.5246	8.51993	8.53333	6	3	2	0	0	0	1	0.047105	0.00286723	0.00732682	17188.2	14535	10664.4	14840.4	31508.9	19917.7	1823.07	3548.91	1132.56	6411.52	18314.9	938.222	11301.2	0	15329.4	20185.7	17658.1	15220.1	17271.1	17464.9	12323.8	12604.9	17796.2	11510.1	12816.9	20158.3	9938.3	11631.7	11302	8848.74	11768.7	10497
935	M454T10_3	454.389	454.387	454.391	10.1241	9.99897	10.1449	23	4	2	2	4	2	9	0.237903	0.00286723	0.00732682	21962.6	12443.1	14398.9	13445.8	8719.72	13382.3	4308.08	1547.17	1597.78	4888.21	4722.09	3183.68	6470.62	0	20461.4	28581.8	17623.9	21147.6	25671.1	18289.9	14539.3	12618.8	12478.2	13299.1	9911	11811.9	13368	13841.7	17146.4	13410.2	13119.7	15507.4
936	M382T11_1	382.296	382.296	382.309	10.7646	10.7552	10.8002	5	1	0	1	0	3	0	0.0739588	0.00287822	0.00733307	15314.5	7390.41	7372.61	9945.16	28113.1	13151.3	10349.7	478.626	2559.4	3314.6	2863.88	972.655	4453.26	0	6213.79	8014.3	28153.3	12810.3	8101.72	28593.7	6802.99	7285.75	8032.85	7157.47	7155.89	7907.53	2703.67	9502.18	7904.85	6855.61	9792.79	7476.58
937	M252T14	252.276	252.271	252.278	14.2525	14.0355	14.2713	3	0	0	0	0	3	0	0.355422	0.00288925	0.00733932	412.002	272.435	410.443	201.366	1797.61	484.436	232.791	145.711	244.281	139.576	592.981	172.179	844.361	0	98.7945	565.028	410.922	260.876	765.438	370.953	192.526	427.745	381.754	109.283	397.39	125.912	223.947	259.273	663.272	194.653	766.979	354.535
938	M436T9_2	436.342	436.34	436.343	8.78944	8.75513	8.82148	36	5	5	5	3	4	14	0.0945139	0.00288925	0.00733932	82014.4	69544.4	62537.5	77691.8	47756	65453.7	14210.6	12065.1	14217	12063	3231.98	6186.28	21714.1	0	71932.3	97144.8	99799	68306.2	69288.6	85615.5	50904.2	82470.5	69451.8	76633.5	77909	59897.3	61881.1	48244.1	70808.2	85524.7	48215.3	60551.5
939	M897T12	896.667	896.66	896.673	11.6492	11.6247	11.6877	16	0	5	4	2	0	5	0.37662	0.00288925	0.00733932	1630.4	3054.93	2258.74	2191.42	573.182	1904.01	817.346	1051.71	814.52	1080.74	344.763	717.09	1026.58	0	2779.08	1150.1	795.906	2530.6	1346.78	1179.92	3740.78	1873.95	4373.37	2434.11	3825.8	2081.59	1840.14	1106.86	3348.15	2998.09	2285.08	1974.14
940	M193T8	193.122	193.122	193.122	7.61046	7.57867	7.67495	4	0	0	0	0	3	1	0.133193	0.00290033	0.00734555	5556.38	4492.5	4865.22	4850.39	8417.97	5373.68	308.152	719.401	411.406	846.259	2705.01	715.737	860.423	0	5404.98	5393.8	6071.12	5176.39	5649.34	5642.64	4555.66	4443.18	4023.41	3919.3	5873.85	4139.59	4460.65	5451.36	4537.1	4534.55	5039.95	5167.73
941	M362T9	362.277	362.27	362.278	8.74856	8.72538	8.86362	16	2	2	2	2	0	7	0.121898	0.00290033	0.00734555	32201.3	11331.6	17804.8	6484.66	7725.59	13986.4	15446.6	4250.68	13049.8	3189.35	2019.91	1704.91	15169.7	0	43829.8	12315.4	40970.6	44814.6	12596.8	38680.8	7266.08	8319.77	16592.8	9245.49	9740.53	16825	8075.79	34137.8	11012.7	9846.95	35057.9	8697.94
942	M447T19	447.118	447.117	447.119	18.5618	18.547	18.59	6	3	0	0	0	2	1	0.237453	0.00290033	0.00734555	7759.91	4229.39	3729.03	3662.99	3347.57	4118.86	1338.84	1083.05	593.588	659.867	1231.82	978.034	1404.96	0	6358.07	7733.75	6068.94	8183.07	8705.09	9510.56	4915.3	4328.76	3602.21	5847.31	2710.32	3972.46	4347.41	2917.48	3627.5	3941.5	4345.42	3194.87
943	M805T9_1	804.545	804.541	804.548	8.78723	8.75513	8.80882	27	4	3	2	3	2	13	0.089229	0.00290588	0.00734866	148043	102232	74392.5	95352.8	41672.8	95263	29216.4	37175.7	11003.9	47016.7	26317.1	8500.22	52953.1	0	138005	129292	199362	136819	120118	164661	64536.6	147839	107003	64954.3	143635	85423.2	81259.9	60519.1	90569.9	77037.1	64790.6	72178.6
944	M385T9_2	385.343	385.341	385.345	9.38555	9.14223	9.4121	31	5	3	1	3	6	13	0.166324	0.00291144	0.00735176	10918.7	7809.15	8508.33	12207.2	26227.5	10631.7	6232.01	1827.45	1909.21	3960.01	9574.41	1768.31	8392.85	0	10229.8	8893.8	18795.5	9814.48	1204.4	16574.1	8228.03	7969.74	8379.97	9976.77	7877.65	4422.77	9215.34	9411.91	9699.89	10095.3	5021.7	7605.92
945	M543T13_1	542.899	542.896	542.906	12.9087	12.9022	12.9235	4	0	0	1	3	0	0	0.419276	0.0029152	0.00735385	1941.05	684.915	691.611	1655.21	227.418	1131.56	637.651	450.254	467.39	982.766	330.621	474.434	1005.92	0	1674.71	2757.67	1837.44	1734.27	2599.85	1042.35	894.178	450.726	1508.01	544.032	327.362	385.187	470.815	618.857	250.417	698.392	1593.44	517.745
946	M709T10	709.491	709.486	709.496	10.4363	10.4137	10.6624	42	6	6	5	6	4	14	0.186298	0.0029226	0.00735796	14800	6084.68	7669.89	7352.9	7082.82	9261.55	6257.05	1299.74	995.556	2044.32	1525.2	1725.41	7173.2	0	25453.9	9166.02	10908.5	19011.1	13429.6	10831.2	5692.14	6217.37	5417.37	4235.7	8000.67	6944.81	6848.6	6437.82	8774.65	8763.94	7187.81	8006.51
947	M431T13_1	431.352	431.351	431.354	12.6416	12.6216	12.9784	45	6	6	6	6	6	14	0.0339938	0.0029226	0.00735796	794851	727512	649512	607290	225951	610408	87717.2	291416	187855	193911	108672	20750.1	323197	0	836992	829379	639638	839368	878392	745340	462927	1.08381e+06	603492	461633	1.09698e+06	656226	405203	782570	719979	413466	793187	782667
948	M415T9_3	415.321	415.32	415.322	8.6838	8.61018	8.72583	34	6	5	3	6	1	13	0.207607	0.0029338	0.00736415	79729.3	43426.3	32014.8	40733.9	35193.9	48442.1	12132.4	9670.11	2652.84	17198.8	9930.44	10056.9	12297.1	0	81316.1	83387.6	80235.6	78806.2	58509.5	96120.9	38615.3	39663.2	41552.4	62637.8	42147.2	35941.6	29970.9	31729.6	31603	30449.4	37253.1	31082.7
949	M442T13_1	441.98	441.976	441.983	12.8385	12.8206	12.8599	21	4	4	0	5	1	7	0.133	0.00294505	0.00737032	8628.76	8381.39	7324	9464.14	3374.78	7986.18	1699.65	1429.22	715.343	1384.66	2543.21	1062.16	2913.86	0	9300.12	9753.72	6175.47	8947.29	10607.7	6988.25	8336.89	9574.68	6063.99	9608.37	7374.99	9329.42	6875.53	6568.59	8389.76	6772	7901.58	7436.55
950	M293T15_3	293.284	293.283	293.285	15.2818	15.2556	15.5364	47	6	6	6	6	6	14	0.125211	0.00295633	0.00737649	13571.3	10325.2	10544.3	12977.8	22691.2	14767.5	2034.2	2250.48	3334.03	2940.42	7876.25	1849.06	7697.83	0	11941.5	13122.8	15476.9	12375.7	11822.7	16688.1	9369.61	9358.68	8614.29	13042.4	8258.76	13307.7	9741.41	7330.36	10082.4	10460.6	8703.89	16947.2
951	M599T11_1	599.376	599.372	599.381	11.4795	11.4548	11.5006	11	2	0	0	1	4	4	0.241316	0.00295633	0.00737649	25906.8	9851.85	9181.71	12358.9	20320.9	14495.8	21030.6	1963.49	768.24	4605.05	8779.32	3498.06	6957.64	0	10778.3	11868.9	51541.7	11311.6	15591.7	54348.6	10391.8	13271.2	9075.68	7752.9	10231	8388.51	8875.63	9849.32	8283.54	9809.46	9912.89	8359.41
952	M807T8	806.577	806.573	806.583	7.50869	7.40967	7.53972	18	3	2	1	0	0	12	0.158156	0.00295729	0.00737701	36906.4	3364.42	4567.23	1164.93	324.842	5411.55	42663.2	3663.84	4694.04	572.138	336.341	855.871	39585.4	0	15693.2	3966.71	94877.6	15781.4	3079.91	88039.4	411.714	8196.07	1775.16	31.3721	7783.47	1988.76	434.764	10661.9	2496.78	160.768	10145.2	3503.98
953	M494T8_3	494.383	494.38	494.384	8.12823	8.04683	8.4163	18	3	4	5	2	1	3	0.0707691	0.00296766	0.00738263	29430	22702.7	25196.9	23288.7	8780.69	23704	3183.94	4579.53	8926.59	7910.74	4702.93	1677.51	9298.25	0	24716.4	32787.2	28309.2	32431	31011.8	27324.2	25504.3	17388.3	26760.1	27014.1	16896.2	22653.3	17153	38713.3	23029.9	18411.3	33800.9	20073.1
954	M611T15_1	610.503	610.501	610.505	14.6562	14.5543	14.6835	23	2	0	3	0	5	12	0.139706	0.00296766	0.00738263	100893	70009.4	79319.5	88254.6	291485	140317	30180.5	9623.57	21620.3	10066.3	232200	19603.3	49267.9	0	123808	118026	63855.6	113019	125746	60902.8	84162.3	58605.1	69203	77351.7	61181.4	69552.9	63329.5	45176.9	97589	77627.7	98941.1	93252.9
955	M676T18_1	675.548	675.544	675.552	17.9918	17.9647	18.046	37	5	6	4	6	2	14	0.116597	0.00296766	0.00738263	28633.5	25953.2	14964.1	19002.3	12421.1	20481.1	4095.12	10299.6	5716.34	2864.64	1561.01	2388.03	4305.37	0	23719.2	24773	31896.8	33831.1	26908.5	30672.3	35488.4	13102.2	30905.2	33095.4	12611.8	30515.9	21471.5	9174.3	7388.94	17845.7	19590.7	14313.5
956	M918T11	917.685	917.68	917.688	10.8473	10.8341	10.8628	13	3	0	2	2	1	5	0.0502419	0.00296766	0.00738263	179088	63469.5	100630	106184	27477.2	89455.7	39057.6	30523	49084.1	52169.5	41392.5	4494.43	78488.1	0	178370	207142	143345	190291	229808	125568	63018.9	29419.9	95795.6	61813.1	30430.2	100339	71040.6	159994	65027.8	83358.2	166097	58263.6
957	M185T16_3	185.117	185.117	185.117	16.1471	16.1053	16.2053	10	1	3	1	1	1	3	0.161544	0.00297903	0.00738877	13176.7	8217.52	8941.45	7957.32	8932.11	9638.49	8870.49	1055.13	462.562	868.269	405.123	1557.04	876.28	0	9790.01	9503.63	10235.1	31252.6	8651.13	9627.82	7273.2	7746.76	7546.56	10212.2	8163.45	8362.91	8656.34	9730.68	8662.78	9284.01	8589.08	8725.84
958	M247T11_1	247.169	247.16	247.17	10.8569	10.8341	11.154	20	2	2	5	4	0	6	0.271775	0.00297903	0.00738877	11386.9	7267.17	6990.6	9148.62	6409.11	7871.69	1886.21	1602.23	1617.83	2567.12	1629.72	2139.33	2693.96	0	9362.38	11069.8	11826.6	11684.3	14640.8	9737.54	6377.39	6863.34	9921.6	5609.29	6405.22	8426.18	5501.52	7832.56	8833.22	5548.96	8639.55	5587.77
959	M298T11_1	298.246	298.245	298.248	11.1372	11.1058	11.1594	39	5	4	6	5	6	13	0.0524913	0.00297903	0.00738877	67591.5	49749.2	71675.8	61043.1	230105	95063.1	27284.8	25362.7	12485.5	24187	88019.7	4989.99	40680.1	0	116295	58849.1	43624.5	78396.6	64763.3	43619.9	65296.3	29631.2	40541.9	94248.2	30321.9	38455.7	81273.4	92119.3	63384.2	59738	69004.7	64535.3
960	M361T13_1	361.168	361.167	361.172	12.9197	12.8922	12.954	18	2	2	1	2	5	6	0.199668	0.00297903	0.00738877	22032.9	20941.8	20900.4	19457.7	44986.9	23039.4	3285.66	4685.1	4140.07	1733.98	11719.5	4600.24	9902.97	0	16143.2	22009.3	21048.6	25427	23209.4	24360.1	20708.4	28096.3	22625.7	13564.2	20823.4	19832.7	22312.6	25903.9	23012.6	21086.5	19389.9	13696.6
961	M919T11	918.689	918.688	918.692	10.8482	10.8354	10.8616	16	3	2	2	2	1	6	0.0614039	0.00299044	0.00739489	115028	41139.3	63725.3	66105.9	17421.3	56535.4	24466.5	20063.8	29570.5	31330.3	26251.2	3471.49	50336.8	0	110158	133667	92477.7	120255	149053	84559.3	40359	19090.2	63584.4	40678.8	18960.3	64163.2	45642.9	98086.1	40705	54936.1	104176	38805.7
962	M123T10	123.116	123.116	123.117	10.1327	10.1062	10.1654	5	1	0	0	0	4	0	0.0743269	0.0030019	0.00740099	16392.6	21010.5	20072.7	19871.2	15674.6	18777.5	3179.54	1144.23	1004.07	2158.97	2743.02	1395.67	3460.03	0	17984.1	16812.5	17296.7	9997.94	18329	17935.1	20146	22229.1	20142.9	22325.5	21478.8	19740.6	20860.7	18185.5	20027.1	20627.6	19935.2	20800.2
963	M699T7	699.433	699.427	699.436	7.30563	7.2037	7.35165	16	1	1	2	2	5	5	0.223552	0.0030019	0.00740099	4930.23	3082.38	3393.59	3911.35	9591.54	4489.78	1418.15	934.358	620.131	1835.22	4953.7	1003.7	3446.91	0	3518.81	4268.2	5198.18	3954.66	5151.44	7490.08	2551.99	1949.39	2339.15	4241.19	3957.69	3454.89	3269.37	4468.2	3739.85	2755.62	3130.4	2998.08
964	M696T9_1	696.416	696.414	696.419	9.35651	9.33928	9.36742	16	1	1	0	1	3	10	0.114025	0.0030134	0.00740708	13128.6	11222.2	13076.7	13227.5	63198.5	21686.7	2711.07	2816.04	868.279	2489.35	55923.8	2472.83	36599.4	0	13291.9	11201.8	10698.3	12263.7	13054	18261.9	15503.3	10315.4	11794.6	12374.2	6962.91	10382.9	13380.3	12414.2	11924.9	14102.2	13928.5	12709.9
965	M101T14_3	101.061	101.06	101.061	14.4727	14.305	14.5048	9	2	3	0	1	1	1	0.0981742	0.00301916	0.00741013	17051	15382.2	15649.1	15245.6	13044.4	15661.8	1525.13	2663.28	503.313	762.926	821.345	1537.58	1177.91	0	15669.7	16676.3	16698.8	16855.6	16363.7	20042.2	16917.3	10220.9	14920.3	16968	16081.1	17185.9	15331.4	15547.5	15212.9	15265.8	16428.3	16108.5
966	M243T10	243.21	243.21	243.211	10.1375	10.1212	10.1551	25	2	1	5	1	6	10	0.118512	0.00301916	0.00741013	12756.3	8521.57	9534.36	10097.8	33573.6	14894.3	3715.02	710.095	1768.79	1262.09	17863.3	1765.15	13090.5	0	15571.8	15839.1	8632.38	15827.4	12921.9	7745.22	7357.88	9423.8	8818.5	8377.84	8920.89	8230.51	8394.16	11871	9516.95	6976.25	11057	9390.82
967	M424T14_3	424.401	424.4	424.403	13.8189	13.7938	14.0372	30	5	3	4	3	1	8	0.234864	0.00301916	0.00741013	81522.6	71516.9	93357.9	63938.1	40352.7	64319	8585.43	20720.1	57526.2	9425.59	12708.8	15106.2	9191.38	0	75012.1	72115.5	82411.5	78881.2	84283.7	96431.6	113533	65630.1	65076.2	64340.1	60599.2	59922.9	209400	83466.6	63853.4	77942.1	62954.7	62530.9
968	M283T9	283.283	283.282	283.283	8.77233	8.73845	8.8134	33	3	4	6	3	4	13	0.0611606	0.00302494	0.00741316	20741.9	28411	38715.8	31667.2	79744.6	37331.7	4108.61	12325	22795.1	3782.53	12907.9	2283.23	26334.7	0	18165.9	26021.4	18787	20371	25341.8	15764.2	16331.4	44660	27834.5	16437.8	41841.7	23360.9	14341.1	65276	36217.8	15854.7	66132.1	34473
969	M139T20_2	139.112	139.112	139.112	19.7877	19.5442	19.9673	20	1	3	3	1	2	4	0.214519	0.00302494	0.00741316	14624.3	19623.5	12782.1	13705.9	11981.6	14535.4	800.598	7643.95	1260.67	1374.92	931.782	3118.13	1053.5	0	14704.6	15437.3	15290	14801.2	14283.4	13229	14375.7	20873.6	22211.6	13616.7	33149.2	13514.2	11999.3	10613.8	13352.7	13993.8	13645.2	13087.9
970	M379T18_1	379.217	379.214	379.218	18.4747	18.3823	18.7353	13	2	0	3	1	2	3	0.247315	0.00302494	0.00741316	29120.3	30977.1	39302.8	25051.5	26110	30561	8794.12	2042.81	11318.5	4994.59	2846.48	7558.18	3225.34	0	41341.1	28872.3	33118.5	28944.2	28169.5	14276	32156.7	28079.2	30331.5	31424.4	34011.7	29858.9	58980	33814.7	44554.5	28974.7	39617.8	29874.9
971	M410T10	410.349	410.348	410.35	10.3199	10.2903	10.34	32	3	5	5	3	4	12	0.0526991	0.00302494	0.00741316	46511.3	48311.5	37168.3	48264.4	20010.8	38871.7	4565.96	8779.79	2986.7	12150.3	12202.4	2048.5	13078.2	0	49024.1	39582.4	53373.1	45178.8	46422	45487.3	38902.4	54685.6	52436.8	35347.1	54828.8	53668.2	31999.5	40541.9	36519.7	36380.2	38437.4	39131
972	M354T12	354.272	354.271	354.274	12.4191	12.2004	12.4502	36	3	2	6	2	4	14	0.105821	0.00303653	0.00741923	16976.5	7273.07	37687.3	14112.9	116629	43085	8504.21	1554.92	21388	11653.5	100370	4559.28	53313.6	0	20344.9	25973.1	8078.13	13385	26452.6	7625.2	6010.95	6478.85	9506.18	6167.88	6467.24	9007.3	11503.6	58875	51467.1	11253.8	39151.8	53872.7
973	M395T19_1	395.322	395.32	395.324	19.1247	19.1035	19.16	23	4	2	4	4	0	9	0.147112	0.00303653	0.00741923	24771.6	29705.4	33296.9	28207.5	14074.3	25823.6	2658.94	15029.7	11172.8	6224.22	1044.07	3798.96	5481.83	0	21404.6	26694.4	27614.4	21541.7	25937.1	25437.6	21138.6	43081.2	19469.4	21450.4	54019.6	19072.9	33278.3	24924.6	53698	31235.4	21837.1	34807.8
974	M357T9_1	357.279	357.279	357.28	8.63373	8.55678	8.67748	38	6	4	3	6	5	14	0.0633278	0.00304234	0.00742226	685009	342905	220437	316275	163962	358879	367556	123829	43375.6	80171.7	88954.4	22727	215227	0	603074	316372	1.10538e+06	622686	314136	1.1484e+06	222601	498069	317216	219743	488765	311035	244171	164767	250845	246308	164364	252163
975	M424T11_2	424.329	424.327	424.331	10.8487	10.8267	10.8681	38	6	6	6	5	2	13	0.114215	0.00304234	0.00742226	42868.6	22627.7	29447.3	32035.4	20001.3	26040.1	8625.13	6316.27	7733.65	8810.89	6789.08	2974.17	11694.3	0	45742.3	43296.1	35617.8	36329.4	58437.3	37788.9	21907.9	15904.9	28222.2	25569.5	14557	29604.4	23912.1	35524.8	23673.6	30677.1	41159.4	21736.8
976	M857T14	856.715	856.708	856.722	13.8661	13.8426	13.8897	7	3	0	1	2	0	1	0.347215	0.00304234	0.00742226	4630.9	3101.51	4088.64	5526.79	1122.55	3848.27	1887.75	2022.26	1109.99	1613.48	789.792	1336.18	2422.36	0	4268.48	6151.39	1664.44	4444.89	7136.64	4119.58	3597.79	6899.08	2537.77	2439.87	1169.55	1964.97	3936.61	4790.8	3926.63	2387.2	5709.83	3780.78
977	M331T10_4	331.304	331.3	331.306	10.2402	10.2086	10.541	15	4	0	1	1	2	7	0.166035	0.00304816	0.00742528	4085.86	6528.11	4838.86	5700.48	3413.82	4844.09	1194.66	637.432	744.859	1019.48	1593.65	804.291	1997.63	0	5509.78	3682.25	2788.48	5599.32	3145.5	3789.85	6888.61	6086.94	6762.44	6020.71	5888.85	7521.08	5208.7	4083.42	5323.58	3746.39	5066.46	5604.59
978	M921T11_2	920.698	920.694	920.701	10.8513	10.835	10.8689	12	3	1	1	3	0	4	0.112975	0.00304816	0.00742528	9735.85	3488.4	4869.97	5626.63	1416.81	4588.22	2774.94	2124.24	2837.44	2628.06	2008.49	518.355	4485.12	0	7524.43	12237	8833.37	10434.6	13301.7	6083.88	3892.82	1533.5	5955.04	3487.98	573.58	5487.49	3722.39	8919.08	1477.1	4139.26	7689.03	3272.96
979	M396T16_1	396.223	396.222	396.224	16.2689	16.0806	16.5865	12	1	1	0	0	4	1	0.0935015	0.00305983	0.00743132	59583.2	66098	57607.6	53615	48556.1	58358	4119.1	18936	4665.49	3057.89	6054.71	5456.56	4199.99	0	65266.6	53490.4	59134.1	62813.8	59387	57407	63084.9	59040.4	56962	59206.6	104271	54022.6	65951.3	59875.6	54566.6	56157.8	55959.9	53134.4
980	M335T13_2	335.294	335.293	335.296	13.3452	13.3188	13.3717	24	2	0	1	2	6	13	0.114359	0.00306568	0.00743433	10529.5	9562.18	10984	9297.77	40802.4	14272.6	1622.26	695.528	1898.93	626.119	38309.3	1632.2	20270.3	0	9414.85	13358.3	8768.73	10603.8	9880.24	11151.2	9356.3	9382.28	10486.6	8486.18	9524.75	10137	9191.25	9571.51	12666.4	9136.9	11998.2	13339.8
981	M398T12_1	398.328	398.326	398.329	12.4287	12.2094	12.5644	26	0	0	4	3	4	12	0.0636238	0.00306568	0.00743433	34025.2	24151.8	44481.6	25119.9	104152	52221.1	8449.44	1573.48	14934.9	10994.6	64634.1	3322.51	29988.8	0	31287.6	43848.1	25012.8	28279.9	45254.6	30468.2	23440.7	22979.6	25581.8	23123.8	23117.3	26667.3	25707.2	52511.9	60071.1	25740.5	49495.1	53363.6
982	M923T8	923.499	923.494	923.501	8.3761	8.35103	8.42873	9	1	0	0	0	3	5	0.114967	0.00306568	0.00743433	9261.64	2028.59	1707.04	2996.22	16316.6	5430.26	9763.84	631.446	435.763	1249.81	19902.4	624.302	5967.24	0	3198.17	2635.1	22684.4	2974.68	3070.33	21007.1	1749.23	2465.38	1683.57	1820.02	3088.01	1365.35	2207.56	1249.97	1178.61	1841.31	1626.23	2138.58
983	M281T10_2	281.248	281.24	281.249	10.3948	10.1425	10.8889	75	6	6	6	6	6	14	0.341985	0.00307155	0.00743734	379135	307713	252768	287278	965141	416799	103754	87285.1	65399	59517	604387	142539	199217	0	506607	276545	347847	511364	297893	334554	360146	283146	314272	423025	161465	304224	301102	233009	219593	356856	232812	173236
984	M552T18	552.432	552.431	552.436	17.8935	17.866	17.9185	15	0	4	2	4	0	5	0.434174	0.00307155	0.00743734	27598.3	44321.2	35487.1	46359.8	13464.6	29733	4983.53	16041.6	12575.9	21641.4	3652.73	12909.3	4729.99	0	22529.8	25451.5	34794.8	25202.2	24717.1	32894.3	12570.1	54655.2	50331.6	45138.9	47838.4	55393.1	13094.9	45345.9	34904.3	35657.7	49308.3	34611.3
985	M610T18_2	610.184	610.183	610.186	18.0182	17.9898	18.0913	7	0	3	1	1	0	2	0.297305	0.00307742	0.00744035	14692.8	18085.6	12754.1	12693.5	9464.6	14711.6	1245.33	6964.68	1850.41	2420.56	1041.19	4373.85	1675.61	0	15879	12312.9	14849.1	14591.4	15260.7	15263.8	29862.3	23205.1	14288.7	12419.4	13049	15689	15677.8	10866.7	11454.8	13966.5	11442.4	13116.3
986	M715T7	715.41	715.406	715.414	7.30113	7.18685	7.38518	11	0	0	2	1	5	3	0.195416	0.00308331	0.00744335	5503.75	4451.85	3868.95	5509.99	11008.1	5863.44	1210.01	1185.41	545.617	2023.38	4286.55	1145.81	3176.23	0	5021.91	3981.26	4684.56	5604.7	6427.46	7302.64	4082.65	3732.03	3144.88	4239.56	6535.95	4976.04	4346.77	3900.69	4458.5	4072.5	3321.71	3113.51
987	M378T19_3	378.212	378.212	378.213	18.6442	18.388	18.7268	11	0	3	2	1	1	2	0.104299	0.00308331	0.00744335	144288	153750	181716	145540	125540	138310	3358.58	20933.3	67640.8	31633.2	5220.22	14425.6	10603	0	146039	142193	145992	149123	142506	139874	142290	143231	154024	195387	146675	140893	146670	224725	138254	138384	301520	140744
988	M215T14	215.179	215.176	215.18	13.8662	13.8427	13.9011	39	5	5	6	6	3	14	0.0827397	0.00308921	0.00744635	17756	20002.7	18292.1	18736.6	9462.53	16492.9	3155.92	1919.2	2258.1	1886.87	2925.96	1364.62	4710.6	0	18922.7	17892	12675.2	22374.2	18016	16656.1	17987.7	22427.5	19749.7	17893.8	21993.6	19964.1	19581.4	19654.7	16968	19670.4	19646.4	14231.4
989	M219T12_2	219.174	219.173	219.175	12.2394	12.0132	12.5387	43	5	4	5	6	6	11	0.207145	0.00308921	0.00744635	18801.4	19783.3	21338.9	29756.2	27411.4	22482.9	2022.57	5145.1	4348.09	6739.91	3370.87	4657.21	4838.25	0	16240.3	19470.3	18292.8	17080.6	21793.2	19931.2	18909.6	25345.7	12907.6	22745.4	24102.5	14689	25405.8	18763.9	24148.5	25936.5	15720.7	18058.2
990	M303T11_2	303.258	303.253	303.26	11.1135	11.0959	11.1536	12	1	1	4	3	0	3	0.180281	0.00308921	0.00744635	7561.85	4150.08	5781.38	5745.59	777.223	4278.67	2763.77	598.985	2982.67	4701.66	386.392	771.363	3482.97	0	7729.53	3708.4	7713.81	5200.1	10919	10100.2	3386.4	3935.23	4615.85	4414.45	3623.54	4924.98	3846.83	10579	3788.04	4086.87	8489.08	3898.45
991	M587T15_1	586.503	586.502	586.507	15.4088	15.3868	15.4121	6	0	0	0	0	3	3	0.0690724	0.00308921	0.00744635	28235.8	20542.1	24767.2	22727.7	75183.2	36802.7	9660.77	5590.35	2217.42	2109.41	48925.3	2542.05	17502.5	0	30541.3	35229.5	16417.3	36149.6	35427.1	15650	28062	11921.5	20335.2	23663.2	16992.5	22278	23017.3	26481.8	26233.7	21945.4	27399.2	23525.6
992	M426T11_2	426.346	426.344	426.347	11.333	11.3125	11.354	44	6	6	6	6	6	14	0.0642778	0.00309512	0.00744935	247717	227702	207176	271896	118708	223101	42707.8	19212.2	24817.1	48018.9	64700.7	14340.4	73862.5	0	292932	267287	194813	270113	268028	193133	227761	261945	217834	216651	234498	207521	172238	237462	206044	193955	233778	199576
993	M464T11_3	464.399	464.397	464.401	11.3754	11.3498	11.3843	8	0	3	0	1	1	3	0.375781	0.00309512	0.00744935	15892.2	9316.26	15429.9	13934.4	7191.6	11891.7	2359.62	4481.43	1814.12	5198.14	3694.91	4468.67	3850.46	0	13609.6	18854.4	15475	13422.4	18599.7	15392.1	13360	5332.56	12244.8	5413.43	5084.69	14462.1	14950.1	17147.4	15718.4	13361.9	17794.6	13606.9
994	M959T16	958.636	958.632	958.644	16.0996	16.0575	16.1199	9	0	0	1	3	2	3	0.383653	0.00309512	0.00744935	3006.05	1440.13	2066.14	4285.24	6545.47	3490.64	861.988	654.929	416.457	2232.33	6089.48	1339.19	3121.53	0	2422.31	1912.99	3268.14	4294.73	2598.81	3539.3	1331.85	1432.18	332.01	1328.84	2091.11	2124.81	1765.16	1884.72	1509.69	2414.86	2218.48	2603.94
995	M267T11_1	267.21	267.202	267.211	10.6317	10.5079	10.7586	9	0	0	1	0	3	4	0.324903	0.00310697	0.00745533	11617.4	10780.9	9557.31	10169.6	44484.3	14137.7	1586.48	1003.99	3163.28	787.539	10575.3	4593.4	8170.84	0	12751.9	13290.1	9224.3	11359	12700	10378.9	11405.1	11985.8	10024.4	9266.67	11344.9	10658.2	10632.8	12821.5	10412.4	9688.53	3481.94	10306.7
996	M368T11_1	368.317	368.315	368.32	10.6394	10.4557	10.6597	28	4	3	3	4	2	12	0.1054	0.00310697	0.00745533	22363.9	9013.32	4566.62	11340.8	6153.92	11107.1	17668.2	5348.51	1515.28	877.858	2892.09	1170.69	12620.3	0	45207.6	14715.8	7015.84	44299.1	15115.5	7829.49	4544.66	5947.19	16209.8	4800.13	7180.26	15397.8	3452.92	6908.72	4730.09	3607.73	5712.97	2987.26
997	M299T12	299.259	299.257	299.26	11.6987	11.6727	11.7165	44	6	6	6	6	6	14	0.0677769	0.00311291	0.00745832	599285	504517	349951	426356	1.54744e+06	742685	59828.4	138607	110829	201975	1.17142e+06	50336.9	1.08248e+06	0	705038	562658	528375	584846	608757	606034	431540	423380	603696	428057	397247	743183	352554	199784	459368	362294	247959	477746
998	M443T13_1	443.352	443.351	443.354	12.8411	12.8224	12.8611	44	6	6	6	6	6	14	0.10211	0.00311291	0.00745832	2.36919e+06	2.26944e+06	2.04158e+06	2.18059e+06	1.11301e+06	2.21091e+06	182726	304243	119151	362544	635684	225756	627689	0	2.49351e+06	2.32285e+06	2.06787e+06	2.48222e+06	2.56521e+06	2.28348e+06	2.16756e+06	2.4667e+06	2.17144e+06	2.76318e+06	2.16445e+06	1.88328e+06	2.26782e+06	2.00345e+06	1.91603e+06	2.02746e+06	2.04195e+06	1.99275e+06
999	M470T9_2	470.334	470.333	470.336	8.92343	8.88717	8.93862	4	0	0	0	0	3	1	0.10539	0.00312483	0.00746428	15783.3	13456.2	12044.7	12184.1	21047.3	13570.9	1372.8	1206.27	1345.46	1621.53	10110.8	1430.24	8429.83	0	15275	13833.5	17708.9	15503.6	15400	16978.9	12038.3	14368.1	13256.4	13826.6	15073	12174.8	11769.7	12663	12126.6	14284.7	10804.4	10619.7
1000	M616T20	616.444	616.441	616.449	19.7447	19.6875	19.8102	40	4	6	5	6	5	14	0.0741832	0.00312483	0.00746428	30144.5	34683.1	34388.8	34556.2	20055	29927.4	4121.45	5537.82	5283.03	5232.22	3595.35	2220.11	4157.21	0	27374.1	33611	30758.7	29667	35397.7	24058.5	36562.4	40734.4	27660.9	39056.7	35966	28117.9	40856.3	28013.3	29979.7	40354.9	32980.2	34148.2
1001	M370T15_1	370.355	370.354	370.357	15.3375	15.1033	15.386	44	6	6	6	6	6	13	0.274044	0.0031308	0.00746726	119142	131221	120171	137461	207750	134926	10265.4	9569.85	12151.5	30789.7	58489.1	36975.6	23104.4	0	137145	116731	118705	121045	115494	105732	131930	121370	135866	147525	124039	126595	133639	99249.4	125078	128561	115294	119202
1002	M251T11	251.237	251.235	251.238	11.1154	10.862	11.1372	39	5	2	6	3	6	14	0.0585628	0.0031308	0.00746726	4488.38	5294.32	6747.87	4980.66	34008.9	9980.32	1431.62	1772.58	3243.96	2525.39	17726.3	584.475	14656.1	0	4077.33	5212.9	2384.42	3998.69	4558.92	6698	2521.95	6537.7	6699.07	5955.15	6426.78	3625.26	2538.73	8177.22	10041.3	2758.17	8644.41	8327.35
1003	M359T9_3	359.286	359.285	359.287	9.45348	9.42775	9.47673	38	6	6	3	5	5	13	0.0800184	0.0031308	0.00746726	156269	110199	82220.5	98370.3	58474.1	110238	50952.2	38056.2	12402.8	11391.5	31657.2	8821.04	48590.8	0	138364	104530	222070	150822	108091	213737	60340.2	151000	109906	74552.7	152792	112603	79542.1	63169	98126.6	82232.2	77091.8	93161.3
1004	M389T16_2	389.38	389.378	389.383	15.7895	15.7631	15.8458	22	4	3	5	1	3	6	0.287866	0.0031308	0.00746726	4351.93	3109.14	3097.77	3198.48	8038.24	4681.55	913.803	683.644	944.572	721.079	3368.04	1347.66	2061.91	0	2857.49	4645.55	4024.78	4411.27	4508.9	5663.58	2936.51	3978.33	2995.38	2046.5	3732.65	2965.44	2707.16	3588.01	2555.24	1706.49	4294.22	3735.48
1005	M828T9	827.621	827.618	827.627	8.7747	8.74542	8.80882	17	2	1	2	3	1	8	0.232629	0.0031308	0.00746726	9913.77	7986.18	5504.28	7228.1	3295.73	7143.58	2260.39	2915.83	995.948	3057.82	1599.9	1661.8	4345.33	0	9391.01	7548.85	13822	8270.9	9354.95	11094.9	4978.42	10537	7894.62	4922.35	12141.5	7443.18	4219.95	5266.03	7147.46	5053.22	5285.33	6053.68
1006	M302T11	302.256	302.255	302.258	11.1024	11.0835	11.1275	29	3	6	4	4	1	11	0.0567337	0.00313679	0.00747023	20544	24131.3	37776.7	39356.5	5073.97	24947.9	14499.9	7626.3	16173.1	34681.2	1922.14	1415.39	25143.2	0	10951.8	10151.1	39397.8	12126.9	11546.7	39089.9	14045.1	25993.6	31646.2	16035.4	25010.9	32056.7	27670.1	57648.8	26526.4	28306.1	59602.7	26906.2
1007	M568T16_2	568.427	568.425	568.43	16.1779	16.1375	16.205	24	1	4	4	4	5	6	0.293109	0.00314279	0.0074732	408079	446351	366127	447979	173979	306134	50962.4	94052.1	63603.4	120550	27314.7	89730.5	37095.2	0	381871	475110	361586	404725	465470	359712	357100	554067	480628	431314	533678	321318	376627	374206	305291	451412	408455	280773
1008	M503T7_4	503.335	503.333	503.344	7.43507	7.33685	7.4693	8	0	0	1	0	4	3	0.25955	0.0031488	0.00747617	12707.4	10155.4	10275.9	14746.5	27750	13986	2534.53	1638.43	2217.97	6173.22	8942.79	3630.06	9364.3	0	11265.8	10419.6	16013.5	13481	9961.67	15103	9383.19	11545.2	8736.93	8433.86	12586.5	10246.8	7322.81	11984.2	10194.3	7955.99	11419.8	12778
1009	M280T8_3	280.264	280.263	280.264	8.37407	8.2528	8.4625	12	1	4	2	1	1	3	0.074589	0.00315482	0.00747913	12795.3	17456.8	18582.3	26912.4	45488.5	23372.7	792.809	7564.23	5642.64	7027.82	22780.9	1743.34	9645.78	0	13012.9	13519.4	12512.5	13424.5	12946.5	11355.8	12323.2	27556	9568.25	13105.9	26100	16087.5	11171.3	22296.7	21330.1	11480.5	22816.7	22398.2
1010	M525T19	525.451	525.446	525.454	18.9901	18.888	19.0198	26	1	3	6	3	1	12	0.209979	0.00315482	0.00747913	7398.49	7320.33	8813.78	6728.9	4927.14	6610.03	1460.23	1494.71	1405.47	820.057	1300.91	1387.97	1878.8	0	7541.08	9817.26	5501.55	7513.83	7670.03	6347.21	9414.4	7055.06	5751.34	8905.25	6256.47	6539.5	11181.3	8097.34	7562.22	9383.44	9165.18	7493.2
1011	M477T19	477.411	477.406	477.413	18.8263	18.8062	18.8622	10	1	0	1	0	3	5	0.135704	0.0031669	0.00748505	5194.85	4482.47	5157.97	5045.31	7847.4	6273.29	887.396	578.241	380.717	830.038	2202.51	851.31	2177.12	0	4286.09	4692.46	6386	5105.4	4517.58	6181.56	4457.64	3872.51	4128.51	4405.45	4467.63	5563.07	5135.69	5685.27	5521.04	4985.94	4664.12	4955.78
1012	M576T17	576.471	576.464	576.476	16.8605	16.6579	16.8757	11	1	0	0	0	2	8	0.26508	0.0031669	0.00748505	9046.88	4500.71	4408.42	4854.6	25467.4	8576.42	4198.6	396.565	688.912	1609.96	29819.5	2273.44	8943.59	0	6351.89	5570.78	13019.7	4666.12	9868.73	14804.1	4594.56	4190.63	4378.89	4044.89	5165.63	4629.69	3931.43	4497.1	4400.24	5643.69	4349.48	3628.55
1013	M938T18	937.805	937.799	937.81	18.4037	18.3813	18.41	27	5	5	2	4	2	9	0.499685	0.0031669	0.00748505	19916.5	10339.6	11664	13757.2	5252.83	18490.9	5176.47	4267.81	5870.97	4644.4	2120.84	9239.62	8349.81	0	22918.3	23229.3	19983.3	11888.3	25648.2	15831.8	13544.9	15349.4	7326.55	4481.64	13126.3	8209.04	17544.5	10972.2	5852.41	13403.3	18171.8	4039.68
1014	M313T10_1	313.129	313.128	313.131	9.84937	9.80857	10.0851	34	4	4	4	2	6	11	0.208873	0.00317295	0.007488	8361.09	4066.64	3692.95	3139.58	31849.7	9757.76	5962.66	917.583	2229.29	644.937	13264.6	2038.14	10873.9	0	15757.9	1836.19	10932.7	13650	2024.24	5965.54	5598.24	2824.11	4002.85	3903.52	3656.43	4414.71	7425.26	1665.01	3533.56	4024.34	1187.87	4321.67
1015	M570T16_2	570.436	570.434	570.439	16.4401	16.1558	16.4738	44	6	6	6	6	6	13	0.375166	0.00317295	0.007488	98953.2	117707	118494	130064	45321.9	79099.7	38664.6	22908.9	25868	35327	15673.5	29675.5	17492.6	0	108846	170541	68307.3	76088.9	99090.7	70845.2	82505.9	127157	121531	150848	119839	104359	146427	99132.3	94289.4	125592	150312	95213
1016	M331T9_2	331.267	331.266	331.272	8.98627	8.75072	9.17318	58	3	0	5	4	6	13	0.0954394	0.00317902	0.00749095	15260.9	10177	12648.9	9272.99	88850.6	27030.8	6703.74	4271.13	4815.78	1084.37	55345.2	2579.81	29220.8	0	18799.9	20827.2	6783.93	18028.2	20487.9	6638.02	5109.94	13679	9644.13	5680.06	15821.9	11126.9	7029.25	16155	13753.7	7024.28	18900.5	13030.8
1017	M576T16	576.472	576.47	576.474	15.8356	15.8088	15.8584	10	4	0	0	1	1	4	0.212116	0.00317902	0.00749095	21955.2	10088	10934.2	12780.6	25409.6	16207.8	14676.2	1383.07	2392.02	3212.55	12045.4	3437.93	8082.04	0	15077.8	12163.2	38279.8	8901.09	14387.4	42921.8	10673.6	8138.19	11520.4	11112.4	8613.93	10469.6	9918.07	14375.1	8700.94	10295.1	13420.7	8895.11
1018	M394T9_1	394.295	394.29	394.3	8.87732	8.61593	8.90723	31	4	6	3	3	0	14	0.25338	0.00319118	0.00749684	82055.2	43896.4	80385.7	36440.7	22145.3	53974.8	20400.9	12053.6	67674.8	26048.5	6984.05	13676.1	50069.7	0	83343.9	60672.5	110913	84083.1	57593.7	95725.4	37358.5	50238.1	62998.5	29330.5	36387.5	47065.1	33529.4	169139	39208.3	37832.2	166284	36320.7
1019	M462T14	462.365	462.364	462.367	14.3408	14.3128	14.3578	8	0	2	3	3	0	0	0.133883	0.00319118	0.00749684	36694.3	29884.7	37070.5	43792.8	18063.9	33856.9	7960.84	3310.42	6671.18	24156	2618.33	4532.85	16937.1	0	32765.3	45624.6	32251.6	34559.2	47385.9	27579.5	31907.6	35515.1	28965.7	26228.5	28186.4	28504.6	35343.5	39313.4	46117.2	28315.7	31389.7	41943.8
1020	M563T13_1	562.516	562.511	562.518	13.1152	13.0897	13.1483	8	0	1	0	0	5	2	0.748905	0.00319118	0.00749684	26256	35687.7	32228.2	43490.9	170950	38683.5	5833.71	8078.12	7964.83	28659.9	68452.6	28970.3	23257.3	0	28839	20763	28446.6	18061.8	27423.3	34002.6	44813	23192.7	38076	43234.9	33558.4	31251	23876.3	29294.1	41710.9	26788.9	29026.9	42672.1
1021	M585T13_3	585.485	585.481	585.487	13.1611	13.1233	13.1975	6	1	1	0	0	3	1	0.33767	0.00319118	0.00749684	5889.13	6687.93	5892.02	6813.29	19473.1	5665.76	858.411	2411.88	1314.52	998.187	7770.55	1913.15	8283.2	0	5843.43	5238.75	7438.83	5027.33	5653.48	6132.99	7761.87	6211.94	6002.37	3905.83	10895.7	5349.86	5818.48	3743.71	5271.67	6154.8	7527.14	6836.31
1022	M136T17_1	136.022	136.022	136.022	17.3247	17.2867	17.3768	7	0	3	0	0	0	4	0.109998	0.00319728	0.00749978	42762.1	55031.4	42592.7	39765.6	34463.3	37028.1	2790.19	22607.4	2903.78	4234.73	2348.66	4073.03	3579.25	0	39558.8	40324.3	41618.6	45441.4	43110.4	46519	42849.6	56273.5	44260.5	43624.7	99971.7	43208.3	44557.8	44629.4	41238.2	45574	41726.4	37830.7
1023	M452T12_3	452.384	452.383	452.385	11.6668	11.6351	11.6991	17	1	1	3	3	3	6	0.167034	0.00320952	0.00750564	27765.4	35936.5	27519.1	26058.7	11874.5	27808.9	8778.64	4784.72	4399.28	6281.02	8112.51	4645.03	9329.48	0	31857.8	32938.5	22270	40289.7	22935	16301.4	37675.3	31498.8	41087.4	33552.7	30446.4	41358.3	33137.6	29263.3	29435.8	22774.8	21667.3	28835.7
1024	M391T8_4	391.285	391.283	391.286	8.37392	8.30715	8.42217	24	4	3	1	3	4	9	0.0415629	0.00321565	0.00750857	1.06579e+06	653861	473718	639281	294944	668636	414061	182224	78356.2	302845	113082	27790.4	384812	0	971452	653147	1.48386e+06	1.02079e+06	636629	1.62889e+06	405538	855367	702545	456573	792628	710512	392948	450821	592190	419830	438731	547790
1025	M315T8	315.253	315.246	315.254	7.53253	7.37787	7.9689	40	5	6	4	5	3	14	0.0290695	0.0032218	0.0075115	89379.7	55149.6	29637.8	49952.3	24658.6	51058	23743.4	25732.8	19627.1	13505.6	32460.8	1484.23	17356.1	0	124872	76572.2	71693.1	114433	75573.3	73134.8	83256.5	23244.4	60757.7	81583.6	27355.2	54700.5	54830.8	22598.8	13272.6	53993.3	20988.2	12143.3
1026	M341T11_2	341.284	341.283	341.285	11.1532	11.1327	11.1772	16	2	2	2	2	1	7	0.135586	0.00322796	0.00751442	46583.6	36751.4	27155	33588.6	23744.9	30754.2	3963.5	7911.67	951.013	6797.54	15809.3	4169.82	13685	0	46046.4	47067	41252.6	44062.9	52986.3	48086.1	31850.8	27905.7	46053.8	39192.4	30130.2	45375.5	27013.1	26204.5	26323.1	28498.7	26762.3	28128
1027	M406T13	406.355	406.352	406.356	12.8777	12.8537	12.9087	31	6	5	5	4	0	11	0.188686	0.00322796	0.00751442	11858.8	12758.1	8714.11	16105.7	3458.69	9780.03	3604.7	3991.35	2325.85	6908.18	2008.59	1845.36	4821.53	0	9712.52	14032.2	11224.5	9067.84	18122.6	8993.12	14117.3	16472.9	6427.1	12210.3	16976.8	10344	11510.6	7473.38	5006.68	10508	9467.94	8318.1
1028	M434T14	434.378	434.374	434.381	13.5005	13.4755	13.5951	11	0	1	2	5	0	3	0.202696	0.00323413	0.00751734	7229.33	6727.15	5998.92	6031.68	10310.1	7409.93	1993.26	1542.08	1753.24	784.461	1292.18	1501.97	1876.89	0	7658.99	7034.38	8249.8	3860.59	9870.31	6701.9	6834.16	8219.04	3804.18	6693.51	7100.76	7711.24	6156.66	8736.64	6390.33	3678.41	6476.06	4555.44
1029	M282T9_2	282.279	282.279	282.28	8.76621	8.71435	8.8134	44	6	6	6	6	6	14	0.0437717	0.00324031	0.00752025	97165.2	130088	177708	146840	335579	169129	15922.2	56201.9	103848	14259.5	57288.7	7403.07	109033	0	92229.9	118762	90598.5	93107.9	112842	75451.7	71333.4	197939	129049	72752	194944	114510	68100.1	297296	172133	72810	303858	152049
1030	M616T9_1	615.539	615.534	615.541	8.99164	8.97722	9.02555	14	0	0	2	0	5	7	0.190243	0.00324031	0.00752025	745.891	473.458	1730	700.184	8825.79	2156.02	283.391	390.213	1514.01	108.533	4443.46	410.168	4306.41	0	530.214	654.765	895.48	615.984	1254.32	524.583	31.8529	1042.91	537.911	22.7375	628.659	576.678	322.148	3616.08	1376.99	310.8	3590.62	1163.37
1031	M537T19_2	537.166	537.164	537.169	18.9187	18.6878	19.1373	22	3	2	3	2	1	4	0.331764	0.00324031	0.00752025	30771.8	40346.5	33788.8	30398.8	21968.6	34422.6	5843.42	5150.2	6903.26	7689.01	3461.75	11420.2	2706.17	0	28815.9	34936.9	30759.5	20165.9	34051.6	35901.3	37813.5	43537.8	34844	40710.6	36439.2	48733.7	35095.9	44771.6	25911.9	26816.6	34065	36071.6
1032	M255T12_2	255.231	255.227	255.233	11.758	11.7225	11.9095	12	5	3	1	1	0	1	0.250257	0.0032465	0.00752317	10002.1	14222.8	23794.6	20780.5	103398	38734.7	5239.58	9266.89	8895.92	6597.22	62935.3	9693.65	46385.7	0	8009.04	5368.61	20038.2	7255.16	8379.25	10962.1	23048.9	22088.9	7496.54	22724.7	4111.17	5866.32	23940.9	27413	32067.3	23076.1	6964.69	29305.8
1033	M361T10	361.187	361.185	361.188	9.63763	9.59175	9.64395	5	3	0	0	1	0	1	0.166992	0.0032465	0.00752317	12395.7	12065.2	13325.1	12826.8	29207.7	16416.4	3587.2	579.363	810.975	1924.51	7643.61	2741.41	3576.41	0	11957.2	15993.1	5651.38	12636.3	14253.2	13883.3	12436.5	12654.4	11736.1	11387.4	12647.1	11529.5	13765.8	13608.5	13972.9	13343.3	13532.3	11727.9
1034	M429T14_3	429.364	429.363	429.371	13.8428	13.8418	14.1355	44	6	6	6	6	5	14	0.0393068	0.0032465	0.00752317	543434	490741	490703	524634	249405	503375	78139.3	62064.5	51990.9	66067.4	99190.1	19786.1	101923	0	601981	617645	431075	573547	576431	459926	429921	576013	471766	453502	561568	451673	476856	559109	482321	457100	545103	423730
1035	M537T15_2	537.165	537.163	537.168	15.0035	14.8286	15.1098	16	4	1	3	2	2	2	0.377839	0.00325271	0.00752607	26254.4	26252.3	37682	24096.4	14997.6	25604.5	4321.09	4478.91	16861.3	6757.67	2857.72	9674.38	2165.32	0	30331	24957.4	21946.8	31783.7	27247.3	21260	30582.6	18600.9	24620.4	29256.9	29396.7	25056.5	27609.8	66514.6	50251.5	26672.5	28765.3	26278.2
1036	M827T7_2	827.479	827.476	827.483	6.98404	6.83223	7.18173	26	2	0	1	3	5	10	0.198803	0.00325271	0.00752607	4530.43	2527.63	2873.02	3582.5	9417.92	4198.89	2396.76	2174.84	1185.71	2182.97	2065.47	834.754	1796.66	0	1019.75	5949.93	7265.67	2238.19	4974.91	5734.15	1101.25	6141.62	500.837	2086.83	4118.97	1216.28	1881.77	4349.43	2617.62	1894.33	4379.67	2115.34
1037	M329T19_3	329.196	329.195	329.197	19.1466	18.918	19.4643	16	0	0	1	1	1	7	0.633637	0.00326515	0.00753188	60237.1	60322.6	53216.2	55359.5	52264.5	80968.2	1880.39	1021.85	12383.5	6260.54	8607.48	51304.5	2624.37	0	58779.8	61017.8	61854.1	58998.9	58067.3	62704.9	60671.6	61081.8	59089.7	61705.9	59307.8	60078.7	58757	54274.1	59911	28356.2	60611.9	57387.2
1038	M395T15_1	395.329	395.324	395.331	15.4619	15.4335	15.4904	15	3	1	3	2	2	4	0.196551	0.00327139	0.00753478	11380	8609.37	11641	10756.4	7453.99	10240	1480.53	825.825	2151.5	1537.11	2210.61	2012.69	4734.51	0	13063.2	10321.3	11137.1	13397.1	10205.9	10155.4	8489	9559.57	8361.83	9168.3	8895.43	7182.11	11478.2	10145.3	12344.1	14122.9	8322.18	13433.3
1039	M401T16_1	401.342	401.34	401.344	15.6396	15.3613	15.6684	45	6	6	6	6	6	14	0.0596245	0.00327139	0.00753478	76167.6	81748.3	83190.5	87100	542766	184877	11804.6	8105.53	14173.3	20864.2	290111	11023.2	227879	0	82825	83888.3	62523.5	86769.2	81223.9	59775.8	89480.9	83430	71875.5	88072.5	86272.3	71358.7	65461.3	86129	96395.6	65348	92951	92857.9
1040	M301T7_1	301.071	301.066	301.072	7.34798	7.23752	7.39765	17	3	0	1	2	4	7	0.256415	0.00327764	0.00753767	4185.6	4077.06	2844.03	4297.4	13840.8	4877.77	928.077	784.442	758.01	1568.22	11820.8	1250.73	7049.17	0	4457.87	3777.26	3394.12	3694.33	3848.22	5941.78	4199.42	3919.12	5241.9	3580.3	2975.57	4546.04	1678.01	3597.37	2283.22	3034.82	3615.23	2855.54
1041	M665T18_2	665.46	665.458	665.464	17.5431	17.4642	17.6142	44	6	6	6	6	6	14	0.0937288	0.00327764	0.00753767	199616	175974	176275	167649	143207	181767	26966.7	25228.8	18523.2	11695.7	9976.17	17036.8	16716.5	0	197869	233265	184648	182896	231108	167908	223806	171181	179439	160545	168761	152110	207202	176283	163887	159462	188086	162730
1042	M431T18_2	431.38	431.378	431.382	18.421	18.4043	18.4712	44	6	6	6	6	6	14	0.227061	0.00328391	0.00754057	159673	112047	118953	123709	100853	204218	23004.9	6171.22	18515.8	10900.3	18771.5	46369.9	48990	0	177630	132193	178199	156471	132296	181250	114056	105183	110023	116084	121045	105889	109730	119884	143800	96894.6	105748	137659
1043	M457T13_3	457.35	457.348	457.354	12.8994	12.8783	12.9144	36	6	5	4	6	1	14	0.107395	0.00328391	0.00754057	62978.7	85850.5	69179.1	55432.5	30914	65793.4	12765.5	31754.8	20183.9	6584.16	11764.8	7065.87	27990.5	0	47556.1	53438.4	82682.4	71264.6	57969	64961.6	48363.3	113217	88291	49040	124481	91711.3	71414.9	50352.1	88427.3	58597.8	49020.4	97262.3
1044	M482T17	482.261	482.26	482.263	16.5209	16.4846	16.6068	4	0	1	3	0	0	0	0.123246	0.00328391	0.00754057	45486.4	54610.5	47556.5	42326.7	40199.4	46517.8	2075.12	17493	8005.88	1321.32	1491.32	5733.12	3864.53	0	44878.4	44774.8	48483.7	44980	42584.5	47216.6	46701.4	44894.9	89859.5	52861.5	45802	47543.8	38640.4	40285.3	54558.7	56805.1	52698.6	42351
1045	M360T14_2	360.318	360.317	360.319	14.1345	14.1233	14.1593	16	5	2	0	2	0	7	0.487648	0.00329018	0.00754345	31860.8	40844.3	39944.6	33204.9	118097	44163.9	10546.5	17616	5935.07	10810	22709.9	21536.4	32334.6	0	24165.4	52893.1	30723	29206.8	27671.2	26505.4	20836	59241.1	42628.1	42041.9	60250.3	20068.5	31696.2	40401.1	49667.6	36749.8	39495.1	41658
1046	M457T13_2	457.331	457.329	457.333	13.1181	13.0965	13.1293	18	3	2	3	2	0	8	0.184185	0.00329018	0.00754345	55461	49759.4	48120.5	58960.9	26407.4	39359.3	9913.09	7498.63	5867.7	16106.3	5380.3	7249.38	21914.4	0	53153.4	65654.3	45536.8	44796.9	68491.7	55132.8	48251.6	39865.1	52385.1	54313	43373	60368.8	52250.9	55618.5	46621.2	50568.9	44233.5	39430.3
1047	M808T8	807.58	807.576	807.586	7.51119	7.45573	7.56505	12	1	3	3	0	0	5	0.309686	0.00329018	0.00754345	17975.2	1734.81	2418.4	417.258	171.035	2295	20779.3	1900.23	2448.5	169.55	108.316	710.731	20211	0	8022.45	2418.03	45356.1	6265.84	1887.36	43901.6	405.007	4364.7	912.625	0	3927.59	798.962	165.531	5367.35	1520.17	62.642	5510.67	1884.06
1048	M209T10	209.153	209.152	209.154	10.1441	10.1216	10.1742	35	4	2	4	5	6	14	0.176077	0.00330277	0.00754922	14920.3	8698.95	12802.1	13420.8	28919.6	15873	6902.06	739.402	5100.37	5117.58	13012.2	2794.86	11624.4	0	15357	16368.6	9237.72	26938.1	14373.8	7246.57	8724.74	8248.55	9684.88	7922.61	8123.77	9489.18	8414.63	22768.1	11733.4	9794.05	12351.3	11751.2
1049	M610T19_2	610.184	610.182	610.185	18.6557	18.4757	18.9162	18	2	3	1	1	0	4	0.39143	0.00330277	0.00754922	17617.5	18647.5	16627.4	16538	11307.8	18269.5	1827.55	3619.52	1785.7	4009.57	981.865	7151.22	1702.44	0	19192.1	18649.2	14112.8	18452.4	17354.6	17944.2	18003.8	25624.6	16764.2	18121.6	15122.1	18248.7	15943.6	18121.7	14870.7	19503.5	15555.6	15769.1
1050	M960T7	959.521	959.518	959.53	7.48939	7.38575	7.64455	8	1	0	1	0	3	3	0.23624	0.00330908	0.0075521	4267.36	1759.22	1720.31	2151.67	27979.2	6792.26	3290.82	317.309	616.773	520.149	37582.1	1604.6	21914.8	0	2730.79	2001.85	9307.63	1517.92	2518.18	7527.79	1570.61	1875.93	1790.41	1551.88	2318.84	1447.62	2405.64	1432.31	1209.4	2599.17	1445.39	1229.99
1051	M377T13	377.267	377.265	377.268	12.7892	12.7785	13.0314	13	0	3	1	0	4	5	0.108288	0.0033154	0.00755497	17850.7	15548.3	19944.3	13761.9	41376.4	19263.9	3998.77	3667.79	7007.84	1050.93	18781.3	2086.05	14192.9	0	21095.8	19000	12970.4	22637.2	18162.3	13238.3	17307.3	11501	17778.3	18791.7	10266.4	17645.4	17606.5	34084.3	16489.6	16835	15772.4	18877.8
1052	M259T14_2	259.205	259.205	259.205	13.5147	13.4819	13.5195	3	0	0	0	0	3	0	0.112804	0.0033154	0.00755497	13751.2	14028.3	16443.3	14376.3	25419.1	17173.9	1626.08	1946.4	1645.03	2626.8	9581.51	1937.28	5238.6	0	15341.7	13919.5	11797.1	14749.1	15012.1	11687.7	16696.7	12651.1	12422.7	16063.8	14095.6	12239.6	17419	15868.1	16551.8	15658.3	14174.8	18987.6
1053	M388T11_2	388.305	388.304	388.306	11.0341	11.0206	11.0449	3	0	0	0	0	3	0	0.0491524	0.0033154	0.00755497	23485.9	24883.6	24233.3	22464.1	64157.5	27961.4	915.133	4713.95	2837.71	813.564	24772.4	1374.37	7396.22	0	25317.4	22921.2	23269.7	22988.8	23391.8	23026.4	20646.5	26275.2	25281.6	19628	32844.2	24626.4	20199.1	26912.1	24754.2	21633.8	27344.5	24556.1
1054	M541T16	541.425	541.422	541.428	15.9079	15.884	15.9651	41	6	6	6	6	3	14	0.235135	0.00332808	0.00756071	74727.6	65615.5	56356.5	85336.7	15010.3	51849.8	24626	14746.9	24441.6	42682.8	3681.7	12191.7	11192.9	0	65817.2	109564	52543.4	62104.8	102063	56273.5	89699.7	65908	50603.3	73702.5	62554.1	51225.2	85686.9	37975.8	40535.1	89912	42776.2	41253.1
1055	M396T11_4	396.347	396.337	396.349	10.8353	10.7644	10.8825	30	4	5	0	3	4	14	0.0714016	0.00333444	0.00756358	39085.9	8501.79	8886.45	17641.3	49867.8	22367.6	38222	2043.5	811.092	16139.1	38639.1	1597.08	8637.97	0	19352.9	9532.3	84043.7	19296.2	10290.9	91999.2	9350.38	7994.47	4564.03	9663.11	9922.35	9516.43	8494.35	9511.66	9366.63	7481.71	9620.63	8843.75
1056	M321T9_1	321.207	321.206	321.213	8.86649	8.83707	8.89407	6	1	0	1	3	0	1	0.149359	0.00334081	0.00756644	12654.4	8719.43	7996.61	12840.4	15059.9	10773.4	1709.95	2377.13	2817.71	4831.23	2849.2	1609.09	3069.4	0	10192.9	12877.8	14595	11072.6	14082.2	13106.1	8338.28	12363.2	7822.93	7279.78	10656.8	5855.61	8159.9	9808.46	9701.52	8362.84	9520.35	2426.58
1057	M408T11_1	408.288	408.287	408.291	11.045	11.0238	11.1081	10	0	0	0	0	4	6	0.445026	0.00334081	0.00756644	15915	17961.5	17754	17185.9	25187.5	12516	1155.28	416.887	2196.55	2126.12	6460.41	5569.96	3919.65	0	14859.1	17226.6	14618.2	15170.9	16874.7	16740.6	17406.7	18448.3	18345.2	17820.1	18140.8	17608.2	18043.3	14952.5	20376.3	16239	20193.2	16719.3
1058	M461T8	461.362	461.354	461.364	7.91348	7.81067	8.1961	44	6	6	5	6	5	14	0.107004	0.00334081	0.00756644	66031	47496.5	55712.8	58971.2	11442.4	50239.8	16441.8	13442.6	18669.8	23656.8	5308.67	5375.86	19923.4	0	63854.5	49502.3	84572.5	63370.1	48484.5	86402.3	43681.9	64841.1	33746.4	49430.3	60672.9	32606.4	30108.1	58203.3	76639.3	37344.7	59119.9	72861.7
1059	M631T19	630.508	630.501	630.513	19.1932	19.1538	19.2308	25	6	2	2	4	1	10	0.146926	0.00334081	0.00756644	14738.2	9400.14	13163	20231	6812.32	11066.1	4249.58	1943.33	5009.43	15665.4	1016.3	1625.9	6680.82	0	9856.53	17205.2	16276.5	10170.8	14118.5	20801.7	9950.38	10686.7	7505.64	7441.01	8476.78	12340.4	20389.5	10159.1	10613.3	18229.5	11954.6	7631.75
1060	M765T11	764.626	764.623	764.629	11.0909	11.083	11.1081	11	2	0	3	1	0	5	0.0656578	0.00334081	0.00756644	3452.08	6264.23	8216.72	13935.8	691.778	5320.91	627.325	3836.65	4192.35	16690.3	324.009	349.359	15053.5	0	3223.48	2426.55	3722.47	3449.19	3555.59	4335.19	7331.47	1436.29	9575.17	7855.57	1509.82	9877.03	9217.5	11864.5	3238.24	9965.4	12236.1	2778.62
1061	M279T11_1	279.159	279.159	279.161	11.0484	11.0238	11.0646	42	4	6	6	6	6	14	0.143792	0.00334719	0.00756929	140809	125012	129477	114327	102461	126231	25539.4	6505.49	14775.8	5839.06	14693.4	18151.1	24918.1	0	130137	124034	175402	126122	117883	171273	134190	123612	118324	126053	130163	117728	118118	125038	146167	118143	119184	150211
1062	M283T7_2	283.154	283.153	283.155	6.99699	6.85655	7.04987	32	4	5	0	3	6	14	0.116587	0.00334719	0.00756929	29328.4	24370.6	18829.2	26271.2	38028.5	28808.8	7372.25	4644.75	3320.99	8295.38	7324.74	3358.74	12888	0	26562.7	24485.8	29076.2	43702	23544.4	28599.4	32754.2	26711.2	20206.9	21652.3	22442.6	22456.5	20249	23619.4	15450.2	17949.9	20689.4	15017.1
1063	M465T15	465.415	465.413	465.418	15.1537	15.1286	15.177	35	5	6	5	6	1	12	0.227568	0.00334719	0.00756929	43117.7	36504.8	43120.5	43698.4	12920	34579.3	9419.35	6940.96	7134.43	17610.7	4625.88	7869.16	16455.1	0	43391.5	53877.5	35605.4	39045.1	54676.2	32110.8	34351.6	39999	32071.9	32728.9	49064.1	30813.1	35055.3	40620.3	48486.5	35031.1	49185.4	50344.6
1064	M322T9_4	322.274	322.273	322.276	8.80922	8.76962	8.84448	41	3	6	6	6	6	14	0.0548912	0.00335359	0.00757215	10203.9	8226.47	9232.94	12977.7	38162.7	14322.9	1296.47	4315.23	1210.04	6433.66	12359.8	786.199	8887.36	0	9216.97	10624.2	9171.35	10068.7	12598.4	9543.95	6085.39	12618.2	4885.35	8864.62	13817.4	3087.84	8206.28	8715.99	8725.63	10305.5	11156.2	8287.98
1065	M358T10_2	358.331	358.33	358.333	9.60721	9.57922	9.63987	6	0	3	2	0	0	1	0.322448	0.00335359	0.00757215	34787	9562.72	10532.7	16386.2	16959.4	19187.3	16018	6769.3	5355.62	3635.6	5858.85	6186.91	9592.95	0	31515.4	16806.2	49703.4	36897.2	18018.9	55781.2	12919.6	4724.6	19548.3	13500.6	4295.86	2387.47	16449.3	6666.91	12700.2	14056.3	11477.4	1846.12
1066	M374T9_1	374.278	374.277	374.281	8.79626	8.76962	9.08073	28	5	5	4	4	1	9	0.175548	0.00336641	0.00757975	212317	119436	83150.7	135634	71881	122717	78128.9	30748.6	32771.2	57309.1	27446.3	21542.8	71087.7	0	144096	138321	285808	199449	177301	328929	98075.1	163566	108337	91907.4	153025	101704	99647.3	78875.3	107840	102896	19645	90000.5
1067	M426T17_4	426.382	426.377	426.385	16.7599	16.4591	16.7873	24	2	3	5	5	3	6	0.272521	0.00336641	0.00757975	41199.2	44434.2	42958.9	41555.1	25104.5	35070.4	2242.95	3440.48	7203.11	5477.49	5353.41	9557.41	4695.12	0	37914	43609.7	42775.3	40177.2	39783.1	42936	44468.3	44465.4	43344.9	49998	45057.2	39271.7	51828.5	37747.5	43306.6	50143.1	32933.7	41794.2
1068	M475T9_3	475.341	475.34	475.342	8.74735	8.68482	8.776	17	1	3	4	3	0	6	0.0608869	0.00336641	0.00757975	97825.7	72637.3	78165.5	114631	38196.1	81414.2	5681.51	25381.1	11537.1	44068	15745.6	4957.06	17860.9	0	103391	93189.3	99705.2	103949	89617.4	97102.3	102116	57117.7	63525.7	107298	48072.3	57693.5	87998.2	88718.3	65073.1	80007	84574.6	62622
1069	M953T13	952.596	952.589	952.601	13.088	12.9326	13.2217	8	3	1	1	1	0	2	0.292851	0.00337928	0.00758807	14901.8	6625.86	8146.97	7288.17	5674.87	9350.54	8353.96	1194.81	1809.87	3309.47	1043.61	2738.32	2597.38	0	9252.62	9665.17	17780	10827.5	11151.3	30734	5777.03	8548.68	6597.54	6899.57	6907.98	5024.38	6978.91	11072.6	9283.77	5947.29	8002.18	7597.05
1070	M335T10_2	335.222	335.219	335.222	9.80162	9.68772	9.87942	6	0	0	0	1	3	1	0.0454893	0.00339868	0.00760052	15265	14370.1	16405.2	14615.7	46462.6	21682.4	1306.03	1671.17	3464.41	5493.45	23121.2	986.317	7042.64	0	13736.8	16134.8	15432.4	13981.3	17197.7	15107	13169.8	14476.6	16705.9	12507.6	13377.3	15983	13681.3	21251.1	14943.6	13720.2	20393.6	14441.5
1071	M581T16_1	580.53	580.527	580.532	16.341	16.2987	16.5502	47	6	6	6	6	6	14	0.0913169	0.00339868	0.00760052	21725.5	32792.1	27082.5	29298.9	96169.2	34596.9	5091.47	14129.8	5489.4	8886.11	65347.5	3159.28	20700.3	0	28930.9	25935.5	18626	18827.8	22710.3	15322.4	29519.7	25862.7	59196.6	22841	21799.8	37532.9	21113.4	29324.1	28797.5	20148.6	34635.8	28475.6
1072	M425T12_1	425.341	425.341	425.342	12.1829	12.1689	12.2038	14	1	3	4	1	0	5	0.0781591	0.00340517	0.00760467	203135	220110	181328	211800	66886.2	171785	51634.7	75299.4	48567.1	47052.3	30508.6	13426.5	61652	0	260819	210510	133380	240771	226185	147141	287881	124705	254760	273174	123610	256529	197288	220982	115562	220228	210051	123854
1073	M627T10_2	627.443	627.441	627.449	10.3557	10.3145	10.4422	8	0	1	2	3	0	2	0.317943	0.00340517	0.00760467	17351.3	13636.4	7785.99	9341.34	21313.5	12880.2	9476.27	7391.89	2917.52	3402.89	5111.28	4095.18	3886.64	0	13333	10697.9	27830.8	10311.5	10891.1	31043.3	2658.27	10037.2	20868.1	14613.4	11067.9	22573.8	6421.77	9673.63	9902.82	10132.5	8005.01	2580.21
1074	M362T14_1	362.274	362.273	362.275	14.058	13.9253	14.0602	3	0	0	0	0	3	0	0.146443	0.00341168	0.00760881	11830.8	10200.8	9922.89	9463.98	22838.4	10387	1446.9	2140.77	2840.69	1293.81	9289.48	1521.1	6934.02	0	10765.9	10275.3	13664.9	13268.8	12301.8	10708	6363.5	11844.4	10795.5	12300.2	10499	9402.18	8977.05	5218.68	13684.7	9511.69	10648.8	11496.4
1075	M329T13_2	329.248	329.245	329.249	12.6934	12.6682	12.9983	36	5	5	5	4	6	10	0.0993304	0.00342472	0.00761708	161068	123600	97454	128376	360863	167534	36242.7	25346	14438.3	90011.1	116917	16641.3	139325	0	118502	136575	201307	132678	178501	198843	101381	141361	104040	129294	162928	102594	105340	91283.3	112401	106285	72143.3	97272
1076	M330T13	330.252	330.251	330.253	12.6881	12.6642	12.7066	28	4	3	3	3	2	13	0.111508	0.00343126	0.00762121	40172.8	32601.5	26592.1	42165.5	93202.8	43724.1	9959.09	7335.67	4092.78	17513.1	31341.5	4875.57	36439.7	0	30138.2	34107	54799.6	32106	40825.7	49060.3	28890.9	41282.8	30766.8	35904.6	37894.3	20869.6	28645.7	22089.1	30849.3	23462.2	23350	31156
1077	M616T9_2	616.367	616.364	616.369	8.89175	8.85708	8.92032	32	6	5	3	5	2	11	0.150305	0.00343126	0.00762121	59576.1	39558.2	38425.1	54870.8	24625.5	45730.8	14492.4	3482.24	5092.94	18957.3	14201.2	6873.57	17015.9	0	45763.4	65350.5	82905.5	42843.9	59683.7	60909.4	36719.8	41725.9	45265.9	36981.6	36650	40005.9	37532.8	42417.2	32855.3	40420.1	44901.2	32423.9
1078	M232T6_2	232.154	232.153	232.156	6.24153	6.12207	6.32775	39	5	4	6	4	6	14	0.18176	0.00343781	0.00762533	14446	12171.3	11882.7	14246.4	17035.9	15573.3	1600.42	1743	530.738	2391.1	2422.88	2830.6	5679.79	0	14956.5	13884.8	15867.4	12465	13004.6	16497.6	12897.1	10666.4	11800.5	13456.8	9801.29	14405.6	12171.2	12605.3	11066.2	11896.1	12018.1	11539.4
1079	M481T13_1	481.369	481.366	481.374	12.9311	12.9077	12.9614	23	3	3	6	3	0	8	0.154388	0.00343781	0.00762533	31203.4	22417.2	20262.6	21371.5	16679	23385	4774.9	5344.53	5063.91	4654.54	3422.48	3610.36	7642.41	0	30342.2	34467.8	28221.8	37060.5	33332.1	23795.8	20796.1	22844.4	27988.3	16325.6	17341.6	29207.1	20670.1	27894.7	16231.5	16953.3	24514.8	15311
1080	M561T18_2	561.487	561.486	561.489	17.8102	17.7958	17.916	4	0	1	0	0	3	0	0.0934302	0.00343781	0.00762533	13570.4	14142.7	11002.4	13355.3	46353.8	20626.3	2981.6	4554.06	1111.07	1696.53	41452.9	1927.12	14390.8	0	16255.7	13236	8107.99	16250.1	13873.5	13699	17666.5	10913.4	13443.4	21594.5	10661.4	10577	11633.6	10012.1	11576.6	12093.7	11449.2	9249.38
1081	M583T9_2	583.346	583.344	583.347	8.84123	8.79458	8.87037	18	2	1	3	2	1	9	0.187171	0.00343781	0.00762533	30689.6	19458.4	15066.5	24319.1	18262.3	21222.8	8688.99	4322.24	1363.77	7575.01	991.278	3972.29	8504.76	0	31709.3	23177.1	41857.8	30283.5	18910.9	38198.6	18408.9	22593.2	15002.2	26100	19490	15156.1	16158.6	14680.4	14328	16858.7	15338	13035.1
1082	M319T14_3	319.31	319.308	319.313	14.0414	14.0248	14.0602	18	3	3	1	3	3	5	0.137442	0.00344437	0.00762946	4445.59	3988.25	5062.95	4615.01	13204.7	6304.85	1219	1530.01	1177.32	1093.76	3554.91	866.552	5212.97	0	2551.99	5357.75	4829.61	5824.26	4628.85	3481.08	3134.42	5434.97	3038.4	3372.18	6362.55	2586.99	3688.93	5739.97	6585.04	3765.27	5784.9	4813.62
1083	M585T15_2	585.428	585.425	585.431	15.1096	15.077	15.135	37	5	6	6	6	3	11	0.186265	0.00344437	0.00762946	89639.7	129884	122442	115468	48956.9	88779.4	12830.9	43766.6	57866.3	28317.4	8412.91	16536.5	25376	0	81434.8	103224	86777.5	72244.1	105734	88424	183999	116608	90518.3	180189	126934	81058.7	188854	80076.4	86773.6	204590	91015	83340.5
1084	M471T13_2	471.426	471.424	471.429	12.6657	12.6492	12.9591	25	6	2	2	1	0	14	0.126581	0.00345754	0.00763769	32665.2	8836.25	13152	7796.03	10203.9	9947.61	7795.75	1477.03	8817.56	3562.36	1510.08	1259.17	9907.56	0	24751.6	42652.7	29170.2	26317.5	41972.1	31126.8	7039.5	8870.03	9925.2	8570.99	7576.55	11035.2	10019.9	24160.3	6516.58	7469.58	24635	6110.93
1085	M569T17	569.458	569.455	569.462	17.3659	17.3397	17.4232	42	6	6	6	6	4	14	0.150467	0.00345754	0.00763769	75846.7	66763.1	56267.6	93092	17339.1	51117.6	22798.7	7407.45	15735.7	46197.3	2727.09	7691.52	17568.7	0	52336.9	100477	73365.5	53015.6	105542	70342.8	72952.6	69143.5	57386.8	69812.9	73723.5	57559.2	75102.4	46674.8	49764.1	77294.4	40886.7	47883.2
1086	M920T11_1	919.693	919.689	919.695	10.8477	10.8363	10.8664	16	3	3	3	2	0	5	0.0610463	0.00345754	0.00763769	38860.5	14021.3	22684.9	22122.5	5745.83	19302	9449.46	6570.6	11060.5	10238.9	8668.33	1178.31	18603.3	0	35632	45692	29756.7	42431.8	51905.6	27744.8	15132.7	6492.47	20322	14481.2	6169.31	21530	14881.7	36131.5	15992.5	18283.8	37471.5	13348.6
1087	M336T14_4	336.202	336.201	336.202	14.4832	14.4365	14.5451	7	0	1	4	0	1	1	0.0628331	0.00345754	0.00763769	94591	92562.5	97906.2	88754.9	81043.6	89465.1	5589.88	5430.21	4203.63	4519.54	12075.5	5621.37	7175.19	0	95857.6	98989.9	98654.4	92918.5	97024.7	84100.7	101008	91494.1	89140.2	92690.3	95760.3	85281.9	97691.3	90687.4	97961.6	98116	103777	99204
1088	M135T15_1	135.102	135.101	135.102	15.4886	15.2865	15.5628	9	0	0	0	1	4	3	0.297791	0.00347075	0.00764591	189951	160121	154821	153287	93783	152595	26480.4	30746.7	29850	40421.3	31838	45441.6	11636.1	0	159298	211393	179051	198185	165480	226300	152853	176663	131555	168655	207054	123944	188383	122958	140913	182183	122178	172308
1089	M410T15_2	410.35	410.34	410.352	15.1856	15.0333	15.2015	7	4	1	1	1	0	0	0.103887	0.00347075	0.00764591	32342.3	34181.4	22565.4	29049.8	18029.8	26744.5	6576.05	5911.07	10139.6	7702.51	2599.13	2778.41	3730.09	0	35560.3	36943.2	19196.7	34094.6	33026.4	35232.4	38055.9	37919.8	27901.4	37948	37920.3	25343.3	28524.7	27001	20947.7	26557.5	29574.9	2786.92
1090	M396T19_1	396.223	396.222	396.224	18.8087	18.543	19.0278	13	1	0	1	1	4	2	0.20955	0.00347738	0.00765002	110554	95367.1	88390.1	101950	69197.5	92216.6	36019.7	3534.71	7169.62	33592.4	17621.2	19324	4525.81	0	90684	183002	106930	98732.5	92818.8	91159.2	99228.3	97335.7	97800.5	94278.9	94107.2	89451.6	92680.6	75461.1	86226.6	96281	90209.6	89481.5
1091	M442T11_2	442.34	442.334	442.345	10.8461	10.5157	10.9537	44	6	5	6	6	4	14	0.154077	0.00347738	0.00765002	147713	86976.3	113639	111941	55076.8	99809.2	15548.7	20346.9	26799.3	26818.9	50500.1	15378.3	39120.7	0	150330	154174	120770	142906	167829	150270	91409.2	64775.9	104532	99947.5	58240.2	102954	92769	125649	90737.7	143133	143182	86361.2
1092	M494T8_1	494.384	494.383	494.385	7.50042	7.37787	7.56505	32	5	5	6	3	0	13	0.122814	0.00347738	0.00765002	67021.8	54945.2	71235.8	61810.2	13671.7	53043.9	8240.28	10217.3	33916.5	27611.9	5558.05	6514.53	15453	0	61282.8	73393.7	75856.3	54406.2	65145	72046.6	47226.3	65553.2	55307.7	44798.1	68951.8	47833.9	28739.9	88413	116213	34127.7	86978.3	72943.3
1093	M310T11_2	310.281	310.28	310.283	10.7613	10.7162	10.785	13	1	2	2	5	0	3	0.145468	0.00348402	0.00765412	3844.87	3382.29	3291.58	3316.62	4537.64	3506.11	142.857	479.899	433.707	562.039	614.595	510.026	759.464	0	3652.29	3874.29	3954.13	3785.61	4046.78	3756.14	3009.52	3932.56	3622.67	2682.32	3276.1	3770.56	3699.73	2526.22	3713.58	3201.58	3275.45	3332.9
1094	M854T9	853.651	853.646	853.655	9.4361	9.40408	9.45895	31	4	3	6	4	2	12	0.0983002	0.00348402	0.00765412	22683.1	18861.7	17071.4	21760.7	8225.22	18785.1	3595.65	1404.07	2645.34	8511.38	5914.45	1846.58	7484.06	0	27233.7	19820	17980.7	22348.1	22370.2	26345.8	20135.6	16456.8	19177.9	19730.7	19727.5	17942	16874.4	18479.8	15584.9	20653.7	17913.4	12922.3
1095	M280T11_1	280.235	280.235	280.237	11.1374	11.1004	11.1669	40	5	4	6	5	6	14	0.0302751	0.00349733	0.00766231	39438.2	33091.4	44323.1	44247.2	149675	56840.9	10178.3	11046.8	10119.2	18206.1	49328.7	1720.86	34870.7	0	49174	36971.6	26825.8	49225.1	45945.3	28487.2	44657.5	18027	34103.5	45644.5	32539.8	23576.3	42986.5	62708.3	34823.1	43330.2	46498.1	35592.5
1096	M462T8_2	462.365	462.357	462.367	7.889	7.73183	7.96853	23	3	5	3	2	2	8	0.410206	0.0035107	0.00767049	22451.5	15736.2	18229.1	18312.8	4374.35	15177.3	6412.43	3843.03	8097.77	6981.17	2148.23	6225.82	5997.61	0	23843.8	15497.9	18840.4	25686.8	17864.5	32975.6	13741.3	20875.5	11551.3	13077.6	20038.3	15133.5	8012.46	20203.6	26639.4	8518.77	20873.8	25126.4
1097	M408T17_2	408.371	408.365	408.379	17.0993	17.0665	17.564	47	6	6	6	6	6	14	0.0998747	0.0035174	0.00767457	64373.3	71255.9	74821.7	72540.5	35842.8	66398.2	10008	14917.7	16764.7	7725.29	10308	6631.5	20506.4	0	56664.4	73468.3	60418.8	56795	80265.8	58627.6	84004.5	74463.5	51352.4	83463.4	80553	53698.4	100362	65355.4	62044.4	91909.6	65057.2	64202.2
1098	M922T9	921.713	921.706	921.717	9.08133	9.0367	9.12313	36	5	6	5	5	2	13	0.163204	0.00353084	0.00768273	10061.6	8783.2	6455.99	11338.9	1789.16	7421.78	1478.49	3971.32	1727.51	5604.7	2121.75	1211.26	3475.02	0	9483.25	12680.4	8710.38	9107.83	9498.78	10889.1	6669.52	13456.9	3773.8	6616.82	13551.3	8630.82	4697.18	9463.79	5545.68	5506.89	7419.02	6103.36
1099	M318T10_2	318.192	318.192	318.192	10.4149	10.3613	10.5627	5	0	1	1	3	0	0	0.0739817	0.00353758	0.0076868	51173.5	55602.5	55768	44182.6	73364.5	54110.3	4772.3	15083.9	9785.76	6280.83	23607.6	4003.17	11471.7	0	53300.4	55956.1	48490.3	49715.1	55844.3	43734.7	49770.2	51000.6	47743.1	48680.9	50115.4	86305	54517.5	52968.5	48448.6	75296.9	52451.5	50925.1
1100	M430T18	430.377	430.37	430.38	18.4163	18.1007	18.4712	45	6	6	6	6	6	14	0.230906	0.00353758	0.0076868	878168	610385	662100	674759	540524	1.08372e+06	107605	30468.2	117780	76821.2	99182	250238	284875	0	887681	754024	973801	959278	735895	958330	614691	560947	619954	626743	648581	591393	566500	634513	822922	554542	598109	796013
1101	M437T18_2	437.435	437.434	437.437	17.7179	17.6885	17.7878	44	6	6	6	6	6	14	0.105233	0.00353758	0.0076868	62760.4	63760.7	60117.4	60255.6	52830.6	63310.6	4172.99	4267.03	2169.42	5782.13	3068.31	6662.39	8495.53	0	61665	61579.2	60926	67063	57070.9	68258.2	62525.9	60130.1	63959.5	62731.6	72040.5	61176.5	59580.3	61470.1	60516.7	56542.2	62983.8	59611.3
1102	M482T9_1	482.347	482.344	482.349	8.62674	8.61523	8.6715	6	3	0	0	2	1	0	0.0935331	0.00353758	0.0076868	19013.1	17996.8	18322.7	12711.7	21892.6	18986.7	8335.56	1633.06	1489.27	6249.62	2764.27	1775.88	5190.87	0	20159.1	3359.23	22865.8	19739.1	19712.6	28243	20323.3	17444.1	16327.1	17107.7	19754.8	17023.6	18694.5	19309.9	19206.1	19210.7	18081.6	15433.1
1103	M807T9_2	806.562	806.557	806.566	9.49978	9.45312	9.52703	17	3	2	3	3	0	6	0.161314	0.00353758	0.0076868	20756.4	13005.8	8451.99	10109.6	5214.35	15408.4	6048.74	6862.75	1012.51	4963.84	2613.98	2485.59	8430.29	0	10666.4	22212.7	26834.9	19487	18598.5	26739	4071.53	19382.6	14783	6345.68	21187.3	12264.6	8824.2	9300.63	9076.62	8278.27	8722.81	6509.44
1104	M424T11_1	424.024	424.02	424.026	11.3324	11.3073	11.3538	13	3	2	2	2	0	4	0.23803	0.00353758	0.0076868	2265.46	1969.42	1879.16	2658.65	658.081	1801.27	700.312	348.153	526.823	878.398	494.339	428.756	1105.42	0	2853.95	2474.5	1055.81	2873.6	2491.37	1843.5	1974.76	2104.62	1534.04	1608.06	2459.26	2135.76	1372.31	1840.7	1466.94	2058.29	2827.09	1709.61
1105	M393T19_5	393.316	393.314	393.317	19.1253	19.1023	19.16	44	6	6	6	6	6	14	0.0582005	0.00354433	0.00769087	222136	291845	320837	298182	69147.6	235148	31587.8	215801	96090.2	111353	7698.21	13685.8	92541.7	0	189774	216821	262776	191588	214159	257702	168448	560276	139584	165306	579439	138019	362101	200055	396759	356172	199235	410702
1106	M407T17_1	407.368	407.366	407.371	17.0993	17.0665	17.3647	45	6	6	6	6	6	14	0.0863259	0.00354433	0.00769087	204227	228312	234424	232878	117561	213452	31997.4	43814.1	48768.6	21055.7	29562.4	18426.4	62192.6	0	174188	235592	196351	176487	251486	191260	265594	231597	176169	268686	255349	172476	306828	201109	204523	286791	205730	201561
1107	M389T8_2	389.269	389.268	389.27	7.97502	7.863	8.0412	43	6	5	6	6	6	14	0.100769	0.00355109	0.00769494	322155	133117	103706	173610	212916	183020	144229	34865.2	15656.4	81864.3	49024.7	18442.8	66032.1	0	239645	150831	495198	246683	300284	500288	91604.6	172062	127874	97352.8	171962	137847	98995	123045	94153.3	89033.7	123946	93064.7
1108	M506T16_2	506.421	506.418	506.423	16.2312	16.1067	16.282	7	1	1	1	0	3	0	0.108377	0.00355109	0.00769494	9159.24	8698.61	8466.6	11166	14589.9	10953.7	1909.52	1574.56	1392.2	1258.08	3932.36	1187.13	2478.33	0	10648.7	11476.8	8878.7	8026.82	6171.3	9753.11	9803.37	9376.69	8155.61	6016.91	10466	8373.13	5986.41	9291.97	8405.99	10152.3	8401.32	8561.61
1109	M610T17_1	610.183	610.179	610.186	17.3635	16.9467	17.6417	31	1	3	3	2	0	5	0.359141	0.00355109	0.00769494	14388.7	17541.7	15025.1	13275.9	8660.46	13618.5	3186.51	7709.43	3999.33	3251.19	777.42	4890.96	1694.78	0	14167.5	11334.1	14813.9	13081.3	12540.1	20395.5	31937.2	15100	10931.9	20259	13970.8	13051.6	14218.1	22860.5	14287.1	13907.8	11264.8	13612.5
1110	M538T16	538.164	538.164	538.166	16.1071	16.0064	16.1821	7	1	3	0	0	0	3	1.02647	0.00355787	0.007699	21107	18879.4	18977.1	17204.7	10577.1	23817.6	6448.19	899.059	1963.13	2661.66	2735.95	24448	2371.39	0	20003.5	18948.7	17087.9	16999.3	34017.3	19585.2	17271.7	18983	19535.1	19858.9	18969.4	18658.7	18768.7	18300.9	22676.6	17803.3	19242.5	17070.7
1111	M401T17_3	401.369	401.364	401.371	16.8597	16.7762	16.9005	43	6	6	6	6	6	13	0.342446	0.00356466	0.00770306	19779.2	22756.4	24004.2	21297.5	9633.3	18341.6	3806.19	3795.68	3944.6	4670.19	3407.52	6281.01	2225.85	0	21468.5	15731.1	23996.3	15082.5	19039.3	23357.5	21388	18462.7	27684.6	20163.3	21664.7	27175.1	21480.8	28879.3	20394.4	22735.6	29129.8	21405.4
1112	M413T10_2	413.266	413.265	413.268	9.52043	9.49592	9.54328	13	2	3	3	2	0	3	0.145664	0.00357146	0.00770711	47836.9	31176.3	27153.3	34052.2	22418.9	36784.3	6036.38	6762.56	3989.6	12758.1	7069.53	5358.16	12466.5	0	39797.6	46072.1	55418.4	42661.1	50351.5	52720.8	25190.3	37064.1	34490.5	23330.8	39611.2	27371	26466.7	27161.6	32052.8	27120.6	20245.8	29872.4
1113	M449T9	449.337	449.336	449.338	8.78958	8.77375	8.79865	9	4	1	0	1	0	3	0.136078	0.00357146	0.00770711	43582.1	27497.2	20842.8	26841.1	14172.6	28653.1	15475.2	9969.61	2425.96	12067.1	4585.98	3899.05	17359	0	35484.7	30484.8	65863.1	40048.1	29832.9	59778.8	20575.7	41933.5	26976.5	15879.1	36690.6	22927.6	20452.8	20473.2	25574.6	18583.6	20283.9	19688.9
1114	M567T15_2	567.425	567.42	567.428	15.1349	15.1217	15.1845	19	6	1	2	4	0	6	0.169381	0.00357146	0.00770711	55965.7	50024.8	49647	62443	33199.7	47284.4	6692.46	15396.3	5780.87	9081.84	6123.14	8009.1	9935.82	0	59511.4	59759.9	46221.9	59230.5	62280.9	48789.7	57119	21338.6	51026.1	58526.6	65170	46968.7	48807.1	51870.3	47081	41310.3	58881.6	49931.7
1115	M439T19_2	439.392	439.39	439.394	18.6768	18.645	18.73	13	1	4	2	4	0	2	0.0661603	0.00357828	0.00771116	34728.2	38148.8	37551.2	39208.4	23754.1	33473.1	4704.43	5461.56	2403.94	3643.68	5081.06	2214.59	4569.44	0	35462.6	39643.7	29934.6	33263.3	40539.1	29525.7	33923.7	44436.3	34184.6	41988.9	42630.4	31729	38091.3	40491.5	35524	37966.5	33977.9	39256.2
1116	M135T0	134.987	134.986	134.987	0.0588167	0.00933333	0.1881	11	0	1	4	2	1	2	0.353345	0.00359195	0.00771926	6785.27	7170.56	6110.48	11322.9	10045.7	7301.75	913.78	2704.97	4264.8	4244.54	1242.53	2580.04	1109.88	0	5847.35	6881.26	7386.18	5506.64	7284.94	7805.27	8343.62	8106.25	8692.61	7509.8	8651.11	1719.96	915.143	1031.29	6352.25	8690.61	11190.8	8482.79
1117	M207T18_2	207.138	207.136	207.138	17.8938	17.7587	18.1387	9	3	0	0	0	2	2	0.115558	0.0035988	0.0077233	6092.93	5154.01	5832.66	5556.49	8620.86	5744.04	886.624	346.686	566.522	661.102	1941.9	663.772	1462.76	0	5640.32	7674.64	5110.97	6295.2	6199.01	5637.47	5006.11	4769.2	5798.57	5058.81	5202.01	5089.35	6427.72	5588.53	5475.29	5057.08	6502.98	5944.36
1118	M564T10	564.333	564.328	564.337	9.50393	9.47425	9.52738	17	5	3	1	4	0	4	0.110008	0.0035988	0.0077233	38020.5	26615.9	25873.6	44727.3	24476.4	30724.6	9535.34	2965.22	5220.51	18110.1	2098.89	3379.96	9605.68	0	26337.9	30153.9	46327.7	37296	36417.2	51590.4	31295.6	28596.4	27182.5	24558.4	23696.1	24366.2	28587.4	16274.6	27852.9	31238.6	27050.6	24237.8
1119	M403T12_4	403.335	403.334	403.338	12.2274	12.2049	12.2468	33	1	4	6	6	5	11	0.130531	0.0035988	0.0077233	16189.8	11789.9	10077.1	17011.4	18717.8	13573.7	4313.21	3061.93	3176.36	3211.97	4234.66	1771.78	6131.8	0	15904.2	9817.09	20195.2	17377.1	12811.9	21033.6	10687.1	15732.6	8062.53	12049.3	14928.8	9279.28	15725.8	9371.58	8229.62	11750.9	8166.4	7217.97
1120	M634T20	634.454	634.452	634.46	19.7451	19.6992	19.8102	44	6	6	6	6	6	14	0.0761315	0.00360567	0.00772733	42905.3	47745.8	48060.3	50647.6	27066.6	41695.1	7530.83	7679.42	11350.1	4585.24	3438.3	3174.31	6295.35	0	40544.5	51643.8	38542.8	37642.3	53178.7	35879.7	51046.8	54957.4	39194.8	54600.2	49379.5	37296.2	61593.1	37080.4	46901.9	62448.9	38231.9	42105.7
1121	M852T9	851.639	851.635	851.642	9.42977	9.40342	9.43833	20	3	3	3	3	1	7	0.125531	0.00360567	0.00772733	46768.8	35354.8	24893.6	44637.4	17495.5	34542.5	7130.97	4702.79	6621.85	26536.7	9816.83	4336.15	35514.4	0	41233.7	46526.8	51824.8	37496	46195	57336.6	28669.7	36017.1	40734.9	30886.2	36591.9	39228.8	22451.5	31094.6	19471.1	23363	34796.9	18184.8
1122	M430T14_1	430.334	430.325	430.338	13.7464	13.7181	13.8427	18	2	2	1	2	5	6	0.146493	0.00361944	0.0077354	72701.3	52069.2	50110.5	70292	283810	105874	32653.2	5260.47	3552.43	35763.3	201415	15509.7	108489	0	80639.8	12335.5	98389.2	77394.6	65026.8	102422	52199.3	49568.7	55051.1	53673.6	43274.4	58647.9	54339	51023.4	51208.7	43737	51306.1	49048.5
1123	M623T7	623.414	623.413	623.416	7.09284	6.95422	7.29343	32	1	2	5	5	6	12	0.204551	0.00362634	0.00773942	11106.5	7042.75	6913.71	11748.6	29482.8	12442	4280.37	2498.58	5024.7	2599.76	22191.6	2545.02	13127	0	6734.17	8282.77	15450.7	8941.33	9848.54	17381.4	4632.35	9226.71	5537.63	5508.87	10986.9	6364.06	11369.8	3918.74	3634.86	15071.9	3783.25	3703.69
1124	M338T11_1	338.27	338.269	338.271	10.6142	10.5845	10.6346	3	0	0	0	0	3	0	0.0716428	0.00363326	0.00774345	10716.8	9156.55	12774	10689.5	30024.9	14060	1668.26	1571.22	6959.14	1470.96	8254.74	1007.3	5365.97	0	11493.2	11965.7	8639.35	11402.9	12239.1	8560.64	7983.5	11076.9	8749.81	7525.52	11147.4	8456.12	7775.38	23909.4	9343.07	7576.6	19083.2	8956.31
1125	M337T14_3	337.204	337.202	337.205	13.5592	13.4254	13.5969	12	2	1	2	3	0	4	0.0687085	0.00363326	0.00774345	19115.8	17572.8	16796.9	19921.5	13316.5	16001.4	3370.52	1929.14	2053.9	3709.21	1809.73	1099.43	3290.67	0	25737.3	18381.2	16675.3	19258.2	17345.4	17297.2	20100.9	16109.7	16722	19879.4	16966.2	15658.8	16441.1	17255.7	20130.6	17392.4	15541.9	14019.9
1126	M596T12	596.499	596.496	596.507	12.1328	12.0828	12.1619	27	6	3	5	5	3	5	0.15282	0.00363326	0.00774345	7372.26	5468.19	6165.19	10478.9	5712.12	6426.24	531.379	1057.54	939.707	2815.27	1968.71	982.06	3013.99	0	6796.67	7706.29	6816.53	7133.1	8071.87	7709.08	6182.99	5564.62	4194.87	5055.79	7109.16	4701.7	4815.59	7361.28	5490.52	6096.64	7001.68	6225.41
[truncated: 10,213 more rows]
[truncated: 26 more columns]

## Sheet: S. mekongi - Negative mode
Feature ID	Feature name	Median M/Z	Lowest M/Z	Highest M/Z	Median retention time	Lowest retention time	Highest retention time	Number of peaks	Number of peaks in control group	Number of peaks in 1 week-PI group	Number of peaks in 2 week-PI group	Number of peaks in 4 week-PI group	Number of peaks in 8 week-PI group	Number of peaks in QC sample	Coefficient of variation	p-value	q-value	Mean intensity of control group	Mean intensity of 1 week-PI group	Mean intensity of 2 week-PI group	Mean intensity of 4 week-PI group	Mean intensity of 8 week-PI group	Mean intensity of QC sample	Standard deviation of control group	Standard deviation of 1 week-PI group	Standard deviation of 2 week-PI group	Standard deviation of 4 week-PI group	Standard deviation of 8 week-PI group	Standard deviation of of QC sample	Highest intensity	postHoc	Intensity fron Control group: Mice No 1 - Technical Replication 1	Intensity fron Control group: Mice No 2 - Technical Replication 1	Intensity fron Control group: Mice No 3 - Technical Replication 1	Intensity fron Control group: Mice No 1 - Technical Replication 2	Intensity fron Control group: Mice No 2 - Technical Replication 2	Intensity fron Control group: Mice No 3 - Technical Replication 2	Intensity fron 1 week-PI group: Mice No 1 - Technical Replication 1	Intensity fron 1 week-PI group: Mice No 2 - Technical Replication 1	Intensity fron 1 week-PI group: Mice No 3 - Technical Replication 1	Intensity fron 1 week-PI group: Mice No 1 - Technical Replication 2	Intensity fron 1 week-PI group: Mice No 2 - Technical Replication 2	Intensity fron 1 week-PI group: Mice No 3 - Technical Replication 2	Intensity fron 2 week-PI group: Mice No 1 - Technical Replication 1	Intensity fron 2 week-PI group: Mice No 2 - Technical Replication 1	Intensity fron 2 week-PI group: Mice No 3 - Technical Replication 1	Intensity fron 2 week-PI group: Mice No 1 - Technical Replication 2	Intensity fron 2 week-PI group: Mice No 2 - Technical Replication 2	Intensity fron 2 week-PI group: Mice No 3 - Technical Replication 2
[truncated: 11,630 more rows]
[truncated: 25 more columns]
